# Supplementary material for: The ubiquitin ligase CBL and Fas-associated factor 2 cooperate to regulate the innate immune response to M. tuberculosis
Source: PLoS Pathog. 2026 Mar 17;22(3):e1013974. doi: 10.1371/journal.ppat.1013974 (PMC13089898; doi:10.1371/journal.ppat.1013974)
Supplement: S1 Table — (XLSX) [file ppat.1013974.s005.xlsx]

## Sheet: THP-1 RNAseq normalized counts
	Con_TB_1	Con_TB_2	Con_TB_3	Con_mock_1	Con_mock_2	Con_mock_3	shCBL_TB_1	shCBL_TB_2	shCBL_TB_3	shCBL_mock_1	shCBL_mock_2	shCBL_mock_3
ENSG00000223972.5	-0.440977	-0.440977	-0.440977	-0.440977	-0.440977	-0.440977	-0.440977	-0.440977	-0.440977	-0.440977	-0.440977	-0.440977
ENSG00000227232.5	0.120234	-0.440977	-0.440977	-0.440977	-0.440977	-0.440977	-0.440977	0.527721	-0.440977	-0.440977	-0.440977	-0.440977
ENSG00000278267.1	-0.440977	-0.440977	-0.440977	-0.440977	-0.440977	-0.440977	-0.440977	-0.440977	-0.440977	-0.440977	-0.440977	-0.440977
ENSG00000243485.5	-0.440977	-0.440977	-0.440977	-0.440977	-0.440977	-0.440977	-0.440977	-0.440977	-0.440977	-0.440977	-0.440977	-0.440977
ENSG00000284332.1	-0.440977	-0.440977	-0.440977	-0.440977	-0.440977	-0.440977	-0.440977	-0.440977	-0.440977	-0.440977	-0.440977	-0.440977
ENSG00000237613.2	-0.440977	-0.440977	-0.440977	-0.440977	-0.440977	-0.440977	-0.440977	-0.440977	-0.440977	-0.440977	-0.440977	-0.440977
ENSG00000268020.3	-0.440977	-0.440977	-0.440977	-0.440977	-0.440977	-0.440977	-0.440977	-0.440977	-0.440977	-0.440977	-0.440977	-0.440977
ENSG00000240361.2	-0.440977	-0.440977	-0.440977	-0.440977	-0.440977	-0.440977	-0.440977	-0.440977	-0.440977	-0.440977	-0.440977	-0.440977
ENSG00000186092.7	-0.440977	-0.440977	-0.440977	-0.440977	-0.440977	-0.440977	-0.440977	-0.440977	-0.440977	-0.440977	-0.440977	-0.440977
ENSG00000238009.6	-0.440977	0.15077	-0.440977	-0.440977	-0.440977	-0.440977	-0.440977	-0.440977	0.198289	-0.440977	-0.440977	-0.440977
ENSG00000239945.1	-0.440977	-0.440977	-0.440977	-0.440977	-0.440977	-0.440977	-0.440977	-0.440977	-0.440977	-0.440977	-0.440977	-0.440977
ENSG00000233750.3	-0.440977	-0.440977	-0.440977	-0.440977	-0.440977	-0.440977	-0.440977	-0.440977	-0.440977	-0.440977	-0.440977	-0.440977
ENSG00000268903.1	-0.440977	-0.440977	-0.440977	-0.440977	-0.440977	-0.440977	-0.440977	-0.440977	-0.440977	-0.440977	-0.440977	-0.440977
ENSG00000269981.1	-0.440977	-0.440977	-0.440977	-0.440977	-0.440977	-0.440977	-0.440977	-0.440977	-0.440977	-0.440977	-0.440977	-0.440977
ENSG00000239906.1	-0.440977	-0.440977	-0.440977	-0.440977	-0.440977	-0.440977	-0.440977	-0.440977	-0.440977	-0.440977	-0.440977	-0.440977
ENSG00000241860.7	-0.440977	-0.440977	-0.440977	-0.440977	-0.440977	-0.440977	-0.440977	-0.440977	-0.440977	-0.440977	-0.440977	-0.440977
ENSG00000222623.1	-0.440977	-0.440977	-0.440977	-0.440977	-0.440977	-0.440977	-0.440977	-0.440977	-0.440977	-0.440977	-0.440977	-0.440977
ENSG00000241599.1	-0.440977	-0.440977	-0.440977	-0.440977	-0.440977	-0.440977	-0.440977	-0.440977	-0.440977	-0.440977	-0.440977	-0.440977
ENSG00000279928.2	-0.440977	-0.440977	-0.440977	-0.440977	-0.440977	-0.440977	-0.440977	-0.440977	-0.440977	-0.440977	-0.440977	-0.440977
ENSG00000279457.4	-0.440977	0.15077	0.273768	-0.440977	-0.440977	0.131061	0.131383	-0.440977	-0.440977	0.519987	-0.440977	0.156001
ENSG00000273874.1	-0.440977	-0.440977	-0.440977	-0.440977	-0.440977	-0.440977	-0.440977	-0.440977	-0.440977	-0.440977	-0.440977	-0.440977
ENSG00000228463.10	-0.440977	-0.440977	-0.440977	-0.440977	-0.440977	-0.440977	-0.440977	-0.440977	-0.440977	-0.440977	-0.440977	-0.440977
ENSG00000286448.1	-0.440977	-0.440977	-0.440977	-0.440977	-0.440977	-0.440977	-0.440977	-0.440977	-0.440977	-0.440977	-0.440977	-0.440977
ENSG00000236679.2	-0.440977	-0.440977	-0.440977	-0.440977	-0.440977	-0.440977	-0.440977	-0.440977	-0.440977	-0.440977	-0.440977	-0.440977
ENSG00000236601.2	-0.440977	-0.440977	-0.440977	-0.440977	-0.440977	-0.440977	-0.440977	-0.440977	-0.440977	-0.440977	-0.440977	-0.440977
ENSG00000237094.12	-0.440977	-0.440977	-0.440977	-0.440977	-0.440977	-0.440977	-0.440977	-0.440977	-0.440977	-0.440977	-0.440977	-0.440977
ENSG00000269732.1	-0.440977	-0.440977	-0.440977	-0.440977	-0.440977	-0.440977	-0.440977	-0.440977	-0.440977	-0.440977	-0.440977	-0.440977
ENSG00000284733.2	-0.440977	-0.440977	-0.440977	-0.440977	-0.440977	-0.440977	-0.440977	-0.440977	-0.440977	-0.440977	-0.440977	-0.440977
ENSG00000233653.3	-0.440977	-0.440977	-0.440977	-0.440977	-0.440977	-0.440977	-0.440977	-0.440977	-0.440977	-0.440977	-0.440977	-0.440977
ENSG00000250575.1	-0.440977	-0.440977	-0.440977	-0.440977	-0.440977	-0.440977	-0.440977	-0.440977	-0.440977	-0.440977	-0.440977	-0.440977
ENSG00000278757.1	-0.440977	-0.440977	-0.440977	-0.440977	-0.440977	-0.440977	-0.440977	-0.440977	-0.440977	-0.440977	-0.440977	-0.440977
ENSG00000230021.10	-0.440977	-0.440977	-0.440977	-0.440977	-0.440977	-0.440977	0.131383	-0.440977	-0.440977	0.118079	-0.440977	-0.440977
ENSG00000235146.2	-0.440977	-0.440977	-0.440977	-0.440977	-0.440977	-0.440977	-0.440977	-0.440977	-0.440977	-0.440977	-0.440977	-0.440977
ENSG00000225972.1	5.98723	5.43691	5.23182	5.30705	5.37593	5.34078	5.7598	5.48543	5.96213	5.19566	5.28849	5.64952
ENSG00000225630.1	8.49793	8.21767	7.91943	8.01374	7.88187	8.01786	8.82814	8.49303	9.00248	7.96793	8.14408	7.88928
ENSG00000237973.1	5.59616	5.64507	6.14243	5.62099	5.62671	5.57578	5.54384	5.80032	5.99965	4.85686	5.66372	6.07819
ENSG00000278791.1	-0.440977	-0.440977	-0.440977	-0.440977	-0.440977	-0.440977	-0.440977	-0.440977	-0.440977	-0.440977	-0.440977	0.156001
ENSG00000229344.1	4.61797	4.50936	4.88501	4.53561	4.01445	4.19388	4.73138	4.58509	5.10493	4.56972	4.7614	5.00333
ENSG00000240409.1	0.523247	0.89314	0.749566	1.11266	1.64892	0.131061	0.131383	0.123193	0.977272	0.519987	2.08906	1.16792
ENSG00000248527.1	8.00246	7.6399	7.29965	7.40679	6.95573	7.63638	8.52096	7.93054	8.51187	7.53816	7.49312	7.0499
ENSG00000198744.5	1.95944	1.89718	2.1748	1.52373	0.819613	1.33854	1.85052	1.32145	1.85262	2.2988	0.841616	1.58592
ENSG00000268663.1	-0.440977	-0.440977	-0.440977	-0.440977	-0.440977	-0.440977	-0.440977	-0.440977	-0.440977	-0.440977	-0.440977	-0.440977
ENSG00000284662.2	-0.440977	-0.440977	-0.440977	-0.440977	-0.440977	-0.440977	-0.440977	-0.440977	-0.440977	-0.440977	-0.440977	-0.440977
ENSG00000229376.3	-0.440977	-0.440977	-0.440977	-0.440977	-0.440977	-0.440977	-0.440977	-0.440977	-0.440977	-0.440977	-0.440977	-0.440977
ENSG00000228327.5	0.120234	-0.440977	-0.440977	-0.440977	-0.440977	0.131061	-0.440977	-0.440977	-0.440977	-0.440977	-0.440977	-0.440977
ENSG00000223181.1	-0.440977	0.569187	-0.440977	-0.440977	0.819613	-0.440977	-0.440977	-0.440977	-0.440977	-0.440977	-0.440977	0.156001
ENSG00000229905.1	-0.440977	-0.440977	-0.440977	-0.440977	-0.440977	-0.440977	-0.440977	-0.440977	-0.440977	-0.440977	-0.440977	-0.440977
ENSG00000237491.10	0.120234	-0.440977	-0.440977	0.852785	0.508091	0.539593	0.131383	0.123193	-0.440977	0.118079	0.526319	1.392
ENSG00000285268.1	-0.440977	-0.440977	-0.440977	-0.440977	-0.440977	-0.440977	-0.440977	-0.440977	-0.440977	-0.440977	-0.440977	-0.440977
ENSG00000230092.7	1.67291	1.38088	1.39283	1.11266	2.17219	1.69861	1.11867	1.1021	1.25062	2.07833	1.10021	1.392
ENSG00000177757.2	-0.440977	-0.440977	-0.440977	0.128405	-0.440977	0.131061	-0.440977	-0.440977	-0.440977	-0.440977	-0.440977	-0.440977
ENSG00000225880.6	1.09608	1.74473	0.749566	2.32597	1.93415	1.69861	1.69937	1.51181	1.85262	1.95402	1.31943	1.75683
ENSG00000228794.12	4.32206	4.41146	4.07002	3.55907	3.91961	4.01351	4.69188	4.52008	4.35405	3.73207	3.88839	3.63703
ENSG00000288531.1	-0.440977	-0.440977	-0.440977	-0.440977	-0.440977	-0.440977	0.131383	-0.440977	-0.440977	-0.440977	-0.440977	-0.440977
ENSG00000230368.2	-0.440977	-0.440977	-0.440977	0.128405	-0.440977	-0.440977	-0.440977	-0.440977	-0.440977	-0.440977	-0.440977	-0.440977
ENSG00000234711.1	-0.440977	-0.440977	-0.440977	-0.440977	-0.440977	-0.440977	-0.440977	-0.440977	-0.440977	-0.440977	-0.440977	-0.440977
ENSG00000283040.1	-0.440977	-0.440977	-0.440977	-0.440977	-0.440977	-0.440977	-0.440977	-0.440977	-0.440977	-0.440977	-0.440977	-0.440977
ENSG00000272438.1	-0.440977	-0.440977	-0.440977	-0.440977	-0.440977	-0.440977	-0.440977	-0.440977	-0.440977	-0.440977	-0.440977	-0.440977
ENSG00000230699.2	-0.440977	-0.440977	-0.440977	-0.440977	-0.440977	-0.440977	-0.440977	-0.440977	-0.440977	-0.440977	-0.440977	-0.440977
ENSG00000241180.1	-0.440977	-0.440977	-0.440977	-0.440977	-0.440977	-0.440977	-0.440977	-0.440977	-0.440977	-0.440977	-0.440977	-0.440977
ENSG00000223764.2	0.120234	-0.440977	-0.440977	-0.440977	-0.440977	-0.440977	-0.440977	-0.440977	-0.440977	-0.440977	-0.440977	-0.440977
ENSG00000187634.13	-0.440977	-0.440977	-0.440977	-0.440977	-0.440977	-0.440977	-0.440977	-0.440977	-0.440977	-0.440977	-0.440977	0.577009
ENSG00000188976.11	4.84592	5.07069	5.21357	4.70291	4.98119	4.73042	4.54444	5.2384	4.84118	4.69152	4.88678	4.54783
ENSG00000187961.15	2.49582	2.38376	2.44887	2.42505	1.79857	2.43207	1.53051	2.50379	2.008	2.19277	2.67028	2.04777
ENSG00000187583.11	-0.440977	1.15752	0.749566	0.535589	0.819613	0.857603	1.11867	-0.440977	0.198289	0.83398	0.841616	0.902507
ENSG00000187642.10	-0.440977	-0.440977	-0.440977	-0.440977	-0.440977	-0.440977	-0.440977	-0.440977	-0.440977	-0.440977	-0.440977	-0.440977
ENSG00000272512.1	1.09608	0.89314	0.273768	-0.440977	-0.440977	-0.440977	1.11867	1.1021	0.639731	-0.440977	-0.440977	0.577009
ENSG00000188290.11	-0.440977	0.569187	-0.440977	-0.440977	0.110232	-0.440977	0.131383	0.123193	0.198289	-0.440977	-0.440977	0.156001
ENSG00000187608.10	5.87976	5.37333	5.56976	2.90865	3.10773	3.56669	6.48697	6.28421	6.13227	2.87991	3.30504	3.59256
ENSG00000231702.2	-0.440977	-0.440977	-0.440977	-0.440977	-0.440977	-0.440977	-0.440977	-0.440977	-0.440977	-0.440977	-0.440977	-0.440977
ENSG00000224969.1	-0.440977	0.15077	-0.440977	-0.440977	-0.440977	-0.440977	-0.440977	-0.440977	0.198289	-0.440977	-0.440977	0.156001
ENSG00000188157.15	3.66061	4.0378	3.85141	3.2159	3.27031	3.98113	3.61061	3.82089	3.28866	4.00696	4.01936	2.49695
ENSG00000242590.1	-0.440977	-0.440977	-0.440977	-0.440977	-0.440977	-0.440977	-0.440977	-0.440977	-0.440977	-0.440977	-0.440977	-0.440977
ENSG00000217801.12	5.02732	5.47376	5.56976	4.76096	5.1013	5.15005	5.30294	5.27826	5.18855	4.38947	4.35317	4.42642
ENSG00000273443.1	-0.440977	-0.440977	-0.440977	-0.440977	-0.440977	-0.440977	-0.440977	-0.440977	-0.440977	-0.440977	-0.440977	-0.440977
ENSG00000237330.3	-0.440977	-0.440977	-0.440977	-0.440977	-0.440977	-0.440977	0.131383	-0.440977	0.198289	-0.440977	-0.440977	-0.440977
ENSG00000131591.18	1.82328	0.89314	2.44887	1.11266	1.29306	1.52978	1.53051	2.41122	2.008	1.95402	1.96455	2.17384
ENSG00000285812.1	-0.440977	-0.440977	-0.440977	-0.440977	-0.440977	-0.440977	-0.440977	-0.440977	-0.440977	-0.440977	-0.440977	-0.440977
ENSG00000223823.1	-0.440977	-0.440977	-0.440977	-0.440977	-0.440977	-0.440977	-0.440977	-0.440977	-0.440977	-0.440977	-0.440977	-0.440977
ENSG00000207730.3	-0.440977	-0.440977	-0.440977	-0.440977	-0.440977	-0.440977	-0.440977	-0.440977	-0.440977	-0.440977	-0.440977	-0.440977
ENSG00000207607.3	-0.440977	-0.440977	-0.440977	-0.440977	-0.440977	-0.440977	-0.440977	-0.440977	-0.440977	-0.440977	-0.440977	-0.440977
ENSG00000198976.1	-0.440977	-0.440977	-0.440977	-0.440977	-0.440977	-0.440977	-0.440977	-0.440977	-0.440977	-0.440977	-0.440977	-0.440977
ENSG00000272141.1	-0.440977	-0.440977	-0.440977	-0.440977	-0.440977	-0.440977	-0.440977	-0.440977	-0.440977	-0.440977	-0.440977	-0.440977
ENSG00000205231.1	-0.440977	-0.440977	-0.440977	-0.440977	-0.440977	-0.440977	-0.440977	-0.440977	-0.440977	-0.440977	-0.440977	-0.440977
ENSG00000162571.14	-0.440977	-0.440977	-0.440977	-0.440977	-0.440977	-0.440977	-0.440977	-0.440977	-0.440977	-0.440977	-0.440977	-0.440977
ENSG00000186891.14	-0.440977	-0.440977	-0.440977	-0.440977	-0.440977	-0.440977	-0.440977	-0.440977	-0.440977	0.118079	-0.440977	-0.440977
ENSG00000186827.12	0.120234	-0.440977	0.273768	-0.440977	-0.440977	-0.440977	-0.440977	-0.440977	-0.440977	-0.440977	-0.440977	-0.440977
ENSG00000078808.20	7.69626	7.41208	7.43969	7.60998	7.16661	7.48872	7.35394	7.55396	7.12468	7.42564	7.28432	7.29851
ENSG00000176022.7	6.91326	6.99702	6.48436	6.72155	6.42194	6.59701	6.85651	7.04297	6.51573	6.5942	6.49901	6.34933
ENSG00000184163.3	-0.440977	-0.440977	-0.440977	-0.440977	-0.440977	-0.440977	-0.440977	-0.440977	-0.440977	-0.440977	-0.440977	-0.440977
ENSG00000260179.1	-0.440977	-0.440977	-0.440977	-0.440977	-0.440977	-0.440977	-0.440977	0.123193	-0.440977	-0.440977	-0.440977	0.156001
ENSG00000160087.21	6.78624	7.04677	6.88109	6.56198	6.6557	6.79162	6.37919	6.90973	6.20636	6.67025	6.35762	6.31554
ENSG00000230415.1	-0.440977	-0.440977	-0.440977	-0.440977	-0.440977	-0.440977	-0.440977	-0.440977	-0.440977	-0.440977	-0.440977	-0.440977
ENSG00000162572.21	0.837912	0.15077	-0.440977	0.852785	0.110232	0.857603	0.131383	1.32145	-0.440977	-0.440977	0.122265	0.156001
ENSG00000131584.19	2.08386	1.57424	1.39283	2.32597	1.48193	1.33854	0.858187	1.32145	1.67845	2.07833	1.10021	0.577009
ENSG00000278073.1	-0.440977	-0.440977	-0.440977	-0.440977	-0.440977	-0.440977	-0.440977	-0.440977	-0.440977	-0.440977	-0.440977	-0.440977
ENSG00000169972.12	2.40333	1.89718	2.96745	2.51776	2.27793	2.69422	1.85052	2.41122	2.008	2.57687	2.30985	2.91317
ENSG00000127054.22	4.2442	4.53283	4.14896	4.7798	4.01445	3.84381	4.67172	4.62686	4.66555	4.54838	4.13942	4.29385
ENSG00000283712.1	-0.440977	-0.440977	-0.440977	-0.440977	-0.440977	-0.440977	-0.440977	-0.440977	-0.440977	-0.440977	-0.440977	-0.440977
ENSG00000240731.1	-0.440977	0.569187	-0.440977	-0.440977	-0.440977	-0.440977	-0.440977	-0.440977	-0.440977	-0.440977	-0.440977	-0.440977
ENSG00000224051.7	1.31499	2.16089	1.63146	2.60487	0.819613	1.52978	1.85052	2.67282	1.48034	2.49	2.08906	2.91317
ENSG00000169962.5	-0.440977	-0.440977	-0.440977	-0.440977	-0.440977	-0.440977	-0.440977	-0.440977	-0.440977	-0.440977	-0.440977	-0.440977
ENSG00000107404.21	4.81035	5.3338	4.86177	5.00469	5.05742	5.30198	4.84377	5.27826	4.84118	4.65205	5.30142	4.89766
ENSG00000284372.1	-0.440977	-0.440977	-0.440977	-0.440977	-0.440977	-0.440977	-0.440977	-0.440977	-0.440977	-0.440977	-0.440977	-0.440977
ENSG00000162576.17	-0.440977	-0.440977	-0.440977	-0.440977	-0.440977	-0.440977	-0.440977	-0.440977	-0.440977	-0.440977	-0.440977	-0.440977
ENSG00000175756.14	6.32641	5.97992	6.1616	6.47794	6.17056	6.09774	6.59263	6.47352	6.34401	6.53033	6.41823	6.58885
ENSG00000223663.2	-0.440977	-0.440977	-0.440977	-0.440977	-0.440977	-0.440977	-0.440977	-0.440977	-0.440977	0.118079	-0.440977	-0.440977
ENSG00000221978.13	6.33895	6.62352	6.31497	6.06687	6.25716	6.23452	6.70602	6.60993	6.1739	6.31347	6.36995	6.356
ENSG00000224870.9	2.95273	3.43587	2.44887	3.27021	2.46868	2.98293	3.94894	3.99045	3.51284	3.39217	3.40425	2.83898
ENSG00000242485.6	7.45552	7.11055	6.7159	7.29662	7.08155	7.12373	7.79013	7.3817	7.63441	7.39907	7.23127	7.11422
ENSG00000264293.2	-0.440977	-0.440977	-0.440977	-0.440977	-0.440977	-0.440977	-0.440977	-0.440977	-0.440977	-0.440977	-0.440977	-0.440977
ENSG00000272455.1	1.50502	0.15077	1.10676	1.11266	0.819613	-0.440977	0.131383	0.123193	0.977272	1.31028	0.841616	-0.440977
ENSG00000235098.9	-0.440977	-0.440977	-0.440977	-0.440977	-0.440977	-0.440977	-0.440977	-0.440977	-0.440977	-0.440977	-0.440977	-0.440977
ENSG00000225905.1	-0.440977	-0.440977	-0.440977	-0.440977	-0.440977	-0.440977	-0.440977	-0.440977	-0.440977	-0.440977	-0.440977	-0.440977
ENSG00000205116.4	-0.440977	-0.440977	-0.440977	-0.440977	-0.440977	-0.440977	-0.440977	-0.440977	-0.440977	-0.440977	-0.440977	-0.440977
ENSG00000225285.1	-0.440977	-0.440977	-0.440977	-0.440977	-0.440977	-0.440977	-0.440977	-0.440977	-0.440977	-0.440977	-0.440977	-0.440977
ENSG00000179403.12	-0.440977	0.15077	-0.440977	-0.440977	-0.440977	0.539593	-0.440977	-0.440977	-0.440977	-0.440977	-0.440977	0.156001
ENSG00000215915.10	-0.440977	-0.440977	0.273768	0.128405	-0.440977	0.131061	0.131383	0.123193	-0.440977	0.83398	-0.440977	0.156001
ENSG00000160072.20	1.95944	1.74473	1.83616	1.33278	1.64892	0.539593	0.858187	1.83054	2.27609	1.81798	1.50968	1.58592
ENSG00000284740.2	-0.440977	-0.440977	-0.440977	-0.440977	-0.440977	-0.440977	-0.440977	-0.440977	-0.440977	-0.440977	-0.440977	-0.440977
ENSG00000197785.14	3.73839	3.70741	4.25982	4.03742	3.16398	3.76991	3.77084	3.85643	4.32478	3.80586	3.95536	4.14786
ENSG00000205090.9	-0.440977	-0.440977	-0.440977	0.128405	-0.440977	0.131061	-0.440977	-0.440977	-0.440977	-0.440977	-0.440977	-0.440977
ENSG00000160075.12	6.31376	6.46175	6.59423	6.37016	6.37505	6.33403	6.68606	6.69584	6.88505	6.32606	6.39429	6.24547
ENSG00000215014.5	3.44554	3.62245	3.94286	3.37306	3.54907	3.65144	3.98207	3.74705	3.83691	3.39217	3.25275	3.45032
ENSG00000274481.1	-0.440977	-0.440977	-0.440977	-0.440977	-0.440977	-0.440977	-0.440977	-0.440977	-0.440977	-0.440977	-0.440977	-0.440977
ENSG00000228594.4	2.30449	1.57424	1.10676	2.60487	2.78794	3.0469	1.33924	2.50379	2.39351	3.34345	2.82154	3.3996
ENSG00000286989.1	0.120234	0.15077	0.273768	0.128405	-0.440977	-0.440977	0.131383	-0.440977	0.198289	-0.440977	0.122265	0.156001
ENSG00000272106.1	3.53545	3.62245	3.80341	3.76222	3.67055	3.65144	3.80826	3.35816	3.02312	3.29302	3.40425	2.76077
ENSG00000197530.13	0.837912	1.74473	0.749566	1.52373	1.93415	1.33854	1.11867	0.843307	1.48034	1.31028	1.50968	1.58592
ENSG00000189409.14	-0.440977	-0.440977	-0.440977	-0.440977	-0.440977	-0.440977	-0.440977	-0.440977	-0.440977	-0.440977	-0.440977	-0.440977
ENSG00000248333.9	4.81035	4.88255	4.36277	4.60064	4.77991	4.3027	4.49939	4.74535	5.01617	4.03791	4.402	4.61605
ENSG00000272004.1	-0.440977	0.89314	0.749566	0.535589	0.819613	0.131061	0.540078	0.123193	0.639731	1.0917	1.10021	1.16792
ENSG00000189339.12	1.67291	2.57676	2.56857	2.21958	2.27793	2.33291	1.53051	1.51181	1.25062	1.81798	2.20367	2.91317
ENSG00000269737.2	-0.440977	0.15077	-0.440977	-0.440977	-0.440977	0.131061	-0.440977	-0.440977	0.198289	-0.440977	-0.440977	0.156001
ENSG00000215914.4	-0.440977	-0.440977	-0.440977	-0.440977	-0.440977	-0.440977	-0.440977	-0.440977	-0.440977	-0.440977	-0.440977	-0.440977
ENSG00000008128.23	1.31499	1.89718	1.63146	1.33278	0.819613	1.33854	1.33924	0.843307	0.639731	0.118079	-0.440977	1.392
ENSG00000268575.1	-0.440977	0.15077	-0.440977	-0.440977	-0.440977	0.131061	-0.440977	-0.440977	-0.440977	-0.440977	0.122265	-0.440977
ENSG00000227775.3	-0.440977	-0.440977	0.749566	0.128405	-0.440977	-0.440977	0.540078	-0.440977	0.198289	-0.440977	0.122265	-0.440977
ENSG00000215790.8	1.31499	1.57424	0.273768	1.33278	0.110232	2.52485	0.131383	1.1021	1.25062	0.519987	1.67775	1.392
ENSG00000008130.15	3.94937	3.70741	3.70234	3.2159	3.50619	3.16692	4.35513	4.22609	4.29491	3.76943	3.30504	2.91317
ENSG00000078369.18	8.85081	8.88303	9.10218	8.71886	8.72576	8.85088	8.49394	8.77079	8.80997	8.60542	8.66915	8.85092
ENSG00000231050.3	0.120234	-0.440977	-0.440977	-0.440977	-0.440977	0.131061	-0.440977	-0.440977	0.198289	0.118079	0.122265	-0.440977
ENSG00000169885.10	-0.440977	-0.440977	-0.440977	-0.440977	-0.440977	-0.440977	-0.440977	-0.440977	-0.440977	-0.440977	-0.440977	-0.440977
ENSG00000178821.13	0.120234	-0.440977	-0.440977	-0.440977	0.110232	-0.440977	-0.440977	-0.440977	-0.440977	-0.440977	-0.440977	-0.440977
ENSG00000142609.20	0.120234	-0.440977	-0.440977	-0.440977	-0.440977	-0.440977	-0.440977	-0.440977	-0.440977	-0.440977	-0.440977	-0.440977
ENSG00000233542.2	-0.440977	-0.440977	-0.440977	-0.440977	-0.440977	-0.440977	-0.440977	-0.440977	-0.440977	-0.440977	-0.440977	-0.440977
ENSG00000187730.9	-0.440977	0.15077	-0.440977	-0.440977	-0.440977	-0.440977	-0.440977	-0.440977	-0.440977	-0.440977	-0.440977	-0.440977
ENSG00000226969.1	-0.440977	-0.440977	-0.440977	-0.440977	-0.440977	-0.440977	-0.440977	-0.440977	-0.440977	-0.440977	-0.440977	-0.440977
ENSG00000067606.17	-0.440977	0.89314	0.273768	1.11266	1.07567	1.11802	0.131383	-0.440977	-0.440977	0.83398	-0.440977	1.16792
ENSG00000271806.1	-0.440977	-0.440977	-0.440977	0.128405	-0.440977	-0.440977	-0.440977	-0.440977	-0.440977	-0.440977	-0.440977	-0.440977
ENSG00000182873.5	-0.440977	0.15077	-0.440977	-0.440977	-0.440977	0.131061	-0.440977	-0.440977	0.198289	-0.440977	-0.440977	-0.440977
ENSG00000162585.17	2.95273	3.70741	3.34811	3.32255	3.462	3.76991	3.10906	3.82089	3.70683	3.24077	3.54135	3.84084
ENSG00000234396.3	-0.440977	-0.440977	-0.440977	-0.440977	-0.440977	-0.440977	-0.440977	-0.440977	-0.440977	-0.440977	-0.440977	-0.440977
ENSG00000157933.10	5.22942	5.75891	6.06312	5.69234	5.56538	5.56489	4.56645	5.39163	5.34251	5.52549	5.61277	5.77419
ENSG00000287356.1	-0.440977	0.15077	-0.440977	0.128405	-0.440977	-0.440977	-0.440977	0.123193	-0.440977	-0.440977	-0.440977	-0.440977
ENSG00000116151.14	2.30449	2.38376	2.44887	2.10471	1.79857	2.33291	2.5257	2.20609	2.39351	1.95402	2.20367	1.90962
ENSG00000272161.1	-0.440977	-0.440977	-0.440977	-0.440977	-0.440977	-0.440977	-0.440977	-0.440977	-0.440977	-0.440977	-0.440977	-0.440977
ENSG00000269896.2	0.523247	0.15077	-0.440977	0.535589	-0.440977	-0.440977	-0.440977	0.527721	-0.440977	0.83398	0.526319	0.902507
ENSG00000272420.1	1.09608	0.89314	0.749566	2.60487	1.07567	1.84974	1.85052	1.67996	1.67845	1.81798	1.10021	0.577009
ENSG00000157916.20	7.786	7.39937	7.50116	7.90208	7.57203	7.66214	7.54062	7.51834	6.93917	7.74457	7.08566	7.3694
ENSG00000157911.11	4.32206	4.0378	3.80341	4.46751	4.24056	4.47537	4.10745	4.08338	3.7515	4.50474	4.42581	4.32136
ENSG00000149527.18	-0.440977	-0.440977	-0.440977	-0.440977	-0.440977	-0.440977	0.131383	-0.440977	-0.440977	-0.440977	-0.440977	-0.440977
ENSG00000224387.1	-0.440977	-0.440977	-0.440977	-0.440977	-0.440977	-0.440977	-0.440977	-0.440977	-0.440977	-0.440977	-0.440977	-0.440977
ENSG00000229393.1	-0.440977	-0.440977	-0.440977	-0.440977	-0.440977	-0.440977	-0.440977	-0.440977	-0.440977	-0.440977	-0.440977	-0.440977
ENSG00000157881.16	-0.440977	-0.440977	-0.440977	-0.440977	-0.440977	-0.440977	-0.440977	-0.440977	-0.440977	-0.440977	-0.440977	0.156001
ENSG00000197921.6	-0.440977	-0.440977	-0.440977	-0.440977	-0.440977	-0.440977	-0.440977	-0.440977	-0.440977	-0.440977	-0.440977	-0.440977
ENSG00000272449.3	-0.440977	-0.440977	-0.440977	-0.440977	-0.440977	-0.440977	-0.440977	-0.440977	-0.440977	-0.440977	-0.440977	-0.440977
ENSG00000238164.6	0.120234	-0.440977	0.273768	-0.440977	-0.440977	0.539593	-0.440977	0.123193	-0.440977	-0.440977	-0.440977	-0.440977
ENSG00000157873.18	-0.440977	0.569187	-0.440977	-0.440977	-0.440977	-0.440977	-0.440977	0.527721	0.639731	-0.440977	0.122265	-0.440977
ENSG00000225931.3	-0.440977	-0.440977	-0.440977	-0.440977	-0.440977	-0.440977	-0.440977	-0.440977	-0.440977	-0.440977	-0.440977	-0.440977
ENSG00000228037.1	-0.440977	-0.440977	-0.440977	-0.440977	-0.440977	-0.440977	-0.440977	-0.440977	-0.440977	-0.440977	-0.440977	-0.440977
ENSG00000289610.2	-0.440977	-0.440977	-0.440977	-0.440977	-0.440977	-0.440977	-0.440977	-0.440977	-0.440977	-0.440977	-0.440977	-0.440977
ENSG00000157870.17	-0.440977	-0.440977	-0.440977	0.128405	-0.440977	-0.440977	-0.440977	-0.440977	0.198289	-0.440977	-0.440977	-0.440977
ENSG00000142606.16	-0.440977	-0.440977	-0.440977	-0.440977	-0.440977	-0.440977	-0.440977	-0.440977	-0.440977	-0.440977	-0.440977	-0.440977
ENSG00000237058.1	-0.440977	-0.440977	-0.440977	-0.440977	-0.440977	-0.440977	-0.440977	-0.440977	-0.440977	-0.440977	-0.440977	-0.440977
ENSG00000215912.13	-0.440977	-0.440977	-0.440977	-0.440977	-0.440977	-0.440977	-0.440977	-0.440977	-0.440977	-0.440977	-0.440977	-0.440977
ENSG00000285945.1	-0.440977	-0.440977	-0.440977	-0.440977	-0.440977	-0.440977	-0.440977	-0.440977	-0.440977	-0.440977	-0.440977	-0.440977
ENSG00000283259.1	-0.440977	-0.440977	-0.440977	-0.440977	-0.440977	-0.440977	-0.440977	-0.440977	-0.440977	-0.440977	-0.440977	-0.440977
ENSG00000233234.1	-0.440977	-0.440977	-0.440977	-0.440977	-0.440977	-0.440977	-0.440977	-0.440977	-0.440977	-0.440977	-0.440977	-0.440977
ENSG00000287396.1	-0.440977	-0.440977	-0.440977	-0.440977	-0.440977	-0.440977	-0.440977	-0.440977	-0.440977	-0.440977	-0.440977	-0.440977
ENSG00000231630.1	-0.440977	-0.440977	-0.440977	-0.440977	-0.440977	-0.440977	-0.440977	-0.440977	-0.440977	-0.440977	-0.440977	-0.440977
ENSG00000284745.1	-0.440977	-0.440977	-0.440977	-0.440977	-0.440977	-0.440977	-0.440977	-0.440977	-0.440977	-0.440977	-0.440977	-0.440977
ENSG00000169717.7	-0.440977	-0.440977	-0.440977	-0.440977	-0.440977	-0.440977	-0.440977	-0.440977	-0.440977	-0.440977	-0.440977	-0.440977
ENSG00000177133.14	-0.440977	-0.440977	-0.440977	-0.440977	-0.440977	-0.440977	-0.440977	-0.440977	-0.440977	-0.440977	-0.440977	-0.440977
ENSG00000142611.17	-0.440977	-0.440977	-0.440977	-0.440977	-0.440977	-0.440977	-0.440977	-0.440977	-0.440977	-0.440977	-0.440977	-0.440977
ENSG00000283572.1	-0.440977	-0.440977	-0.440977	-0.440977	-0.440977	-0.440977	-0.440977	-0.440977	-0.440977	-0.440977	-0.440977	-0.440977
ENSG00000226286.1	-0.440977	-0.440977	-0.440977	-0.440977	-0.440977	-0.440977	-0.440977	-0.440977	-0.440977	-0.440977	-0.440977	-0.440977
ENSG00000279839.1	-0.440977	-0.440977	-0.440977	-0.440977	-0.440977	-0.440977	-0.440977	-0.440977	-0.440977	-0.440977	-0.440977	-0.440977
ENSG00000272235.1	-0.440977	-0.440977	-0.440977	-0.440977	-0.440977	-0.440977	-0.440977	-0.440977	-0.440977	-0.440977	-0.440977	-0.440977
ENSG00000287828.1	-0.440977	-0.440977	-0.440977	-0.440977	-0.440977	-0.440977	-0.440977	-0.440977	-0.440977	-0.440977	-0.440977	-0.440977
ENSG00000286518.1	-0.440977	-0.440977	-0.440977	-0.440977	-0.440977	-0.440977	-0.440977	-0.440977	-0.440977	-0.440977	-0.440977	-0.440977
ENSG00000130762.15	1.50502	1.15752	0.749566	1.11266	-0.440977	0.131061	0.131383	0.527721	-0.440977	1.31028	1.31943	1.58592
ENSG00000272088.1	-0.440977	-0.440977	-0.440977	-0.440977	-0.440977	-0.440977	-0.440977	-0.440977	-0.440977	-0.440977	-0.440977	-0.440977
ENSG00000162591.17	2.88594	1.74473	1.63146	2.51776	1.07567	1.33854	2.77287	1.1021	2.008	1.0917	1.67775	1.16792
ENSG00000207776.1	-0.440977	-0.440977	-0.440977	-0.440977	-0.440977	-0.440977	-0.440977	-0.440977	-0.440977	-0.440977	-0.440977	-0.440977
ENSG00000238260.3	-0.440977	-0.440977	-0.440977	-0.440977	-0.440977	-0.440977	0.131383	-0.440977	-0.440977	0.519987	-0.440977	0.156001
ENSG00000158109.15	6.25543	6.03026	5.81944	6.11959	5.81416	5.7396	6.24235	6.21744	6.00888	6.2815	6.23496	6.14129
ENSG00000116213.16	4.94768	4.93634	4.48952	5.11267	4.93344	5.02856	4.56645	4.80114	4.4921	4.90802	4.7614	4.26581
ENSG00000078900.15	2.40333	1.15752	1.10676	2.21958	1.64892	1.33854	1.69937	1.67996	2.60306	2.6588	2.40875	1.75683
ENSG00000227589.1	-0.440977	-0.440977	-0.440977	0.128405	0.110232	-0.440977	-0.440977	0.527721	-0.440977	-0.440977	-0.440977	-0.440977
ENSG00000235131.1	-0.440977	-0.440977	-0.440977	-0.440977	-0.440977	-0.440977	-0.440977	-0.440977	-0.440977	-0.440977	-0.440977	-0.440977
ENSG00000227372.12	3.13635	2.38376	2.44887	2.51776	2.46868	2.91599	3.16783	2.67282	3.34806	2.94668	3.08345	2.49695
ENSG00000276189.1	-0.440977	-0.440977	-0.440977	-0.440977	-0.440977	-0.440977	-0.440977	-0.440977	-0.440977	-0.440977	-0.440977	-0.440977
ENSG00000162592.10	0.837912	0.569187	-0.440977	0.535589	-0.440977	-0.440977	0.131383	1.51181	-0.440977	0.118079	0.122265	0.156001
ENSG00000235169.11	0.523247	0.15077	1.10676	-0.440977	1.29306	1.84974	0.131383	-0.440977	0.198289	0.118079	-0.440977	-0.440977
ENSG00000130764.10	7.09797	6.90558	6.73522	6.99182	6.5005	6.82393	6.74031	6.93073	6.82361	6.83351	6.82867	6.19432
ENSG00000266075.2	0.837912	0.569187	2.0154	-0.440977	0.819613	0.857603	0.131383	0.123193	0.198289	-0.440977	0.122265	0.156001
ENSG00000272153.1	-0.440977	0.569187	0.273768	-0.440977	0.110232	0.131061	-0.440977	-0.440977	-0.440977	-0.440977	0.122265	0.156001
ENSG00000116198.14	5.6169	5.96274	6.13275	5.85221	6.0711	5.83328	5.58755	5.66655	5.7583	5.56852	5.70322	5.99523
ENSG00000169598.17	3.8122	4.30644	3.53607	3.76222	3.54907	4.27625	3.61061	4.25301	3.83691	3.52918	4.01936	3.45032
ENSG00000198912.12	6.382	5.89191	5.7324	6.36393	5.95633	6.28181	6.34777	6.05865	6.23023	6.31978	6.34519	5.96939
ENSG00000236423.8	1.50502	1.57424	1.10676	0.535589	1.48193	0.131061	1.69937	1.1021	1.48034	0.83398	0.841616	0.156001
ENSG00000233304.7	-0.440977	-0.440977	-0.440977	-0.440977	-0.440977	-0.440977	0.131383	-0.440977	-0.440977	-0.440977	-0.440977	-0.440977
ENSG00000226374.3	-0.440977	-0.440977	-0.440977	-0.440977	-0.440977	-0.440977	-0.440977	-0.440977	-0.440977	-0.440977	-0.440977	-0.440977
ENSG00000284668.2	-0.440977	-0.440977	-0.440977	-0.440977	-0.440977	-0.440977	-0.440977	-0.440977	-0.440977	-0.440977	-0.440977	-0.440977
ENSG00000284703.1	-0.440977	0.15077	-0.440977	-0.440977	-0.440977	-0.440977	-0.440977	0.123193	-0.440977	-0.440977	-0.440977	-0.440977
ENSG00000229280.1	-0.440977	-0.440977	-0.440977	-0.440977	-0.440977	-0.440977	-0.440977	-0.440977	-0.440977	-0.440977	-0.440977	-0.440977
ENSG00000235054.4	-0.440977	-0.440977	-0.440977	-0.440977	-0.440977	-0.440977	-0.440977	-0.440977	-0.440977	-0.440977	-0.440977	-0.440977
ENSG00000284694.1	-0.440977	-0.440977	-0.440977	-0.440977	-0.440977	-0.440977	-0.440977	-0.440977	-0.440977	-0.440977	-0.440977	-0.440977
ENSG00000227169.2	-0.440977	-0.440977	-0.440977	-0.440977	-0.440977	-0.440977	-0.440977	-0.440977	-0.440977	-0.440977	-0.440977	-0.440977
ENSG00000232596.3	-0.440977	-0.440977	-0.440977	-0.440977	-0.440977	-0.440977	-0.440977	-0.440977	-0.440977	-0.440977	-0.440977	-0.440977
ENSG00000196581.11	0.837912	0.569187	-0.440977	1.11266	0.110232	0.539593	0.131383	0.123193	-0.440977	-0.440977	-0.440977	0.577009
ENSG00000287586.1	-0.440977	-0.440977	-0.440977	-0.440977	-0.440977	-0.440977	-0.440977	-0.440977	-0.440977	-0.440977	-0.440977	-0.440977
ENSG00000284739.1	-0.440977	-0.440977	-0.440977	-0.440977	-0.440977	-0.440977	-0.440977	-0.440977	-0.440977	-0.440977	-0.440977	-0.440977
ENSG00000284674.1	-0.440977	-0.440977	-0.440977	-0.440977	-0.440977	-0.440977	-0.440977	-0.440977	-0.440977	-0.440977	-0.440977	-0.440977
ENSG00000231510.1	-0.440977	-0.440977	-0.440977	-0.440977	-0.440977	-0.440977	-0.440977	-0.440977	-0.440977	-0.440977	-0.440977	-0.440977
ENSG00000284616.1	-0.440977	-0.440977	-0.440977	-0.440977	-0.440977	-0.440977	-0.440977	-0.440977	-0.440977	-0.440977	-0.440977	-0.440977
ENSG00000284692.2	-0.440977	-0.440977	-0.440977	-0.440977	-0.440977	-0.440977	-0.440977	-0.440977	-0.440977	-0.440977	-0.440977	-0.440977
ENSG00000284666.1	-0.440977	-0.440977	-0.440977	-0.440977	-0.440977	-0.440977	-0.440977	-0.440977	-0.440977	-0.440977	-0.440977	-0.440977
ENSG00000260972.1	-0.440977	-0.440977	-0.440977	-0.440977	-0.440977	-0.440977	-0.440977	-0.440977	-0.440977	-0.440977	-0.440977	-0.440977
ENSG00000283356.1	-0.440977	-0.440977	-0.440977	-0.440977	-0.440977	-0.440977	-0.440977	-0.440977	-0.440977	-0.440977	-0.440977	-0.440977
ENSG00000236948.2	-0.440977	-0.440977	-0.440977	-0.440977	-0.440977	-0.440977	-0.440977	-0.440977	-0.440977	-0.440977	-0.440977	-0.440977
ENSG00000264341.1	-0.440977	-0.440977	-0.440977	-0.440977	-0.440977	-0.440977	-0.440977	-0.440977	-0.440977	-0.440977	-0.440977	-0.440977
ENSG00000289893.1	-0.440977	-0.440977	-0.440977	-0.440977	-0.440977	-0.440977	-0.440977	-0.440977	-0.440977	-0.440977	-0.440977	-0.440977
ENSG00000264101.1	-0.440977	-0.440977	-0.440977	-0.440977	-0.440977	-0.440977	-0.440977	-0.440977	-0.440977	-0.440977	-0.440977	-0.440977
ENSG00000131697.18	3.62008	3.70741	2.87759	3.72382	3.63118	3.80733	3.69295	3.66924	3.28866	3.73207	3.66654	2.91317
ENSG00000069424.16	6.58513	6.63441	6.27153	6.97965	7.22066	7.35927	6.34777	6.051	6.38713	6.88974	6.95676	6.43367
ENSG00000116254.18	-0.440977	-0.440977	0.273768	-0.440977	-0.440977	-0.440977	-0.440977	-0.440977	-0.440977	-0.440977	-0.440977	-0.440977
ENSG00000285629.1	-0.440977	-0.440977	-0.440977	-0.440977	-0.440977	0.131061	-0.440977	-0.440977	0.198289	-0.440977	-0.440977	0.577009
ENSG00000116251.11	7.66424	7.38009	7.13489	7.63347	7.40118	7.36556	8.0794	8.04857	8.0149	7.82663	7.844	7.48032
ENSG00000226944.1	-0.440977	-0.440977	-0.440977	-0.440977	0.508091	0.131061	-0.440977	0.527721	-0.440977	0.519987	0.122265	0.902507
ENSG00000158286.13	0.523247	-0.440977	-0.440977	-0.440977	-0.440977	-0.440977	-0.440977	-0.440977	0.198289	0.118079	-0.440977	0.156001
ENSG00000116237.16	6.56926	6.01368	5.6802	6.73609	6.13582	6.46859	6.037	6.05865	5.86381	6.4635	6.25503	5.88894
ENSG00000225077.3	1.09608	0.15077	-0.440977	0.128405	-0.440977	-0.440977	0.540078	-0.440977	-0.440977	-0.440977	-0.440977	-0.440977
ENSG00000173673.8	-0.440977	-0.440977	-0.440977	-0.440977	-0.440977	-0.440977	-0.440977	-0.440977	-0.440977	-0.440977	-0.440977	-0.440977
ENSG00000158292.7	2.40333	1.89718	1.10676	2.10471	1.48193	0.857603	1.85052	2.67282	1.85262	2.19277	2.30985	1.392
ENSG00000097021.20	4.07462	4.07024	3.94286	4.39604	4.38955	3.80733	4.10745	4.25301	4.35405	3.97533	4.32812	3.49931
ENSG00000271746.1	-0.440977	-0.440977	-0.440977	-0.440977	-0.440977	0.131061	-0.440977	-0.440977	-0.440977	-0.440977	-0.440977	-0.440977
ENSG00000069812.11	-0.440977	1.15752	0.749566	0.128405	0.110232	-0.440977	-0.440977	0.123193	-0.440977	-0.440977	-0.440977	-0.440977
ENSG00000187017.18	-0.440977	0.15077	0.273768	-0.440977	-0.440977	-0.440977	0.131383	0.527721	0.198289	0.118079	-0.440977	0.156001
ENSG00000265392.1	-0.440977	-0.440977	-0.440977	-0.440977	-0.440977	-0.440977	-0.440977	-0.440977	-0.440977	-0.440977	-0.440977	-0.440977
ENSG00000231868.1	-0.440977	-0.440977	-0.440977	-0.440977	-0.440977	-0.440977	-0.440977	-0.440977	-0.440977	-0.440977	-0.440977	-0.440977
ENSG00000215788.11	0.120234	-0.440977	0.273768	0.128405	-0.440977	0.131061	-0.440977	-0.440977	-0.440977	-0.440977	-0.440977	-0.440977
ENSG00000171680.23	0.120234	-0.440977	-0.440977	-0.440977	-0.440977	-0.440977	-0.440977	-0.440977	-0.440977	-0.440977	-0.440977	-0.440977
ENSG00000162408.11	5.8362	6.05479	6.14243	5.86991	5.90773	5.99608	5.40418	5.66655	5.7583	5.75704	5.88598	6.09423
ENSG00000253022.1	-0.440977	-0.440977	-0.440977	-0.440977	-0.440977	-0.440977	-0.440977	-0.440977	-0.440977	-0.440977	-0.440977	-0.440977
ENSG00000229519.2	-0.440977	-0.440977	-0.440977	-0.440977	-0.440977	-0.440977	-0.440977	-0.440977	-0.440977	-0.440977	-0.440977	-0.440977
ENSG00000173662.21	-0.440977	-0.440977	-0.440977	-0.440977	-0.440977	-0.440977	-0.440977	-0.440977	-0.440977	-0.440977	-0.440977	-0.440977
ENSG00000204859.13	1.95944	2.16089	2.1748	1.33278	2.55536	1.98652	1.33924	2.31229	2.39351	1.66776	1.96455	2.04777
ENSG00000162413.17	7.17342	7.60157	7.39585	5.99612	5.99561	6.23452	6.95156	7.13268	6.84438	5.36389	5.74167	5.46453
ENSG00000116273.6	4.94768	5.64507	5.54078	4.88796	4.99676	4.74977	4.67172	4.88958	4.7115	4.78571	4.72348	4.57093
ENSG00000041988.16	4.01335	3.82615	3.94286	4.03742	4.01445	4.22186	4.45288	4.17069	3.91754	3.29302	3.78173	3.91493
ENSG00000007923.17	5.69702	5.60134	5.31975	5.6105	5.3275	5.83328	5.44038	5.62593	5.46829	5.68064	5.74167	5.489
ENSG00000228750.7	-0.440977	-0.440977	-0.440977	-0.440977	-0.440977	-0.440977	-0.440977	-0.440977	-0.440977	-0.440977	-0.440977	-0.440977
ENSG00000284744.1	-0.440977	-0.440977	-0.440977	-0.440977	-0.440977	-0.440977	-0.440977	-0.440977	-0.440977	-0.440977	-0.440977	-0.440977
ENSG00000237436.1	0.837912	0.15077	1.10676	0.128405	0.819613	0.539593	1.11867	0.843307	0.639731	1.50007	0.122265	-0.440977
ENSG00000171735.20	5.91369	6.08685	5.59817	5.55689	5.46819	5.7872	6.01316	6.06626	5.82253	5.35162	5.53828	5.33558
ENSG00000227950.1	-0.440977	-0.440977	-0.440977	-0.440977	-0.440977	0.131061	-0.440977	-0.440977	-0.440977	-0.440977	-0.440977	0.902507
ENSG00000237365.1	-0.440977	-0.440977	-0.440977	-0.440977	-0.440977	-0.440977	-0.440977	-0.440977	-0.440977	-0.440977	-0.440977	-0.440977
ENSG00000207056.1	-0.440977	-0.440977	-0.440977	-0.440977	-0.440977	-0.440977	-0.440977	-0.440977	-0.440977	-0.440977	-0.440977	-0.440977
ENSG00000237402.1	-0.440977	-0.440977	-0.440977	0.128405	-0.440977	-0.440977	-0.440977	-0.440977	-0.440977	0.118079	-0.440977	-0.440977
ENSG00000237728.2	-0.440977	-0.440977	-0.440977	-0.440977	-0.440977	-0.440977	-0.440977	-0.440977	-0.440977	-0.440977	-0.440977	-0.440977
ENSG00000225126.1	-0.440977	-0.440977	-0.440977	-0.440977	-0.440977	-0.440977	-0.440977	-0.440977	-0.440977	-0.440977	-0.440977	-0.440977
ENSG00000270171.1	-0.440977	-0.440977	-0.440977	-0.440977	-0.440977	-0.440977	-0.440977	-0.440977	-0.440977	-0.440977	-0.440977	-0.440977
ENSG00000270035.1	-0.440977	-0.440977	-0.440977	-0.440977	-0.440977	-0.440977	-0.440977	-0.440977	-0.440977	-0.440977	-0.440977	-0.440977
ENSG00000269978.1	-0.440977	-0.440977	-0.440977	-0.440977	-0.440977	-0.440977	-0.440977	-0.440977	-0.440977	-0.440977	-0.440977	-0.440977
ENSG00000049245.13	5.72595	5.87364	6.14243	5.71209	5.77857	5.71027	5.58755	5.85407	5.98101	5.6609	5.73216	5.489
ENSG00000269925.1	0.523247	1.74473	0.273768	0.852785	1.48193	1.52978	0.858187	0.123193	0.977272	1.50007	1.50968	0.577009
ENSG00000049246.15	1.09608	1.15752	0.749566	1.52373	0.110232	1.11802	1.11867	0.527721	0.977272	0.519987	1.31943	1.392
ENSG00000236266.1	-0.440977	-0.440977	-0.440977	-0.440977	-0.440977	-0.440977	-0.440977	-0.440977	-0.440977	-0.440977	-0.440977	-0.440977
ENSG00000049247.14	2.74229	1.15752	1.39283	2.51776	1.07567	0.857603	1.98732	1.67996	2.39351	2.39757	1.96455	2.28977
ENSG00000049249.10	5.37046	3.03688	3.05204	3.55907	1.29306	2.11145	4.99748	4.14217	3.95623	2.57687	1.82826	2.28977
ENSG00000270330.1	-0.440977	-0.440977	-0.440977	-0.440977	-0.440977	-0.440977	-0.440977	-0.440977	-0.440977	-0.440977	-0.440977	-0.440977
ENSG00000116288.13	8.11063	7.81762	7.72701	7.86506	7.66511	7.63118	8.53078	8.07332	8.24128	7.79527	7.70497	7.84021
ENSG00000200344.1	-0.440977	-0.440977	-0.440977	-0.440977	-0.440977	-0.440977	-0.440977	-0.440977	-0.440977	-0.440977	-0.440977	-0.440977
ENSG00000284747.1	0.523247	1.38088	0.273768	-0.440977	-0.440977	0.539593	1.33924	0.123193	-0.440977	0.118079	-0.440977	0.577009
ENSG00000284716.1	-0.440977	-0.440977	-0.440977	-0.440977	-0.440977	-0.440977	-0.440977	-0.440977	-0.440977	-0.440977	0.526319	-0.440977
ENSG00000116285.13	1.50502	1.38088	1.39283	1.84327	1.48193	1.11802	2.11227	2.09143	1.67845	2.80991	2.08906	1.392
ENSG00000238290.1	-0.440977	-0.440977	-0.440977	-0.440977	-0.440977	-0.440977	-0.440977	-0.440977	-0.440977	-0.440977	-0.440977	-0.440977
ENSG00000232848.1	-0.440977	-0.440977	-0.440977	-0.440977	-0.440977	-0.440977	-0.440977	-0.440977	-0.440977	-0.440977	-0.440977	-0.440977
ENSG00000229305.1	-0.440977	-0.440977	-0.440977	-0.440977	-0.440977	-0.440977	-0.440977	-0.440977	-0.440977	-0.440977	-0.440977	-0.440977
ENSG00000288816.1	-0.440977	-0.440977	-0.440977	-0.440977	-0.440977	-0.440977	-0.440977	-0.440977	-0.440977	-0.440977	-0.440977	-0.440977
ENSG00000227634.3	-0.440977	-0.440977	-0.440977	-0.440977	-0.440977	-0.440977	-0.440977	-0.440977	-0.440977	-0.440977	-0.440977	-0.440977
ENSG00000200975.1	-0.440977	-0.440977	-0.440977	-0.440977	-0.440977	-0.440977	-0.440977	-0.440977	-0.440977	-0.440977	-0.440977	-0.440977
ENSG00000233645.1	-0.440977	-0.440977	-0.440977	-0.440977	-0.440977	-0.440977	-0.440977	-0.440977	-0.440977	-0.440977	-0.440977	-0.440977
ENSG00000251977.1	-0.440977	-0.440977	-0.440977	-0.440977	-0.440977	-0.440977	-0.440977	-0.440977	-0.440977	-0.440977	-0.440977	-0.440977
ENSG00000162426.16	-0.440977	-0.440977	-0.440977	-0.440977	-0.440977	-0.440977	-0.440977	-0.440977	-0.440977	-0.440977	0.122265	-0.440977
ENSG00000252254.1	-0.440977	-0.440977	-0.440977	-0.440977	-0.440977	-0.440977	-0.440977	-0.440977	-0.440977	-0.440977	-0.440977	-0.440977
ENSG00000142599.19	4.13339	4.25092	4.51954	4.55762	4.81547	4.74977	5.37953	4.95663	5.28288	5.82072	5.4247	5.30835
ENSG00000232912.6	0.120234	-0.440977	-0.440977	-0.440977	-0.440977	-0.440977	-0.440977	-0.440977	-0.440977	-0.440977	-0.440977	-0.440977
ENSG00000221083.1	0.120234	-0.440977	-0.440977	-0.440977	0.508091	-0.440977	0.131383	0.123193	-0.440977	0.118079	0.122265	-0.440977
ENSG00000270282.1	-0.440977	-0.440977	-0.440977	-0.440977	-0.440977	-0.440977	-0.440977	-0.440977	-0.440977	-0.440977	-0.440977	-0.440977
ENSG00000234619.1	-0.440977	-0.440977	-0.440977	-0.440977	-0.440977	-0.440977	-0.440977	-0.440977	-0.440977	-0.440977	-0.440977	-0.440977
ENSG00000224315.2	-0.440977	-0.440977	-0.440977	-0.440977	0.110232	-0.440977	-0.440977	-0.440977	-0.440977	-0.440977	-0.440977	-0.440977
ENSG00000222511.2	-0.440977	-0.440977	-0.440977	-0.440977	-0.440977	-0.440977	-0.440977	-0.440977	-0.440977	-0.440977	-0.440977	-0.440977
ENSG00000226545.1	-0.440977	-0.440977	-0.440977	-0.440977	-0.440977	-0.440977	-0.440977	-0.440977	-0.440977	-0.440977	-0.440977	-0.440977
ENSG00000228423.2	-0.440977	0.15077	-0.440977	-0.440977	0.110232	0.131061	-0.440977	-0.440977	-0.440977	-0.440977	-0.440977	-0.440977
ENSG00000229716.2	-0.440977	-0.440977	-0.440977	-0.440977	-0.440977	-0.440977	-0.440977	-0.440977	-0.440977	-0.440977	-0.440977	0.156001
ENSG00000074800.16	9.6628	9.69431	9.74881	9.55416	9.57563	9.51923	9.74491	9.82108	9.83107	9.64296	9.56035	9.57631
ENSG00000274258.1	-0.440977	-0.440977	-0.440977	-0.440977	-0.440977	-0.440977	-0.440977	-0.440977	-0.440977	-0.440977	-0.440977	-0.440977
ENSG00000230679.1	0.523247	1.15752	-0.440977	0.535589	1.07567	0.857603	1.11867	0.123193	0.977272	1.31028	0.526319	0.156001
ENSG00000201725.1	-0.440977	-0.440977	-0.440977	-0.440977	-0.440977	-0.440977	-0.440977	-0.440977	-0.440977	-0.440977	-0.440977	-0.440977
ENSG00000238249.2	-0.440977	-0.440977	-0.440977	-0.440977	-0.440977	-0.440977	-0.440977	-0.440977	-0.440977	-0.440977	-0.440977	-0.440977
ENSG00000232208.2	-0.440977	-0.440977	-0.440977	-0.440977	-0.440977	-0.440977	0.131383	-0.440977	-0.440977	-0.440977	-0.440977	-0.440977
ENSG00000232663.2	-0.440977	-0.440977	-0.440977	0.128405	-0.440977	-0.440977	-0.440977	-0.440977	-0.440977	-0.440977	-0.440977	-0.440977
ENSG00000131686.15	-0.440977	-0.440977	-0.440977	-0.440977	-0.440977	-0.440977	-0.440977	-0.440977	-0.440977	-0.440977	-0.440977	-0.440977
ENSG00000290109.1	-0.440977	-0.440977	-0.440977	-0.440977	-0.440977	-0.440977	-0.440977	-0.440977	-0.440977	-0.440977	-0.440977	-0.440977
ENSG00000265141.2	-0.440977	-0.440977	-0.440977	-0.440977	-0.440977	-0.440977	-0.440977	-0.440977	-0.440977	-0.440977	-0.440977	-0.440977
ENSG00000197241.4	-0.440977	-0.440977	-0.440977	-0.440977	-0.440977	-0.440977	-0.440977	-0.440977	-0.440977	-0.440977	-0.440977	-0.440977
ENSG00000142583.18	2.19839	0.15077	1.39283	3.42186	1.07567	1.84974	3.80826	1.96687	2.50209	4.31561	2.67028	2.67808
ENSG00000252404.1	-0.440977	-0.440977	-0.440977	0.128405	-0.440977	-0.440977	-0.440977	-0.440977	-0.440977	-0.440977	-0.440977	-0.440977
ENSG00000180758.12	3.13635	3.57802	3.89786	2.10471	2.55536	1.69861	2.69509	3.925	4.20138	0.519987	2.30985	2.28977
ENSG00000228526.8	2.08386	1.57424	0.749566	0.128405	0.110232	-0.440977	1.53051	1.67996	1.67845	-0.440977	-0.440977	-0.440977
ENSG00000284357.1	-0.440977	-0.440977	-0.440977	-0.440977	-0.440977	-0.440977	-0.440977	-0.440977	-0.440977	-0.440977	-0.440977	-0.440977
ENSG00000289914.1	-0.440977	-0.440977	-0.440977	-0.440977	-0.440977	-0.440977	-0.440977	-0.440977	-0.440977	-0.440977	-0.440977	-0.440977
ENSG00000234546.5	-0.440977	-0.440977	-0.440977	-0.440977	-0.440977	0.131061	0.540078	0.123193	-0.440977	-0.440977	-0.440977	-0.440977
ENSG00000049239.13	4.57621	4.46124	4.68761	5.25413	5.23861	4.93022	4.89685	4.88958	5.39977	5.69042	5.58131	5.489
ENSG00000171621.14	7.09427	7.25866	6.94332	5.94695	6.746	6.91674	6.50418	7.0391	6.69798	5.28867	5.66372	5.20876
ENSG00000284652.1	0.523247	-0.440977	-0.440977	-0.440977	-0.440977	0.131061	0.131383	-0.440977	-0.440977	0.519987	-0.440977	0.156001
ENSG00000284693.2	0.837912	1.15752	0.273768	1.84327	1.48193	0.131061	0.131383	0.123193	0.639731	1.66776	0.841616	0.156001
ENSG00000252956.1	-0.440977	-0.440977	-0.440977	-0.440977	-0.440977	-0.440977	-0.440977	-0.440977	-0.440977	-0.440977	-0.440977	-0.440977
ENSG00000235263.1	-0.440977	-0.440977	-0.440977	-0.440977	-0.440977	-0.440977	-0.440977	-0.440977	-0.440977	-0.440977	-0.440977	-0.440977
ENSG00000171612.7	6.32641	6.41831	6.4458	5.93859	5.96427	6.16415	6.35411	6.14742	6.31454	5.89021	5.98546	5.92525
ENSG00000231181.1	0.120234	-0.440977	-0.440977	0.535589	-0.440977	0.131061	-0.440977	-0.440977	-0.440977	0.118079	-0.440977	-0.440977
ENSG00000188807.13	3.8122	3.48483	3.59365	4.0684	3.88655	3.60969	3.61061	4.42858	3.99391	4.21085	4.08064	3.9506
ENSG00000171608.18	4.55487	4.33342	4.14896	5.21313	5.14388	5.27552	5.16551	4.35594	4.61808	5.96459	5.62311	5.08584
ENSG00000179840.5	-0.440977	-0.440977	-0.440977	-0.440977	-0.440977	-0.440977	0.131383	-0.440977	-0.440977	0.118079	-0.440977	-0.440977
ENSG00000233268.3	-0.440977	-0.440977	-0.440977	-0.440977	-0.440977	-0.440977	-0.440977	-0.440977	-0.440977	-0.440977	-0.440977	-0.440977
ENSG00000231789.4	-0.440977	-0.440977	-0.440977	-0.440977	-0.440977	0.131061	-0.440977	-0.440977	-0.440977	-0.440977	-0.440977	-0.440977
ENSG00000171603.18	6.4238	6.43709	6.23581	6.85636	6.84395	6.89518	6.24917	6.42699	6.36573	6.89819	6.85082	6.70304
ENSG00000271264.1	-0.440977	-0.440977	-0.440977	-0.440977	-0.440977	-0.440977	-0.440977	-0.440977	-0.440977	-0.440977	-0.440977	-0.440977
ENSG00000280113.2	-0.440977	-0.440977	-0.440977	-0.440977	-0.440977	-0.440977	-0.440977	-0.440977	-0.440977	-0.440977	-0.440977	-0.440977
ENSG00000178585.15	5.44195	4.74865	4.57777	5.38295	5.36398	5.17889	5.61948	5.19741	4.86171	5.69042	5.352	4.74352
ENSG00000223989.1	-0.440977	-0.440977	-0.440977	-0.440977	-0.440977	-0.440977	-0.440977	-0.440977	-0.440977	-0.440977	-0.440977	-0.440977
ENSG00000285701.1	-0.440977	-0.440977	-0.440977	-0.440977	-0.440977	-0.440977	-0.440977	-0.440977	-0.440977	-0.440977	-0.440977	-0.440977
ENSG00000162441.12	6.22872	5.92776	5.96835	6.09723	5.98003	6.19976	5.98892	5.79117	6.24593	5.84717	6.10826	6.23104
ENSG00000228150.1	-0.440977	0.15077	-0.440977	0.128405	0.110232	0.131061	-0.440977	-0.440977	-0.440977	0.118079	0.122265	0.577009
ENSG00000173614.14	4.07462	3.9002	3.80341	3.87166	4.13193	3.10816	3.0478	3.6287	3.91754	4.29012	4.16793	4.47622
ENSG00000202415.1	-0.440977	-0.440977	-0.440977	-0.440977	0.110232	-0.440977	-0.440977	-0.440977	-0.440977	-0.440977	-0.440977	0.156001
ENSG00000283611.2	-0.440977	-0.440977	-0.440977	-0.440977	-0.440977	-0.440977	-0.440977	-0.440977	-0.440977	-0.440977	-0.440977	-0.440977
ENSG00000265521.1	-0.440977	0.15077	-0.440977	-0.440977	-0.440977	-0.440977	-0.440977	-0.440977	-0.440977	-0.440977	-0.440977	-0.440977
ENSG00000241326.1	-0.440977	-0.440977	-0.440977	-0.440977	-0.440977	-0.440977	-0.440977	-0.440977	-0.440977	-0.440977	-0.440977	-0.440977
ENSG00000162444.12	-0.440977	-0.440977	-0.440977	-0.440977	0.110232	-0.440977	-0.440977	-0.440977	-0.440977	-0.440977	0.526319	0.156001
ENSG00000130939.20	4.65855	5.25131	4.88501	5.18514	5.14388	5.15005	4.40483	4.94016	4.92159	5.09624	5.36438	5.33558
ENSG00000224340.1	-0.440977	-0.440977	-0.440977	-0.440977	-0.440977	-0.440977	-0.440977	-0.440977	-0.440977	-0.440977	-0.440977	-0.440977
ENSG00000233623.2	-0.440977	-0.440977	-0.440977	-0.440977	-0.440977	-0.440977	-0.440977	-0.440977	0.198289	-0.440977	-0.440977	-0.440977
ENSG00000201746.1	-0.440977	-0.440977	-0.440977	-0.440977	-0.440977	-0.440977	-0.440977	-0.440977	-0.440977	-0.440977	-0.440977	-0.440977
ENSG00000054523.20	7.26826	7.43717	7.42786	6.89576	7.34449	7.25479	7.12841	7.29692	7.25063	6.60973	6.94445	7.09043
ENSG00000264881.1	-0.440977	-0.440977	-0.440977	-0.440977	-0.440977	-0.440977	-0.440977	-0.440977	-0.440977	-0.440977	-0.440977	-0.440977
ENSG00000199562.1	1.31499	0.15077	0.273768	0.128405	0.508091	0.539593	0.858187	0.843307	0.639731	0.519987	0.526319	0.577009
ENSG00000264501.2	-0.440977	-0.440977	-0.440977	-0.440977	-0.440977	-0.440977	-0.440977	-0.440977	-0.440977	-0.440977	-0.440977	-0.440977
ENSG00000284735.1	0.120234	-0.440977	0.749566	-0.440977	-0.440977	0.131061	-0.440977	-0.440977	0.198289	-0.440977	0.526319	-0.440977
ENSG00000284642.1	1.82328	0.569187	1.39283	0.128405	1.29306	1.52978	1.33924	1.1021	1.85262	0.118079	1.31943	0.902507
ENSG00000142657.21	8.34159	8.52761	8.51136	8.28831	8.57702	8.49439	8.0048	8.32876	8.30823	7.98788	8.1725	8.05
ENSG00000271989.1	-0.440977	-0.440977	-0.440977	-0.440977	-0.440977	-0.440977	0.131383	-0.440977	-0.440977	-0.440977	-0.440977	-0.440977
ENSG00000251503.8	-0.440977	-0.440977	-0.440977	-0.440977	-0.440977	-0.440977	-0.440977	-0.440977	-0.440977	-0.440977	-0.440977	-0.440977
ENSG00000175279.22	4.2442	4.07024	3.85141	4.21405	4.10345	3.9141	4.58812	4.33088	4.35405	4.89117	3.95536	3.98541
ENSG00000241563.4	-0.440977	-0.440977	-0.440977	-0.440977	-0.440977	-0.440977	-0.440977	-0.440977	-0.440977	-0.440977	-0.440977	-0.440977
ENSG00000160049.12	5.87976	6.01368	6.39001	5.97992	6.34495	5.95498	6.01316	6.21059	5.93333	5.81179	6.10826	6.45866
ENSG00000203469.2	-0.440977	-0.440977	-0.440977	-0.440977	-0.440977	-0.440977	-0.440977	-0.440977	-0.440977	-0.440977	-0.440977	-0.440977
ENSG00000142655.13	3.0777	2.57676	2.31834	2.76474	2.37645	2.61202	2.11227	3.20113	2.86945	3.13022	3.08345	1.75683
ENSG00000287727.1	-0.440977	-0.440977	-0.440977	-0.440977	-0.440977	-0.440977	-0.440977	-0.440977	-0.440977	-0.440977	-0.440977	-0.440977
ENSG00000243267.3	-0.440977	-0.440977	-0.440977	-0.440977	-0.440977	-0.440977	-0.440977	-0.440977	-0.440977	-0.440977	-0.440977	-0.440977
ENSG00000130940.15	1.95944	0.89314	1.63146	2.76474	1.93415	1.84974	1.69937	1.67996	0.977272	1.95402	1.67775	1.392
ENSG00000272078.1	-0.440977	-0.440977	-0.440977	-0.440977	-0.440977	-0.440977	-0.440977	-0.440977	-0.440977	-0.440977	-0.440977	-0.440977
ENSG00000225158.2	-0.440977	-0.440977	-0.440977	-0.440977	-0.440977	-0.440977	-0.440977	-0.440977	-0.440977	-0.440977	-0.440977	-0.440977
ENSG00000175262.15	0.120234	-0.440977	-0.440977	-0.440977	-0.440977	-0.440977	-0.440977	-0.440977	-0.440977	0.519987	0.841616	-0.440977
ENSG00000215785.2	-0.440977	-0.440977	-0.440977	-0.440977	-0.440977	-0.440977	-0.440977	-0.440977	-0.440977	-0.440977	-0.440977	-0.440977
ENSG00000120948.19	7.35107	7.38976	7.20584	7.11935	7.38351	7.10882	7.4694	7.42968	7.74626	6.82909	7.35423	7.38578
ENSG00000009724.18	-0.440977	-0.440977	-0.440977	-0.440977	-0.440977	-0.440977	-0.440977	-0.440977	-0.440977	-0.440977	-0.440977	-0.440977
ENSG00000116649.10	6.83574	7.00543	6.68974	6.89144	6.61592	6.79628	6.65558	7.28392	6.99132	6.92328	6.90265	6.75943
ENSG00000171824.14	4.82824	4.72846	4.54895	4.60064	4.56693	4.96375	5.10665	4.72627	4.96017	4.54838	4.70414	4.34835
ENSG00000226849.1	-0.440977	0.15077	0.273768	0.128405	-0.440977	0.131061	0.131383	0.123193	-0.440977	-0.440977	-0.440977	-0.440977
ENSG00000230337.3	1.31499	-0.440977	1.39283	0.852785	0.819613	0.857603	0.540078	1.1021	0.977272	1.66776	0.526319	1.16792
ENSG00000198793.14	4.77387	4.74865	4.68761	4.53561	4.58765	4.84282	4.63052	4.85485	4.88194	4.8394	4.77999	4.65981
ENSG00000225602.5	-0.440977	-0.440977	-0.440977	-0.440977	-0.440977	-0.440977	-0.440977	-0.440977	-0.440977	-0.440977	-0.440977	-0.440977
ENSG00000253086.1	-0.440977	-0.440977	-0.440977	-0.440977	-0.440977	-0.440977	-0.440977	-0.440977	-0.440977	-0.440977	-0.440977	-0.440977
ENSG00000171819.5	-0.440977	-0.440977	-0.440977	-0.440977	-0.440977	-0.440977	-0.440977	-0.440977	-0.440977	-0.440977	-0.440977	-0.440977
ENSG00000207451.1	-0.440977	-0.440977	-0.440977	-0.440977	-0.440977	-0.440977	-0.440977	-0.440977	-0.440977	-0.440977	-0.440977	-0.440977
ENSG00000238173.1	-0.440977	-0.440977	-0.440977	-0.440977	-0.440977	-0.440977	-0.440977	-0.440977	-0.440977	-0.440977	-0.440977	-0.440977
ENSG00000120942.14	5.99517	6.29333	6.20842	5.64174	5.68555	5.60794	6.28279	5.84525	6.01806	5.48114	5.249	5.83271
ENSG00000238199.1	-0.440977	-0.440977	-0.440977	-0.440977	-0.440977	-0.440977	-0.440977	-0.440977	-0.440977	-0.440977	-0.440977	-0.440977
ENSG00000284646.1	-0.440977	-0.440977	-0.440977	-0.440977	-0.440977	-0.440977	-0.440977	-0.440977	-0.440977	-0.440977	-0.440977	-0.440977
ENSG00000224338.2	-0.440977	-0.440977	-0.440977	-0.440977	-0.440977	-0.440977	-0.440977	-0.440977	-0.440977	-0.440977	-0.440977	-0.440977
ENSG00000204624.8	-0.440977	-0.440977	-0.440977	-0.440977	-0.440977	-0.440977	-0.440977	-0.440977	-0.440977	-0.440977	-0.440977	-0.440977
ENSG00000285833.1	-0.440977	-0.440977	-0.440977	-0.440977	-0.440977	-0.440977	-0.440977	-0.440977	-0.440977	-0.440977	-0.440977	-0.440977
ENSG00000235643.2	-0.440977	-0.440977	-0.440977	-0.440977	-0.440977	-0.440977	-0.440977	-0.440977	-0.440977	-0.440977	-0.440977	-0.440977
ENSG00000284708.1	-0.440977	-0.440977	-0.440977	-0.440977	-0.440977	-0.440977	-0.440977	-0.440977	-0.440977	-0.440977	-0.440977	-0.440977
ENSG00000116661.11	0.120234	0.15077	0.273768	-0.440977	-0.440977	0.539593	0.131383	-0.440977	-0.440977	0.519987	-0.440977	-0.440977
ENSG00000132879.14	1.50502	1.57424	1.83616	2.32597	2.17219	1.98652	2.33375	1.67996	1.48034	2.19277	1.96455	2.67808
ENSG00000116670.16	3.44554	4.22233	4.51954	3.55907	3.41641	3.10816	3.56761	3.45409	3.56384	3.39217	3.54135	4.01939
ENSG00000116663.11	1.67291	1.74473	2.0154	1.52373	0.819613	0.857603	3.0478	2.31229	1.48034	1.0917	0.841616	0.577009
ENSG00000162490.7	1.31499	1.38088	1.83616	0.852785	0.819613	0.857603	0.858187	0.123193	0.198289	0.519987	0.122265	-0.440977
ENSG00000177674.16	2.88594	3.48483	3.53607	3.32255	3.63118	3.76991	2.84667	2.96103	2.60306	3.69371	3.66654	3.63703
ENSG00000215910.8	-0.440977	-0.440977	-0.440977	-0.440977	-0.440977	-0.440977	-0.440977	-0.440977	-0.440977	-0.440977	-0.440977	-0.440977
ENSG00000177553.6	-0.440977	-0.440977	-0.440977	-0.440977	-0.440977	-0.440977	-0.440977	-0.440977	-0.440977	-0.440977	-0.440977	-0.440977
ENSG00000177000.13	5.96313	6.04666	6.10332	5.90466	5.94031	5.71027	5.46402	5.5411	5.72508	5.94839	6.15174	6.41464
ENSG00000011021.23	4.88065	4.66615	4.32927	4.42026	4.07439	4.54348	4.22281	4.76419	4.51819	4.38947	4.47228	4.47622
ENSG00000276470.1	-0.440977	-0.440977	-0.440977	-0.440977	-0.440977	-0.440977	-0.440977	-0.440977	-0.440977	-0.440977	-0.440977	-0.440977
ENSG00000278852.1	-0.440977	-0.440977	-0.440977	-0.440977	-0.440977	-0.440977	-0.440977	-0.440977	-0.440977	-0.440977	-0.440977	-0.440977
ENSG00000175206.11	-0.440977	-0.440977	-0.440977	-0.440977	-0.440977	-0.440977	-0.440977	-0.440977	-0.440977	-0.440977	-0.440977	-0.440977
ENSG00000275915.1	-0.440977	-0.440977	-0.440977	-0.440977	-0.440977	-0.440977	-0.440977	-0.440977	-0.440977	-0.440977	-0.440977	-0.440977
ENSG00000120937.9	-0.440977	-0.440977	-0.440977	-0.440977	-0.440977	-0.440977	-0.440977	-0.440977	-0.440977	-0.440977	-0.440977	-0.440977
ENSG00000224904.1	-0.440977	-0.440977	-0.440977	-0.440977	-0.440977	-0.440977	-0.440977	-0.440977	-0.440977	-0.440977	-0.440977	-0.440977
ENSG00000285646.2	1.82328	0.569187	0.273768	-0.440977	-0.440977	-0.440977	0.858187	0.123193	0.639731	0.519987	-0.440977	-0.440977
ENSG00000199347.1	-0.440977	-0.440977	-0.440977	-0.440977	-0.440977	-0.440977	-0.440977	-0.440977	-0.440977	-0.440977	-0.440977	-0.440977
ENSG00000201801.1	-0.440977	-0.440977	-0.440977	-0.440977	-0.440977	-0.440977	-0.440977	-0.440977	-0.440977	-0.440977	-0.440977	-0.440977
ENSG00000116685.16	6.90906	6.80796	6.68974	7.25683	7.05576	7.12001	6.72082	6.92237	6.5414	7.01169	7.12619	6.86133
ENSG00000083444.17	3.77577	3.03688	2.56857	4.12844	3.81808	4.04518	3.84474	3.54404	3.28866	4.12697	4.32812	3.84084
ENSG00000287384.1	-0.440977	-0.440977	-0.440977	-0.440977	-0.440977	0.131061	-0.440977	-0.440977	-0.440977	-0.440977	-0.440977	-0.440977
ENSG00000116688.18	6.4238	6.61805	6.77309	6.84746	6.80025	6.81936	6.60863	6.82704	6.57286	6.79779	6.92788	7.06218
ENSG00000270914.1	-0.440977	-0.440977	-0.440977	-0.440977	-0.440977	-0.440977	-0.440977	-0.440977	-0.440977	-0.440977	-0.440977	-0.440977
ENSG00000116691.11	0.837912	1.74473	1.63146	0.852785	1.93415	2.22643	1.85052	1.83054	2.008	2.2988	0.122265	2.76077
ENSG00000202461.1	-0.440977	-0.440977	-0.440977	-0.440977	-0.440977	-0.440977	-0.440977	-0.440977	-0.440977	-0.440977	-0.440977	-0.440977
ENSG00000276869.1	-0.440977	-0.440977	-0.440977	-0.440977	-0.440977	-0.440977	-0.440977	-0.440977	-0.440977	-0.440977	-0.440977	-0.440977
ENSG00000243539.3	-0.440977	-0.440977	-0.440977	-0.440977	-0.440977	-0.440977	-0.440977	-0.440977	-0.440977	-0.440977	-0.440977	-0.440977
ENSG00000120949.15	-0.440977	0.15077	-0.440977	0.128405	-0.440977	-0.440977	-0.440977	-0.440977	-0.440977	-0.440977	-0.440977	-0.440977
ENSG00000201135.1	-0.440977	-0.440977	-0.440977	-0.440977	-0.440977	-0.440977	-0.440977	-0.440977	-0.440977	-0.440977	-0.440977	-0.440977
ENSG00000227875.2	-0.440977	-0.440977	-0.440977	-0.440977	-0.440977	-0.440977	0.131383	-0.440977	-0.440977	-0.440977	-0.440977	-0.440977
ENSG00000285604.1	-0.440977	-0.440977	-0.440977	-0.440977	-0.440977	-0.440977	-0.440977	-0.440977	-0.440977	-0.440977	-0.440977	-0.440977
ENSG00000283789.1	-0.440977	-0.440977	-0.440977	-0.440977	-0.440977	-0.440977	-0.440977	-0.440977	-0.440977	-0.440977	-0.440977	-0.440977
ENSG00000028137.19	9.63383	10.0691	10.0787	9.12562	9.19604	9.18172	9.41952	9.90622	9.82193	8.83534	9.17506	9.19928
ENSG00000263676.1	-0.440977	-0.440977	-0.440977	-0.440977	-0.440977	-0.440977	-0.440977	-0.440977	-0.440977	-0.440977	-0.440977	-0.440977
ENSG00000225196.2	-0.440977	-0.440977	-0.440977	-0.440977	-0.440977	-0.440977	-0.440977	-0.440977	-0.440977	-0.440977	-0.440977	-0.440977
ENSG00000252969.1	-0.440977	-0.440977	-0.440977	-0.440977	-0.440977	-0.440977	-0.440977	-0.440977	-0.440977	-0.440977	-0.440977	-0.440977
ENSG00000048707.15	4.98006	5.00508	5.28522	4.97229	5.25165	5.09059	4.96471	5.12639	4.88194	5.24954	5.43647	5.38855
ENSG00000239149.1	-0.440977	-0.440977	-0.440977	-0.440977	-0.440977	-0.440977	-0.440977	-0.440977	-0.440977	-0.440977	-0.440977	-0.440977
ENSG00000229484.3	0.120234	0.569187	0.273768	0.128405	0.819613	0.131061	-0.440977	-0.440977	-0.440977	0.519987	0.841616	0.577009
ENSG00000162496.9	3.84773	2.74697	3.4761	4.55762	3.91961	3.60969	4.2772	3.99045	3.99391	4.98945	5.249	5.4015
ENSG00000221340.1	-0.440977	-0.440977	-0.440977	-0.440977	-0.440977	-0.440977	-0.440977	-0.440977	-0.440977	-0.440977	0.122265	-0.440977
ENSG00000276830.1	-0.440977	-0.440977	-0.440977	-0.440977	-0.440977	-0.440977	-0.440977	-0.440977	-0.440977	-0.440977	-0.440977	-0.440977
ENSG00000288927.2	-0.440977	-0.440977	-0.440977	-0.440977	-0.440977	-0.440977	-0.440977	-0.440977	-0.440977	-0.440977	-0.440977	-0.440977
ENSG00000272482.2	-0.440977	-0.440977	-0.440977	0.128405	0.508091	-0.440977	-0.440977	-0.440977	-0.440977	-0.440977	-0.440977	0.156001
ENSG00000204518.3	-0.440977	-0.440977	-0.440977	-0.440977	-0.440977	-0.440977	-0.440977	-0.440977	-0.440977	-0.440977	-0.440977	-0.440977
ENSG00000226166.2	-0.440977	-0.440977	-0.440977	-0.440977	-0.440977	-0.440977	-0.440977	-0.440977	-0.440977	-0.440977	-0.440977	-0.440977
ENSG00000188984.12	-0.440977	-0.440977	-0.440977	-0.440977	-0.440977	-0.440977	-0.440977	-0.440977	-0.440977	-0.440977	-0.440977	-0.440977
ENSG00000157330.10	-0.440977	-0.440977	-0.440977	-0.440977	-0.440977	-0.440977	-0.440977	-0.440977	-0.440977	-0.440977	-0.440977	-0.440977
ENSG00000116726.5	-0.440977	-0.440977	-0.440977	-0.440977	-0.440977	-0.440977	-0.440977	-0.440977	-0.440977	-0.440977	-0.440977	-0.440977
ENSG00000116721.9	-0.440977	-0.440977	-0.440977	-0.440977	-0.440977	-0.440977	-0.440977	-0.440977	-0.440977	-0.440977	-0.440977	-0.440977
ENSG00000228338.1	-0.440977	-0.440977	-0.440977	-0.440977	-0.440977	-0.440977	-0.440977	-0.440977	-0.440977	-0.440977	-0.440977	-0.440977
ENSG00000239810.3	-0.440977	-0.440977	-0.440977	-0.440977	-0.440977	-0.440977	-0.440977	-0.440977	-0.440977	-0.440977	-0.440977	-0.440977
ENSG00000231103.2	-0.440977	-0.440977	-0.440977	-0.440977	-0.440977	-0.440977	-0.440977	-0.440977	-0.440977	-0.440977	-0.440977	-0.440977
ENSG00000179172.10	-0.440977	-0.440977	-0.440977	-0.440977	-0.440977	-0.440977	-0.440977	-0.440977	-0.440977	-0.440977	-0.440977	-0.440977
ENSG00000120952.4	-0.440977	-0.440977	-0.440977	-0.440977	-0.440977	-0.440977	-0.440977	-0.440977	-0.440977	-0.440977	-0.440977	-0.440977
ENSG00000243073.4	-0.440977	-0.440977	-0.440977	-0.440977	-0.440977	-0.440977	-0.440977	-0.440977	-0.440977	-0.440977	-0.440977	-0.440977
ENSG00000187545.5	-0.440977	-0.440977	-0.440977	-0.440977	-0.440977	-0.440977	-0.440977	-0.440977	-0.440977	-0.440977	-0.440977	-0.440977
ENSG00000204510.6	-0.440977	-0.440977	-0.440977	-0.440977	-0.440977	-0.440977	-0.440977	-0.440977	-0.440977	-0.440977	-0.440977	-0.440977
ENSG00000207434.1	-0.440977	-0.440977	-0.440977	-0.440977	-0.440977	-0.440977	-0.440977	-0.440977	-0.440977	-0.440977	-0.440977	-0.440977
ENSG00000234064.1	-0.440977	-0.440977	-0.440977	-0.440977	-0.440977	-0.440977	-0.440977	-0.440977	-0.440977	-0.440977	-0.440977	-0.440977
ENSG00000232423.6	-0.440977	-0.440977	-0.440977	-0.440977	-0.440977	-0.440977	-0.440977	-0.440977	-0.440977	-0.440977	-0.440977	-0.440977
ENSG00000274178.2	-0.440977	-0.440977	-0.440977	-0.440977	-0.440977	-0.440977	-0.440977	-0.440977	-0.440977	-0.440977	-0.440977	-0.440977
ENSG00000274764.6	-0.440977	-0.440977	-0.440977	-0.440977	-0.440977	-0.440977	-0.440977	-0.440977	-0.440977	-0.440977	-0.440977	-0.440977
ENSG00000277058.3	-0.440977	-0.440977	-0.440977	-0.440977	-0.440977	0.131061	-0.440977	0.123193	-0.440977	-0.440977	-0.440977	-0.440977
ENSG00000229571.7	-0.440977	-0.440977	-0.440977	-0.440977	-0.440977	-0.440977	-0.440977	-0.440977	-0.440977	-0.440977	-0.440977	-0.440977
ENSG00000277862.1	-0.440977	-0.440977	-0.440977	-0.440977	-0.440977	-0.440977	-0.440977	-0.440977	-0.440977	-0.440977	-0.440977	-0.440977
ENSG00000236179.1	-0.440977	-0.440977	-0.440977	-0.440977	-0.440977	-0.440977	-0.440977	-0.440977	-0.440977	-0.440977	-0.440977	-0.440977
ENSG00000275774.3	-0.440977	-0.440977	-0.440977	-0.440977	-0.440977	-0.440977	-0.440977	-0.440977	-0.440977	-0.440977	-0.440977	-0.440977
ENSG00000229978.1	-0.440977	-0.440977	-0.440977	-0.440977	-0.440977	-0.440977	-0.440977	-0.440977	-0.440977	-0.440977	-0.440977	-0.440977
ENSG00000233336.1	-0.440977	-0.440977	-0.440977	-0.440977	-0.440977	-0.440977	-0.440977	-0.440977	-0.440977	-0.440977	-0.440977	-0.440977
ENSG00000280267.6	-0.440977	-0.440977	-0.440977	-0.440977	-0.440977	-0.440977	-0.440977	-0.440977	-0.440977	-0.440977	-0.440977	-0.440977
ENSG00000179412.11	-0.440977	-0.440977	-0.440977	-0.440977	-0.440977	-0.440977	-0.440977	-0.440977	-0.440977	-0.440977	-0.440977	-0.440977
ENSG00000204505.5	-0.440977	-0.440977	-0.440977	-0.440977	-0.440977	-0.440977	-0.440977	-0.440977	-0.440977	-0.440977	-0.440977	-0.440977
ENSG00000279169.3	-0.440977	-0.440977	-0.440977	-0.440977	-0.440977	-0.440977	-0.440977	-0.440977	-0.440977	-0.440977	-0.440977	-0.440977
ENSG00000279804.3	-0.440977	-0.440977	-0.440977	-0.440977	-0.440977	-0.440977	-0.440977	-0.440977	-0.440977	-0.440977	-0.440977	-0.440977
ENSG00000250894.1	-0.440977	-0.440977	-0.440977	-0.440977	-0.440977	-0.440977	-0.440977	-0.440977	-0.440977	-0.440977	-0.440977	-0.440977
ENSG00000270601.5	-0.440977	-0.440977	-0.440977	-0.440977	-0.440977	-0.440977	-0.440977	-0.440977	-0.440977	-0.440977	-0.440977	-0.440977
ENSG00000231219.1	-0.440977	-0.440977	-0.440977	-0.440977	-0.440977	-0.440977	-0.440977	-0.440977	-0.440977	-0.440977	-0.440977	-0.440977
ENSG00000207511.1	-0.440977	-0.440977	-0.440977	-0.440977	-0.440977	-0.440977	-0.440977	-0.440977	-0.440977	-0.440977	-0.440977	-0.440977
ENSG00000182330.11	-0.440977	-0.440977	-0.440977	-0.440977	-0.440977	-0.440977	-0.440977	-0.440977	-0.440977	-0.440977	-0.440977	-0.440977
ENSG00000237700.2	-0.440977	-0.440977	-0.440977	-0.440977	-0.440977	-0.440977	-0.440977	-0.440977	-0.440977	-0.440977	-0.440977	-0.440977
ENSG00000204501.7	-0.440977	-0.440977	-0.440977	-0.440977	-0.440977	-0.440977	-0.440977	-0.440977	-0.440977	-0.440977	-0.440977	-0.440977
ENSG00000228229.2	-0.440977	-0.440977	-0.440977	-0.440977	-0.440977	-0.440977	-0.440977	-0.440977	-0.440977	-0.440977	-0.440977	-0.440977
ENSG00000204481.8	-0.440977	-0.440977	-0.440977	-0.440977	-0.440977	-0.440977	-0.440977	-0.440977	-0.440977	-0.440977	-0.440977	-0.440977
ENSG00000204480.9	-0.440977	-0.440977	-0.440977	-0.440977	-0.440977	-0.440977	-0.440977	-0.440977	-0.440977	-0.440977	-0.440977	-0.440977
ENSG00000204479.4	-0.440977	-0.440977	-0.440977	-0.440977	-0.440977	-0.440977	-0.440977	-0.440977	-0.440977	-0.440977	-0.440977	-0.440977
ENSG00000204478.11	-0.440977	-0.440977	-0.440977	-0.440977	-0.440977	-0.440977	-0.440977	-0.440977	-0.440977	-0.440977	-0.440977	-0.440977
ENSG00000162494.6	-0.440977	0.15077	-0.440977	-0.440977	-0.440977	-0.440977	-0.440977	-0.440977	0.198289	-0.440977	-0.440977	-0.440977
ENSG00000259961.1	-0.440977	-0.440977	-0.440977	-0.440977	-0.440977	-0.440977	-0.440977	-0.440977	-0.440977	-0.440977	-0.440977	-0.440977
ENSG00000215909.3	-0.440977	-0.440977	-0.440977	-0.440977	-0.440977	-0.440977	-0.440977	-0.440977	-0.440977	-0.440977	-0.440977	-0.440977
ENSG00000162493.17	3.8122	3.27817	2.87759	3.51477	3.16398	3.47665	4.82564	5.05169	4.7778	5.13969	5.38881	5.25228
ENSG00000222952.1	-0.440977	-0.440977	0.273768	0.128405	-0.440977	0.131061	-0.440977	-0.440977	-0.440977	-0.440977	-0.440977	-0.440977
ENSG00000237445.2	-0.440977	-0.440977	-0.440977	-0.440977	-0.440977	-0.440977	-0.440977	-0.440977	-0.440977	-0.440977	-0.440977	-0.440977
ENSG00000253085.1	-0.440977	-0.440977	-0.440977	-0.440977	-0.440977	-0.440977	-0.440977	0.527721	-0.440977	-0.440977	-0.440977	0.156001
ENSG00000116731.23	6.9908	7.6372	7.54195	6.53451	6.95971	6.92527	7.17212	7.21371	6.95835	6.23551	6.20086	6.04558
ENSG00000289380.1	1.50502	3.22153	3.05204	1.33278	2.85782	1.84974	3.16783	3.35816	3.51284	1.95402	1.67775	2.28977
ENSG00000189337.17	4.01335	3.3852	3.89786	4.39604	3.91961	3.87938	3.56761	3.82089	4.03063	3.57211	3.66654	4.34835
ENSG00000252151.1	-0.440977	-0.440977	-0.440977	-0.440977	-0.440977	-0.440977	-0.440977	-0.440977	-0.440977	-0.440977	-0.440977	-0.440977
ENSG00000231606.2	-0.440977	-0.440977	-0.440977	-0.440977	-0.440977	-0.440977	-0.440977	-0.440977	-0.440977	-0.440977	-0.440977	-0.440977
ENSG00000234593.3	-0.440977	-0.440977	-0.440977	-0.440977	-0.440977	-0.440977	-0.440977	-0.440977	-0.440977	-0.440977	-0.440977	-0.440977
ENSG00000235829.1	-0.440977	-0.440977	-0.440977	-0.440977	-0.440977	-0.440977	-0.440977	-0.440977	-0.440977	-0.440977	-0.440977	-0.440977
ENSG00000287756.1	-0.440977	-0.440977	-0.440977	-0.440977	-0.440977	-0.440977	-0.440977	-0.440977	-0.440977	-0.440977	-0.440977	-0.440977
ENSG00000175147.13	1.09608	0.15077	-0.440977	0.535589	0.508091	0.539593	0.131383	0.527721	-0.440977	1.50007	0.841616	1.16792
ENSG00000171729.14	7.21483	7.07901	6.92662	6.89144	6.59561	6.58089	7.50117	7.0391	7.38431	6.91913	6.93619	7.07839
ENSG00000204464.7	-0.440977	-0.440977	-0.440977	-0.440977	-0.440977	-0.440977	-0.440977	-0.440977	-0.440977	-0.440977	-0.440977	-0.440977
ENSG00000215720.4	-0.440977	-0.440977	-0.440977	-0.440977	-0.440977	-0.440977	-0.440977	-0.440977	-0.440977	-0.440977	-0.440977	-0.440977
ENSG00000278480.1	-0.440977	-0.440977	-0.440977	-0.440977	-0.440977	-0.440977	-0.440977	-0.440977	-0.440977	-0.440977	-0.440977	-0.440977
ENSG00000142621.21	0.120234	1.74473	1.83616	0.535589	1.29306	0.131061	0.858187	1.1021	1.48034	0.519987	1.67775	1.75683
ENSG00000233485.1	-0.440977	-0.440977	-0.440977	-0.440977	-0.440977	-0.440977	-0.440977	-0.440977	-0.440977	-0.440977	-0.440977	-0.440977
ENSG00000236045.1	-0.440977	-0.440977	-0.440977	-0.440977	-0.440977	-0.440977	-0.440977	-0.440977	-0.440977	-0.440977	-0.440977	-0.440977
ENSG00000228140.2	0.837912	1.38088	0.749566	0.128405	0.819613	0.131061	0.540078	1.32145	0.639731	0.519987	-0.440977	0.156001
ENSG00000142634.13	8.11246	8.16794	8.13353	7.5618	7.433	7.80311	8.0794	8.06005	8.14199	7.4942	7.49593	7.35283
ENSG00000162438.12	0.120234	0.569187	-0.440977	0.128405	0.508091	-0.440977	0.540078	-0.440977	-0.440977	0.118079	-0.440977	0.156001
ENSG00000142615.8	-0.440977	-0.440977	-0.440977	-0.440977	-0.440977	-0.440977	-0.440977	-0.440977	-0.440977	-0.440977	-0.440977	-0.440977
ENSG00000215704.10	-0.440977	-0.440977	-0.440977	-0.440977	-0.440977	-0.440977	-0.440977	-0.440977	-0.440977	-0.440977	-0.440977	-0.440977
ENSG00000132906.18	4.01335	3.48483	4.07002	3.94027	3.98353	4.01351	3.38152	3.85643	3.61309	3.87605	3.5843	3.68016
ENSG00000116138.13	5.21588	5.73887	6.03222	5.3455	5.82292	5.69037	5.16551	5.66655	5.62057	5.28867	5.51627	6.0538
ENSG00000251866.1	-0.440977	-0.440977	-0.440977	-0.440977	0.110232	-0.440977	-0.440977	-0.440977	-0.440977	-0.440977	-0.440977	-0.440977
ENSG00000272510.1	-0.440977	-0.440977	-0.440977	0.852785	-0.440977	0.131061	1.11867	1.32145	0.198289	0.519987	0.122265	0.902507
ENSG00000116771.6	3.3984	2.82509	2.87759	3.46906	3.21813	3.16692	3.43035	4.25301	3.83691	4.26418	3.98772	3.98541
ENSG00000237301.1	-0.440977	-0.440977	-0.440977	-0.440977	-0.440977	-0.440977	-0.440977	-0.440977	-0.440977	-0.440977	-0.440977	-0.440977
ENSG00000235084.3	-0.440977	-0.440977	-0.440977	-0.440977	-0.440977	-0.440977	-0.440977	-0.440977	-0.440977	-0.440977	-0.440977	-0.440977
ENSG00000252417.1	-0.440977	-0.440977	-0.440977	-0.440977	-0.440977	-0.440977	-0.440977	-0.440977	-0.440977	-0.440977	-0.440977	-0.440977
ENSG00000236500.1	-0.440977	-0.440977	-0.440977	-0.440977	-0.440977	-0.440977	-0.440977	-0.440977	-0.440977	-0.440977	-0.440977	-0.440977
ENSG00000197312.12	6.72067	7.26218	7.46691	6.51214	7.19389	7.01996	7.04857	6.99991	7.38076	6.43472	7.06686	7.2811
ENSG00000215695.2	-0.440977	-0.440977	-0.440977	-0.440977	-0.440977	-0.440977	-0.440977	-0.440977	-0.440977	-0.440977	-0.440977	-0.440977
ENSG00000271742.1	-0.440977	-0.440977	-0.440977	-0.440977	-0.440977	-0.440977	-0.440977	-0.440977	-0.440977	-0.440977	0.122265	-0.440977
ENSG00000116786.13	5.97924	6.67717	6.67647	5.92172	6.01103	6.08256	6.12861	6.52964	6.18208	5.87315	6.04047	6.25976
ENSG00000237938.5	-0.440977	-0.440977	-0.440977	-0.440977	-0.440977	-0.440977	-0.440977	-0.440977	-0.440977	-0.440977	-0.440977	-0.440977
ENSG00000162461.8	-0.440977	0.569187	-0.440977	0.128405	0.110232	-0.440977	0.131383	0.123193	0.639731	-0.440977	-0.440977	-0.440977
ENSG00000224459.2	-0.440977	-0.440977	-0.440977	-0.440977	-0.440977	-0.440977	-0.440977	-0.440977	-0.440977	-0.440977	-0.440977	-0.440977
ENSG00000162460.7	-0.440977	-0.440977	-0.440977	-0.440977	-0.440977	-0.440977	-0.440977	-0.440977	-0.440977	-0.440977	-0.440977	-0.440977
ENSG00000162458.13	3.01657	3.57802	4.07002	3.68436	4.58765	4.65031	1.85052	3.0249	3.45998	2.80991	3.626	3.29249
ENSG00000224321.1	-0.440977	-0.440977	-0.440977	-0.440977	-0.440977	-0.440977	-0.440977	-0.440977	-0.440977	-0.440977	-0.440977	-0.440977
ENSG00000233954.7	3.91628	3.27817	3.05204	3.42186	3.67055	2.52485	4.54444	3.82089	4.23324	3.4393	3.626	3.98541
ENSG00000178715.8	1.50502	0.569187	1.10676	1.97991	0.508091	1.11802	1.11867	1.51181	1.67845	1.31028	1.31943	1.75683
ENSG00000179743.4	4.84592	4.64477	4.90789	4.81676	4.81547	4.56549	4.35513	4.81927	4.61808	4.87412	4.58231	5.13317
ENSG00000065526.12	6.98283	7.4184	7.48604	6.82948	7.07789	6.92527	6.94317	7.09597	7.11616	6.31978	6.64815	6.69255
ENSG00000270620.1	-0.440977	-0.440977	-0.440977	-0.440977	-0.440977	-0.440977	-0.440977	-0.440977	-0.440977	-0.440977	-0.440977	-0.440977
ENSG00000116809.12	3.70003	4.0378	4.25982	2.97556	3.04919	3.38061	2.91687	3.74705	3.4051	2.49	3.19849	2.91317
ENSG00000234607.2	-0.440977	-0.440977	-0.440977	-0.440977	-0.440977	-0.440977	-0.440977	-0.440977	-0.440977	-0.440977	-0.440977	-0.440977
ENSG00000231353.1	-0.440977	-0.440977	-0.440977	-0.440977	-0.440977	-0.440977	-0.440977	-0.440977	-0.440977	-0.440977	-0.440977	-0.440977
ENSG00000275503.1	-0.440977	-0.440977	-0.440977	-0.440977	-0.440977	-0.440977	-0.440977	-0.440977	-0.440977	-0.440977	-0.440977	-0.440977
ENSG00000224966.4	-0.440977	-0.440977	-0.440977	-0.440977	-0.440977	-0.440977	-0.440977	-0.440977	-0.440977	-0.440977	-0.440977	-0.440977
ENSG00000183888.4	-0.440977	-0.440977	-0.440977	-0.440977	-0.440977	-0.440977	-0.440977	-0.440977	-0.440977	-0.440977	-0.440977	-0.440977
ENSG00000233078.1	-0.440977	-0.440977	-0.440977	-0.440977	-0.440977	-0.440977	-0.440977	-0.440977	-0.440977	-0.440977	-0.440977	-0.440977
ENSG00000173641.18	5.46502	5.20823	5.59817	5.86991	5.23861	5.69037	5.44038	5.62593	5.7025	6.16716	5.89454	6.25263
ENSG00000186510.12	0.523247	0.15077	0.273768	0.852785	-0.440977	0.131061	0.131383	0.123193	0.198289	0.118079	0.841616	0.156001
ENSG00000232456.1	-0.440977	-0.440977	-0.440977	-0.440977	-0.440977	-0.440977	-0.440977	-0.440977	-0.440977	-0.440977	-0.440977	-0.440977
ENSG00000184908.20	0.120234	-0.440977	-0.440977	-0.440977	0.508091	0.131061	-0.440977	0.527721	0.639731	-0.440977	0.122265	0.156001
ENSG00000185519.9	-0.440977	-0.440977	-0.440977	-0.440977	-0.440977	-0.440977	-0.440977	-0.440977	-0.440977	-0.440977	0.122265	-0.440977
ENSG00000142627.13	0.523247	-0.440977	-0.440977	0.128405	0.110232	0.857603	0.131383	0.527721	0.198289	1.50007	0.122265	-0.440977
ENSG00000227959.2	-0.440977	-0.440977	-0.440977	-0.440977	-0.440977	-0.440977	-0.440977	-0.440977	-0.440977	-0.440977	0.122265	-0.440977
ENSG00000224621.1	-0.440977	-0.440977	-0.440977	-0.440977	-0.440977	-0.440977	-0.440977	-0.440977	-0.440977	-0.440977	-0.440977	-0.440977
ENSG00000234166.1	-0.440977	-0.440977	-0.440977	-0.440977	-0.440977	-0.440977	-0.440977	-0.440977	-0.440977	-0.440977	-0.440977	-0.440977
ENSG00000142632.17	4.1619	4.62306	4.68761	4.18608	4.18727	4.16534	4.25026	4.14217	4.32478	4.23776	4.30263	4.17826
ENSG00000237276.9	0.523247	-0.440977	0.273768	-0.440977	-0.440977	-0.440977	0.131383	0.527721	0.198289	0.118079	-0.440977	-0.440977
ENSG00000288398.1	2.88594	2.74697	1.63146	3.55907	3.36934	3.22338	3.52329	3.40692	2.786	3.80586	3.49708	2.49695
ENSG00000132881.12	-0.440977	-0.440977	-0.440977	0.128405	0.110232	0.131061	0.131383	0.527721	-0.440977	-0.440977	0.122265	-0.440977
ENSG00000233929.1	-0.440977	0.15077	0.273768	-0.440977	-0.440977	-0.440977	0.131383	-0.440977	0.198289	-0.440977	0.122265	0.156001
ENSG00000037637.11	3.73839	3.78765	4.14896	3.76222	3.70887	4.01351	3.91504	3.66924	3.56384	4.00696	3.88839	3.59256
ENSG00000055070.17	7.06815	6.90558	6.79166	6.99182	6.69441	6.64946	6.8918	7.26089	6.90001	7.14915	7.11159	6.72895
ENSG00000226457.1	-0.440977	-0.440977	-0.440977	0.128405	-0.440977	-0.440977	-0.440977	-0.440977	-0.440977	-0.440977	-0.440977	-0.440977
ENSG00000187144.11	0.120234	-0.440977	-0.440977	-0.440977	-0.440977	-0.440977	-0.440977	-0.440977	-0.440977	-0.440977	-0.440977	-0.440977
ENSG00000157191.20	6.29458	6.02199	5.87855	5.85221	5.56538	5.86911	6.82491	6.2711	6.35853	5.97262	5.95306	5.55999
ENSG00000226029.1	2.08386	1.89718	1.83616	1.69233	1.64892	1.11802	2.33375	2.20609	2.008	1.50007	1.50968	1.16792
ENSG00000080947.15	0.120234	0.15077	1.39283	0.128405	1.07567	0.539593	0.540078	0.843307	0.977272	0.83398	1.10021	0.156001
ENSG00000206652.1	0.120234	-0.440977	-0.440977	-0.440977	-0.440977	-0.440977	-0.440977	-0.440977	-0.440977	-0.440977	-0.440977	-0.440977
ENSG00000261135.1	-0.440977	-0.440977	-0.440977	-0.440977	-0.440977	-0.440977	-0.440977	-0.440977	-0.440977	-0.440977	-0.440977	-0.440977
ENSG00000285853.1	-0.440977	-0.440977	-0.440977	-0.440977	-0.440977	-0.440977	-0.440977	-0.440977	-0.440977	-0.440977	-0.440977	-0.440977
ENSG00000224174.2	-0.440977	-0.440977	-0.440977	-0.440977	-0.440977	-0.440977	-0.440977	-0.440977	-0.440977	-0.440977	-0.440977	-0.440977
ENSG00000233421.5	-0.440977	-0.440977	-0.440977	-0.440977	-0.440977	-0.440977	-0.440977	-0.440977	-0.440977	-0.440977	-0.440977	-0.440977
ENSG00000277344.1	-0.440977	-0.440977	-0.440977	-0.440977	-0.440977	-0.440977	-0.440977	-0.440977	-0.440977	-0.440977	-0.440977	-0.440977
ENSG00000225710.1	-0.440977	-0.440977	-0.440977	-0.440977	-0.440977	-0.440977	-0.440977	-0.440977	-0.440977	-0.440977	-0.440977	-0.440977
ENSG00000219481.11	3.01657	2.48349	1.63146	3.2159	2.78794	2.61202	1.85052	2.41122	2.50209	3.24077	3.49708	2.83898
ENSG00000271732.1	-0.440977	-0.440977	-0.440977	-0.440977	-0.440977	-0.440977	-0.440977	-0.440977	-0.440977	-0.440977	-0.440977	-0.440977
ENSG00000215908.11	4.29657	5.22273	4.36277	4.46751	4.77991	4.82468	4.52209	5.02069	4.51819	4.36526	4.79835	4.01939
ENSG00000283773.1	-0.440977	-0.440977	-0.440977	-0.440977	-0.440977	-0.440977	-0.440977	-0.440977	-0.440977	-0.440977	-0.440977	-0.440977
ENSG00000186301.8	0.523247	-0.440977	-0.440977	-0.440977	-0.440977	-0.440977	0.858187	0.123193	0.198289	-0.440977	0.122265	-0.440977
ENSG00000282143.1	-0.440977	-0.440977	-0.440977	-0.440977	-0.440977	-0.440977	-0.440977	-0.440977	-0.440977	-0.440977	-0.440977	-0.440977
ENSG00000207513.1	-0.440977	-0.440977	-0.440977	-0.440977	-0.440977	-0.440977	-0.440977	-0.440977	-0.440977	-0.440977	-0.440977	-0.440977
ENSG00000280114.1	-0.440977	-0.440977	-0.440977	-0.440977	-0.440977	-0.440977	-0.440977	-0.440977	-0.440977	-0.440977	-0.440977	-0.440977
ENSG00000236698.1	0.120234	1.15752	0.273768	-0.440977	0.110232	0.131061	0.858187	0.123193	0.198289	-0.440977	0.122265	1.16792
ENSG00000268869.6	-0.440977	-0.440977	-0.440977	-0.440977	-0.440977	-0.440977	-0.440977	-0.440977	-0.440977	-0.440977	-0.440977	-0.440977
ENSG00000279151.1	-0.440977	-0.440977	-0.440977	-0.440977	-0.440977	-0.440977	-0.440977	-0.440977	-0.440977	-0.440977	-0.440977	-0.440977
ENSG00000282740.1	-0.440977	-0.440977	-0.440977	-0.440977	-0.440977	-0.440977	-0.440977	-0.440977	-0.440977	-0.440977	-0.440977	-0.440977
ENSG00000058453.17	1.50502	2.38376	1.10676	2.10471	2.17219	2.77199	0.540078	1.51181	0.639731	2.49	0.526319	1.392
ENSG00000227684.2	-0.440977	-0.440977	-0.440977	-0.440977	-0.440977	-0.440977	-0.440977	-0.440977	-0.440977	-0.440977	-0.440977	-0.440977
ENSG00000207389.1	-0.440977	-0.440977	-0.440977	-0.440977	-0.440977	-0.440977	-0.440977	-0.440977	-0.440977	-0.440977	-0.440977	-0.440977
ENSG00000186715.11	0.120234	1.15752	0.273768	0.535589	0.508091	-0.440977	1.11867	0.843307	0.198289	1.31028	0.526319	1.58592
ENSG00000223643.6	-0.440977	-0.440977	-0.440977	-0.440977	-0.440977	-0.440977	-0.440977	-0.440977	-0.440977	-0.440977	-0.440977	-0.440977
ENSG00000230239.1	-0.440977	-0.440977	-0.440977	-0.440977	-0.440977	-0.440977	-0.440977	-0.440977	-0.440977	-0.440977	-0.440977	-0.440977
ENSG00000263811.1	-0.440977	-0.440977	-0.440977	-0.440977	-0.440977	-0.440977	-0.440977	-0.440977	-0.440977	-0.440977	-0.440977	-0.440977
ENSG00000228549.5	-0.440977	-0.440977	-0.440977	-0.440977	-0.440977	-0.440977	-0.440977	-0.440977	-0.440977	-0.440977	-0.440977	-0.440977
ENSG00000277234.1	-0.440977	-0.440977	-0.440977	-0.440977	-0.440977	-0.440977	-0.440977	-0.440977	-0.440977	-0.440977	-0.440977	-0.440977
ENSG00000238142.4	1.31499	0.89314	1.63146	1.97991	1.29306	1.69861	0.858187	1.32145	1.67845	1.66776	0.841616	1.16792
ENSG00000235241.1	-0.440977	-0.440977	-0.440977	-0.440977	-0.440977	-0.440977	-0.440977	-0.440977	-0.440977	-0.440977	-0.440977	-0.440977
ENSG00000207005.1	-0.440977	-0.440977	-0.440977	-0.440977	-0.440977	0.131061	-0.440977	-0.440977	-0.440977	-0.440977	-0.440977	-0.440977
ENSG00000272426.1	-0.440977	-0.440977	-0.440977	0.128405	-0.440977	0.539593	0.540078	-0.440977	-0.440977	0.118079	-0.440977	0.156001
ENSG00000290122.1	1.09608	0.89314	1.63146	1.11266	1.29306	1.11802	1.11867	1.1021	1.67845	1.0917	0.841616	0.577009
ENSG00000117122.14	-0.440977	-0.440977	-0.440977	-0.440977	-0.440977	-0.440977	-0.440977	-0.440977	-0.440977	-0.440977	-0.440977	-0.440977
ENSG00000286898.1	-0.440977	-0.440977	-0.440977	-0.440977	-0.440977	-0.440977	-0.440977	-0.440977	-0.440977	-0.440977	-0.440977	-0.440977
ENSG00000226526.1	-0.440977	-0.440977	-0.440977	-0.440977	-0.440977	-0.440977	-0.440977	-0.440977	-0.440977	-0.440977	-0.440977	-0.440977
ENSG00000159363.19	1.50502	2.03505	2.31834	0.852785	0.819613	1.52978	1.53051	2.75045	2.008	1.95402	2.50129	2.49695
ENSG00000288636.1	-0.440977	-0.440977	-0.440977	-0.440977	-0.440977	-0.440977	-0.440977	-0.440977	-0.440977	-0.440977	-0.440977	-0.440977
ENSG00000117118.10	6.84896	6.43709	6.3235	6.97147	6.51139	6.56459	6.95573	6.75354	6.77032	6.9024	6.72693	6.58318
ENSG00000117115.13	0.120234	-0.440977	-0.440977	-0.440977	0.110232	-0.440977	-0.440977	-0.440977	-0.440977	0.519987	0.526319	-0.440977
ENSG00000204362.6	-0.440977	-0.440977	-0.440977	-0.440977	-0.440977	-0.440977	-0.440977	-0.440977	-0.440977	-0.440977	-0.440977	-0.440977
ENSG00000282843.1	-0.440977	-0.440977	-0.440977	-0.440977	-0.440977	-0.440977	-0.440977	-0.440977	-0.440977	-0.440977	-0.440977	-0.440977
ENSG00000142623.11	-0.440977	-0.440977	-0.440977	-0.440977	-0.440977	-0.440977	-0.440977	-0.440977	-0.440977	-0.440977	-0.440977	-0.440977
ENSG00000142619.4	-0.440977	-0.440977	-0.440977	-0.440977	-0.440977	-0.440977	-0.440977	-0.440977	-0.440977	-0.440977	-0.440977	-0.440977
ENSG00000266634.1	-0.440977	-0.440977	-0.440977	-0.440977	-0.440977	-0.440977	-0.440977	-0.440977	-0.440977	-0.440977	-0.440977	-0.440977
ENSG00000159339.13	-0.440977	-0.440977	-0.440977	-0.440977	-0.440977	-0.440977	-0.440977	-0.440977	-0.440977	-0.440977	-0.440977	-0.440977
ENSG00000276747.1	-0.440977	-0.440977	-0.440977	-0.440977	-0.440977	-0.440977	-0.440977	-0.440977	-0.440977	-0.440977	-0.440977	-0.440977
ENSG00000227751.1	-0.440977	-0.440977	-0.440977	-0.440977	-0.440977	-0.440977	-0.440977	-0.440977	-0.440977	-0.440977	-0.440977	-0.440977
ENSG00000179051.14	1.95944	2.27662	1.83616	1.97991	2.55536	1.33854	1.53051	1.83054	2.27609	1.0917	1.67775	1.392
ENSG00000290096.1	-0.440977	-0.440977	-0.440977	-0.440977	-0.440977	-0.440977	-0.440977	-0.440977	-0.440977	-0.440977	-0.440977	-0.440977
ENSG00000074964.17	6.50394	6.58475	6.10332	5.78851	6.04138	6.19976	6.46956	6.44462	6.52862	5.08146	5.43647	4.98625
ENSG00000236648.2	-0.440977	-0.440977	-0.440977	-0.440977	-0.440977	-0.440977	-0.440977	-0.440977	-0.440977	-0.440977	-0.440977	-0.440977
ENSG00000117148.8	-0.440977	-0.440977	-0.440977	-0.440977	-0.440977	-0.440977	-0.440977	-0.440977	-0.440977	-0.440977	-0.440977	-0.440977
ENSG00000284653.1	-0.440977	-0.440977	-0.440977	-0.440977	-0.440977	-0.440977	-0.440977	-0.440977	-0.440977	-0.440977	-0.440977	-0.440977
ENSG00000261781.1	-0.440977	-0.440977	-0.440977	-0.440977	-0.440977	-0.440977	-0.440977	-0.440977	-0.440977	-0.440977	-0.440977	-0.440977
ENSG00000117154.12	-0.440977	-0.440977	-0.440977	-0.440977	-0.440977	-0.440977	-0.440977	-0.440977	-0.440977	-0.440977	-0.440977	-0.440977
ENSG00000280222.1	-0.440977	-0.440977	-0.440977	-0.440977	-0.440977	-0.440977	-0.440977	-0.440977	-0.440977	-0.440977	-0.440977	-0.440977
ENSG00000230035.2	-0.440977	-0.440977	-0.440977	-0.440977	-0.440977	-0.440977	-0.440977	-0.440977	-0.440977	-0.440977	-0.440977	-0.440977
ENSG00000225387.1	-0.440977	-0.440977	-0.440977	-0.440977	-0.440977	-0.440977	-0.440977	-0.440977	-0.440977	-0.440977	-0.440977	-0.440977
ENSG00000179023.9	-0.440977	-0.440977	0.273768	-0.440977	0.110232	-0.440977	-0.440977	0.527721	0.639731	0.118079	0.526319	-0.440977
ENSG00000235282.3	-0.440977	-0.440977	-0.440977	-0.440977	-0.440977	-0.440977	-0.440977	-0.440977	-0.440977	-0.440977	-0.440977	-0.440977
ENSG00000225478.2	-0.440977	-0.440977	-0.440977	-0.440977	-0.440977	-0.440977	-0.440977	-0.440977	-0.440977	-0.440977	-0.440977	-0.440977
ENSG00000009709.12	-0.440977	-0.440977	-0.440977	-0.440977	-0.440977	-0.440977	-0.440977	-0.440977	-0.440977	-0.440977	-0.440977	-0.440977
ENSG00000179002.6	-0.440977	-0.440977	-0.440977	-0.440977	-0.440977	-0.440977	-0.440977	-0.440977	-0.440977	-0.440977	-0.440977	-0.440977
ENSG00000159423.17	2.58274	2.8992	2.31834	3.0395	2.78794	3.10816	2.11227	2.82411	2.69743	2.80991	2.30985	2.76077
ENSG00000265606.1	-0.440977	-0.440977	-0.440977	-0.440977	-0.440977	-0.440977	-0.440977	-0.440977	-0.440977	-0.440977	-0.440977	-0.440977
ENSG00000221662.1	-0.440977	-0.440977	-0.440977	-0.440977	-0.440977	-0.440977	-0.440977	-0.440977	-0.440977	-0.440977	-0.440977	-0.440977
ENSG00000169991.11	4.32206	4.55592	4.71382	4.21405	4.43599	4.52114	4.13717	4.70693	4.03063	3.87605	4.08064	3.54669
ENSG00000272084.1	0.120234	-0.440977	0.273768	0.128405	0.110232	-0.440977	0.540078	-0.440977	0.198289	0.519987	-0.440977	-0.440977
ENSG00000127481.15	5.86249	6.68766	7.0397	5.47832	6.27643	6.24819	5.4757	6.25121	6.25372	5.12535	5.6737	6.43996
ENSG00000230424.3	1.82328	0.569187	1.83616	1.33278	1.29306	1.33854	2.22725	0.527721	1.48034	1.66776	1.31943	0.902507
ENSG00000127463.16	5.87115	6.11044	5.6802	6.26041	5.8744	6.01219	6.20074	5.83637	5.86381	5.91543	6.14458	5.92525
ENSG00000053372.5	7.38169	7.15282	7.19193	7.03951	6.84395	6.70999	7.32518	7.40289	7.52928	6.93566	6.89414	7.14148
ENSG00000286064.1	-0.440977	-0.440977	-0.440977	-0.440977	-0.440977	-0.440977	-0.440977	-0.440977	-0.440977	-0.440977	-0.440977	-0.440977
ENSG00000211454.16	0.120234	0.569187	-0.440977	0.852785	0.508091	0.131061	-0.440977	0.123193	-0.440977	0.118079	0.526319	0.902507
ENSG00000162482.5	-0.440977	0.15077	-0.440977	-0.440977	-0.440977	-0.440977	0.131383	0.123193	-0.440977	-0.440977	0.122265	-0.440977
ENSG00000270728.1	-0.440977	-0.440977	-0.440977	-0.440977	-0.440977	-0.440977	-0.440977	-0.440977	-0.440977	-0.440977	-0.440977	-0.440977
ENSG00000053371.13	5.86249	5.43691	5.59817	5.59994	5.83163	5.6702	5.31599	5.30424	5.63256	5.98855	5.58131	5.8517
ENSG00000200403.1	2.08386	1.74473	1.39283	1.52373	1.79857	1.52978	1.85052	1.83054	2.008	1.0917	1.82826	1.90962
ENSG00000040487.13	3.70003	3.74809	3.70234	3.72382	3.59071	3.98113	3.73242	3.6287	4.03063	4.18343	3.98772	4.01939
ENSG00000077549.19	8.57549	8.55938	8.65858	8.47621	8.79642	8.77263	8.37271	8.46308	8.49882	8.61956	8.47456	8.52544
ENSG00000240490.3	-0.440977	-0.440977	-0.440977	-0.440977	-0.440977	-0.440977	-0.440977	-0.440977	-0.440977	-0.440977	-0.440977	-0.440977
ENSG00000173436.15	5.79128	5.70828	5.78278	5.6105	5.79647	5.68032	6.08353	5.84525	5.99965	5.89021	5.66372	5.73382
ENSG00000201609.1	-0.440977	-0.440977	-0.440977	-0.440977	-0.440977	-0.440977	-0.440977	-0.440977	-0.440977	-0.440977	-0.440977	-0.440977
ENSG00000235185.1	-0.440977	-0.440977	-0.440977	-0.440977	-0.440977	-0.440977	-0.440977	-0.440977	-0.440977	-0.440977	-0.440977	-0.440977
ENSG00000158747.15	3.70003	4.13301	3.75376	3.90637	4.45865	4.98023	3.69295	3.82089	2.69743	4.23776	4.1959	3.45032
ENSG00000270136.6	-0.440977	-0.440977	-0.440977	-0.440977	-0.440977	-0.440977	-0.440977	-0.440977	-0.440977	-0.440977	-0.440977	-0.440977
ENSG00000226396.1	6.17378	6.11822	6.45359	6.09723	6.66547	6.47441	6.86541	6.64084	7.01442	6.9024	6.32	6.9344
ENSG00000158748.4	-0.440977	-0.440977	-0.440977	-0.440977	-0.440977	-0.440977	-0.440977	-0.440977	-0.440977	-0.440977	-0.440977	-0.440977
ENSG00000162542.14	1.67291	2.16089	1.10676	2.32597	2.27793	2.11145	2.22725	1.51181	2.008	2.57687	2.30985	1.75683
ENSG00000178828.7	-0.440977	-0.440977	-0.440977	-0.440977	-0.440977	-0.440977	-0.440977	-0.440977	-0.440977	-0.440977	-0.440977	-0.440977
ENSG00000235434.1	-0.440977	-0.440977	-0.440977	-0.440977	-0.440977	-0.440977	-0.440977	-0.440977	-0.440977	-0.440977	-0.440977	-0.440977
ENSG00000169914.6	3.91628	4.00461	3.98651	4.12844	3.70887	3.52237	3.16783	3.08607	3.28866	3.69371	3.25275	3.11526
ENSG00000188784.4	-0.440977	-0.440977	-0.440977	-0.440977	-0.440977	-0.440977	-0.440977	-0.440977	-0.440977	-0.440977	-0.440977	-0.440977
ENSG00000242688.3	-0.440977	-0.440977	-0.440977	-0.440977	-0.440977	-0.440977	-0.440977	-0.440977	-0.440977	-0.440977	-0.440977	-0.440977
ENSG00000188257.12	-0.440977	0.15077	-0.440977	-0.440977	-0.440977	-0.440977	-0.440977	-0.440977	-0.440977	-0.440977	-0.440977	-0.440977
ENSG00000127472.11	-0.440977	-0.440977	-0.440977	-0.440977	-0.440977	-0.440977	-0.440977	-0.440977	-0.440977	-0.440977	-0.440977	-0.440977
ENSG00000117215.15	-0.440977	-0.440977	-0.440977	-0.440977	-0.440977	-0.440977	-0.440977	-0.440977	-0.440977	-0.440977	-0.440977	-0.440977
ENSG00000158786.5	-0.440977	-0.440977	-0.440977	-0.440977	-0.440977	-0.440977	-0.440977	-0.440977	-0.440977	-0.440977	-0.440977	-0.440977
ENSG00000227066.2	-0.440977	0.15077	-0.440977	1.52373	0.110232	0.131061	0.131383	0.123193	-0.440977	1.0917	0.841616	-0.440977
ENSG00000187980.7	1.09608	-0.440977	-0.440977	0.535589	0.508091	0.131061	0.858187	-0.440977	-0.440977	0.519987	0.122265	-0.440977
ENSG00000162543.6	0.120234	-0.440977	-0.440977	0.852785	0.110232	-0.440977	-0.440977	-0.440977	0.639731	0.83398	1.10021	0.577009
ENSG00000228105.2	-0.440977	-0.440977	-0.440977	-0.440977	-0.440977	-0.440977	-0.440977	-0.440977	-0.440977	-0.440977	-0.440977	-0.440977
ENSG00000284710.1	-0.440977	-0.440977	-0.440977	-0.440977	-0.440977	-0.440977	-0.440977	-0.440977	-0.440977	-0.440977	-0.440977	-0.440977
ENSG00000158816.16	-0.440977	-0.440977	-0.440977	-0.440977	-0.440977	-0.440977	-0.440977	-0.440977	-0.440977	-0.440977	-0.440977	-0.440977
ENSG00000226664.1	-0.440977	-0.440977	-0.440977	-0.440977	-0.440977	-0.440977	-0.440977	-0.440977	-0.440977	-0.440977	-0.440977	-0.440977
ENSG00000236963.9	-0.440977	-0.440977	-0.440977	-0.440977	-0.440977	-0.440977	-0.440977	-0.440977	-0.440977	-0.440977	-0.440977	-0.440977
ENSG00000226487.1	-0.440977	-0.440977	-0.440977	-0.440977	-0.440977	-0.440977	-0.440977	-0.440977	-0.440977	-0.440977	-0.440977	-0.440977
ENSG00000284641.1	-0.440977	-0.440977	-0.440977	-0.440977	-0.440977	-0.440977	-0.440977	-0.440977	-0.440977	-0.440977	-0.440977	-0.440977
ENSG00000284743.1	-0.440977	-0.440977	-0.440977	-0.440977	-0.440977	-0.440977	-0.440977	-0.440977	-0.440977	-0.440977	-0.440977	-0.440977
ENSG00000162545.6	1.82328	0.89314	1.83616	2.42505	1.48193	0.857603	2.11227	1.83054	1.25062	2.57687	2.08906	2.04777
ENSG00000289402.2	-0.440977	-0.440977	-0.440977	-0.440977	-0.440977	-0.440977	-0.440977	-0.440977	-0.440977	-0.440977	-0.440977	-0.440977
ENSG00000090432.7	4.07462	4.1634	3.64901	4.55762	4.15987	4.32867	3.91504	3.85643	3.99391	4.45973	3.74434	4.29385
ENSG00000215520.3	-0.440977	-0.440977	-0.440977	-0.440977	-0.440977	-0.440977	-0.440977	-0.440977	-0.440977	-0.440977	-0.440977	-0.440977
ENSG00000183114.8	-0.440977	-0.440977	-0.440977	-0.440977	-0.440977	-0.440977	-0.440977	-0.440977	-0.440977	-0.440977	-0.440977	-0.440977
ENSG00000158825.6	2.66472	3.66556	3.53607	3.42186	4.52459	4.80632	3.47757	3.40692	3.09423	3.52918	3.95536	3.45032
ENSG00000158828.8	5.73547	5.89191	5.91288	5.8343	6.18423	6.41505	5.44038	5.90588	5.54644	6.02763	6.13739	6.10218
ENSG00000284005.1	-0.440977	-0.440977	-0.440977	-0.440977	-0.440977	-0.440977	-0.440977	-0.440977	-0.440977	-0.440977	-0.440977	-0.440977
ENSG00000117242.7	2.40333	1.89718	2.0154	2.32597	1.79857	1.69861	1.85052	2.09143	2.008	1.81798	3.02229	2.28977
ENSG00000244038.11	6.62664	6.26559	5.96835	6.70685	6.33885	6.27515	6.50418	6.1617	6.30707	6.5942	6.49901	6.00375
ENSG00000117245.13	2.30449	1.89718	0.273768	1.69233	0.819613	0.857603	2.5257	1.83054	1.48034	3.13022	1.82826	2.04777
ENSG00000235432.1	-0.440977	-0.440977	-0.440977	-0.440977	-0.440977	-0.440977	-0.440977	-0.440977	-0.440977	-0.440977	-0.440977	-0.440977
ENSG00000189410.12	-0.440977	-0.440977	-0.440977	-0.440977	-0.440977	0.131061	-0.440977	-0.440977	-0.440977	-0.440977	-0.440977	-0.440977
ENSG00000233069.1	-0.440977	-0.440977	-0.440977	-0.440977	-0.440977	-0.440977	-0.440977	-0.440977	-0.440977	-0.440977	-0.440977	-0.440977
ENSG00000127483.19	7.09057	7.27267	7.21045	7.36996	7.39237	7.24118	6.98462	7.06971	7.00061	7.32257	7.21085	7.40197
ENSG00000075151.24	6.87071	6.98004	7.12027	6.97147	7.28549	7.16395	6.90049	7.0391	7.0903	6.68987	7.01286	7.57191
ENSG00000251914.1	-0.440977	-0.440977	-0.440977	-0.440977	-0.440977	-0.440977	-0.440977	-0.440977	-0.440977	-0.440977	-0.440977	-0.440977
ENSG00000221808.1	-0.440977	-0.440977	-0.440977	-0.440977	-0.440977	-0.440977	-0.440977	-0.440977	-0.440977	-0.440977	-0.440977	-0.440977
ENSG00000233072.1	-0.440977	-0.440977	0.273768	-0.440977	-0.440977	-0.440977	0.131383	-0.440977	-0.440977	0.118079	-0.440977	0.577009
ENSG00000236073.2	-0.440977	-0.440977	-0.440977	-0.440977	-0.440977	-0.440977	-0.440977	-0.440977	-0.440977	-0.440977	-0.440977	-0.440977
ENSG00000235112.1	-0.440977	-0.440977	-0.440977	-0.440977	-0.440977	-0.440977	-0.440977	-0.440977	-0.440977	-0.440977	-0.440977	-0.440977
ENSG00000287192.1	-0.440977	0.15077	-0.440977	0.128405	-0.440977	-0.440977	-0.440977	-0.440977	-0.440977	-0.440977	-0.440977	-0.440977
ENSG00000117298.16	4.65855	5.19358	4.97443	3.32255	4.31698	3.80733	4.04612	4.22609	4.23324	2.39757	3.14212	3.2358
ENSG00000236936.1	-0.440977	-0.440977	-0.440977	-0.440977	-0.440977	-0.440977	0.131383	-0.440977	-0.440977	-0.440977	-0.440977	-0.440977
ENSG00000231105.2	0.120234	-0.440977	-0.440977	-0.440977	-0.440977	-0.440977	-0.440977	-0.440977	-0.440977	-0.440977	-0.440977	-0.440977
ENSG00000236216.5	-0.440977	-0.440977	-0.440977	-0.440977	-0.440977	-0.440977	-0.440977	-0.440977	-0.440977	-0.440977	-0.440977	-0.440977
ENSG00000228823.1	-0.440977	-0.440977	-0.440977	-0.440977	-0.440977	-0.440977	-0.440977	-0.440977	-0.440977	-0.440977	-0.440977	-0.440977
ENSG00000236009.1	-0.440977	-0.440977	-0.440977	-0.440977	-0.440977	-0.440977	-0.440977	-0.440977	-0.440977	-0.440977	-0.440977	-0.440977
ENSG00000227001.3	-0.440977	-0.440977	-0.440977	-0.440977	-0.440977	-0.440977	-0.440977	-0.440977	-0.440977	-0.440977	-0.440977	-0.440977
ENSG00000187952.9	-0.440977	-0.440977	-0.440977	-0.440977	-0.440977	-0.440977	-0.440977	-0.440977	-0.440977	-0.440977	-0.440977	-0.440977
ENSG00000186543.7	-0.440977	-0.440977	-0.440977	-0.440977	-0.440977	-0.440977	-0.440977	-0.440977	-0.440977	-0.440977	-0.440977	-0.440977
ENSG00000142794.19	0.120234	0.15077	-0.440977	-0.440977	0.508091	0.539593	0.131383	0.123193	0.198289	-0.440977	0.122265	-0.440977
ENSG00000176378.8	-0.440977	-0.440977	-0.440977	-0.440977	-0.440977	-0.440977	-0.440977	-0.440977	-0.440977	-0.440977	-0.440977	-0.440977
ENSG00000162551.14	-0.440977	-0.440977	-0.440977	-0.440977	-0.440977	-0.440977	-0.440977	-0.440977	-0.440977	-0.440977	0.122265	-0.440977
ENSG00000289715.1	-0.440977	-0.440977	-0.440977	-0.440977	-0.440977	-0.440977	-0.440977	-0.440977	-0.440977	-0.440977	-0.440977	-0.440977
ENSG00000233431.1	-0.440977	-0.440977	-0.440977	-0.440977	-0.440977	-0.440977	-0.440977	-0.440977	-0.440977	-0.440977	-0.440977	-0.440977
ENSG00000076864.21	2.19839	2.27662	2.0154	1.52373	2.78794	2.43207	0.858187	2.50379	2.14827	2.19277	2.50129	2.59035
ENSG00000090686.16	6.5095	6.492	6.46135	6.73609	6.91943	6.87769	6.43409	6.31008	6.88505	6.4805	6.8984	6.83771
ENSG00000231978.2	-0.440977	-0.440977	-0.440977	-0.440977	-0.440977	-0.440977	-0.440977	-0.440977	-0.440977	-0.440977	-0.440977	-0.440977
ENSG00000187942.12	0.120234	-0.440977	0.749566	-0.440977	-0.440977	-0.440977	-0.440977	-0.440977	-0.440977	-0.440977	-0.440977	0.156001
ENSG00000142798.20	1.09608	1.15752	0.273768	1.11266	1.29306	1.69861	0.131383	1.1021	1.25062	1.50007	1.31943	1.16792
ENSG00000232037.3	-0.440977	-0.440977	-0.440977	-0.440977	-0.440977	-0.440977	-0.440977	-0.440977	-0.440977	-0.440977	-0.440977	-0.440977
ENSG00000283234.1	-0.440977	-0.440977	-0.440977	-0.440977	-0.440977	-0.440977	-0.440977	-0.440977	-0.440977	-0.440977	-0.440977	-0.440977
ENSG00000219073.8	-0.440977	-0.440977	-0.440977	-0.440977	-0.440977	-0.440977	-0.440977	-0.440977	-0.440977	-0.440977	-0.440977	-0.440977
ENSG00000285959.1	-0.440977	-0.440977	-0.440977	-0.440977	-0.440977	-0.440977	-0.440977	-0.440977	-0.440977	-0.440977	-0.440977	-0.440977
ENSG00000273610.1	-0.440977	-0.440977	-0.440977	-0.440977	-0.440977	-0.440977	-0.440977	-0.440977	-0.440977	-0.440977	-0.440977	-0.440977
ENSG00000201919.1	-0.440977	-0.440977	-0.440977	-0.440977	-0.440977	-0.440977	-0.440977	-0.440977	-0.440977	-0.440977	-0.440977	-0.440977
ENSG00000142789.20	-0.440977	-0.440977	-0.440977	-0.440977	-0.440977	-0.440977	-0.440977	-0.440977	-0.440977	-0.440977	-0.440977	-0.440977
ENSG00000278124.1	-0.440977	-0.440977	-0.440977	-0.440977	-0.440977	-0.440977	-0.440977	-0.440977	-0.440977	-0.440977	-0.440977	-0.440977
ENSG00000201273.1	-0.440977	-0.440977	-0.440977	-0.440977	-0.440977	-0.440977	-0.440977	-0.440977	-0.440977	-0.440977	-0.440977	-0.440977
ENSG00000228397.3	-0.440977	-0.440977	-0.440977	-0.440977	-0.440977	-0.440977	-0.440977	-0.440977	-0.440977	-0.440977	-0.440977	0.156001
ENSG00000218510.9	1.95944	1.74473	1.10676	1.52373	1.93415	0.131061	2.11227	1.51181	0.977272	1.66776	0.122265	1.58592
ENSG00000289694.1	-0.440977	-0.440977	-0.440977	-0.440977	-0.440977	-0.440977	-0.440977	-0.440977	-0.440977	-0.440977	-0.440977	-0.440977
ENSG00000285752.1	0.837912	-0.440977	0.749566	0.535589	0.508091	-0.440977	0.858187	-0.440977	0.977272	0.83398	0.122265	0.156001
ENSG00000285794.1	-0.440977	-0.440977	-0.440977	-0.440977	-0.440977	-0.440977	-0.440977	-0.440977	-0.440977	-0.440977	-0.440977	-0.440977
ENSG00000070831.18	3.24694	4.13301	3.98651	2.76474	3.50619	3.60969	3.33099	3.74705	3.7515	3.24077	3.40425	3.87836
ENSG00000230068.2	0.523247	1.15752	1.39283	0.852785	1.07567	0.131061	0.131383	-0.440977	0.639731	0.83398	0.122265	-0.440977
ENSG00000271428.1	-0.440977	-0.440977	-0.440977	-0.440977	-0.440977	-0.440977	-0.440977	-0.440977	-0.440977	-0.440977	-0.440977	-0.440977
ENSG00000162552.15	0.120234	-0.440977	-0.440977	0.128405	-0.440977	-0.440977	-0.440977	-0.440977	0.198289	-0.440977	-0.440977	-0.440977
ENSG00000285873.1	-0.440977	-0.440977	-0.440977	-0.440977	-0.440977	-0.440977	-0.440977	-0.440977	-0.440977	-0.440977	-0.440977	-0.440977
ENSG00000266564.1	-0.440977	-0.440977	-0.440977	-0.440977	-0.440977	-0.440977	-0.440977	-0.440977	-0.440977	-0.440977	-0.440977	-0.440977
ENSG00000234397.3	-0.440977	-0.440977	-0.440977	-0.440977	-0.440977	-0.440977	-0.440977	-0.440977	-0.440977	-0.440977	-0.440977	-0.440977
ENSG00000279625.1	-0.440977	-0.440977	-0.440977	-0.440977	-0.440977	-0.440977	-0.440977	-0.440977	-0.440977	-0.440977	-0.440977	-0.440977
ENSG00000184677.18	4.93121	5.14871	5.05862	4.26843	5.11563	4.84282	5.04528	4.94016	4.941	4.80383	4.68453	4.57093
ENSG00000237200.1	-0.440977	-0.440977	-0.440977	0.128405	-0.440977	-0.440977	-0.440977	-0.440977	-0.440977	-0.440977	-0.440977	-0.440977
ENSG00000070886.12	-0.440977	-0.440977	-0.440977	-0.440977	-0.440977	-0.440977	-0.440977	-0.440977	-0.440977	-0.440977	-0.440977	-0.440977
ENSG00000276835.2	-0.440977	-0.440977	-0.440977	-0.440977	-0.440977	-0.440977	-0.440977	-0.440977	-0.440977	-0.440977	-0.440977	-0.440977
ENSG00000173372.18	0.523247	0.15077	-0.440977	0.852785	0.110232	-0.440977	1.33924	0.527721	0.198289	1.50007	0.841616	1.75683
ENSG00000289692.1	-0.440977	-0.440977	-0.440977	-0.440977	-0.440977	-0.440977	-0.440977	-0.440977	-0.440977	-0.440977	-0.440977	-0.440977
ENSG00000159189.13	-0.440977	-0.440977	-0.440977	-0.440977	-0.440977	-0.440977	0.131383	-0.440977	-0.440977	-0.440977	0.122265	-0.440977
ENSG00000173369.18	-0.440977	-0.440977	-0.440977	-0.440977	-0.440977	-0.440977	-0.440977	-0.440977	-0.440977	-0.440977	-0.440977	-0.440977
ENSG00000133216.17	2.30449	2.38376	1.39283	3.15946	3.88655	4.04518	1.69937	1.32145	0.977272	3.4393	2.40875	2.76077
ENSG00000265422.1	-0.440977	-0.440977	-0.440977	-0.440977	-0.440977	-0.440977	-0.440977	-0.440977	-0.440977	-0.440977	-0.440977	-0.440977
ENSG00000225952.1	-0.440977	-0.440977	-0.440977	-0.440977	-0.440977	-0.440977	-0.440977	-0.440977	-0.440977	-0.440977	-0.440977	-0.440977
ENSG00000264014.1	-0.440977	-0.440977	-0.440977	-0.440977	-0.440977	-0.440977	-0.440977	-0.440977	-0.440977	-0.440977	-0.440977	-0.440977
ENSG00000215906.9	-0.440977	-0.440977	-0.440977	-0.440977	-0.440977	-0.440977	-0.440977	-0.440977	-0.440977	-0.440977	-0.440977	-0.440977
ENSG00000227868.7	-0.440977	-0.440977	-0.440977	-0.440977	-0.440977	-0.440977	-0.440977	-0.440977	-0.440977	-0.440977	-0.440977	-0.440977
ENSG00000004487.18	4.65855	4.19317	4.73955	4.49057	4.6282	4.76887	4.42906	4.27944	4.35405	4.15548	4.47228	4.40087
ENSG00000240553.1	-0.440977	-0.440977	-0.440977	-0.440977	-0.440977	-0.440977	-0.440977	-0.440977	-0.440977	-0.440977	-0.440977	-0.440977
ENSG00000263793.1	-0.440977	-0.440977	-0.440977	-0.440977	-0.440977	-0.440977	-0.440977	-0.440977	-0.440977	-0.440977	-0.440977	-0.440977
ENSG00000266802.1	-0.440977	-0.440977	0.273768	0.128405	-0.440977	-0.440977	0.131383	-0.440977	-0.440977	-0.440977	-0.440977	-0.440977
ENSG00000169641.14	6.8577	7.02211	6.93778	6.53451	6.35706	6.41505	7.20406	7.00388	7.26611	6.64534	6.69299	6.83771
ENSG00000229010.1	-0.440977	-0.440977	-0.440977	-0.440977	-0.440977	-0.440977	-0.440977	-0.440977	-0.440977	-0.440977	-0.440977	-0.440977
ENSG00000206935.1	-0.440977	-0.440977	-0.440977	-0.440977	-0.440977	-0.440977	-0.440977	-0.440977	-0.440977	-0.440977	-0.440977	-0.440977
ENSG00000252578.1	-0.440977	-0.440977	-0.440977	-0.440977	-0.440977	-0.440977	-0.440977	-0.440977	-0.440977	-0.440977	-0.440977	-0.440977
ENSG00000289014.1	-0.440977	-0.440977	-0.440977	-0.440977	-0.440977	-0.440977	-0.440977	-0.440977	0.198289	-0.440977	-0.440977	-0.440977
ENSG00000179546.5	-0.440977	-0.440977	-0.440977	-0.440977	-0.440977	-0.440977	-0.440977	-0.440977	-0.440977	-0.440977	-0.440977	-0.440977
ENSG00000215381.3	-0.440977	-0.440977	-0.440977	-0.440977	-0.440977	-0.440977	-0.440977	-0.440977	-0.440977	-0.440977	-0.440977	-0.440977
ENSG00000261326.4	-0.440977	-0.440977	-0.440977	-0.440977	-0.440977	-0.440977	-0.440977	-0.440977	0.198289	-0.440977	-0.440977	-0.440977
ENSG00000284726.1	-0.440977	-0.440977	-0.440977	-0.440977	-0.440977	-0.440977	-0.440977	-0.440977	-0.440977	-0.440977	-0.440977	-0.440977
ENSG00000125944.21	5.20222	4.9882	5.48101	5.09773	5.36398	5.12063	5.52148	5.30424	5.38566	4.95743	5.06414	5.08584
ENSG00000125945.15	-0.440977	-0.440977	-0.440977	-0.440977	-0.440977	-0.440977	-0.440977	-0.440977	-0.440977	-0.440977	-0.440977	-0.440977
ENSG00000249087.9	-0.440977	-0.440977	-0.440977	-0.440977	-0.440977	-0.440977	-0.440977	-0.440977	-0.440977	-0.440977	-0.440977	-0.440977
ENSG00000201405.1	-0.440977	-0.440977	-0.440977	-0.440977	-0.440977	-0.440977	-0.440977	-0.440977	-0.440977	-0.440977	-0.440977	-0.440977
ENSG00000271420.1	-0.440977	-0.440977	-0.440977	-0.440977	-0.440977	-0.440977	-0.440977	-0.440977	-0.440977	-0.440977	-0.440977	-0.440977
ENSG00000204219.11	-0.440977	-0.440977	-0.440977	-0.440977	-0.440977	-0.440977	-0.440977	-0.440977	-0.440977	-0.440977	-0.440977	-0.440977
ENSG00000232482.2	-0.440977	-0.440977	-0.440977	-0.440977	-0.440977	-0.440977	-0.440977	-0.440977	-0.440977	-0.440977	-0.440977	-0.440977
ENSG00000088280.20	-0.440977	-0.440977	-0.440977	-0.440977	-0.440977	-0.440977	-0.440977	-0.440977	-0.440977	-0.440977	-0.440977	-0.440977
ENSG00000007968.7	-0.440977	-0.440977	-0.440977	-0.440977	-0.440977	-0.440977	-0.440977	-0.440977	-0.440977	-0.440977	-0.440977	-0.440977
ENSG00000235052.1	-0.440977	-0.440977	-0.440977	-0.440977	-0.440977	-0.440977	-0.440977	-0.440977	-0.440977	-0.440977	-0.440977	-0.440977
ENSG00000117318.9	-0.440977	-0.440977	-0.440977	-0.440977	-0.440977	-0.440977	-0.440977	-0.440977	-0.440977	-0.440977	-0.440977	-0.440977
ENSG00000285802.1	-0.440977	-0.440977	-0.440977	-0.440977	-0.440977	-0.440977	-0.440977	-0.440977	-0.440977	-0.440977	-0.440977	-0.440977
ENSG00000197880.10	-0.440977	-0.440977	-0.440977	-0.440977	-0.440977	-0.440977	-0.440977	-0.440977	-0.440977	-0.440977	-0.440977	-0.440977
ENSG00000229239.2	-0.440977	-0.440977	-0.440977	-0.440977	-0.440977	-0.440977	-0.440977	-0.440977	-0.440977	-0.440977	-0.440977	-0.440977
ENSG00000142676.14	9.39728	9.07511	9.17708	9.07025	8.97016	9.07837	9.97829	9.50001	10.0559	9.13818	9.27265	9.29863
ENSG00000236810.8	0.837912	-0.440977	0.273768	0.128405	1.07567	1.52978	1.33924	-0.440977	0.977272	0.83398	1.10021	1.16792
ENSG00000011007.13	7.49528	7.50104	7.48604	6.70192	6.65079	6.71984	7.5898	7.6533	7.62544	6.56793	6.64815	6.56027
ENSG00000057757.10	6.20836	5.90096	5.70653	6.27376	5.94834	5.9633	5.91366	6.051	6.05417	6.05815	6.08601	5.8517
ENSG00000289835.1	-0.440977	-0.440977	-0.440977	-0.440977	0.110232	-0.440977	-0.440977	-0.440977	-0.440977	-0.440977	-0.440977	-0.440977
ENSG00000011009.11	5.04273	5.37333	5.45016	5.08263	5.35192	5.30198	4.16628	5.12639	4.68871	4.82172	4.85206	5.16388
ENSG00000117308.15	3.01657	2.27662	2.31834	3.42186	3.21813	2.91599	2.33375	2.75045	2.86945	3.34345	3.40425	3.17679
ENSG00000117305.15	4.01335	4.57865	4.63374	4.64242	4.43599	3.80733	4.30364	4.14217	4.54382	4.61147	4.51731	4.95146
ENSG00000179163.12	4.91455	4.70799	4.32927	4.8528	5.05742	4.93022	5.17986	4.60612	4.54382	5.75704	5.28849	4.74352
ENSG00000188822.8	-0.440977	-0.440977	-0.440977	-0.440977	-0.440977	-0.440977	-0.440977	-0.440977	-0.440977	-0.440977	-0.440977	-0.440977
ENSG00000229106.1	-0.440977	-0.440977	-0.440977	-0.440977	-0.440977	-0.440977	-0.440977	-0.440977	-0.440977	-0.440977	-0.440977	-0.440977
ENSG00000232557.3	-0.440977	-0.440977	-0.440977	-0.440977	-0.440977	-0.440977	-0.440977	-0.440977	-0.440977	-0.440977	-0.440977	-0.440977
ENSG00000264926.1	-0.440977	-0.440977	-0.440977	-0.440977	-0.440977	-0.440977	-0.440977	-0.440977	-0.440977	-0.440977	-0.440977	-0.440977
ENSG00000230228.2	-0.440977	-0.440977	-0.440977	-0.440977	-0.440977	-0.440977	-0.440977	-0.440977	-0.440977	-0.440977	-0.440977	0.156001
ENSG00000189266.13	6.94231	6.99279	6.86949	6.50083	6.28279	6.34043	7.30896	6.9055	7.17064	6.58898	6.43005	6.25263
ENSG00000188529.15	8.51599	8.29691	8.24329	8.15755	8.014	8.01186	8.52798	8.45296	8.50046	8.07627	8.10405	8.06838
ENSG00000215905.4	-0.440977	-0.440977	-0.440977	-0.440977	-0.440977	-0.440977	-0.440977	-0.440977	-0.440977	0.118079	-0.440977	0.156001
ENSG00000225315.2	-0.440977	-0.440977	-0.440977	-0.440977	-0.440977	-0.440977	-0.440977	-0.440977	-0.440977	-0.440977	-0.440977	-0.440977
ENSG00000142661.19	-0.440977	-0.440977	-0.440977	-0.440977	-0.440977	-0.440977	-0.440977	-0.440977	-0.440977	-0.440977	-0.440977	-0.440977
ENSG00000230703.1	-0.440977	-0.440977	-0.440977	-0.440977	-0.440977	-0.440977	-0.440977	-0.440977	-0.440977	-0.440977	-0.440977	-0.440977
ENSG00000142677.4	-0.440977	-0.440977	-0.440977	-0.440977	-0.440977	-0.440977	0.540078	-0.440977	-0.440977	-0.440977	-0.440977	-0.440977
ENSG00000185436.12	0.120234	0.15077	-0.440977	-0.440977	-0.440977	-0.440977	-0.440977	-0.440977	-0.440977	-0.440977	-0.440977	-0.440977
ENSG00000158055.17	-0.440977	-0.440977	-0.440977	-0.440977	-0.440977	0.857603	-0.440977	-0.440977	-0.440977	-0.440977	0.122265	0.156001
ENSG00000230023.2	-0.440977	-0.440977	-0.440977	-0.440977	-0.440977	-0.440977	-0.440977	-0.440977	-0.440977	-0.440977	-0.440977	-0.440977
ENSG00000232298.2	-0.440977	-0.440977	-0.440977	-0.440977	-0.440977	-0.440977	-0.440977	-0.440977	-0.440977	-0.440977	-0.440977	-0.440977
ENSG00000001460.18	0.837912	0.15077	0.749566	1.52373	1.07567	1.11802	1.11867	-0.440977	0.639731	0.83398	1.10021	1.58592
ENSG00000001461.17	3.4912	2.8992	3.34811	4.2415	3.85272	4.04518	3.10906	3.20113	2.94833	3.94299	3.49708	3.76273
ENSG00000288982.1	0.523247	0.15077	-0.440977	0.128405	0.819613	0.857603	-0.440977	0.527721	-0.440977	-0.440977	0.122265	0.577009
ENSG00000286061.1	-0.440977	-0.440977	0.749566	-0.440977	0.110232	0.539593	0.131383	0.123193	-0.440977	0.118079	0.526319	0.156001
ENSG00000117602.13	3.4912	3.3852	3.27959	3.97338	3.85272	4.04518	3.10906	2.75045	3.16199	4.12697	3.626	3.72204
ENSG00000264443.1	-0.440977	-0.440977	-0.440977	-0.440977	-0.440977	-0.440977	-0.440977	-0.440977	-0.440977	-0.440977	-0.440977	-0.440977
ENSG00000184454.7	-0.440977	-0.440977	-0.440977	-0.440977	-0.440977	-0.440977	-0.440977	-0.440977	-0.440977	-0.440977	-0.440977	-0.440977
ENSG00000227312.2	-0.440977	-0.440977	-0.440977	-0.440977	-0.440977	-0.440977	-0.440977	-0.440977	-0.440977	-0.440977	-0.440977	-0.440977
ENSG00000239106.1	-0.440977	-0.440977	-0.440977	-0.440977	-0.440977	-0.440977	-0.440977	-0.440977	-0.440977	-0.440977	-0.440977	-0.440977
ENSG00000133226.18	8.5474	8.41371	8.53727	8.43222	8.41696	8.35603	8.60974	8.41621	8.69315	8.3271	8.31955	8.50459
ENSG00000284699.1	-0.440977	-0.440977	-0.440977	-0.440977	-0.440977	-0.440977	-0.440977	-0.440977	-0.440977	-0.440977	-0.440977	-0.440977
ENSG00000169504.15	8.39661	8.44806	8.31352	7.35747	7.26955	7.57261	8.34592	8.29515	8.18538	6.74249	7.03238	6.80885
ENSG00000238482.1	-0.440977	-0.440977	-0.440977	-0.440977	-0.440977	-0.440977	-0.440977	-0.440977	-0.440977	-0.440977	-0.440977	-0.440977
ENSG00000020633.19	8.11428	7.70591	7.57091	7.64122	7.48361	7.52848	8.23522	7.838	7.93483	7.18761	7.24806	7.13374
ENSG00000278034.1	-0.440977	-0.440977	-0.440977	-0.440977	-0.440977	-0.440977	-0.440977	-0.440977	-0.440977	-0.440977	-0.440977	-0.440977
ENSG00000229162.1	-0.440977	-0.440977	-0.440977	-0.440977	-0.440977	-0.440977	-0.440977	-0.440977	-0.440977	-0.440977	-0.440977	-0.440977
ENSG00000261025.1	-0.440977	-0.440977	-0.440977	-0.440977	-0.440977	-0.440977	0.131383	-0.440977	-0.440977	-0.440977	-0.440977	-0.440977
ENSG00000264371.1	-0.440977	-0.440977	-0.440977	-0.440977	-0.440977	-0.440977	-0.440977	-0.440977	-0.440977	-0.440977	-0.440977	-0.440977
ENSG00000285823.1	-0.440977	-0.440977	-0.440977	-0.440977	-0.440977	-0.440977	-0.440977	-0.440977	-0.440977	-0.440977	-0.440977	-0.440977
ENSG00000233755.1	-0.440977	-0.440977	-0.440977	-0.440977	-0.440977	-0.440977	-0.440977	-0.440977	-0.440977	-0.440977	-0.440977	-0.440977
ENSG00000233419.3	-0.440977	-0.440977	-0.440977	-0.440977	-0.440977	-0.440977	-0.440977	-0.440977	-0.440977	-0.440977	-0.440977	-0.440977
ENSG00000231953.2	-0.440977	-0.440977	-0.440977	-0.440977	-0.440977	-0.440977	-0.440977	-0.440977	-0.440977	-0.440977	-0.440977	-0.440977
ENSG00000117614.10	7.73473	7.67987	7.60981	7.4486	7.55109	7.63378	7.83161	7.34775	7.58897	7.41094	7.47612	7.14148
ENSG00000284602.1	1.67291	1.89718	2.0154	0.535589	0.508091	1.52978	0.858187	0.843307	0.977272	1.0917	0.526319	1.392
ENSG00000284657.1	1.09608	0.569187	0.749566	0.535589	0.508091	-0.440977	-0.440977	-0.440977	0.639731	0.118079	0.841616	0.156001
ENSG00000117616.18	7.20459	7.61263	7.54195	7.07808	7.39531	7.34025	7.21455	7.28065	6.98666	7.05394	7.01679	7.11028
ENSG00000272432.1	0.523247	0.89314	0.749566	0.535589	0.110232	0.539593	1.33924	-0.440977	0.977272	0.83398	0.841616	0.577009
ENSG00000261349.1	-0.440977	-0.440977	-0.440977	-0.440977	-0.440977	-0.440977	-0.440977	-0.440977	-0.440977	-0.440977	-0.440977	-0.440977
ENSG00000187010.21	0.523247	-0.440977	-0.440977	-0.440977	-0.440977	0.131061	-0.440977	-0.440977	-0.440977	-0.440977	-0.440977	-0.440977
ENSG00000224183.1	-0.440977	-0.440977	-0.440977	-0.440977	-0.440977	-0.440977	0.131383	-0.440977	-0.440977	-0.440977	-0.440977	-0.440977
ENSG00000259984.1	-0.440977	-0.440977	-0.440977	-0.440977	-0.440977	-0.440977	-0.440977	-0.440977	-0.440977	-0.440977	-0.440977	-0.440977
ENSG00000183726.11	7.61868	7.8623	8.04342	7.30315	7.60542	7.72705	7.62693	7.64316	7.64036	7.1169	7.24806	7.29851
ENSG00000188672.19	0.523247	-0.440977	0.273768	-0.440977	0.819613	0.131061	0.858187	-0.440977	-0.440977	0.519987	-0.440977	0.156001
ENSG00000238084.4	-0.440977	-0.440977	-0.440977	-0.440977	-0.440977	-0.440977	-0.440977	-0.440977	-0.440977	-0.440977	-0.440977	-0.440977
ENSG00000204178.11	5.88832	5.86442	6.12301	6.05918	5.89117	5.90408	5.64038	5.49674	5.90394	5.63076	5.72258	6.14899
ENSG00000157978.12	3.84773	4.4855	4.07002	4.39604	4.56693	4.71081	3.65237	3.78444	3.28866	4.31561	4.58231	4.98625
ENSG00000225643.1	-0.440977	-0.440977	-0.440977	-0.440977	-0.440977	-0.440977	-0.440977	-0.440977	-0.440977	-0.440977	-0.440977	-0.440977
ENSG00000117643.15	4.71736	4.00461	3.53607	5.66219	5.29007	5.35348	4.40483	4.47506	3.87779	5.87315	5.50513	5.25228
ENSG00000233478.1	-0.440977	-0.440977	-0.440977	-0.440977	-0.440977	-0.440977	-0.440977	-0.440977	-0.440977	-0.440977	-0.440977	-0.440977
ENSG00000162430.18	6.85333	6.58475	6.36543	7.42486	6.92758	7.05927	6.76431	7.36328	7.08595	7.46318	7.53203	7.48337
ENSG00000255054.3	-0.440977	-0.440977	-0.440977	-0.440977	-0.440977	-0.440977	-0.440977	-0.440977	-0.440977	-0.440977	-0.440977	-0.440977
ENSG00000228172.5	0.120234	-0.440977	-0.440977	-0.440977	-0.440977	-0.440977	-0.440977	0.123193	-0.440977	-0.440977	-0.440977	-0.440977
ENSG00000117640.18	4.57621	4.93634	4.90789	5.00469	5.14388	5.15005	4.60948	4.88958	4.68871	5.11087	5.249	5.28059
ENSG00000272478.1	-0.440977	-0.440977	-0.440977	-0.440977	-0.440977	-0.440977	-0.440977	-0.440977	-0.440977	-0.440977	-0.440977	-0.440977
ENSG00000127423.11	1.09608	0.89314	0.749566	2.10471	1.29306	2.11145	2.61288	1.1021	1.85262	2.39757	1.10021	1.90962
ENSG00000236528.3	-0.440977	-0.440977	-0.440977	-0.440977	-0.440977	0.131061	-0.440977	-0.440977	-0.440977	-0.440977	-0.440977	-0.440977
ENSG00000182749.6	0.120234	0.15077	-0.440977	0.535589	-0.440977	-0.440977	0.540078	-0.440977	0.198289	0.83398	0.841616	1.16792
ENSG00000207302.1	-0.440977	-0.440977	-0.440977	-0.440977	-0.440977	-0.440977	-0.440977	-0.440977	-0.440977	-0.440977	-0.440977	-0.440977
ENSG00000117632.23	7.9726	6.45563	6.34042	8.07604	6.54355	6.57005	8.71939	7.65077	7.67846	8.64366	7.75752	7.22759
ENSG00000229786.1	-0.440977	-0.440977	-0.440977	-0.440977	-0.440977	-0.440977	-0.440977	-0.440977	-0.440977	-0.440977	-0.440977	-0.440977
ENSG00000223624.1	-0.440977	-0.440977	-0.440977	-0.440977	-0.440977	-0.440977	-0.440977	-0.440977	-0.440977	-0.440977	-0.440977	-0.440977
ENSG00000283938.1	-0.440977	-0.440977	-0.440977	-0.440977	-0.440977	-0.440977	-0.440977	-0.440977	-0.440977	-0.440977	-0.440977	-0.440977
ENSG00000158006.14	5.10279	4.84554	5.03803	5.30705	5.49036	5.42745	4.56645	4.80114	4.75604	5.38811	5.44814	5.60545
ENSG00000207237.1	-0.440977	-0.440977	-0.440977	-0.440977	-0.440977	-0.440977	-0.440977	-0.440977	-0.440977	-0.440977	-0.440977	-0.440977
ENSG00000252190.1	-0.440977	-0.440977	-0.440977	-0.440977	-0.440977	-0.440977	-0.440977	-0.440977	-0.440977	-0.440977	-0.440977	-0.440977
ENSG00000252691.1	-0.440977	-0.440977	-0.440977	-0.440977	-0.440977	-0.440977	-0.440977	-0.440977	-0.440977	-0.440977	-0.440977	-0.440977
ENSG00000158008.10	0.837912	-0.440977	-0.440977	0.128405	-0.440977	-0.440977	-0.440977	-0.440977	-0.440977	0.118079	0.122265	0.156001
ENSG00000158014.15	-0.440977	-0.440977	-0.440977	-0.440977	-0.440977	-0.440977	-0.440977	-0.440977	-0.440977	-0.440977	-0.440977	-0.440977
ENSG00000284309.1	-0.440977	-0.440977	-0.440977	-0.440977	-0.440977	-0.440977	-0.440977	-0.440977	-0.440977	-0.440977	-0.440977	-0.440977
ENSG00000158022.7	0.120234	0.15077	0.273768	-0.440977	-0.440977	-0.440977	0.540078	0.123193	-0.440977	-0.440977	0.122265	-0.440977
ENSG00000175087.10	3.0777	3.33268	3.13195	3.79963	3.63118	3.76991	3.38152	2.89419	2.86945	3.73207	3.70596	2.91317
ENSG00000197245.6	0.120234	-0.440977	-0.440977	-0.440977	0.110232	-0.440977	-0.440977	-0.440977	-0.440977	0.118079	-0.440977	-0.440977
ENSG00000282872.2	-0.440977	-0.440977	-0.440977	-0.440977	-0.440977	-0.440977	-0.440977	-0.440977	-0.440977	-0.440977	-0.440977	-0.440977
ENSG00000236782.8	-0.440977	-0.440977	-0.440977	0.128405	-0.440977	-0.440977	-0.440977	-0.440977	-0.440977	-0.440977	-0.440977	-0.440977
ENSG00000142684.9	4.59724	4.43657	4.48952	4.87049	4.45865	4.47537	4.91412	4.90664	4.54382	4.65205	4.51731	5.11757
ENSG00000142675.18	-0.440977	0.15077	-0.440977	-0.440977	-0.440977	-0.440977	-0.440977	-0.440977	-0.440977	-0.440977	-0.440977	0.156001
ENSG00000188782.9	-0.440977	-0.440977	-0.440977	-0.440977	-0.440977	-0.440977	-0.440977	-0.440977	-0.440977	-0.440977	-0.440977	-0.440977
ENSG00000236155.8	-0.440977	-0.440977	-0.440977	-0.440977	-0.440977	-0.440977	-0.440977	-0.440977	-0.440977	-0.440977	-0.440977	-0.440977
ENSG00000278572.1	-0.440977	-0.440977	-0.440977	-0.440977	-0.440977	-0.440977	-0.440977	-0.440977	-0.440977	-0.440977	-0.440977	-0.440977
ENSG00000130695.16	4.55487	4.30644	4.25982	4.8528	4.64806	5.12063	4.13717	4.17069	4.03063	4.34065	4.58231	4.26581
ENSG00000270733.1	-0.440977	-0.440977	-0.440977	-0.440977	-0.440977	-0.440977	-0.440977	0.123193	-0.440977	-0.440977	-0.440977	-0.440977
ENSG00000142669.15	9.65592	9.92078	10.0756	9.69047	10.0052	9.88242	9.15029	9.51538	9.59865	9.58977	9.60796	9.76717
ENSG00000158062.21	2.88594	1.57424	2.44887	3.10073	2.17219	2.98293	1.85052	2.59078	2.008	3.57211	3.25275	2.83898
ENSG00000169442.9	8.79956	7.89889	8.28102	8.82813	8.04429	7.87317	9.09742	8.20151	8.54556	8.51344	8.14228	8.26357
ENSG00000176092.17	-0.440977	-0.440977	-0.440977	-0.440977	-0.440977	0.131061	0.131383	0.843307	-0.440977	-0.440977	-0.440977	-0.440977
ENSG00000225854.2	0.120234	-0.440977	-0.440977	-0.440977	0.110232	-0.440977	-0.440977	-0.440977	-0.440977	-0.440977	-0.440977	0.156001
ENSG00000176083.18	-0.440977	-0.440977	-0.440977	-0.440977	-0.440977	-0.440977	-0.440977	-0.440977	-0.440977	-0.440977	-0.440977	-0.440977
ENSG00000131914.11	-0.440977	-0.440977	-0.440977	-0.440977	-0.440977	-0.440977	-0.440977	-0.440977	0.198289	-0.440977	-0.440977	-0.440977
ENSG00000117682.18	4.67842	3.74809	4.02887	4.2415	4.15987	4.24931	4.98119	4.54208	4.4921	4.56972	4.35317	4.14786
ENSG00000223583.1	-0.440977	-0.440977	-0.440977	-0.440977	-0.440977	0.539593	-0.440977	-0.440977	-0.440977	-0.440977	-0.440977	-0.440977
ENSG00000225891.2	-0.440977	-0.440977	-0.440977	0.128405	-0.440977	0.131061	-0.440977	-0.440977	-0.440977	-0.440977	-0.440977	-0.440977
ENSG00000198830.11	3.88241	3.48483	3.53607	4.2415	3.59071	3.56669	4.35513	4.08338	4.16881	4.34065	3.626	3.3996
ENSG00000224129.1	-0.440977	-0.440977	-0.440977	-0.440977	-0.440977	-0.440977	-0.440977	-0.440977	-0.440977	-0.440977	-0.440977	-0.440977
ENSG00000117676.14	-0.440977	0.569187	0.273768	0.535589	0.819613	0.857603	-0.440977	0.527721	-0.440977	-0.440977	0.841616	0.902507
ENSG00000238705.1	-0.440977	-0.440977	-0.440977	-0.440977	-0.440977	-0.440977	-0.440977	-0.440977	-0.440977	-0.440977	-0.440977	-0.440977
ENSG00000243905.3	-0.440977	-0.440977	-0.440977	-0.440977	-0.440977	-0.440977	-0.440977	-0.440977	-0.440977	-0.440977	-0.440977	-0.440977
ENSG00000252802.1	-0.440977	-0.440977	-0.440977	-0.440977	-0.440977	-0.440977	-0.440977	-0.440977	-0.440977	-0.440977	-0.440977	-0.440977
ENSG00000252429.2	-0.440977	-0.440977	-0.440977	-0.440977	-0.440977	-0.440977	-0.440977	-0.440977	-0.440977	-0.440977	-0.440977	-0.440977
ENSG00000289452.1	-0.440977	-0.440977	-0.440977	-0.440977	-0.440977	-0.440977	-0.440977	-0.440977	-0.440977	-0.440977	-0.440977	-0.440977
ENSG00000229247.2	-0.440977	-0.440977	-0.440977	-0.440977	-0.440977	-0.440977	-0.440977	-0.440977	-0.440977	-0.440977	-0.440977	-0.440977
ENSG00000238316.1	-0.440977	-0.440977	-0.440977	-0.440977	-0.440977	-0.440977	-0.440977	-0.440977	-0.440977	-0.440977	-0.440977	-0.440977
ENSG00000235069.2	-0.440977	-0.440977	-0.440977	-0.440977	-0.440977	-0.440977	-0.440977	-0.440977	-0.440977	-0.440977	-0.440977	-0.440977
ENSG00000260063.1	0.523247	0.15077	1.10676	0.128405	1.07567	1.11802	0.131383	0.843307	0.639731	0.83398	0.841616	0.577009
ENSG00000290006.1	-0.440977	-0.440977	-0.440977	-0.440977	-0.440977	-0.440977	-0.440977	-0.440977	-0.440977	-0.440977	-0.440977	-0.440977
ENSG00000117713.21	5.99517	6.25856	6.58006	6.2671	6.76431	6.46859	5.39191	5.98026	6.14907	6.42304	6.33893	6.57749
ENSG00000060642.12	3.70003	3.78765	3.70234	3.32255	2.92447	3.27772	3.84474	3.54404	3.79484	2.80991	2.82154	3.34704
ENSG00000241188.3	-0.440977	-0.440977	-0.440977	-0.440977	-0.440977	-0.440977	-0.440977	-0.440977	-0.440977	-0.440977	-0.440977	-0.440977
ENSG00000287810.1	-0.440977	-0.440977	-0.440977	-0.440977	-0.440977	-0.440977	-0.440977	-0.440977	-0.440977	-0.440977	-0.440977	-0.440977
ENSG00000204160.12	3.24694	3.82615	3.98651	3.32255	4.24056	3.98113	3.16783	3.9581	4.03063	4.06821	3.626	3.49931
ENSG00000175793.12	0.120234	-0.440977	-0.440977	0.128405	-0.440977	-0.440977	-0.440977	-0.440977	0.198289	-0.440977	-0.440977	-0.440977
ENSG00000142751.15	4.13339	4.25092	4.22381	3.46906	4.07439	3.9141	4.04612	3.925	4.54382	3.80586	3.98772	3.54669
ENSG00000226698.1	-0.440977	-0.440977	-0.440977	-0.440977	-0.440977	-0.440977	-0.440977	-0.440977	-0.440977	-0.440977	-0.440977	-0.440977
ENSG00000289554.1	3.01657	2.8992	2.56857	2.42505	1.79857	1.11802	2.77287	2.67282	2.14827	2.73633	1.31943	1.392
ENSG00000198746.13	2.88594	3.74809	3.59365	2.90865	2.17219	3.0469	3.56761	2.89419	3.61309	2.2988	2.67028	3.11526
ENSG00000090273.14	4.59724	4.86417	4.60602	4.72252	4.83292	4.54348	5.06087	4.83717	5.46829	4.71085	4.62407	5.02022
ENSG00000131910.5	-0.440977	-0.440977	-0.440977	-0.440977	-0.440977	-0.440977	-0.440977	-0.440977	-0.440977	-0.440977	-0.440977	-0.440977
ENSG00000175707.10	-0.440977	-0.440977	-0.440977	-0.440977	-0.440977	-0.440977	-0.440977	-0.440977	-0.440977	-0.440977	-0.440977	-0.440977
ENSG00000172746.6	-0.440977	0.15077	-0.440977	0.535589	-0.440977	-0.440977	0.131383	0.123193	0.198289	-0.440977	0.122265	0.577009
ENSG00000224064.1	-0.440977	-0.440977	-0.440977	-0.440977	-0.440977	-0.440977	-0.440977	-0.440977	-0.440977	-0.440977	-0.440977	-0.440977
ENSG00000225294.1	-0.440977	-0.440977	-0.440977	-0.440977	-0.440977	-0.440977	-0.440977	-0.440977	-0.440977	-0.440977	-0.440977	-0.440977
ENSG00000253368.4	3.4912	1.89718	0.749566	3.94027	2.7145	1.69861	1.69937	1.96687	1.85262	2.94668	3.30504	2.91317
ENSG00000158246.8	-0.440977	-0.440977	-0.440977	-0.440977	0.110232	-0.440977	-0.440977	-0.440977	-0.440977	-0.440977	0.122265	-0.440977
ENSG00000090020.11	4.77387	4.97112	4.76484	5.17093	5.46819	5.80581	3.91504	4.49775	4.10137	4.76735	4.92069	4.65981
ENSG00000229985.2	-0.440977	-0.440977	-0.440977	-0.440977	-0.440977	-0.440977	-0.440977	-0.440977	-0.440977	-0.440977	-0.440977	-0.440977
ENSG00000214973.3	-0.440977	-0.440977	-0.440977	-0.440977	-0.440977	-0.440977	-0.440977	-0.440977	-0.440977	0.519987	-0.440977	-0.440977
ENSG00000225159.1	-0.440977	-0.440977	0.749566	0.128405	-0.440977	-0.440977	-0.440977	0.123193	0.198289	-0.440977	-0.440977	0.156001
ENSG00000225990.2	-0.440977	-0.440977	-0.440977	-0.440977	-0.440977	-0.440977	-0.440977	-0.440977	-0.440977	-0.440977	-0.440977	-0.440977
ENSG00000224311.1	-0.440977	-0.440977	-0.440977	-0.440977	-0.440977	-0.440977	-0.440977	-0.440977	-0.440977	-0.440977	-0.440977	-0.440977
ENSG00000142784.16	3.66061	3.70741	3.4761	3.68436	4.07439	3.87938	3.33099	4.0221	3.34806	3.80586	4.1959	3.72204
ENSG00000252098.1	-0.440977	-0.440977	-0.440977	-0.440977	-0.440977	-0.440977	-0.440977	-0.440977	-0.440977	-0.440977	-0.440977	-0.440977
ENSG00000243659.1	-0.440977	-0.440977	-0.440977	-0.440977	-0.440977	-0.440977	-0.440977	0.123193	-0.440977	-0.440977	-0.440977	-0.440977
ENSG00000186501.15	3.53545	2.96968	3.27959	3.0395	3.41641	2.91599	2.91687	3.35816	2.86945	3.01049	3.49708	3.29249
ENSG00000206888.1	-0.440977	-0.440977	-0.440977	-0.440977	-0.440977	-0.440977	-0.440977	-0.440977	-0.440977	-0.440977	-0.440977	-0.440977
ENSG00000241547.1	-0.440977	0.15077	-0.440977	-0.440977	-0.440977	-0.440977	-0.440977	-0.440977	-0.440977	-0.440977	-0.440977	-0.440977
ENSG00000142765.18	-0.440977	-0.440977	-0.440977	-0.440977	-0.440977	-0.440977	0.540078	-0.440977	-0.440977	1.0917	0.122265	-0.440977
ENSG00000142733.18	1.31499	1.15752	0.273768	1.11266	1.48193	0.857603	1.11867	0.527721	1.25062	1.31028	1.31943	0.902507
ENSG00000142748.14	-0.440977	-0.440977	-0.440977	-0.440977	-0.440977	-0.440977	-0.440977	-0.440977	-0.440977	-0.440977	-0.440977	-0.440977
ENSG00000174950.11	-0.440977	-0.440977	-0.440977	-0.440977	-0.440977	-0.440977	-0.440977	-0.440977	-0.440977	-0.440977	-0.440977	-0.440977
ENSG00000231207.1	-0.440977	-0.440977	-0.440977	-0.440977	-0.440977	-0.440977	-0.440977	-0.440977	-0.440977	-0.440977	-0.440977	-0.440977
ENSG00000181773.7	0.120234	0.569187	1.39283	1.69233	1.07567	1.33854	-0.440977	0.123193	2.008	1.95402	2.08906	1.16792
ENSG00000158195.11	8.38758	8.27967	8.38863	8.56985	8.38773	8.45514	8.25229	8.28051	8.1566	8.63483	8.48309	8.51654
ENSG00000241169.1	-0.440977	-0.440977	-0.440977	-0.440977	-0.440977	-0.440977	-0.440977	-0.440977	-0.440977	-0.440977	-0.440977	-0.440977
ENSG00000237429.1	-0.440977	-0.440977	-0.440977	-0.440977	0.110232	-0.440977	-0.440977	-0.440977	-0.440977	-0.440977	-0.440977	-0.440977
ENSG00000126705.15	5.20222	5.23709	4.76484	4.0684	4.13193	4.60853	5.16551	5.00494	5.28288	4.45973	4.77999	4.65981
ENSG00000000938.13	8.38305	8.03249	7.95006	8.10248	7.60288	7.64416	7.64255	8.10322	8.12511	7.08391	7.70254	7.63356
ENSG00000235912.1	-0.440977	-0.440977	0.273768	-0.440977	-0.440977	-0.440977	-0.440977	-0.440977	0.198289	-0.440977	-0.440977	-0.440977
ENSG00000233975.2	1.31499	0.569187	0.273768	0.535589	-0.440977	-0.440977	-0.440977	0.123193	0.639731	-0.440977	-0.440977	0.156001
ENSG00000126709.16	4.84592	4.74865	3.64901	4.15754	3.85272	3.94801	4.87937	4.25301	4.54382	4.00696	3.88839	2.67808
ENSG00000225886.3	-0.440977	-0.440977	-0.440977	-0.440977	-0.440977	-0.440977	-0.440977	-0.440977	-0.440977	-0.440977	-0.440977	-0.440977
ENSG00000206767.1	-0.440977	-0.440977	-0.440977	-0.440977	-0.440977	-0.440977	-0.440977	-0.440977	-0.440977	-0.440977	-0.440977	-0.440977
ENSG00000226662.2	-0.440977	-0.440977	-0.440977	-0.440977	-0.440977	-0.440977	-0.440977	-0.440977	-0.440977	-0.440977	-0.440977	-0.440977
ENSG00000207095.1	-0.440977	-0.440977	-0.440977	-0.440977	-0.440977	-0.440977	-0.440977	-0.440977	-0.440977	-0.440977	-0.440977	-0.440977
ENSG00000287244.1	-0.440977	0.15077	-0.440977	-0.440977	-0.440977	-0.440977	-0.440977	-0.440977	-0.440977	-0.440977	-0.440977	0.156001
ENSG00000009780.16	4.5332	3.97064	4.29496	4.34634	4.45865	4.42811	4.38019	3.85643	4.54382	4.41327	4.22333	4.29385
ENSG00000231344.1	-0.440977	-0.440977	-0.440977	-0.440977	-0.440977	-0.440977	-0.440977	-0.440977	-0.440977	-0.440977	-0.440977	-0.440977
ENSG00000230833.1	-0.440977	-0.440977	-0.440977	-0.440977	-0.440977	-0.440977	-0.440977	-0.440977	-0.440977	-0.440977	-0.440977	-0.440977
ENSG00000117758.14	7.49528	7.55361	7.52355	7.20897	7.05947	7.39043	7.57902	7.72476	7.60428	7.15622	7.31014	7.04578
ENSG00000269971.1	-0.440977	-0.440977	-0.440977	-0.440977	0.110232	-0.440977	-0.440977	-0.440977	-0.440977	-0.440977	-0.440977	-0.440977
ENSG00000270031.1	-0.440977	-0.440977	-0.440977	-0.440977	0.819613	-0.440977	-0.440977	0.123193	-0.440977	-0.440977	0.122265	0.156001
ENSG00000223062.1	-0.440977	-0.440977	-0.440977	-0.440977	-0.440977	-0.440977	-0.440977	-0.440977	-0.440977	-0.440977	-0.440977	-0.440977
ENSG00000286433.1	-0.440977	-0.440977	-0.440977	-0.440977	-0.440977	-0.440977	-0.440977	-0.440977	-0.440977	-0.440977	-0.440977	-0.440977
ENSG00000117751.18	6.18771	6.1864	5.86692	6.30011	6.0711	6.29505	6.23549	6.01999	6.30707	5.83841	5.83354	5.88894
ENSG00000252947.1	-0.440977	-0.440977	0.273768	-0.440977	-0.440977	-0.440977	-0.440977	0.527721	-0.440977	0.118079	-0.440977	-0.440977
ENSG00000130775.16	5.74492	6.0789	5.49618	5.652	5.79647	6.15692	6.6401	6.11843	6.3367	5.89867	5.64356	5.29453
ENSG00000117748.10	5.44195	5.05456	4.45886	5.54592	4.96545	5.01263	5.81599	5.11176	5.18855	5.6609	5.30142	4.59367
ENSG00000130768.15	-0.440977	-0.440977	-0.440977	-0.440977	-0.440977	-0.440977	-0.440977	0.123193	-0.440977	-0.440977	0.122265	-0.440977
ENSG00000227050.1	0.120234	-0.440977	-0.440977	-0.440977	-0.440977	-0.440977	-0.440977	-0.440977	-0.440977	-0.440977	-0.440977	-0.440977
ENSG00000158156.9	2.40333	3.57802	3.41352	3.68436	3.78259	3.87938	2.84667	2.82411	3.28866	3.34345	3.54135	3.59256
ENSG00000158161.16	5.71637	6.12596	6.09337	5.46674	5.65643	5.90408	6.06045	5.97219	5.98101	5.54717	5.60236	5.74402
ENSG00000238231.2	-0.440977	-0.440977	-0.440977	-0.440977	-0.440977	-0.440977	-0.440977	-0.440977	-0.440977	-0.440977	-0.440977	-0.440977
ENSG00000240750.3	1.31499	1.57424	1.39283	1.97991	1.29306	0.857603	0.540078	0.527721	1.85262	0.83398	0.841616	2.04777
ENSG00000228589.3	-0.440977	-0.440977	-0.440977	0.535589	-0.440977	-0.440977	-0.440977	-0.440977	0.639731	-0.440977	-0.440977	-0.440977
ENSG00000228943.1	-0.440977	-0.440977	-0.440977	-0.440977	-0.440977	-0.440977	-0.440977	-0.440977	-0.440977	-0.440977	-0.440977	-0.440977
ENSG00000289576.2	-0.440977	-0.440977	-0.440977	-0.440977	-0.440977	-0.440977	-0.440977	-0.440977	-0.440977	-0.440977	-0.440977	-0.440977
ENSG00000214812.3	-0.440977	-0.440977	-0.440977	-0.440977	-0.440977	-0.440977	-0.440977	-0.440977	-0.440977	-0.440977	-0.440977	-0.440977
ENSG00000253005.1	-0.440977	-0.440977	-0.440977	-0.440977	-0.440977	-0.440977	-0.440977	-0.440977	-0.440977	-0.440977	-0.440977	-0.440977
ENSG00000169403.12	1.31499	1.57424	0.749566	1.11266	1.48193	2.43207	1.85052	1.67996	2.008	2.07833	1.50968	1.16792
ENSG00000126698.11	8.20784	7.83896	7.65107	7.72138	7.73177	7.58344	8.27586	7.83355	8.13779	7.46887	7.5885	7.3694
ENSG00000290123.1	-0.440977	-0.440977	-0.440977	-0.440977	-0.440977	-0.440977	-0.440977	-0.440977	-0.440977	-0.440977	-0.440977	-0.440977
ENSG00000130770.18	2.66472	1.74473	1.39283	2.42505	1.79857	2.11145	3.56761	2.31229	2.50209	3.07159	2.67028	2.04777
ENSG00000270605.1	-0.440977	-0.440977	-0.440977	-0.440977	-0.440977	-0.440977	-0.440977	-0.440977	-0.440977	-0.440977	-0.440977	-0.440977
ENSG00000271398.1	-0.440977	-0.440977	-0.440977	-0.440977	-0.440977	-0.440977	-0.440977	-0.440977	-0.440977	-0.440977	-0.440977	-0.440977
ENSG00000130766.5	0.523247	0.89314	0.749566	0.128405	-0.440977	0.539593	0.540078	-0.440977	0.198289	-0.440977	-0.440977	-0.440977
ENSG00000130772.14	1.67291	1.74473	-0.440977	0.852785	0.508091	1.52978	0.858187	1.32145	1.85262	1.0917	1.50968	0.156001
ENSG00000204138.13	7.73947	7.04677	7.09557	6.54004	6.44483	6.40288	7.92401	7.64824	7.61035	6.41127	6.38217	6.6552
ENSG00000206779.1	-0.440977	-0.440977	-0.440977	-0.440977	-0.440977	-0.440977	-0.440977	-0.440977	-0.440977	-0.440977	-0.440977	-0.440977
ENSG00000229820.2	0.837912	0.569187	0.273768	0.535589	0.819613	0.539593	1.33924	1.1021	2.27609	-0.440977	-0.440977	0.156001
ENSG00000221216.1	1.31499	1.89718	-0.440977	-0.440977	1.29306	0.131061	1.53051	1.83054	2.008	-0.440977	0.526319	0.156001
ENSG00000180198.17	5.8184	5.56765	5.30259	5.56777	5.27738	5.28881	5.77877	5.94768	5.79077	5.4237	5.75113	5.32203
ENSG00000242125.3	5.44195	5.29314	5.07893	4.64242	4.41296	4.65031	6.19368	5.99629	5.98101	5.09624	4.86953	4.57093
ENSG00000274266.1	-0.440977	-0.440977	-0.440977	-0.440977	-0.440977	-0.440977	-0.440977	-0.440977	-0.440977	-0.440977	-0.440977	-0.440977
ENSG00000200087.1	0.120234	-0.440977	0.273768	-0.440977	-0.440977	-0.440977	0.540078	0.527721	-0.440977	0.118079	-0.440977	0.156001
ENSG00000231468.2	-0.440977	-0.440977	-0.440977	-0.440977	-0.440977	-0.440977	-0.440977	-0.440977	-0.440977	-0.440977	-0.440977	-0.440977
ENSG00000279443.1	2.8159	3.16257	3.53607	3.55907	2.78794	3.22338	3.27863	3.35816	3.02312	3.18655	3.25275	3.2358
ENSG00000180098.9	4.1043	4.07024	4.02887	4.42026	4.15987	4.42811	4.87937	4.35594	4.51819	4.21085	3.88839	4.17826
ENSG00000197989.15	4.29657	4.07024	2.78175	3.8361	3.70887	3.33008	5.30294	4.76419	4.73394	4.09789	4.60334	3.84084
ENSG00000221539.1	0.523247	0.15077	-0.440977	-0.440977	0.110232	-0.440977	-0.440977	0.123193	-0.440977	0.519987	0.122265	-0.440977
ENSG00000278274.1	-0.440977	-0.440977	-0.440977	-0.440977	-0.440977	-0.440977	-0.440977	-0.440977	-0.440977	-0.440977	-0.440977	-0.440977
ENSG00000273544.1	-0.440977	-0.440977	-0.440977	-0.440977	-0.440977	-0.440977	-0.440977	-0.440977	-0.440977	-0.440977	-0.440977	-0.440977
ENSG00000280498.1	-0.440977	-0.440977	-0.440977	-0.440977	-0.440977	-0.440977	-0.440977	-0.440977	-0.440977	-0.440977	-0.440977	-0.440977
ENSG00000274582.1	-0.440977	-0.440977	-0.440977	-0.440977	-0.440977	-0.440977	-0.440977	-0.440977	-0.440977	-0.440977	-0.440977	-0.440977
ENSG00000120656.14	5.47641	5.95408	6.18051	5.93859	5.97217	5.9633	5.66098	5.5735	5.81202	5.94839	6.02497	5.83271
ENSG00000188060.8	-0.440977	-0.440977	-0.440977	0.535589	-0.440977	-0.440977	0.131383	-0.440977	-0.440977	-0.440977	-0.440977	-0.440977
ENSG00000229388.1	1.09608	0.569187	-0.440977	0.852785	-0.440977	-0.440977	0.858187	-0.440977	0.639731	0.118079	-0.440977	0.577009
ENSG00000270103.3	-0.440977	-0.440977	-0.440977	-0.440977	-0.440977	-0.440977	-0.440977	-0.440977	-0.440977	-0.440977	-0.440977	-0.440977
ENSG00000274978.1	-0.440977	-0.440977	-0.440977	-0.440977	-0.440977	-0.440977	-0.440977	-0.440977	-0.440977	-0.440977	-0.440977	-0.440977
ENSG00000162419.13	6.12393	6.64522	6.64277	5.92172	6.45613	5.99608	6.10625	6.36664	6.46967	5.6609	5.99345	6.07819
ENSG00000252777.1	-0.440977	-0.440977	-0.440977	-0.440977	-0.440977	-0.440977	-0.440977	-0.440977	-0.440977	-0.440977	-0.440977	-0.440977
ENSG00000289291.1	0.523247	-0.440977	0.273768	0.128405	0.819613	0.131061	-0.440977	0.123193	0.198289	-0.440977	-0.440977	0.902507
ENSG00000198492.16	7.91094	7.60987	7.66121	7.60206	7.41862	7.4508	7.71823	7.47612	7.58589	7.45747	7.43857	7.52537
ENSG00000116329.12	-0.440977	-0.440977	-0.440977	-0.440977	-0.440977	-0.440977	-0.440977	-0.440977	-0.440977	-0.440977	-0.440977	0.156001
ENSG00000233427.1	-0.440977	-0.440977	-0.440977	-0.440977	-0.440977	-0.440977	-0.440977	-0.440977	-0.440977	0.118079	-0.440977	-0.440977
ENSG00000199756.1	-0.440977	-0.440977	-0.440977	-0.440977	-0.440977	-0.440977	-0.440977	-0.440977	-0.440977	-0.440977	-0.440977	-0.440977
ENSG00000159023.22	4.3471	4.80756	4.88501	3.8361	3.67055	4.07617	4.2772	4.92349	4.82036	3.18655	4.27668	4.47622
ENSG00000225616.2	1.31499	1.89718	1.83616	1.97991	2.55536	2.84579	2.61288	2.31229	3.28866	2.6588	1.67775	2.17384
ENSG00000206704.1	-0.440977	-0.440977	-0.440977	-0.440977	-0.440977	-0.440977	-0.440977	-0.440977	-0.440977	-0.440977	-0.440977	-0.440977
ENSG00000277958.1	-0.440977	-0.440977	-0.440977	-0.440977	-0.440977	-0.440977	-0.440977	-0.440977	-0.440977	-0.440977	-0.440977	-0.440977
ENSG00000253304.2	0.120234	0.569187	-0.440977	0.128405	0.110232	0.131061	0.131383	0.527721	-0.440977	0.519987	0.122265	0.156001
ENSG00000225750.1	-0.440977	-0.440977	-0.440977	-0.440977	-0.440977	-0.440977	-0.440977	-0.440977	-0.440977	-0.440977	-0.440977	-0.440977
ENSG00000116350.18	7.39075	7.40256	7.53094	7.31611	7.10329	7.34344	7.30569	7.23074	7.26996	6.93566	7.11891	7.12986
ENSG00000277916.1	-0.440977	-0.440977	-0.440977	-0.440977	-0.440977	-0.440977	-0.440977	-0.440977	-0.440977	-0.440977	-0.440977	-0.440977
ENSG00000116353.16	2.66472	2.38376	1.83616	2.51776	2.63712	2.33291	2.5257	2.50379	1.67845	2.6588	2.89161	2.67808
ENSG00000237934.1	-0.440977	-0.440977	-0.440977	-0.440977	-0.440977	-0.440977	-0.440977	-0.440977	-0.440977	-0.440977	-0.440977	-0.440977
ENSG00000060656.20	-0.440977	-0.440977	-0.440977	0.535589	0.508091	0.131061	0.858187	0.123193	0.198289	0.83398	0.122265	0.902507
ENSG00000230523.1	-0.440977	-0.440977	-0.440977	-0.440977	-0.440977	-0.440977	-0.440977	-0.440977	-0.440977	-0.440977	-0.440977	-0.440977
ENSG00000225011.4	-0.440977	-0.440977	-0.440977	-0.440977	-0.440977	-0.440977	-0.440977	-0.440977	-0.440977	-0.440977	-0.440977	-0.440977
ENSG00000228176.1	-0.440977	-0.440977	-0.440977	-0.440977	-0.440977	-0.440977	-0.440977	-0.440977	-0.440977	-0.440977	-0.440977	-0.440977
ENSG00000284676.1	-0.440977	-0.440977	-0.440977	-0.440977	-0.440977	-0.440977	-0.440977	-0.440977	-0.440977	-0.440977	-0.440977	-0.440977
ENSG00000270927.1	-0.440977	-0.440977	-0.440977	-0.440977	-0.440977	-0.440977	-0.440977	-0.440977	-0.440977	-0.440977	-0.440977	-0.440977
ENSG00000233399.2	-0.440977	-0.440977	-0.440977	-0.440977	-0.440977	-0.440977	-0.440977	-0.440977	-0.440977	-0.440977	-0.440977	-0.440977
ENSG00000233372.1	-0.440977	-0.440977	-0.440977	-0.440977	-0.440977	-0.440977	-0.440977	-0.440977	-0.440977	-0.440977	-0.440977	-0.440977
ENSG00000231251.1	-0.440977	-0.440977	-0.440977	-0.440977	-0.440977	-0.440977	-0.440977	-0.440977	-0.440977	-0.440977	-0.440977	-0.440977
ENSG00000236335.1	-0.440977	-0.440977	-0.440977	-0.440977	-0.440977	-0.440977	-0.440977	-0.440977	-0.440977	-0.440977	-0.440977	-0.440977
ENSG00000231949.1	-0.440977	-0.440977	-0.440977	-0.440977	-0.440977	-0.440977	-0.440977	-0.440977	-0.440977	-0.440977	-0.440977	-0.440977
ENSG00000289710.1	-0.440977	-0.440977	-0.440977	-0.440977	-0.440977	-0.440977	-0.440977	-0.440977	-0.440977	-0.440977	-0.440977	-0.440977
ENSG00000162510.6	0.837912	0.15077	0.273768	-0.440977	-0.440977	-0.440977	1.33924	0.123193	1.85262	0.118079	-0.440977	-0.440977
ENSG00000186056.11	0.837912	0.15077	0.273768	1.52373	0.508091	1.33854	-0.440977	1.67996	0.977272	0.118079	0.526319	0.902507
ENSG00000287510.1	-0.440977	0.15077	-0.440977	-0.440977	-0.440977	-0.440977	-0.440977	-0.440977	-0.440977	-0.440977	-0.440977	-0.440977
ENSG00000162511.8	9.90447	10.0945	10.0287	9.87703	9.87586	9.99718	9.65919	9.87623	9.8134	9.75081	9.78005	9.77776
ENSG00000264773.1	-0.440977	-0.440977	-0.440977	-0.440977	-0.440977	-0.440977	-0.440977	-0.440977	-0.440977	-0.440977	-0.440977	-0.440977
ENSG00000229607.1	-0.440977	-0.440977	-0.440977	-0.440977	-0.440977	-0.440977	-0.440977	-0.440977	-0.440977	-0.440977	-0.440977	-0.440977
ENSG00000223382.6	-0.440977	-0.440977	-0.440977	-0.440977	-0.440977	-0.440977	0.131383	0.123193	-0.440977	0.519987	-0.440977	-0.440977
ENSG00000222784.1	-0.440977	-0.440977	-0.440977	-0.440977	-0.440977	-0.440977	-0.440977	-0.440977	-0.440977	-0.440977	-0.440977	-0.440977
ENSG00000235143.1	-0.440977	-0.440977	-0.440977	-0.440977	-0.440977	-0.440977	-0.440977	-0.440977	-0.440977	-0.440977	-0.440977	-0.440977
ENSG00000162512.16	5.37046	5.47376	5.40263	5.52374	5.89947	5.99608	4.38019	4.98902	5.03436	5.23626	5.40087	5.28059
ENSG00000266210.2	-0.440977	-0.440977	-0.440977	-0.440977	-0.440977	-0.440977	-0.440977	-0.440977	-0.440977	-0.440977	-0.440977	-0.440977
ENSG00000134644.16	7.86182	8.12032	8.46003	7.7165	8.11912	7.89939	7.7618	8.00963	7.98012	7.61201	7.87676	8.36122
ENSG00000237329.2	-0.440977	-0.440977	-0.440977	-0.440977	-0.440977	-0.440977	-0.440977	-0.440977	-0.440977	-0.440977	-0.440977	-0.440977
ENSG00000232768.1	-0.440977	-0.440977	-0.440977	-0.440977	-0.440977	-0.440977	-0.440977	-0.440977	-0.440977	-0.440977	-0.440977	-0.440977
ENSG00000215900.4	-0.440977	-0.440977	-0.440977	-0.440977	-0.440977	-0.440977	-0.440977	-0.440977	-0.440977	-0.440977	-0.440977	-0.440977
ENSG00000225142.2	-0.440977	-0.440977	-0.440977	-0.440977	-0.440977	-0.440977	-0.440977	-0.440977	-0.440977	-0.440977	-0.440977	-0.440977
ENSG00000084628.10	0.523247	-0.440977	-0.440977	0.128405	-0.440977	-0.440977	0.858187	1.1021	0.639731	-0.440977	0.122265	-0.440977
ENSG00000060688.13	4.01335	4.4855	4.51954	4.15754	4.13193	4.93022	4.13717	4.08338	3.91754	4.18343	3.98772	3.98541
ENSG00000229447.2	2.49582	1.74473	2.1748	1.11266	2.17219	2.43207	1.33924	2.41122	2.50209	1.0917	2.50129	2.04777
ENSG00000121766.16	4.73644	4.53283	4.81412	4.44408	4.93344	4.76887	5.06087	4.19865	5.10493	4.92468	4.64451	4.80327
ENSG00000229044.1	-0.440977	-0.440977	-0.440977	-0.440977	-0.440977	-0.440977	-0.440977	-0.440977	-0.440977	-0.440977	-0.440977	-0.440977
ENSG00000121769.8	0.120234	-0.440977	0.273768	0.852785	0.508091	0.131061	-0.440977	1.32145	0.639731	1.50007	0.526319	0.577009
ENSG00000168528.12	1.95944	0.89314	0.273768	0.128405	0.819613	0.131061	1.33924	1.1021	0.198289	1.95402	0.841616	1.16792
ENSG00000215899.3	-0.440977	-0.440977	-0.440977	-0.440977	-0.440977	-0.440977	-0.440977	-0.440977	-0.440977	-0.440977	-0.440977	0.577009
ENSG00000206981.1	-0.440977	-0.440977	-0.440977	-0.440977	-0.440977	-0.440977	-0.440977	-0.440977	-0.440977	-0.440977	-0.440977	-0.440977
ENSG00000260386.6	-0.440977	-0.440977	-0.440977	-0.440977	-0.440977	-0.440977	-0.440977	-0.440977	-0.440977	-0.440977	-0.440977	-0.440977
ENSG00000265961.1	-0.440977	-0.440977	-0.440977	-0.440977	-0.440977	-0.440977	-0.440977	-0.440977	-0.440977	-0.440977	-0.440977	-0.440977
ENSG00000284543.1	-0.440977	-0.440977	-0.440977	-0.440977	-0.440977	-0.440977	-0.440977	-0.440977	-0.440977	-0.440977	-0.440977	-0.440977
ENSG00000229167.2	-0.440977	-0.440977	-0.440977	-0.440977	-0.440977	-0.440977	-0.440977	-0.440977	-0.440977	-0.440977	-0.440977	-0.440977
ENSG00000142910.16	-0.440977	-0.440977	-0.440977	-0.440977	-0.440977	-0.440977	-0.440977	-0.440977	-0.440977	-0.440977	-0.440977	-0.440977
ENSG00000121764.12	-0.440977	-0.440977	-0.440977	-0.440977	-0.440977	-0.440977	-0.440977	-0.440977	-0.440977	-0.440977	-0.440977	-0.440977
ENSG00000162517.13	4.75528	4.60103	4.97443	4.49057	4.34158	4.65031	4.45288	4.76419	5.08761	4.69152	4.81648	5.179
ENSG00000235790.7	-0.440977	-0.440977	-0.440977	-0.440977	-0.440977	-0.440977	-0.440977	-0.440977	-0.440977	-0.440977	-0.440977	-0.440977
ENSG00000264078.1	-0.440977	-0.440977	0.273768	-0.440977	0.110232	-0.440977	-0.440977	-0.440977	-0.440977	-0.440977	-0.440977	-0.440977
ENSG00000084636.18	0.120234	0.89314	0.273768	-0.440977	0.508091	0.857603	-0.440977	0.123193	-0.440977	0.118079	0.122265	0.156001
ENSG00000121753.13	-0.440977	-0.440977	-0.440977	-0.440977	0.110232	0.131061	-0.440977	-0.440977	-0.440977	-0.440977	-0.440977	-0.440977
ENSG00000266580.1	-0.440977	-0.440977	-0.440977	-0.440977	-0.440977	-0.440977	-0.440977	-0.440977	-0.440977	-0.440977	-0.440977	-0.440977
ENSG00000254545.1	-0.440977	-0.440977	-0.440977	-0.440977	-0.440977	-0.440977	-0.440977	-0.440977	-0.440977	-0.440977	-0.440977	-0.440977
ENSG00000134668.13	5.62717	5.93659	5.86692	6.55653	6.68963	6.44504	5.55489	5.9883	5.99036	6.64534	6.50461	6.57177
ENSG00000203620.2	-0.440977	-0.440977	-0.440977	-0.440977	-0.440977	-0.440977	0.131383	-0.440977	-0.440977	-0.440977	-0.440977	-0.440977
ENSG00000269967.1	-0.440977	-0.440977	0.273768	0.128405	0.110232	-0.440977	-0.440977	0.123193	-0.440977	-0.440977	-0.440977	-0.440977
ENSG00000184007.22	8.72747	8.72263	8.92707	8.70784	8.73856	8.67225	8.82358	8.69551	8.89457	8.64114	8.78183	8.87896
ENSG00000288678.1	-0.440977	-0.440977	-0.440977	-0.440977	-0.440977	-0.440977	-0.440977	-0.440977	-0.440977	-0.440977	-0.440977	-0.440977
ENSG00000228634.1	-0.440977	-0.440977	-0.440977	-0.440977	-0.440977	-0.440977	-0.440977	-0.440977	-0.440977	-0.440977	-0.440977	-0.440977
ENSG00000284702.1	-0.440977	-0.440977	-0.440977	-0.440977	-0.440977	-0.440977	-0.440977	-0.440977	-0.440977	-0.440977	-0.440977	-0.440977
ENSG00000121774.18	8.65661	8.56081	8.57885	8.70907	8.58734	8.62326	8.41881	8.4486	8.42489	8.6809	8.46884	8.58764
ENSG00000203325.3	-0.440977	-0.440977	-0.440977	-0.440977	-0.440977	-0.440977	-0.440977	-0.440977	-0.440977	-0.440977	-0.440977	-0.440977
ENSG00000121775.18	2.66472	3.78765	3.41352	3.72382	3.81808	3.94801	3.33099	3.85643	3.4051	3.52918	3.85371	3.63703
ENSG00000266203.1	-0.440977	-0.440977	-0.440977	-0.440977	-0.440977	-0.440977	-0.440977	-0.440977	-0.440977	-0.440977	-0.440977	-0.440977
ENSG00000276493.1	-0.440977	-0.440977	-0.440977	-0.440977	-0.440977	-0.440977	-0.440977	-0.440977	-0.440977	-0.440977	-0.440977	-0.440977
ENSG00000025800.14	7.31661	7.37035	7.59226	6.9299	7.31063	7.30471	7.28924	7.20339	7.62843	6.75652	7.17618	7.53127
ENSG00000250135.1	-0.440977	-0.440977	-0.440977	-0.440977	-0.440977	-0.440977	-0.440977	0.123193	-0.440977	-0.440977	-0.440977	-0.440977
ENSG00000084652.16	5.18843	5.67702	5.41865	5.35809	5.29007	5.45128	5.01359	5.43929	5.15568	5.41194	5.15241	5.16388
ENSG00000160050.16	0.523247	-0.440977	0.749566	-0.440977	0.110232	-0.440977	-0.440977	0.123193	-0.440977	0.519987	0.122265	0.156001
ENSG00000224066.1	-0.440977	-0.440977	-0.440977	-0.440977	-0.440977	-0.440977	0.131383	-0.440977	-0.440977	0.118079	-0.440977	-0.440977
ENSG00000160051.12	0.523247	-0.440977	-0.440977	-0.440977	-0.440977	0.131061	1.33924	0.123193	0.977272	0.118079	0.122265	0.156001
ENSG00000222046.3	-0.440977	-0.440977	-0.440977	-0.440977	-0.440977	-0.440977	-0.440977	-0.440977	-0.440977	-0.440977	-0.440977	-0.440977
ENSG00000160055.20	1.50502	1.74473	1.63146	2.21958	2.05807	2.61202	3.0478	2.31229	2.50209	2.2988	2.30985	2.28977
ENSG00000084623.12	6.73498	6.80796	6.8753	6.41906	6.69918	6.45096	7.13946	6.81354	7.42281	6.27501	6.62776	7.09442
ENSG00000220785.9	0.120234	-0.440977	-0.440977	-0.440977	-0.440977	-0.440977	-0.440977	-0.440977	-0.440977	-0.440977	0.122265	-0.440977
ENSG00000290045.1	0.120234	-0.440977	-0.440977	0.128405	0.110232	-0.440977	-0.440977	-0.440977	-0.440977	-0.440977	-0.440977	-0.440977
ENSG00000183615.6	-0.440977	-0.440977	-0.440977	-0.440977	-0.440977	-0.440977	0.131383	-0.440977	-0.440977	-0.440977	-0.440977	-0.440977
ENSG00000182866.18	-0.440977	-0.440977	-0.440977	-0.440977	-0.440977	-0.440977	-0.440977	-0.440977	-0.440977	-0.440977	-0.440977	-0.440977
ENSG00000277617.1	-0.440977	-0.440977	-0.440977	-0.440977	-0.440977	-0.440977	-0.440977	-0.440977	-0.440977	-0.440977	-0.440977	-0.440977
ENSG00000252450.1	-0.440977	-0.440977	-0.440977	-0.440977	-0.440977	-0.440977	-0.440977	-0.440977	-0.440977	-0.440977	-0.440977	-0.440977
ENSG00000116478.12	6.32641	6.58475	6.3235	6.37637	6.67519	6.87329	6.11374	5.98026	5.94299	6.5942	6.53229	6.537
ENSG00000175130.7	6.22197	6.65059	6.17108	6.53451	6.86955	7.03187	6.09871	6.24452	6.14907	6.42304	6.47638	5.82312
ENSG00000233775.1	-0.440977	-0.440977	-0.440977	-0.440977	-0.440977	-0.440977	-0.440977	-0.440977	-0.440977	-0.440977	-0.440977	-0.440977
ENSG00000162526.7	0.120234	-0.440977	-0.440977	-0.440977	0.508091	-0.440977	-0.440977	-0.440977	-0.440977	-0.440977	-0.440977	-0.440977
ENSG00000225828.2	0.523247	0.89314	0.749566	0.128405	1.07567	0.857603	-0.440977	1.1021	-0.440977	0.519987	-0.440977	1.16792
ENSG00000160058.19	4.82824	5.22273	5.80732	5.05196	5.43428	5.1931	5.12159	5.41566	5.54644	5.03618	5.58131	5.57149
ENSG00000224333.1	-0.440977	-0.440977	-0.440977	-0.440977	-0.440977	-0.440977	-0.440977	-0.440977	-0.440977	-0.440977	-0.440977	-0.440977
ENSG00000270850.1	-0.440977	-0.440977	-0.440977	-0.440977	-0.440977	-0.440977	-0.440977	-0.440977	-0.440977	-0.440977	-0.440977	-0.440977
ENSG00000229259.1	-0.440977	-0.440977	-0.440977	-0.440977	-0.440977	-0.440977	-0.440977	-0.440977	-0.440977	-0.440977	-0.440977	-0.440977
ENSG00000263529.2	-0.440977	-0.440977	-0.440977	-0.440977	-0.440977	-0.440977	-0.440977	-0.440977	-0.440977	-0.440977	-0.440977	-0.440977
ENSG00000254553.1	-0.440977	-0.440977	0.273768	-0.440977	-0.440977	-0.440977	-0.440977	-0.440977	-0.440977	-0.440977	-0.440977	-0.440977
ENSG00000273274.2	-0.440977	-0.440977	-0.440977	-0.440977	-0.440977	0.131061	0.131383	-0.440977	-0.440977	-0.440977	-0.440977	-0.440977
ENSG00000160062.15	2.40333	1.89718	1.83616	2.51776	2.37645	1.98652	2.33375	2.09143	1.67845	2.94668	2.74789	2.39707
ENSG00000176261.16	5.1745	5.38628	5.23182	5.12746	5.3275	5.37856	5.60891	5.12639	5.25211	5.09624	5.07923	5.0369
ENSG00000200591.1	-0.440977	-0.440977	-0.440977	-0.440977	-0.440977	-0.440977	-0.440977	-0.440977	-0.440977	-0.440977	-0.440977	-0.440977
ENSG00000162521.19	6.59562	6.51575	6.45359	6.7882	6.68963	6.72474	6.09871	6.36047	6.46967	6.55728	6.57017	6.77444
ENSG00000162520.15	0.120234	0.15077	-0.440977	0.852785	0.819613	0.131061	0.131383	-0.440977	0.639731	0.519987	0.122265	0.577009
ENSG00000224409.1	-0.440977	-0.440977	-0.440977	0.128405	-0.440977	-0.440977	-0.440977	-0.440977	-0.440977	-0.440977	-0.440977	-0.440977
ENSG00000162522.11	2.66472	1.89718	1.83616	2.83849	1.79857	2.98293	1.69937	1.32145	1.85262	2.57687	2.20367	2.04777
ENSG00000134684.13	6.16677	6.67189	6.43008	6.36393	6.54884	6.61822	6.53799	6.44462	6.57907	6.05815	6.35762	6.50137
ENSG00000116497.18	4.73644	4.19317	4.86177	4.7984	4.72487	4.84282	4.42906	4.47506	4.13548	4.6319	4.35317	4.26581
ENSG00000160097.20	-0.440977	-0.440977	-0.440977	-0.440977	-0.440977	-0.440977	-0.440977	-0.440977	-0.440977	-0.440977	-0.440977	0.156001
ENSG00000121905.10	-0.440977	-0.440977	-0.440977	-0.440977	-0.440977	-0.440977	-0.440977	-0.440977	-0.440977	-0.440977	-0.440977	-0.440977
ENSG00000121900.19	1.50502	1.38088	1.63146	1.33278	1.29306	1.52978	0.858187	0.123193	1.25062	1.31028	1.50968	1.16792
ENSG00000287691.1	-0.440977	-0.440977	-0.440977	-0.440977	-0.440977	-0.440977	-0.440977	-0.440977	-0.440977	-0.440977	-0.440977	-0.440977
ENSG00000116514.17	4.5332	4.68722	5.01714	3.76222	3.88655	3.76991	5.17986	4.76419	4.9019	3.18655	3.66654	3.63703
ENSG00000278966.2	-0.440977	-0.440977	-0.440977	-0.440977	-0.440977	-0.440977	-0.440977	-0.440977	-0.440977	-0.440977	-0.440977	-0.440977
ENSG00000217644.5	-0.440977	-0.440977	-0.440977	-0.440977	-0.440977	-0.440977	-0.440977	-0.440977	-0.440977	-0.440977	-0.440977	-0.440977
ENSG00000239670.1	-0.440977	-0.440977	-0.440977	-0.440977	-0.440977	-0.440977	-0.440977	-0.440977	-0.440977	-0.440977	-0.440977	-0.440977
ENSG00000236065.2	-0.440977	-0.440977	-0.440977	-0.440977	-0.440977	-0.440977	-0.440977	-0.440977	-0.440977	-0.440977	-0.440977	-0.440977
ENSG00000004455.18	6.69652	6.50393	6.60827	6.65166	6.62597	6.6443	7.22842	6.93073	7.20719	6.77959	6.86395	7.12596
ENSG00000276645.1	-0.440977	-0.440977	-0.440977	-0.440977	-0.440977	-0.440977	-0.440977	-0.440977	-0.440977	-0.440977	-0.440977	-0.440977
ENSG00000142920.17	0.120234	-0.440977	0.273768	-0.440977	0.110232	0.131061	0.131383	-0.440977	0.639731	0.83398	1.10021	0.577009
ENSG00000278997.1	-0.440977	0.569187	0.273768	-0.440977	-0.440977	0.131061	0.131383	-0.440977	-0.440977	-0.440977	-0.440977	0.156001
ENSG00000116525.14	0.837912	0.569187	0.749566	0.535589	1.29306	0.131061	-0.440977	0.527721	0.639731	0.118079	0.841616	0.902507
ENSG00000279179.1	-0.440977	-0.440977	-0.440977	-0.440977	-0.440977	-0.440977	-0.440977	-0.440977	-0.440977	-0.440977	-0.440977	-0.440977
ENSG00000284721.1	-0.440977	-0.440977	-0.440977	0.128405	-0.440977	-0.440977	-0.440977	-0.440977	-0.440977	-0.440977	-0.440977	-0.440977
ENSG00000160094.15	2.49582	2.8992	3.05204	3.76222	3.63118	3.9141	2.61288	2.82411	3.02312	4.15548	3.45141	3.91493
ENSG00000270115.1	-0.440977	-0.440977	-0.440977	-0.440977	-0.440977	-0.440977	-0.440977	0.123193	0.198289	0.118079	-0.440977	-0.440977
ENSG00000184389.9	-0.440977	-0.440977	-0.440977	-0.440977	-0.440977	-0.440977	-0.440977	-0.440977	-0.440977	-0.440977	-0.440977	-0.440977
ENSG00000225313.5	-0.440977	-0.440977	-0.440977	-0.440977	-0.440977	-0.440977	-0.440977	-0.440977	-0.440977	-0.440977	-0.440977	-0.440977
ENSG00000134686.20	6.4815	6.98004	6.75428	6.58359	7.01811	7.08996	6.3854	6.6711	6.69798	6.57322	6.49338	6.13355
ENSG00000284154.1	-0.440977	-0.440977	-0.440977	-0.440977	-0.440977	-0.440977	-0.440977	-0.440977	-0.440977	-0.440977	-0.440977	-0.440977
ENSG00000222112.1	-0.440977	1.15752	1.39283	-0.440977	1.29306	-0.440977	-0.440977	-0.440977	-0.440977	0.519987	1.10021	0.156001
ENSG00000233246.1	-0.440977	-0.440977	-0.440977	-0.440977	-0.440977	-0.440977	-0.440977	-0.440977	-0.440977	-0.440977	-0.440977	-0.440977
ENSG00000234512.1	-0.440977	-0.440977	-0.440977	-0.440977	-0.440977	-0.440977	-0.440977	-0.440977	-0.440977	-0.440977	-0.440977	-0.440977
ENSG00000121903.15	1.50502	2.66437	1.83616	1.84327	2.55536	2.77199	1.11867	2.31229	2.94833	2.19277	2.30985	2.17384
ENSG00000235907.2	-0.440977	-0.440977	-0.440977	-0.440977	-0.440977	-0.440977	-0.440977	-0.440977	-0.440977	-0.440977	-0.440977	-0.440977
ENSG00000121904.19	-0.440977	-0.440977	-0.440977	-0.440977	-0.440977	-0.440977	-0.440977	0.123193	-0.440977	-0.440977	-0.440977	-0.440977
ENSG00000227000.2	-0.440977	-0.440977	-0.440977	-0.440977	-0.440977	-0.440977	-0.440977	-0.440977	-0.440977	-0.440977	-0.440977	-0.440977
ENSG00000176256.11	-0.440977	-0.440977	-0.440977	-0.440977	-0.440977	-0.440977	-0.440977	-0.440977	-0.440977	-0.440977	-0.440977	-0.440977
ENSG00000231163.6	-0.440977	-0.440977	-0.440977	-0.440977	-0.440977	-0.440977	-0.440977	-0.440977	-0.440977	-0.440977	-0.440977	-0.440977
ENSG00000201148.1	-0.440977	-0.440977	-0.440977	-0.440977	-0.440977	-0.440977	-0.440977	-0.440977	-0.440977	-0.440977	-0.440977	-0.440977
ENSG00000142698.15	-0.440977	-0.440977	-0.440977	-0.440977	-0.440977	-0.440977	-0.440977	-0.440977	-0.440977	-0.440977	-0.440977	-0.440977
ENSG00000270241.1	-0.440977	-0.440977	-0.440977	-0.440977	-0.440977	-0.440977	-0.440977	-0.440977	-0.440977	-0.440977	-0.440977	-0.440977
ENSG00000287703.1	-0.440977	-0.440977	-0.440977	-0.440977	-0.440977	-0.440977	-0.440977	-0.440977	-0.440977	-0.440977	-0.440977	-0.440977
ENSG00000207941.1	-0.440977	-0.440977	-0.440977	-0.440977	-0.440977	-0.440977	-0.440977	-0.440977	-0.440977	-0.440977	-0.440977	-0.440977
ENSG00000163866.9	5.93036	5.48584	5.37005	5.67231	5.36398	5.84232	5.93918	5.98026	5.8536	5.88171	5.88598	5.47682
ENSG00000189280.3	-0.440977	-0.440977	-0.440977	-0.440977	-0.440977	-0.440977	-0.440977	-0.440977	-0.440977	-0.440977	-0.440977	-0.440977
ENSG00000189433.7	-0.440977	-0.440977	-0.440977	-0.440977	-0.440977	-0.440977	-0.440977	-0.440977	-0.440977	-0.440977	-0.440977	-0.440977
ENSG00000255811.1	-0.440977	-0.440977	-0.440977	-0.440977	-0.440977	-0.440977	-0.440977	-0.440977	-0.440977	-0.440977	-0.440977	-0.440977
ENSG00000188910.8	-0.440977	-0.440977	-0.440977	-0.440977	0.110232	-0.440977	-0.440977	-0.440977	-0.440977	-0.440977	-0.440977	-0.440977
ENSG00000187513.9	-0.440977	-0.440977	-0.440977	-0.440977	-0.440977	-0.440977	-0.440977	-0.440977	-0.440977	-0.440977	-0.440977	-0.440977
ENSG00000230163.1	-0.440977	-0.440977	-0.440977	-0.440977	-0.440977	-0.440977	-0.440977	-0.440977	-0.440977	-0.440977	-0.440977	-0.440977
ENSG00000116544.12	0.120234	-0.440977	-0.440977	-0.440977	0.110232	-0.440977	-0.440977	-0.440977	-0.440977	-0.440977	-0.440977	-0.440977
ENSG00000284773.1	0.523247	1.15752	1.39283	0.535589	0.110232	0.131061	0.131383	-0.440977	0.639731	1.31028	0.122265	0.577009
ENSG00000241014.2	-0.440977	-0.440977	-0.440977	-0.440977	-0.440977	-0.440977	-0.440977	-0.440977	-0.440977	-0.440977	-0.440977	-0.440977
ENSG00000243749.2	-0.440977	-0.440977	0.273768	-0.440977	0.110232	-0.440977	-0.440977	0.123193	-0.440977	-0.440977	0.122265	-0.440977
ENSG00000271741.1	-0.440977	-0.440977	-0.440977	-0.440977	-0.440977	-0.440977	-0.440977	-0.440977	-0.440977	-0.440977	-0.440977	-0.440977
ENSG00000163867.17	4.51121	4.72846	4.25982	4.70291	4.99676	4.78771	4.16628	3.70867	3.83691	4.76735	4.35317	4.57093
ENSG00000197056.11	3.84773	3.62245	3.41352	3.79963	3.70887	3.42943	3.0478	3.14475	3.66072	3.87605	3.95536	3.98541
ENSG00000233940.1	-0.440977	-0.440977	-0.440977	-0.440977	-0.440977	-0.440977	-0.440977	-0.440977	-0.440977	-0.440977	-0.440977	-0.440977
ENSG00000228348.1	-0.440977	-0.440977	-0.440977	-0.440977	-0.440977	-0.440977	-0.440977	-0.440977	-0.440977	-0.440977	-0.440977	-0.440977
ENSG00000284640.1	-0.440977	-0.440977	0.273768	-0.440977	-0.440977	-0.440977	-0.440977	-0.440977	-0.440977	-0.440977	-0.440977	-0.440977
ENSG00000116560.12	9.97194	10.0175	9.92387	9.49979	9.61463	9.65372	10.0092	9.83117	9.83497	9.26541	9.41477	9.15315
ENSG00000201868.1	0.120234	0.15077	0.273768	0.852785	1.07567	0.131061	-0.440977	0.123193	-0.440977	-0.440977	0.526319	0.156001
ENSG00000146463.12	6.0723	5.94536	5.87855	6.06687	6.05632	5.97978	5.85228	5.83637	6.10671	6.08803	5.95306	6.11009
ENSG00000240374.3	-0.440977	-0.440977	-0.440977	-0.440977	-0.440977	-0.440977	-0.440977	-0.440977	-0.440977	-0.440977	-0.440977	-0.440977
ENSG00000201542.1	0.523247	-0.440977	-0.440977	0.128405	0.508091	-0.440977	0.540078	0.123193	-0.440977	-0.440977	0.122265	-0.440977
ENSG00000229994.1	4.07462	4.70799	5.6802	4.3714	4.85017	4.27625	4.40483	4.80114	5.22068	4.18343	4.51731	5.97805
ENSG00000227409.1	-0.440977	-0.440977	-0.440977	-0.440977	-0.440977	-0.440977	-0.440977	-0.440977	-0.440977	-0.440977	-0.440977	-0.440977
ENSG00000142687.19	5.97924	5.80783	5.83146	5.96353	6.00334	5.95498	6.28942	6.05865	6.4221	6.17414	6.24168	6.60012
ENSG00000278702.1	-0.440977	-0.440977	-0.440977	-0.440977	-0.440977	-0.440977	-0.440977	-0.440977	0.198289	-0.440977	-0.440977	-0.440977
ENSG00000236274.1	-0.440977	-0.440977	-0.440977	-0.440977	-0.440977	-0.440977	-0.440977	-0.440977	-0.440977	-0.440977	-0.440977	-0.440977
ENSG00000020129.16	5.1319	4.95383	4.63374	4.26843	4.77991	4.71081	5.44038	4.88958	5.5337	4.43668	4.7614	4.42642
ENSG00000239636.3	1.50502	1.38088	0.749566	1.84327	1.07567	2.22643	0.540078	1.32145	1.25062	1.31028	2.30985	1.16792
ENSG00000116819.9	0.837912	1.38088	-0.440977	1.11266	0.819613	0.857603	1.33924	0.123193	2.008	1.66776	1.96455	0.156001
ENSG00000126067.12	6.81794	6.78371	6.88686	6.71667	6.60071	6.73933	7.01295	6.78154	7.11188	6.85104	6.78331	6.84721
ENSG00000142686.8	3.29921	4.30644	4.45886	4.15754	4.24056	4.16534	4.32961	3.99045	4.10137	4.15548	3.98772	4.23722
ENSG00000092853.14	5.51007	4.84554	4.73955	5.96353	5.1578	4.91316	5.56586	4.92349	5.62057	5.50348	5.20839	5.34901
ENSG00000232335.1	-0.440977	-0.440977	-0.440977	-0.440977	-0.440977	-0.440977	-0.440977	-0.440977	-0.440977	-0.440977	-0.440977	-0.440977
ENSG00000134698.11	4.48888	4.97112	5.03803	4.97229	5.45697	5.01263	4.63052	4.76419	4.61808	4.97353	5.41284	5.179
ENSG00000092847.14	4.93121	5.27933	5.03803	5.50121	5.5337	5.64975	4.75073	5.2651	5.15568	5.46983	5.89454	6.04558
ENSG00000271164.1	-0.440977	-0.440977	-0.440977	-0.440977	-0.440977	-0.440977	-0.440977	-0.440977	-0.440977	-0.440977	-0.440977	-0.440977
ENSG00000286899.1	-0.440977	-0.440977	-0.440977	-0.440977	-0.440977	-0.440977	-0.440977	-0.440977	-0.440977	-0.440977	-0.440977	-0.440977
ENSG00000271914.1	-0.440977	-0.440977	-0.440977	-0.440977	0.110232	0.131061	-0.440977	0.527721	0.198289	-0.440977	0.526319	-0.440977
ENSG00000126070.20	4.96396	6.01368	5.7951	5.294	5.51219	5.57578	5.19406	5.2651	5.39977	5.12535	5.23559	5.57149
ENSG00000271554.1	-0.440977	-0.440977	-0.440977	-0.440977	-0.440977	-0.440977	-0.440977	-0.440977	-0.440977	-0.440977	-0.440977	-0.440977
ENSG00000232862.5	0.523247	0.15077	1.10676	0.128405	0.110232	-0.440977	0.858187	-0.440977	0.977272	0.519987	-0.440977	0.156001
ENSG00000092850.12	-0.440977	-0.440977	-0.440977	-0.440977	-0.440977	-0.440977	0.131383	-0.440977	-0.440977	-0.440977	-0.440977	-0.440977
ENSG00000116863.11	6.92162	6.30019	6.13275	5.82526	5.59637	5.69037	7.31547	6.75824	6.74845	5.87315	6.04047	5.489
ENSG00000171812.13	5.34582	4.43657	3.53607	3.97338	3.41641	3.10816	4.60948	5.27826	4.82036	3.69371	4.58231	3.72204
ENSG00000054116.12	6.40007	6.33398	6.26268	6.68203	6.35102	6.45686	6.32858	6.5623	6.41517	6.30076	6.41823	5.84224
ENSG00000116871.16	7.36952	7.62086	7.37137	7.41284	7.51639	7.48006	7.27928	7.45599	7.07281	6.99995	7.21769	7.13762
ENSG00000264592.2	-0.440977	-0.440977	-0.440977	-0.440977	-0.440977	-0.440977	-0.440977	-0.440977	-0.440977	-0.440977	-0.440977	0.156001
ENSG00000054118.15	8.1941	7.88756	7.8083	7.98966	7.91093	7.78212	8.17561	7.87746	8.39528	7.91889	7.78769	7.80654
ENSG00000231849.1	-0.440977	-0.440977	-0.440977	-0.440977	-0.440977	-0.440977	-0.440977	-0.440977	-0.440977	-0.440977	-0.440977	-0.440977
ENSG00000214193.11	1.82328	0.569187	0.749566	0.128405	0.819613	0.131061	0.131383	0.123193	0.977272	-0.440977	0.526319	0.156001
ENSG00000142694.7	0.120234	0.569187	1.39283	1.11266	1.07567	0.131061	0.131383	1.1021	1.48034	1.0917	0.841616	0.156001
ENSG00000286379.1	0.120234	-0.440977	-0.440977	0.535589	0.110232	0.131061	0.131383	0.843307	0.639731	-0.440977	-0.440977	-0.440977
ENSG00000196182.11	5.89683	6.50393	6.3488	4.81676	5.50132	5.57578	5.96427	6.25121	6.24593	5.06652	5.33952	5.33558
ENSG00000181817.6	4.69802	4.74865	4.83814	4.49057	4.96545	4.93022	4.75073	4.66745	4.79924	4.71085	4.16793	4.98625
ENSG00000222821.1	-0.440977	-0.440977	-0.440977	-0.440977	-0.440977	-0.440977	-0.440977	-0.440977	-0.440977	-0.440977	-0.440977	-0.440977
ENSG00000116885.18	1.82328	1.15752	0.273768	1.52373	0.508091	1.84974	2.5257	1.67996	1.48034	1.95402	2.08906	1.75683
ENSG00000201448.1	-0.440977	-0.440977	-0.440977	-0.440977	-0.440977	-0.440977	-0.440977	-0.440977	-0.440977	-0.440977	-0.440977	-0.440977
ENSG00000116898.12	4.51121	3.57802	4.22381	4.32084	4.21416	4.42811	5.30294	4.33088	5.12204	4.48241	4.37779	4.17826
ENSG00000119535.19	3.34966	2.48349	2.0154	3.27021	2.98818	2.84579	3.52329	3.45409	2.786	3.73207	3.19849	3.59256
ENSG00000230214.1	-0.440977	-0.440977	-0.440977	-0.440977	-0.440977	-0.440977	-0.440977	-0.440977	-0.440977	-0.440977	-0.440977	-0.440977
ENSG00000284705.1	-0.440977	-0.440977	-0.440977	-0.440977	-0.440977	-0.440977	-0.440977	-0.440977	-0.440977	-0.440977	-0.440977	-0.440977
ENSG00000284720.1	-0.440977	-0.440977	-0.440977	-0.440977	-0.440977	-0.440977	-0.440977	-0.440977	-0.440977	-0.440977	-0.440977	-0.440977
ENSG00000234481.2	-0.440977	-0.440977	-0.440977	-0.440977	-0.440977	-0.440977	-0.440977	-0.440977	-0.440977	-0.440977	-0.440977	-0.440977
ENSG00000163873.10	-0.440977	-0.440977	-0.440977	-0.440977	-0.440977	-0.440977	-0.440977	-0.440977	-0.440977	-0.440977	-0.440977	-0.440977
ENSG00000284650.1	-0.440977	-0.440977	-0.440977	-0.440977	-0.440977	-0.440977	-0.440977	-0.440977	-0.440977	-0.440977	-0.440977	-0.440977
ENSG00000223944.3	-0.440977	-0.440977	-0.440977	-0.440977	-0.440977	-0.440977	-0.440977	-0.440977	-0.440977	-0.440977	-0.440977	-0.440977
ENSG00000264698.1	-0.440977	-0.440977	-0.440977	-0.440977	-0.440977	-0.440977	-0.440977	-0.440977	-0.440977	-0.440977	-0.440977	-0.440977
ENSG00000207328.1	-0.440977	-0.440977	-0.440977	-0.440977	-0.440977	-0.440977	-0.440977	-0.440977	-0.440977	-0.440977	-0.440977	-0.440977
ENSG00000252368.1	-0.440977	-0.440977	-0.440977	-0.440977	-0.440977	-0.440977	-0.440977	-0.440977	-0.440977	-0.440977	-0.440977	-0.440977
ENSG00000230451.2	-0.440977	-0.440977	-0.440977	-0.440977	-0.440977	-0.440977	-0.440977	-0.440977	-0.440977	-0.440977	-0.440977	-0.440977
ENSG00000233621.3	2.88594	3.03688	2.78175	2.10471	2.17219	1.84974	2.77287	2.82411	3.02312	2.07833	2.08906	1.90962
ENSG00000163874.11	7.65173	8.0366	7.11044	4.72252	5.0425	5.09059	7.63216	7.6457	7.35566	4.29012	4.93736	4.6812
ENSG00000283724.1	-0.440977	-0.440977	-0.440977	-0.440977	-0.440977	-0.440977	-0.440977	-0.440977	-0.440977	-0.440977	-0.440977	-0.440977
ENSG00000163875.16	6.53152	6.7886	6.56574	6.63106	6.84825	6.89951	6.42207	6.40315	6.25372	6.58375	6.54865	6.6606
ENSG00000263675.1	-0.440977	-0.440977	-0.440977	-0.440977	-0.440977	-0.440977	-0.440977	-0.440977	-0.440977	-0.440977	-0.440977	-0.440977
ENSG00000163877.11	5.68724	5.88281	5.91288	5.64174	5.46819	5.37856	5.86121	5.80032	5.81202	5.53637	5.43647	5.08584
ENSG00000232273.1	-0.440977	-0.440977	-0.440977	-0.440977	-0.440977	-0.440977	-0.440977	-0.440977	-0.440977	-0.440977	-0.440977	-0.440977
ENSG00000237749.4	0.120234	-0.440977	-0.440977	-0.440977	-0.440977	-0.440977	0.131383	-0.440977	0.198289	0.118079	0.122265	-0.440977
ENSG00000163879.11	-0.440977	-0.440977	-0.440977	-0.440977	-0.440977	-0.440977	-0.440977	-0.440977	-0.440977	-0.440977	-0.440977	-0.440977
ENSG00000134697.13	6.28165	6.3138	6.25378	6.1633	6.26361	6.10527	6.68102	6.21744	6.78114	5.75704	5.91991	6.33591
ENSG00000284748.1	-0.440977	-0.440977	-0.440977	-0.440977	-0.440977	-0.440977	-0.440977	-0.440977	-0.440977	-0.440977	-0.440977	-0.440977
ENSG00000169218.14	-0.440977	-0.440977	-0.440977	-0.440977	-0.440977	0.131061	-0.440977	-0.440977	-0.440977	-0.440977	0.122265	-0.440977
ENSG00000116922.15	4.04431	3.66556	4.18687	4.09873	3.91961	3.52237	3.47757	4.14217	3.79484	4.00696	4.1959	4.01939
ENSG00000134690.11	5.22942	4.19317	4.11003	5.47832	4.29195	4.52114	5.31599	4.80114	4.68871	5.89021	4.81648	4.47622
ENSG00000183317.17	0.837912	0.15077	0.273768	-0.440977	0.110232	-0.440977	0.131383	0.123193	0.198289	0.118079	-0.440977	-0.440977
ENSG00000200421.1	-0.440977	-0.440977	-0.440977	-0.440977	-0.440977	-0.440977	-0.440977	-0.440977	-0.440977	-0.440977	-0.440977	-0.440977
ENSG00000214141.4	-0.440977	-0.440977	-0.440977	-0.440977	-0.440977	-0.440977	-0.440977	-0.440977	-0.440977	-0.440977	-0.440977	-0.440977
ENSG00000227416.2	-0.440977	-0.440977	-0.440977	-0.440977	-0.440977	-0.440977	-0.440977	-0.440977	-0.440977	-0.440977	-0.440977	-0.440977
ENSG00000185090.15	3.13635	2.03505	1.10676	2.90865	2.7145	2.69422	2.77287	2.50379	1.67845	3.39217	3.3555	2.98372
ENSG00000233728.1	-0.440977	-0.440977	-0.440977	-0.440977	-0.440977	-0.440977	-0.440977	-0.440977	-0.440977	-0.440977	-0.440977	-0.440977
ENSG00000196449.4	8.36936	8.18841	7.93064	7.68686	7.39825	7.55622	8.47079	8.11428	8.06885	7.19793	7.23127	6.92994
ENSG00000197982.14	6.5095	6.94548	6.80391	6.30011	6.36308	6.3468	6.93896	6.76761	6.63379	6.55193	6.06342	6.16426
ENSG00000188786.10	7.30707	8.089	8.03045	6.92568	7.46973	7.51441	7.29255	7.35399	7.37006	6.6653	6.63289	6.74934
ENSG00000235673.1	-0.440977	-0.440977	-0.440977	-0.440977	-0.440977	-0.440977	-0.440977	-0.440977	-0.440977	-0.440977	-0.440977	-0.440977
ENSG00000230955.1	-0.440977	-0.440977	-0.440977	0.128405	-0.440977	0.131061	0.131383	-0.440977	0.198289	-0.440977	-0.440977	-0.440977
ENSG00000204084.13	3.4912	4.22233	3.27959	3.94027	4.07439	4.3027	3.33099	3.9581	3.61309	3.76943	4.11033	3.76273
ENSG00000252448.1	-0.440977	-0.440977	-0.440977	-0.440977	-0.440977	-0.440977	-0.440977	-0.440977	-0.440977	-0.440977	-0.440977	-0.440977
ENSG00000222282.1	-0.440977	-0.440977	-0.440977	-0.440977	-0.440977	-0.440977	-0.440977	-0.440977	-0.440977	-0.440977	-0.440977	-0.440977
ENSG00000277168.1	-0.440977	-0.440977	-0.440977	-0.440977	-0.440977	-0.440977	-0.440977	-0.440977	-0.440977	-0.440977	-0.440977	-0.440977
ENSG00000183431.12	6.41198	6.11044	6.30638	6.33874	6.27643	6.35945	6.45783	6.42107	6.32935	6.4805	6.49901	6.48929
ENSG00000212541.1	-0.440977	-0.440977	-0.440977	-0.440977	-0.440977	-0.440977	-0.440977	-0.440977	-0.440977	-0.440977	-0.440977	-0.440977
ENSG00000183386.10	3.4912	3.74809	3.34811	4.00575	3.04919	3.42943	2.77287	3.20113	2.69743	4.21085	3.95536	4.17826
ENSG00000183520.12	6.17378	6.03026	6.05289	6.17758	5.94031	6.07491	6.34777	6.40915	6.23023	6.29437	5.93658	6.16426
ENSG00000185668.8	0.523247	0.89314	0.273768	1.84327	0.508091	0.539593	1.11867	0.123193	0.639731	1.66776	1.10021	0.577009
ENSG00000224592.5	-0.440977	-0.440977	-0.440977	-0.440977	-0.440977	-0.440977	-0.440977	-0.440977	-0.440977	-0.440977	-0.440977	-0.440977
ENSG00000223589.2	-0.440977	-0.440977	-0.440977	-0.440977	-0.440977	-0.440977	-0.440977	-0.440977	-0.440977	-0.440977	-0.440977	-0.440977
ENSG00000265596.1	-0.440977	-0.440977	-0.440977	-0.440977	-0.440977	-0.440977	-0.440977	-0.440977	-0.440977	-0.440977	-0.440977	-0.440977
ENSG00000284623.1	-0.440977	-0.440977	-0.440977	-0.440977	-0.440977	-0.440977	-0.440977	-0.440977	-0.440977	-0.440977	-0.440977	-0.440977
ENSG00000286552.1	-0.440977	-0.440977	-0.440977	-0.440977	-0.440977	-0.440977	-0.440977	-0.440977	-0.440977	-0.440977	-0.440977	-0.440977
ENSG00000287987.1	-0.440977	-0.440977	-0.440977	-0.440977	-0.440977	-0.440977	-0.440977	-0.440977	-0.440977	-0.440977	-0.440977	-0.440977
ENSG00000237290.2	-0.440977	-0.440977	-0.440977	-0.440977	-0.440977	-0.440977	-0.440977	-0.440977	-0.440977	-0.440977	-0.440977	-0.440977
ENSG00000275350.1	-0.440977	-0.440977	-0.440977	-0.440977	-0.440977	-0.440977	-0.440977	-0.440977	-0.440977	-0.440977	-0.440977	-0.440977
ENSG00000200796.1	-0.440977	-0.440977	-0.440977	-0.440977	-0.440977	-0.440977	-0.440977	-0.440977	-0.440977	-0.440977	-0.440977	-0.440977
ENSG00000238063.3	-0.440977	-0.440977	-0.440977	-0.440977	-0.440977	-0.440977	-0.440977	-0.440977	-0.440977	-0.440977	-0.440977	-0.440977
ENSG00000215895.4	0.837912	0.569187	1.10676	-0.440977	0.819613	-0.440977	-0.440977	0.123193	-0.440977	-0.440977	1.31943	0.902507
ENSG00000284632.1	-0.440977	-0.440977	-0.440977	-0.440977	-0.440977	-0.440977	-0.440977	-0.440977	-0.440977	-0.440977	-0.440977	-0.440977
ENSG00000116954.8	5.93862	5.79818	5.38643	5.66219	5.3275	5.68032	5.98892	5.6156	5.25211	5.70013	5.09416	5.6166
ENSG00000273637.1	-0.440977	-0.440977	-0.440977	-0.440977	-0.440977	-0.440977	-0.440977	-0.440977	-0.440977	-0.440977	-0.440977	-0.440977
ENSG00000228436.4	0.523247	0.89314	0.749566	0.535589	0.819613	0.131061	0.540078	0.843307	-0.440977	0.83398	1.10021	0.156001
ENSG00000214114.9	5.14624	4.43657	4.36277	4.88796	4.52459	4.56549	5.59827	4.74535	5.05233	5.02077	4.95383	4.78363
ENSG00000274944.4	-0.440977	-0.440977	-0.440977	-0.440977	-0.440977	-0.440977	-0.440977	-0.440977	-0.440977	-0.440977	-0.440977	-0.440977
ENSG00000131233.10	-0.440977	-0.440977	-0.440977	-0.440977	-0.440977	-0.440977	-0.440977	-0.440977	-0.440977	-0.440977	-0.440977	-0.440977
ENSG00000158315.11	-0.440977	-0.440977	-0.440977	-0.440977	-0.440977	-0.440977	-0.440977	-0.440977	-0.440977	-0.440977	-0.440977	-0.440977
ENSG00000199963.1	-0.440977	-0.440977	-0.440977	-0.440977	-0.440977	-0.440977	-0.440977	-0.440977	-0.440977	-0.440977	-0.440977	-0.440977
ENSG00000207466.1	-0.440977	-0.440977	-0.440977	-0.440977	-0.440977	-0.440977	-0.440977	-0.440977	-0.440977	-0.440977	-0.440977	-0.440977
ENSG00000235549.1	-0.440977	-0.440977	-0.440977	-0.440977	-0.440977	-0.440977	-0.440977	-0.440977	-0.440977	-0.440977	-0.440977	-0.440977
ENSG00000174574.16	8.11063	8.1145	8.35988	7.69681	7.93335	7.7632	8.2162	8.11611	8.36325	7.93748	8.04571	8.19459
ENSG00000168653.11	8.51461	8.19578	8.17656	8.1376	8.03489	8.20474	9.34985	8.56059	9.18152	8.30022	8.30197	8.41965
ENSG00000127603.32	7.14871	7.44028	7.77135	7.30965	7.87767	7.69496	7.44288	7.30337	7.68135	7.61971	7.844	8.14157
ENSG00000206654.1	-0.440977	-0.440977	-0.440977	-0.440977	-0.440977	-0.440977	-0.440977	-0.440977	-0.440977	-0.440977	-0.440977	-0.440977
ENSG00000222378.1	-0.440977	-0.440977	-0.440977	-0.440977	-0.440977	-0.440977	-0.440977	-0.440977	-0.440977	-0.440977	-0.440977	-0.440977
ENSG00000287422.1	-0.440977	-0.440977	-0.440977	-0.440977	-0.440977	-0.440977	-0.440977	-0.440977	-0.440977	-0.440977	-0.440977	-0.440977
ENSG00000226438.1	-0.440977	-0.440977	-0.440977	-0.440977	-0.440977	-0.440977	-0.440977	-0.440977	-0.440977	-0.440977	-0.440977	-0.440977
ENSG00000217897.2	-0.440977	-0.440977	-0.440977	-0.440977	-0.440977	-0.440977	-0.440977	-0.440977	-0.440977	-0.440977	-0.440977	0.156001
ENSG00000183682.8	2.66472	2.96968	2.56857	1.97991	1.93415	1.84974	4.16628	3.0249	2.86945	2.57687	0.841616	0.156001
ENSG00000237624.1	-0.440977	-0.440977	-0.440977	-0.440977	-0.440977	-0.440977	0.131383	0.123193	-0.440977	0.118079	-0.440977	-0.440977
ENSG00000243970.5	2.49582	2.03505	1.39283	1.84327	1.79857	1.33854	3.16783	2.75045	2.60306	1.31028	0.841616	2.28977
ENSG00000090621.15	11.0143	11.0754	11.2559	10.6131	10.5923	10.5111	11.014	11.2954	11.4496	10.5703	10.7512	11.122
ENSG00000228060.3	-0.440977	-0.440977	0.273768	-0.440977	-0.440977	-0.440977	-0.440977	0.123193	-0.440977	-0.440977	-0.440977	0.156001
ENSG00000201457.1	-0.440977	-0.440977	-0.440977	-0.440977	-0.440977	-0.440977	-0.440977	-0.440977	-0.440977	-0.440977	-0.440977	-0.440977
ENSG00000163909.8	2.08386	1.38088	1.10676	0.535589	1.64892	1.11802	1.53051	1.51181	0.639731	2.07833	0.841616	1.16792
ENSG00000225903.1	-0.440977	-0.440977	-0.440977	-0.440977	-0.440977	-0.440977	-0.440977	-0.440977	-0.440977	-0.440977	-0.440977	-0.440977
ENSG00000116981.4	-0.440977	0.15077	0.273768	1.52373	-0.440977	0.131061	0.131383	0.123193	0.198289	2.2988	1.31943	-0.440977
ENSG00000116983.13	0.837912	-0.440977	-0.440977	1.33278	-0.440977	0.539593	0.131383	-0.440977	0.198289	1.50007	0.841616	0.902507
ENSG00000084072.17	6.13835	6.14892	6.33199	6.28699	6.42194	6.36573	6.11374	6.41512	6.09808	6.64031	6.38217	6.50137
ENSG00000225333.6	0.120234	-0.440977	-0.440977	0.128405	0.110232	-0.440977	-0.440977	-0.440977	-0.440977	-0.440977	-0.440977	-0.440977
ENSG00000252413.1	-0.440977	-0.440977	-0.440977	-0.440977	-0.440977	-0.440977	-0.440977	-0.440977	-0.440977	-0.440977	-0.440977	-0.440977
ENSG00000289711.1	-0.440977	-0.440977	-0.440977	-0.440977	-0.440977	-0.440977	-0.440977	-0.440977	-0.440977	-0.440977	-0.440977	-0.440977
ENSG00000116985.12	3.98171	3.22153	4.07002	4.72252	4.18727	4.42811	5.34174	4.76419	4.82036	6.30713	5.44814	5.69229
ENSG00000198754.5	-0.440977	-0.440977	-0.440977	-0.440977	-0.440977	-0.440977	0.131383	0.527721	0.198289	0.118079	0.122265	-0.440977
ENSG00000285905.1	-0.440977	-0.440977	0.273768	-0.440977	-0.440977	-0.440977	-0.440977	-0.440977	-0.440977	-0.440977	-0.440977	-0.440977
ENSG00000261798.1	0.523247	-0.440977	-0.440977	0.535589	0.110232	0.539593	-0.440977	0.123193	0.198289	1.31028	0.122265	-0.440977
ENSG00000229213.1	-0.440977	-0.440977	-0.440977	-0.440977	-0.440977	-0.440977	-0.440977	-0.440977	-0.440977	-0.440977	-0.440977	-0.440977
ENSG00000284719.3	1.67291	1.74473	1.10676	2.21958	1.79857	1.98652	2.5257	2.50379	2.27609	3.39217	2.95843	2.83898
ENSG00000284678.1	-0.440977	-0.440977	-0.440977	-0.440977	-0.440977	-0.440977	-0.440977	-0.440977	-0.440977	-0.440977	-0.440977	-0.440977
ENSG00000043514.17	6.69164	6.41199	6.33199	6.67198	6.36308	6.64946	7.11354	6.68599	6.77574	6.58375	6.62776	6.43367
ENSG00000202222.1	5.16044	5.48584	5.38643	5.21313	5.44567	5.1931	5.31599	5.3672	5.15568	5.03618	5.15241	5.34901
ENSG00000116990.11	7.0377	7.24807	7.00828	6.57282	6.35102	6.54811	7.09851	7.07726	6.94879	6.79779	6.71248	6.45245
ENSG00000236546.1	0.523247	0.89314	0.749566	0.535589	1.07567	0.539593	0.858187	0.123193	0.639731	0.83398	1.31943	0.156001
ENSG00000207356.1	0.120234	1.74473	1.39283	-0.440977	0.819613	0.131061	1.33924	1.1021	0.639731	-0.440977	-0.440977	1.16792
ENSG00000168389.18	10.0842	10.2182	10.0449	7.72625	7.95145	8.03176	10.1021	9.92204	9.96159	7.13132	7.51548	7.67146
ENSG00000228477.1	2.08386	2.82509	2.56857	0.128405	1.07567	0.857603	1.69937	1.1021	1.48034	0.519987	0.526319	1.16792
ENSG00000131236.18	12.0463	12.181	12.4432	12.1341	12.2754	12.2465	11.9303	11.8949	12.1032	12.2212	12.0682	12.2839
ENSG00000131238.18	10.4898	10.4756	10.4299	10.488	10.3456	10.3934	10.6858	10.4702	10.671	10.6607	10.5485	10.5001
ENSG00000226745.2	-0.440977	-0.440977	-0.440977	-0.440977	-0.440977	-0.440977	-0.440977	-0.440977	-0.440977	-0.440977	-0.440977	-0.440977
ENSG00000117000.9	9.54733	9.87331	10.0307	9.20705	9.45962	9.3615	9.28414	9.44562	9.4507	9.06869	8.9697	9.30209
ENSG00000207508.1	2.08386	2.38376	3.70234	1.84327	2.27793	2.43207	2.11227	2.41122	2.008	1.95402	1.50968	2.59035
ENSG00000188800.6	-0.440977	0.569187	0.273768	0.128405	0.508091	0.857603	0.540078	0.843307	0.198289	0.118079	0.122265	0.156001
ENSG00000259943.2	5.41852	5.20823	4.68761	5.18514	5.17159	5.40321	6.02115	5.47403	5.66795	6.11731	5.52731	5.63863
ENSG00000084073.10	9.60751	9.47256	9.45949	9.78793	9.64212	9.71407	9.21267	9.36307	9.3526	9.4608	9.58435	9.57844
ENSG00000231296.1	-0.440977	-0.440977	-0.440977	-0.440977	-0.440977	-0.440977	-0.440977	-0.440977	-0.440977	-0.440977	-0.440977	-0.440977
ENSG00000049089.15	5.26927	4.88255	4.71382	5.6314	5.11563	5.02856	5.26307	4.72627	5.13896	5.32677	4.98621	4.76372
ENSG00000227311.3	-0.440977	0.15077	-0.440977	-0.440977	-0.440977	-0.440977	0.131383	-0.440977	-0.440977	-0.440977	-0.440977	0.577009
ENSG00000084070.12	9.35777	9.67466	9.75277	9.0354	9.24821	9.17279	9.63466	9.63149	9.90153	9.2498	9.5229	9.51136
ENSG00000213172.3	-0.440977	-0.440977	-0.440977	-0.440977	-0.440977	-0.440977	-0.440977	-0.440977	-0.440977	-0.440977	-0.440977	-0.440977
ENSG00000290111.1	-0.440977	-0.440977	0.273768	-0.440977	-0.440977	-0.440977	-0.440977	-0.440977	-0.440977	-0.440977	-0.440977	-0.440977
ENSG00000284677.1	-0.440977	-0.440977	-0.440977	0.128405	-0.440977	0.131061	-0.440977	-0.440977	-0.440977	0.519987	-0.440977	-0.440977
ENSG00000187801.15	4.3471	4.35991	4.66093	5.03637	4.7618	4.40388	4.2772	4.66745	4.64201	4.87412	5.04888	5.34901
ENSG00000260920.2	5.80942	5.5902	5.45016	5.97992	5.68555	5.72011	5.76932	5.76335	5.67956	6.4805	6.35142	5.87044
ENSG00000279667.1	3.88241	3.10109	2.31834	3.42186	2.7145	2.77199	3.88032	3.0249	3.02312	3.84138	3.66654	3.05099
ENSG00000187815.10	4.3471	3.97064	4.07002	4.87049	4.83292	4.80632	3.98207	3.925	4.51819	4.71085	4.51731	4.6812
ENSG00000238287.1	4.01335	3.57802	4.18687	3.46906	3.91961	4.01351	4.69188	4.22609	4.16881	4.06821	4.08064	3.80232
ENSG00000164002.12	6.0572	5.90096	5.78278	6.52337	6.24417	6.35314	5.95596	5.92274	5.99036	6.20855	6.15174	5.90721
ENSG00000227278.1	-0.440977	-0.440977	-0.440977	-0.440977	-0.440977	-0.440977	-0.440977	-0.440977	-0.440977	-0.440977	-0.440977	-0.440977
ENSG00000238186.1	-0.440977	0.15077	-0.440977	-0.440977	-0.440977	0.131061	-0.440977	-0.440977	-0.440977	-0.440977	-0.440977	-0.440977
ENSG00000117010.17	5.39469	5.11801	5.21357	5.59994	5.01217	5.17889	5.80678	5.48543	5.49481	5.36389	5.1946	5.29453
ENSG00000286838.1	-0.440977	-0.440977	-0.440977	-0.440977	-0.440977	-0.440977	-0.440977	-0.440977	-0.440977	-0.440977	-0.440977	-0.440977
ENSG00000236505.1	-0.440977	0.15077	-0.440977	-0.440977	-0.440977	-0.440977	-0.440977	-0.440977	-0.440977	-0.440977	0.122265	-0.440977
ENSG00000233910.1	-0.440977	-0.440977	-0.440977	-0.440977	-0.440977	-0.440977	-0.440977	-0.440977	-0.440977	-0.440977	-0.440977	-0.440977
ENSG00000117016.10	5.59616	5.98843	5.7324	6.66692	7.15278	6.9918	4.94804	5.50796	5.74731	6.53576	7.04396	6.9344
ENSG00000287743.1	0.120234	0.15077	0.749566	0.128405	0.508091	0.539593	-0.440977	-0.440977	-0.440977	0.118079	0.122265	0.156001
ENSG00000237899.1	-0.440977	0.15077	-0.440977	-0.440977	-0.440977	-0.440977	0.131383	0.123193	-0.440977	-0.440977	-0.440977	-0.440977
ENSG00000272145.2	4.57621	5.67702	6.34042	4.8349	5.67591	5.16455	4.60948	5.60519	5.38566	4.76735	5.06414	5.89811
ENSG00000066136.21	9.06974	8.98864	8.79829	9.08737	8.79531	9.04743	8.9014	9.02329	9.0094	8.99272	8.92027	8.53281
ENSG00000198974.3	-0.440977	-0.440977	-0.440977	-0.440977	-0.440977	-0.440977	-0.440977	-0.440977	-0.440977	-0.440977	-0.440977	-0.440977
ENSG00000207962.1	-0.440977	-0.440977	-0.440977	-0.440977	-0.440977	-0.440977	-0.440977	-0.440977	-0.440977	-0.440977	-0.440977	-0.440977
ENSG00000117013.17	1.31499	1.15752	-0.440977	0.535589	0.110232	0.857603	1.33924	1.83054	1.85262	0.83398	0.526319	0.577009
ENSG00000264582.2	-0.440977	-0.440977	-0.440977	-0.440977	-0.440977	-0.440977	-0.440977	-0.440977	-0.440977	-0.440977	-0.440977	-0.440977
ENSG00000179862.7	7.04154	7.58763	7.49739	7.13772	7.59267	7.65446	6.95989	7.46753	6.97729	7.20817	7.24806	7.3428
ENSG00000229528.1	-0.440977	-0.440977	-0.440977	-0.440977	0.508091	-0.440977	0.858187	0.527721	-0.440977	0.118079	-0.440977	-0.440977
ENSG00000228940.1	-0.440977	0.15077	-0.440977	-0.440977	0.110232	-0.440977	-0.440977	-0.440977	-0.440977	-0.440977	-0.440977	-0.440977
ENSG00000286668.1	-0.440977	-0.440977	-0.440977	-0.440977	-0.440977	-0.440977	-0.440977	-0.440977	-0.440977	-0.440977	-0.440977	-0.440977
ENSG00000233118.2	-0.440977	-0.440977	-0.440977	-0.440977	-0.440977	-0.440977	-0.440977	-0.440977	-0.440977	-0.440977	-0.440977	-0.440977
ENSG00000171793.17	8.15385	8.07308	8.03825	7.9213	7.73873	7.60219	8.38515	8.29353	8.28563	7.77704	7.83958	7.80897
ENSG00000281207.1	0.120234	-0.440977	-0.440977	-0.440977	0.110232	0.131061	0.131383	-0.440977	-0.440977	0.118079	-0.440977	-0.440977
ENSG00000171790.16	0.120234	-0.440977	-0.440977	-0.440977	-0.440977	-0.440977	-0.440977	0.123193	-0.440977	-0.440977	-0.440977	-0.440977
ENSG00000010803.17	4.21728	4.27895	3.98651	4.70291	3.85272	4.22186	4.99748	4.62686	4.61808	4.71085	4.49497	4.20804
ENSG00000215893.3	-0.440977	-0.440977	-0.440977	-0.440977	-0.440977	-0.440977	-0.440977	-0.440977	-0.440977	-0.440977	-0.440977	-0.440977
ENSG00000287400.1	-0.440977	-0.440977	-0.440977	-0.440977	-0.440977	-0.440977	-0.440977	-0.440977	-0.440977	-0.440977	-0.440977	-0.440977
ENSG00000235358.2	-0.440977	-0.440977	-0.440977	-0.440977	-0.440977	-0.440977	-0.440977	-0.440977	-0.440977	-0.440977	-0.440977	-0.440977
ENSG00000213987.4	-0.440977	-0.440977	-0.440977	-0.440977	-0.440977	-0.440977	-0.440977	-0.440977	-0.440977	-0.440977	-0.440977	-0.440977
ENSG00000286640.2	-0.440977	-0.440977	-0.440977	-0.440977	-0.440977	-0.440977	-0.440977	-0.440977	-0.440977	-0.440977	-0.440977	-0.440977
ENSG00000204060.8	-0.440977	-0.440977	-0.440977	-0.440977	-0.440977	-0.440977	-0.440977	-0.440977	-0.440977	-0.440977	-0.440977	-0.440977
ENSG00000229901.1	-0.440977	-0.440977	-0.440977	-0.440977	0.110232	-0.440977	-0.440977	-0.440977	-0.440977	-0.440977	-0.440977	-0.440977
ENSG00000252563.1	-0.440977	-0.440977	-0.440977	-0.440977	-0.440977	-0.440977	-0.440977	-0.440977	-0.440977	-0.440977	-0.440977	-0.440977
ENSG00000127129.10	0.120234	0.15077	-0.440977	0.128405	0.110232	-0.440977	0.131383	0.123193	0.198289	0.118079	-0.440977	-0.440977
ENSG00000127124.16	6.62152	6.95854	6.80391	6.55105	6.6606	6.53701	6.79259	6.87549	6.9099	6.65036	6.87697	6.88457
ENSG00000230881.1	-0.440977	-0.440977	-0.440977	-0.440977	-0.440977	-0.440977	-0.440977	-0.440977	-0.440977	-0.440977	-0.440977	-0.440977
ENSG00000230638.4	-0.440977	-0.440977	0.273768	-0.440977	-0.440977	-0.440977	-0.440977	-0.440977	-0.440977	-0.440977	-0.440977	-0.440977
ENSG00000284895.1	-0.440977	-0.440977	-0.440977	-0.440977	-0.440977	-0.440977	-0.440977	-0.440977	-0.440977	-0.440977	-0.440977	-0.440977
ENSG00000287587.1	-0.440977	-0.440977	-0.440977	-0.440977	-0.440977	-0.440977	-0.440977	-0.440977	-0.440977	-0.440977	-0.440977	-0.440977
ENSG00000227538.1	-0.440977	-0.440977	-0.440977	-0.440977	-0.440977	-0.440977	-0.440977	-0.440977	-0.440977	-0.440977	-0.440977	-0.440977
ENSG00000228776.2	-0.440977	-0.440977	-0.440977	-0.440977	-0.440977	-0.440977	-0.440977	-0.440977	-0.440977	-0.440977	-0.440977	-0.440977
ENSG00000044012.4	-0.440977	-0.440977	-0.440977	-0.440977	-0.440977	-0.440977	-0.440977	-0.440977	-0.440977	-0.440977	-0.440977	-0.440977
ENSG00000197273.4	-0.440977	-0.440977	-0.440977	-0.440977	-0.440977	-0.440977	-0.440977	-0.440977	-0.440977	-0.440977	-0.440977	-0.440977
ENSG00000198815.9	8.11246	8.17542	7.82041	7.84954	7.72477	7.88415	8.12646	7.88609	7.74626	7.65258	7.68044	7.3661
ENSG00000227527.2	-0.440977	-0.440977	-0.440977	-0.440977	-0.440977	-0.440977	-0.440977	-0.440977	-0.440977	-0.440977	-0.440977	-0.440977
ENSG00000177181.15	0.120234	-0.440977	0.749566	0.128405	1.29306	0.857603	0.131383	0.527721	0.198289	0.519987	-0.440977	-0.440977
ENSG00000235002.1	-0.440977	-0.440977	-0.440977	-0.440977	-0.440977	-0.440977	-0.440977	-0.440977	-0.440977	-0.440977	-0.440977	-0.440977
ENSG00000066185.13	0.523247	-0.440977	0.273768	1.33278	0.819613	0.131061	1.69937	0.123193	0.198289	2.07833	1.50968	0.156001
ENSG00000127125.9	8.68267	8.625	8.85532	8.85614	9.02624	8.91442	8.74253	8.60175	8.74378	8.86045	8.94725	9.29083
ENSG00000186409.19	4.5332	4.4855	5.05862	4.2415	4.34158	4.27625	3.91504	4.05306	4.59375	4.09789	4.1959	4.59367
ENSG00000230116.1	-0.440977	-0.440977	-0.440977	0.128405	-0.440977	-0.440977	-0.440977	-0.440977	0.198289	-0.440977	-0.440977	0.156001
ENSG00000236876.3	-0.440977	-0.440977	-0.440977	-0.440977	-0.440977	-0.440977	-0.440977	-0.440977	-0.440977	-0.440977	-0.440977	-0.440977
ENSG00000200254.1	-0.440977	0.15077	-0.440977	-0.440977	-0.440977	-0.440977	-0.440977	-0.440977	-0.440977	-0.440977	-0.440977	-0.440977
ENSG00000236180.2	0.120234	0.15077	-0.440977	0.535589	-0.440977	0.539593	-0.440977	0.123193	0.198289	0.118079	0.122265	0.156001
ENSG00000171960.12	7.11993	6.62352	6.74795	7.2159	7.05576	6.70008	7.34123	6.98393	7.47036	7.23179	7.31333	7.30541
ENSG00000285728.3	-0.440977	0.15077	-0.440977	-0.440977	-0.440977	0.131061	0.540078	0.123193	0.198289	0.118079	-0.440977	0.156001
ENSG00000234917.2	0.523247	1.15752	1.39283	1.33278	0.508091	0.857603	0.540078	0.843307	-0.440977	0.83398	-0.440977	1.16792
ENSG00000065978.19	12.0275	12.0247	12.1269	11.7772	11.7848	11.7675	12.0743	12.0697	12.325	11.7102	11.8089	11.9037
ENSG00000164007.11	-0.440977	-0.440977	-0.440977	-0.440977	0.110232	-0.440977	-0.440977	-0.440977	0.198289	-0.440977	-0.440977	-0.440977
ENSG00000117385.16	5.72595	5.52147	5.63977	5.98804	5.84889	5.95498	5.02952	5.47403	5.45484	6.08803	6.0093	5.98667
ENSG00000164008.17	4.67842	4.91863	4.88501	5.15659	5.26457	4.47537	4.86168	4.35594	4.941	5.12535	5.00214	5.60545
ENSG00000283580.4	-0.440977	-0.440977	-0.440977	-0.440977	-0.440977	-0.440977	-0.440977	-0.440977	-0.440977	-0.440977	-0.440977	-0.440977
ENSG00000228452.1	-0.440977	-0.440977	-0.440977	-0.440977	-0.440977	-0.440977	-0.440977	-0.440977	-0.440977	-0.440977	-0.440977	-0.440977
ENSG00000274386.6	0.120234	0.89314	0.749566	0.852785	0.110232	0.131061	-0.440977	-0.440977	0.198289	-0.440977	0.122265	0.156001
ENSG00000177868.12	5.39469	5.82694	6.10332	5.47832	5.63669	5.61851	5.34174	5.25181	5.64446	5.03618	5.27545	5.95189
ENSG00000164010.15	4.88065	4.78819	4.71382	4.97229	4.68698	4.65031	5.49877	4.64729	5.15568	5.22285	4.85206	4.70227
ENSG00000228192.10	3.53545	3.33268	2.6791	2.76474	2.63712	2.77199	3.27863	3.20113	3.34806	1.81798	1.96455	2.39707
ENSG00000164011.18	4.07462	4.38592	4.36277	4.44408	4.04473	4.10651	4.58812	4.49775	4.41086	4.15548	4.49497	3.9506
ENSG00000233708.1	-0.440977	-0.440977	0.273768	-0.440977	-0.440977	-0.440977	-0.440977	-0.440977	-0.440977	-0.440977	-0.440977	-0.440977
ENSG00000237090.1	-0.440977	-0.440977	-0.440977	-0.440977	-0.440977	-0.440977	-0.440977	-0.440977	-0.440977	-0.440977	-0.440977	-0.440977
ENSG00000225099.1	-0.440977	-0.440977	-0.440977	-0.440977	-0.440977	-0.440977	-0.440977	-0.440977	-0.440977	-0.440977	-0.440977	0.156001
ENSG00000288955.1	0.523247	0.569187	0.749566	0.128405	-0.440977	-0.440977	-0.440977	0.123193	0.639731	0.519987	-0.440977	0.156001
ENSG00000117394.24	7.09427	7.57638	7.20584	6.90437	6.63595	6.94219	7.63996	7.4208	7.36647	6.72358	6.30724	6.52522
ENSG00000284138.1	-0.440977	-0.440977	-0.440977	-0.440977	-0.440977	-0.440977	-0.440977	-0.440977	-0.440977	-0.440977	-0.440977	-0.440977
ENSG00000227533.7	-0.440977	0.15077	0.273768	0.128405	0.110232	-0.440977	-0.440977	0.843307	0.198289	0.519987	0.122265	-0.440977
ENSG00000283973.2	-0.440977	-0.440977	-0.440977	-0.440977	-0.440977	-0.440977	-0.440977	-0.440977	-0.440977	-0.440977	-0.440977	-0.440977
ENSG00000207256.1	-0.440977	-0.440977	-0.440977	-0.440977	-0.440977	-0.440977	-0.440977	-0.440977	-0.440977	-0.440977	-0.440977	-0.440977
ENSG00000283136.1	-0.440977	-0.440977	-0.440977	-0.440977	-0.440977	-0.440977	-0.440977	-0.440977	-0.440977	-0.440977	-0.440977	-0.440977
ENSG00000277513.1	-0.440977	-0.440977	-0.440977	-0.440977	-0.440977	-0.440977	-0.440977	-0.440977	-0.440977	-0.440977	-0.440977	-0.440977
ENSG00000186973.11	-0.440977	-0.440977	-0.440977	-0.440977	-0.440977	-0.440977	-0.440977	-0.440977	-0.440977	-0.440977	-0.440977	-0.440977
ENSG00000117395.13	6.3201	5.93659	6.28906	5.90466	5.98784	5.97978	7.21107	6.34803	6.81837	6.11731	6.10088	6.26685
ENSG00000284410.1	-0.440977	-0.440977	-0.440977	-0.440977	-0.440977	-0.440977	-0.440977	-0.440977	-0.440977	-0.440977	-0.440977	-0.440977
ENSG00000243710.8	-0.440977	-0.440977	-0.440977	-0.440977	-0.440977	-0.440977	-0.440977	0.527721	0.198289	-0.440977	0.122265	-0.440977
ENSG00000199240.1	-0.440977	-0.440977	-0.440977	-0.440977	-0.440977	-0.440977	0.131383	-0.440977	-0.440977	-0.440977	-0.440977	-0.440977
ENSG00000179178.11	-0.440977	-0.440977	-0.440977	-0.440977	0.508091	-0.440977	-0.440977	-0.440977	-0.440977	0.118079	-0.440977	-0.440977
ENSG00000253313.6	-0.440977	-0.440977	-0.440977	-0.440977	-0.440977	-0.440977	-0.440977	-0.440977	-0.440977	-0.440977	-0.440977	-0.440977
ENSG00000066056.14	4.75528	4.43657	4.14896	4.70291	3.7462	4.16534	4.10745	3.89112	3.34806	3.84138	3.40425	2.59035
ENSG00000117400.18	-0.440977	-0.440977	-0.440977	0.852785	0.110232	0.539593	0.131383	-0.440977	0.639731	0.118079	-0.440977	0.156001
ENSG00000287113.1	-0.440977	-0.440977	-0.440977	-0.440977	-0.440977	-0.440977	-0.440977	-0.440977	-0.440977	-0.440977	-0.440977	-0.440977
ENSG00000234694.2	0.523247	1.38088	1.39283	0.535589	0.508091	1.33854	1.85052	1.32145	1.48034	-0.440977	0.841616	1.16792
ENSG00000117399.14	4.04431	2.57676	2.44887	5.00469	3.462	3.65144	4.01445	3.70867	3.61309	5.09624	4.27668	3.45032
ENSG00000066322.15	6.3201	6.39288	6.51449	6.55105	6.68002	6.75856	5.93918	6.17584	6.29957	6.33855	6.57017	6.6552
ENSG00000283836.1	-0.440977	-0.440977	-0.440977	-0.440977	-0.440977	-0.440977	-0.440977	-0.440977	-0.440977	-0.440977	-0.440977	-0.440977
ENSG00000288772.2	1.95944	2.27662	2.6791	1.69233	2.27793	2.69422	1.11867	2.09143	2.39351	2.49	1.10021	2.39707
ENSG00000159479.17	6.64695	6.71869	6.64277	6.90007	6.94775	6.92527	6.85204	6.60993	6.91972	6.78872	6.99705	6.92098
ENSG00000229431.1	0.120234	0.15077	-0.440977	0.128405	-0.440977	-0.440977	-0.440977	-0.440977	-0.440977	-0.440977	-0.440977	-0.440977
ENSG00000198198.17	5.32075	5.57897	5.24984	5.00469	5.19877	5.27552	4.73138	5.2651	5.2047	5.02077	5.16661	5.02022
ENSG00000229372.1	-0.440977	-0.440977	-0.440977	-0.440977	-0.440977	-0.440977	-0.440977	-0.440977	-0.440977	-0.440977	-0.440977	-0.440977
ENSG00000274975.1	-0.440977	-0.440977	-0.440977	-0.440977	-0.440977	-0.440977	-0.440977	-0.440977	-0.440977	-0.440977	-0.440977	-0.440977
ENSG00000178922.18	4.59724	3.93585	3.59365	4.76096	4.31698	4.07617	4.78867	4.64729	4.20138	4.43668	4.37779	4.6381
ENSG00000229348.1	0.120234	-0.440977	-0.440977	0.128405	0.110232	-0.440977	0.131383	-0.440977	0.198289	-0.440977	-0.440977	-0.440977
ENSG00000142949.17	3.3984	2.16089	1.63146	3.42186	2.05807	2.11145	2.69509	2.31229	1.48034	2.87991	2.58826	2.28977
ENSG00000066135.13	7.35107	7.56219	7.35481	7.8157	7.91503	7.83969	7.25238	7.46177	7.29658	7.85949	7.71949	7.49549
ENSG00000284989.1	-0.440977	-0.440977	-0.440977	-0.440977	-0.440977	-0.440977	-0.440977	-0.440977	-0.440977	-0.440977	-0.440977	-0.440977
ENSG00000236200.7	2.30449	2.57676	1.83616	2.90865	2.63712	2.11145	1.69937	1.96687	1.85262	0.118079	1.96455	2.49695
ENSG00000126091.21	1.67291	2.82509	2.6791	2.68702	2.55536	3.10816	2.22725	2.41122	2.27609	1.50007	3.19849	2.98372
ENSG00000229444.1	0.523247	0.569187	2.1748	0.535589	0.110232	0.857603	0.131383	1.51181	1.25062	-0.440977	-0.440977	0.577009
ENSG00000283414.1	-0.440977	0.15077	0.273768	0.128405	-0.440977	0.131061	-0.440977	-0.440977	-0.440977	-0.440977	0.122265	0.156001
ENSG00000233674.2	-0.440977	-0.440977	-0.440977	-0.440977	-0.440977	-0.440977	-0.440977	-0.440977	-0.440977	-0.440977	-0.440977	-0.440977
ENSG00000283477.1	-0.440977	-0.440977	-0.440977	-0.440977	-0.440977	-0.440977	-0.440977	-0.440977	-0.440977	-0.440977	-0.440977	-0.440977
ENSG00000224751.2	-0.440977	-0.440977	-0.440977	-0.440977	-0.440977	-0.440977	-0.440977	-0.440977	-0.440977	-0.440977	-0.440977	-0.440977
ENSG00000117407.17	-0.440977	0.89314	-0.440977	-0.440977	0.110232	-0.440977	-0.440977	-0.440977	-0.440977	0.83398	-0.440977	-0.440977
ENSG00000237950.3	0.120234	0.569187	1.10676	0.852785	1.07567	-0.440977	-0.440977	0.123193	0.977272	0.519987	1.31943	0.902507
ENSG00000288573.3	-0.440977	-0.440977	0.273768	0.128405	0.110232	-0.440977	-0.440977	-0.440977	-0.440977	-0.440977	-0.440977	-0.440977
ENSG00000117408.11	4.01335	2.8992	3.05204	3.97338	3.95192	3.98113	3.98207	3.89112	3.7515	3.97533	4.08064	3.68016
ENSG00000285649.1	-0.440977	-0.440977	-0.440977	-0.440977	-0.440977	-0.440977	-0.440977	-0.440977	-0.440977	-0.440977	-0.440977	-0.440977
ENSG00000132768.14	5.93862	5.82694	5.23182	5.67231	5.18524	5.24857	6.36671	6.06626	5.9716	5.55789	5.60236	5.30835
ENSG00000117410.14	9.76274	9.88419	9.98499	9.67797	9.88478	9.66268	9.72732	9.69361	9.92549	9.6246	9.71026	9.73173
ENSG00000117411.18	4.82824	3.74809	3.80341	4.64242	4.04473	4.3027	5.01359	5.31705	4.9019	5.03618	4.98621	4.84177
ENSG00000159214.13	-0.440977	0.569187	0.749566	0.535589	0.819613	0.857603	0.131383	0.123193	-0.440977	0.118079	1.31943	0.577009
ENSG00000196517.13	-0.440977	0.15077	0.749566	-0.440977	-0.440977	0.539593	-0.440977	0.843307	-0.440977	0.118079	0.526319	0.902507
ENSG00000230615.8	0.120234	-0.440977	-0.440977	0.128405	0.110232	-0.440977	0.858187	-0.440977	-0.440977	0.118079	0.122265	1.16792
ENSG00000227163.2	-0.440977	-0.440977	-0.440977	-0.440977	-0.440977	-0.440977	-0.440977	-0.440977	-0.440977	-0.440977	-0.440977	-0.440977
ENSG00000271647.1	-0.440977	-0.440977	-0.440977	-0.440977	-0.440977	-0.440977	-0.440977	-0.440977	-0.440977	-0.440977	-0.440977	-0.440977
ENSG00000239560.3	-0.440977	-0.440977	-0.440977	-0.440977	-0.440977	-0.440977	-0.440977	-0.440977	-0.440977	-0.440977	-0.440977	-0.440977
ENSG00000171872.5	-0.440977	-0.440977	-0.440977	-0.440977	-0.440977	-0.440977	-0.440977	-0.440977	-0.440977	0.118079	-0.440977	-0.440977
ENSG00000233514.1	-0.440977	0.15077	-0.440977	-0.440977	0.110232	-0.440977	-0.440977	0.123193	-0.440977	-0.440977	0.526319	-0.440977
ENSG00000283039.1	-0.440977	-0.440977	-0.440977	-0.440977	-0.440977	-0.440977	-0.440977	-0.440977	-0.440977	-0.440977	-0.440977	-0.440977
ENSG00000226804.4	-0.440977	-0.440977	-0.440977	-0.440977	-0.440977	-0.440977	-0.440977	-0.440977	-0.440977	-0.440977	-0.440977	-0.440977
ENSG00000200171.1	-0.440977	-0.440977	-0.440977	-0.440977	-0.440977	-0.440977	-0.440977	-0.440977	-0.440977	-0.440977	-0.440977	-0.440977
ENSG00000238037.1	-0.440977	-0.440977	-0.440977	-0.440977	-0.440977	-0.440977	-0.440977	-0.440977	-0.440977	-0.440977	-0.440977	-0.440977
ENSG00000227994.1	-0.440977	-0.440977	-0.440977	-0.440977	-0.440977	-0.440977	-0.440977	-0.440977	-0.440977	-0.440977	-0.440977	-0.440977
ENSG00000271329.1	-0.440977	-0.440977	-0.440977	-0.440977	-0.440977	-0.440977	-0.440977	-0.440977	-0.440977	-0.440977	-0.440977	-0.440977
ENSG00000178028.14	3.57839	3.66556	3.59365	3.60205	3.81808	3.27772	3.52329	3.08607	3.45998	3.84138	3.74434	4.54783
ENSG00000117419.16	3.57839	3.70741	3.70234	4.00575	3.63118	3.56669	2.77287	3.82089	4.06643	4.23776	3.66654	4.80327
ENSG00000233602.1	-0.440977	-0.440977	-0.440977	-0.440977	-0.440977	-0.440977	-0.440977	-0.440977	-0.440977	-0.440977	-0.440977	-0.440977
ENSG00000199385.1	-0.440977	-0.440977	-0.440977	-0.440977	-0.440977	-0.440977	-0.440977	-0.440977	-0.440977	-0.440977	-0.440977	-0.440977
ENSG00000187147.18	6.89214	7.04677	6.8281	7.02773	7.16661	7.05149	7.19703	6.95552	7.10759	6.96816	7.11891	6.63342
ENSG00000263381.1	-0.440977	-0.440977	-0.440977	-0.440977	-0.440977	-0.440977	-0.440977	-0.440977	-0.440977	-0.440977	-0.440977	-0.440977
ENSG00000126106.14	1.67291	0.89314	2.0154	2.10471	2.98818	2.98293	1.69937	1.96687	1.85262	3.07159	2.40875	2.39707
ENSG00000198520.12	1.09608	0.89314	-0.440977	1.97991	1.07567	1.33854	1.85052	1.51181	2.39351	2.80991	2.20367	1.75683
ENSG00000199377.1	0.120234	0.569187	-0.440977	0.128405	0.508091	0.131061	0.540078	-0.440977	0.639731	0.519987	0.122265	0.577009
ENSG00000200169.1	-0.440977	-0.440977	-0.440977	-0.440977	-0.440977	-0.440977	-0.440977	-0.440977	-0.440977	-0.440977	-0.440977	-0.440977
ENSG00000142945.13	4.5332	3.43587	2.87759	5.11267	3.27031	3.60969	4.93118	4.25301	4.03063	5.28867	4.1959	4.34835
ENSG00000225721.5	-0.440977	0.569187	-0.440977	0.128405	0.110232	-0.440977	-0.440977	-0.440977	-0.440977	0.118079	-0.440977	-0.440977
ENSG00000142937.12	10.4269	10.2793	10.3994	10.2895	10.36	10.2457	11.0237	10.6334	11.0453	10.4939	10.5246	10.6028
ENSG00000264294.1	-0.440977	-0.440977	-0.440977	-0.440977	-0.440977	-0.440977	-0.440977	-0.440977	-0.440977	-0.440977	-0.440977	-0.440977
ENSG00000200913.1	0.837912	1.15752	0.749566	0.128405	0.508091	1.11802	0.858187	0.527721	0.977272	0.519987	0.526319	0.577009
ENSG00000202031.1	0.523247	1.15752	0.273768	0.535589	0.110232	0.131061	1.33924	0.843307	0.639731	0.519987	0.526319	-0.440977
ENSG00000207421.1	-0.440977	-0.440977	-0.440977	-0.440977	-0.440977	-0.440977	-0.440977	-0.440977	-0.440977	-0.440977	-0.440977	-0.440977
ENSG00000281859.1	-0.440977	-0.440977	-0.440977	-0.440977	-0.440977	-0.440977	-0.440977	-0.440977	-0.440977	-0.440977	-0.440977	-0.440977
ENSG00000234093.3	0.523247	-0.440977	0.273768	0.128405	-0.440977	-0.440977	0.131383	0.123193	0.639731	0.118079	-0.440977	-0.440977
ENSG00000142959.5	0.523247	0.89314	0.273768	0.128405	-0.440977	0.539593	0.858187	1.1021	0.639731	0.118079	-0.440977	0.577009
ENSG00000173846.13	7.9503	8.33746	8.01473	6.50083	6.64586	6.58628	7.91116	7.99176	7.77359	6.22882	6.50461	6.40824
ENSG00000188396.4	-0.440977	0.15077	0.273768	-0.440977	-0.440977	-0.440977	-0.440977	-0.440977	0.198289	0.519987	0.122265	-0.440977
ENSG00000290041.1	0.120234	-0.440977	-0.440977	-0.440977	0.110232	-0.440977	-0.440977	-0.440977	-0.440977	-0.440977	-0.440977	-0.440977
ENSG00000222009.9	5.26927	5.38628	5.01714	4.74187	4.13193	4.3027	4.89685	4.98902	4.64201	4.45973	4.1959	4.01939
ENSG00000117425.14	0.120234	-0.440977	0.749566	-0.440977	1.79857	0.539593	0.540078	0.527721	0.198289	1.31028	-0.440977	0.902507
ENSG00000202444.1	-0.440977	-0.440977	-0.440977	-0.440977	-0.440977	-0.440977	-0.440977	-0.440977	-0.440977	-0.440977	-0.440977	-0.440977
ENSG00000226499.1	3.98171	4.22233	3.85141	4.09873	4.10345	4.22186	3.65237	4.30539	4.10137	4.26418	3.81817	3.63703
ENSG00000070785.17	4.82824	5.07069	5.28522	4.87049	5.1578	5.16455	4.96471	5.25181	5.49481	4.80383	5.06414	5.59422
ENSG00000253039.1	-0.440977	-0.440977	-0.440977	-0.440977	-0.440977	-0.440977	-0.440977	-0.440977	-0.440977	-0.440977	-0.440977	-0.440977
ENSG00000229815.1	-0.440977	-0.440977	-0.440977	-0.440977	-0.440977	-0.440977	-0.440977	-0.440977	-0.440977	-0.440977	-0.440977	-0.440977
ENSG00000232369.1	-0.440977	-0.440977	-0.440977	0.128405	-0.440977	-0.440977	-0.440977	-0.440977	0.198289	-0.440977	-0.440977	-0.440977
ENSG00000268949.1	-0.440977	-0.440977	-0.440977	-0.440977	-0.440977	-0.440977	-0.440977	-0.440977	-0.440977	-0.440977	0.122265	-0.440977
ENSG00000126107.15	3.98171	3.82615	3.75376	3.46906	3.67055	3.52237	3.80826	4.0221	3.95623	3.57211	3.5843	3.76273
ENSG00000126088.14	5.05798	4.91863	4.32927	5.15659	4.77991	4.91316	5.8789	5.08204	5.39977	5.20932	5.48261	5.02022
ENSG00000162415.7	2.66472	1.74473	1.83616	0.852785	1.07567	0.131061	2.61288	1.96687	2.14827	0.519987	-0.440977	0.577009
ENSG00000234315.1	-0.440977	-0.440977	-0.440977	-0.440977	-0.440977	-0.440977	-0.440977	-0.440977	-0.440977	-0.440977	-0.440977	-0.440977
ENSG00000281912.1	0.523247	0.15077	0.273768	-0.440977	-0.440977	0.131061	0.540078	-0.440977	0.977272	-0.440977	0.526319	0.156001
ENSG00000186603.7	1.82328	0.89314	0.749566	2.21958	1.07567	1.11802	2.11227	1.83054	2.008	1.95402	1.82826	1.392
ENSG00000132781.20	0.120234	-0.440977	-0.440977	0.128405	0.508091	-0.440977	0.131383	-0.440977	0.639731	0.118079	-0.440977	0.902507
ENSG00000288208.1	-0.440977	-0.440977	-0.440977	-0.440977	-0.440977	-0.440977	-0.440977	-0.440977	-0.440977	-0.440977	-0.440977	-0.440977
ENSG00000132773.12	4.65855	4.62306	4.25982	4.3714	3.95192	4.40388	4.80727	4.60612	4.29491	4.26418	4.11033	3.76273
ENSG00000070759.17	3.01657	2.48349	1.39283	2.21958	2.55536	2.11145	2.22725	2.67282	2.008	2.19277	2.40875	2.59035
ENSG00000236872.1	-0.440977	-0.440977	-0.440977	-0.440977	-0.440977	-0.440977	-0.440977	-0.440977	-0.440977	-0.440977	-0.440977	-0.440977
ENSG00000280670.3	0.120234	0.15077	-0.440977	0.535589	0.508091	1.33854	0.540078	0.843307	1.48034	-0.440977	0.526319	0.156001
ENSG00000132763.15	2.74229	2.03505	1.63146	3.55907	3.462	3.42943	3.0478	3.0249	3.34806	4.43668	4.13942	4.34835
ENSG00000117450.15	9.50205	9.60232	9.44294	9.24484	9.10558	9.11427	9.64439	9.71676	9.74944	8.97183	9.1404	9.01573
ENSG00000234379.1	-0.440977	-0.440977	-0.440977	-0.440977	-0.440977	-0.440977	-0.440977	-0.440977	-0.440977	-0.440977	-0.440977	-0.440977
ENSG00000117448.14	6.3074	5.75891	5.43449	6.21267	6.06373	5.71027	6.50418	6.14742	6.62781	6.09541	6.31363	6.39536
ENSG00000281133.1	-0.440977	-0.440977	-0.440977	-0.440977	-0.440977	-0.440977	-0.440977	-0.440977	-0.440977	-0.440977	-0.440977	-0.440977
ENSG00000280836.1	-0.440977	-0.440977	-0.440977	-0.440977	-0.440977	-0.440977	-0.440977	-0.440977	-0.440977	-0.440977	-0.440977	-0.440977
ENSG00000289407.1	-0.440977	-0.440977	0.273768	-0.440977	0.508091	-0.440977	0.540078	0.527721	-0.440977	0.118079	0.841616	0.577009
ENSG00000132780.17	6.66698	6.80315	6.64958	6.55653	6.76885	6.61822	6.78792	6.58896	6.73738	6.26197	6.73648	6.55449
ENSG00000281112.1	-0.440977	-0.440977	-0.440977	-0.440977	-0.440977	-0.440977	-0.440977	-0.440977	-0.440977	-0.440977	-0.440977	-0.440977
ENSG00000281825.1	-0.440977	-0.440977	-0.440977	-0.440977	-0.440977	-0.440977	-0.440977	-0.440977	-0.440977	-0.440977	-0.440977	-0.440977
ENSG00000159588.15	-0.440977	0.15077	-0.440977	-0.440977	-0.440977	-0.440977	0.131383	0.123193	0.198289	-0.440977	-0.440977	-0.440977
ENSG00000159592.11	7.65173	7.7911	7.69777	7.4978	7.72243	7.48872	7.76418	7.67586	7.74626	7.54895	7.7001	7.70578
ENSG00000225447.1	1.50502	2.27662	1.83616	1.52373	1.07567	1.33854	1.69937	1.83054	2.14827	0.83398	1.31943	0.156001
ENSG00000234329.1	0.120234	-0.440977	-0.440977	0.128405	0.110232	0.131061	0.131383	0.123193	-0.440977	-0.440977	0.526319	-0.440977
ENSG00000159596.7	6.01093	5.80783	5.7324	5.82526	5.58611	5.7872	6.07588	6.02781	5.93333	5.93201	5.80659	5.66033
ENSG00000197429.11	2.95273	3.10109	3.89786	3.32255	4.01445	3.98113	2.5257	3.0249	2.94833	3.61379	3.70596	3.49931
ENSG00000230896.1	2.08386	0.89314	1.39283	2.51776	2.27793	2.52485	2.22725	0.843307	0.977272	1.66776	1.31943	1.392
ENSG00000236111.5	-0.440977	0.15077	0.273768	0.128405	0.819613	-0.440977	0.131383	-0.440977	0.198289	-0.440977	-0.440977	-0.440977
ENSG00000086015.23	4.07462	4.13301	4.25982	4.46751	4.10345	4.07617	4.10745	4.40477	4.59375	4.38947	4.16793	4.54783
ENSG00000232467.2	-0.440977	-0.440977	-0.440977	-0.440977	-0.440977	-0.440977	-0.440977	-0.440977	-0.440977	-0.440977	-0.440977	-0.440977
ENSG00000117461.15	3.84773	2.8992	2.78175	3.15946	1.93415	2.52485	2.98382	2.59078	3.09423	2.2988	2.58826	0.902507
ENSG00000278139.1	-0.440977	-0.440977	-0.440977	-0.440977	-0.440977	-0.440977	-0.440977	-0.440977	-0.440977	-0.440977	-0.440977	-0.440977
ENSG00000226957.1	-0.440977	-0.440977	-0.440977	-0.440977	-0.440977	-0.440977	-0.440977	-0.440977	0.198289	-0.440977	-0.440977	-0.440977
ENSG00000233114.2	-0.440977	-0.440977	-0.440977	-0.440977	-0.440977	-0.440977	-0.440977	-0.440977	-0.440977	-0.440977	-0.440977	-0.440977
ENSG00000227857.2	-0.440977	-0.440977	-0.440977	0.128405	-0.440977	-0.440977	0.131383	-0.440977	-0.440977	-0.440977	0.122265	-0.440977
ENSG00000117472.10	0.523247	0.15077	-0.440977	1.11266	-0.440977	0.131061	1.11867	1.1021	0.977272	-0.440977	-0.440977	-0.440977
ENSG00000250719.2	-0.440977	-0.440977	-0.440977	-0.440977	-0.440977	-0.440977	-0.440977	-0.440977	-0.440977	-0.440977	-0.440977	-0.440977
ENSG00000085998.15	4.65855	4.86417	4.45886	4.53561	4.64806	4.24931	4.67172	4.60612	4.97908	4.45973	4.74256	4.59367
ENSG00000171357.6	-0.440977	-0.440977	-0.440977	-0.440977	-0.440977	-0.440977	-0.440977	-0.440977	-0.440977	0.118079	-0.440977	0.156001
ENSG00000085999.13	2.08386	2.38376	1.63146	1.52373	1.79857	1.33854	2.22725	2.09143	2.86945	2.19277	1.82826	1.90962
ENSG00000132128.18	7.10899	7.23382	6.8281	7.01188	6.78239	6.92101	7.09851	7.10339	6.93917	6.99601	6.82867	6.62793
ENSG00000173660.12	9.35623	9.04686	9.34889	9.24823	9.12431	9.09738	10.0498	9.56926	9.82651	9.49675	9.35324	9.51881
ENSG00000117481.11	5.54296	5.14871	5.30259	5.3328	4.94954	4.80632	5.36704	5.41566	5.54644	4.69152	5.06414	5.14861
ENSG00000225779.1	-0.440977	-0.440977	-0.440977	-0.440977	-0.440977	-0.440977	-0.440977	-0.440977	-0.440977	-0.440977	-0.440977	-0.440977
ENSG00000117480.16	0.837912	-0.440977	0.273768	0.535589	0.819613	-0.440977	0.131383	0.527721	0.977272	0.118079	-0.440977	0.156001
ENSG00000232022.9	-0.440977	0.569187	-0.440977	-0.440977	-0.440977	-0.440977	-0.440977	-0.440977	-0.440977	-0.440977	-0.440977	-0.440977
ENSG00000224863.3	-0.440977	-0.440977	-0.440977	-0.440977	-0.440977	-0.440977	-0.440977	-0.440977	-0.440977	-0.440977	-0.440977	-0.440977
ENSG00000197587.11	-0.440977	0.569187	1.10676	0.128405	1.79857	1.11802	-0.440977	0.843307	0.198289	0.118079	0.526319	1.16792
ENSG00000282881.3	-0.440977	-0.440977	-0.440977	-0.440977	-0.440977	-0.440977	-0.440977	-0.440977	-0.440977	-0.440977	-0.440977	-0.440977
ENSG00000269956.2	-0.440977	-0.440977	-0.440977	-0.440977	-0.440977	-0.440977	-0.440977	-0.440977	-0.440977	-0.440977	-0.440977	-0.440977
ENSG00000162456.10	-0.440977	-0.440977	-0.440977	-0.440977	-0.440977	-0.440977	-0.440977	-0.440977	-0.440977	-0.440977	-0.440977	-0.440977
ENSG00000079277.22	5.75431	5.69793	5.70653	6.02799	5.77857	5.85131	5.24953	5.37946	5.49481	5.69042	5.61277	5.53671
ENSG00000142961.16	4.2442	4.30644	3.70234	2.90865	2.55536	3.76991	4.49939	4.62686	4.51819	2.2988	3.02229	2.17384
ENSG00000123472.13	4.01335	3.57802	3.98651	4.74187	4.18727	4.52114	4.16628	3.78444	4.23324	4.59075	4.42581	4.6381
ENSG00000233647.2	-0.440977	-0.440977	-0.440977	-0.440977	-0.440977	-0.440977	-0.440977	-0.440977	-0.440977	-0.440977	-0.440977	-0.440977
ENSG00000186118.9	-0.440977	-0.440977	-0.440977	-0.440977	-0.440977	-0.440977	-0.440977	-0.440977	-0.440977	-0.440977	-0.440977	-0.440977
ENSG00000228237.5	-0.440977	-0.440977	-0.440977	-0.440977	-0.440977	-0.440977	-0.440977	-0.440977	-0.440977	-0.440977	-0.440977	-0.440977
ENSG00000159658.15	7.65925	7.81043	7.78686	7.74794	7.83716	7.89939	7.10228	7.36637	7.25839	7.31627	7.56725	7.63356
ENSG00000236476.2	-0.440977	-0.440977	-0.440977	-0.440977	-0.440977	-0.440977	-0.440977	-0.440977	-0.440977	-0.440977	-0.440977	-0.440977
ENSG00000142973.15	-0.440977	-0.440977	-0.440977	-0.440977	-0.440977	-0.440977	-0.440977	-0.440977	-0.440977	-0.440977	-0.440977	-0.440977
ENSG00000154198.14	-0.440977	-0.440977	-0.440977	-0.440977	-0.440977	-0.440977	-0.440977	-0.440977	-0.440977	-0.440977	-0.440977	-0.440977
ENSG00000238145.2	-0.440977	-0.440977	-0.440977	-0.440977	-0.440977	-0.440977	-0.440977	-0.440977	-0.440977	-0.440977	-0.440977	-0.440977
ENSG00000187048.14	-0.440977	-0.440977	-0.440977	-0.440977	-0.440977	-0.440977	-0.440977	-0.440977	-0.440977	-0.440977	-0.440977	-0.440977
ENSG00000259832.1	-0.440977	-0.440977	-0.440977	-0.440977	-0.440977	-0.440977	-0.440977	-0.440977	-0.440977	-0.440977	-0.440977	-0.440977
ENSG00000261196.1	-0.440977	-0.440977	-0.440977	-0.440977	-0.440977	-0.440977	-0.440977	-0.440977	-0.440977	-0.440977	-0.440977	-0.440977
ENSG00000261593.1	-0.440977	-0.440977	-0.440977	-0.440977	-0.440977	-0.440977	-0.440977	-0.440977	-0.440977	-0.440977	-0.440977	-0.440977
ENSG00000261290.1	-0.440977	-0.440977	-0.440977	-0.440977	-0.440977	-0.440977	-0.440977	-0.440977	-0.440977	-0.440977	-0.440977	-0.440977
ENSG00000186377.8	-0.440977	-0.440977	-0.440977	-0.440977	-0.440977	-0.440977	-0.440977	-0.440977	-0.440977	-0.440977	-0.440977	-0.440977
ENSG00000186160.5	-0.440977	-0.440977	-0.440977	-0.440977	-0.440977	-0.440977	-0.440977	-0.440977	-0.440977	-0.440977	-0.440977	-0.440977
ENSG00000225154.2	-0.440977	-0.440977	-0.440977	-0.440977	-0.440977	-0.440977	-0.440977	-0.440977	-0.440977	-0.440977	-0.440977	-0.440977
ENSG00000225506.2	-0.440977	0.15077	-0.440977	0.128405	-0.440977	0.131061	0.131383	-0.440977	-0.440977	0.519987	-0.440977	0.156001
ENSG00000162365.13	-0.440977	-0.440977	-0.440977	-0.440977	-0.440977	-0.440977	-0.440977	-0.440977	-0.440977	-0.440977	-0.440977	-0.440977
ENSG00000225514.1	-0.440977	-0.440977	-0.440977	-0.440977	-0.440977	-0.440977	-0.440977	-0.440977	-0.440977	-0.440977	-0.440977	-0.440977
ENSG00000224805.2	-0.440977	-0.440977	-0.440977	0.535589	-0.440977	-0.440977	-0.440977	-0.440977	-0.440977	-0.440977	-0.440977	-0.440977
ENSG00000290081.1	-0.440977	-0.440977	-0.440977	-0.440977	-0.440977	-0.440977	-0.440977	-0.440977	-0.440977	-0.440977	-0.440977	-0.440977
ENSG00000162366.8	-0.440977	-0.440977	-0.440977	-0.440977	-0.440977	-0.440977	-0.440977	-0.440977	-0.440977	-0.440977	-0.440977	-0.440977
ENSG00000162367.12	-0.440977	-0.440977	-0.440977	-0.440977	0.508091	-0.440977	-0.440977	-0.440977	-0.440977	-0.440977	-0.440977	-0.440977
ENSG00000226252.1	-0.440977	-0.440977	-0.440977	-0.440977	-0.440977	-0.440977	-0.440977	-0.440977	-0.440977	-0.440977	-0.440977	-0.440977
ENSG00000123473.17	5.46502	3.97064	4.22381	5.69234	4.24056	4.56549	5.39191	4.38056	4.7115	5.54717	4.81648	4.47622
ENSG00000162368.15	8.03558	8.02009	7.70105	7.99974	7.68927	7.78447	8.06402	7.97972	7.82415	8.03467	8.00677	7.6661
ENSG00000225762.1	-0.440977	-0.440977	-0.440977	0.128405	-0.440977	0.131061	-0.440977	-0.440977	-0.440977	-0.440977	-0.440977	-0.440977
ENSG00000186790.6	-0.440977	-0.440977	-0.440977	-0.440977	-0.440977	-0.440977	-0.440977	-0.440977	-0.440977	-0.440977	0.122265	-0.440977
ENSG00000237424.1	1.50502	1.74473	2.1748	1.33278	1.64892	1.11802	1.69937	0.843307	2.27609	1.31028	1.96455	0.902507
ENSG00000186564.6	3.84773	4.33342	4.14896	4.32084	4.07439	4.22186	3.0478	3.82089	3.79484	3.76943	4.30263	3.76273
ENSG00000271355.1	-0.440977	-0.440977	-0.440977	-0.440977	-0.440977	-0.440977	-0.440977	-0.440977	-0.440977	-0.440977	-0.440977	-0.440977
ENSG00000229554.2	-0.440977	-0.440977	-0.440977	-0.440977	-0.440977	-0.440977	-0.440977	-0.440977	-0.440977	-0.440977	-0.440977	-0.440977
ENSG00000227883.1	-0.440977	-0.440977	-0.440977	-0.440977	-0.440977	-0.440977	-0.440977	-0.440977	-0.440977	-0.440977	-0.440977	-0.440977
ENSG00000227947.2	-0.440977	-0.440977	-0.440977	-0.440977	-0.440977	-0.440977	-0.440977	-0.440977	-0.440977	-0.440977	-0.440977	-0.440977
ENSG00000269113.4	-0.440977	-0.440977	-0.440977	-0.440977	-0.440977	-0.440977	-0.440977	-0.440977	-0.440977	-0.440977	-0.440977	-0.440977
ENSG00000223814.1	-0.440977	-0.440977	-0.440977	-0.440977	-0.440977	-0.440977	-0.440977	-0.440977	-0.440977	-0.440977	-0.440977	-0.440977
ENSG00000225028.1	-0.440977	-0.440977	-0.440977	-0.440977	-0.440977	-0.440977	-0.440977	-0.440977	-0.440977	-0.440977	-0.440977	-0.440977
ENSG00000226133.6	-0.440977	-0.440977	-0.440977	-0.440977	-0.440977	-0.440977	-0.440977	-0.440977	-0.440977	-0.440977	-0.440977	-0.440977
ENSG00000231413.1	-0.440977	-0.440977	-0.440977	-0.440977	-0.440977	-0.440977	-0.440977	-0.440977	-0.440977	-0.440977	-0.440977	-0.440977
ENSG00000237180.1	-0.440977	-0.440977	-0.440977	-0.440977	-0.440977	-0.440977	-0.440977	-0.440977	-0.440977	-0.440977	-0.440977	-0.440977
ENSG00000242267.6	-0.440977	-0.440977	-0.440977	-0.440977	-0.440977	-0.440977	-0.440977	-0.440977	-0.440977	-0.440977	-0.440977	-0.440977
ENSG00000279096.2	-0.440977	-0.440977	-0.440977	-0.440977	-0.440977	-0.440977	-0.440977	-0.440977	-0.440977	-0.440977	-0.440977	-0.440977
ENSG00000223720.2	-0.440977	-0.440977	-0.440977	-0.440977	-0.440977	-0.440977	-0.440977	-0.440977	-0.440977	-0.440977	-0.440977	-0.440977
ENSG00000117834.13	-0.440977	-0.440977	-0.440977	-0.440977	-0.440977	-0.440977	-0.440977	-0.440977	-0.440977	-0.440977	-0.440977	-0.440977
ENSG00000272491.1	-0.440977	-0.440977	-0.440977	-0.440977	-0.440977	-0.440977	-0.440977	-0.440977	-0.440977	-0.440977	-0.440977	-0.440977
ENSG00000279214.1	-0.440977	-0.440977	-0.440977	-0.440977	-0.440977	-0.440977	-0.440977	-0.440977	-0.440977	-0.440977	-0.440977	-0.440977
ENSG00000132122.12	-0.440977	-0.440977	-0.440977	-0.440977	-0.440977	-0.440977	-0.440977	-0.440977	-0.440977	0.118079	-0.440977	-0.440977
ENSG00000224986.2	-0.440977	-0.440977	-0.440977	-0.440977	-0.440977	-0.440977	-0.440977	-0.440977	-0.440977	-0.440977	-0.440977	-0.440977
ENSG00000206700.1	-0.440977	-0.440977	-0.440977	-0.440977	-0.440977	-0.440977	-0.440977	-0.440977	-0.440977	-0.440977	-0.440977	-0.440977
ENSG00000235105.1	-0.440977	-0.440977	-0.440977	-0.440977	-0.440977	-0.440977	-0.440977	-0.440977	-0.440977	-0.440977	-0.440977	-0.440977
ENSG00000223175.1	-0.440977	-0.440977	-0.440977	-0.440977	-0.440977	-0.440977	-0.440977	-0.440977	-0.440977	-0.440977	-0.440977	-0.440977
ENSG00000232514.1	-0.440977	-0.440977	-0.440977	-0.440977	-0.440977	-0.440977	-0.440977	-0.440977	-0.440977	-0.440977	-0.440977	-0.440977
ENSG00000186094.18	-0.440977	-0.440977	-0.440977	-0.440977	-0.440977	-0.440977	-0.440977	-0.440977	-0.440977	-0.440977	-0.440977	-0.440977
ENSG00000287661.1	-0.440977	-0.440977	-0.440977	-0.440977	-0.440977	-0.440977	-0.440977	-0.440977	-0.440977	-0.440977	-0.440977	-0.440977
ENSG00000162373.13	-0.440977	-0.440977	-0.440977	-0.440977	-0.440977	-0.440977	-0.440977	-0.440977	-0.440977	0.118079	0.122265	-0.440977
ENSG00000286597.1	-0.440977	-0.440977	-0.440977	-0.440977	-0.440977	-0.440977	-0.440977	-0.440977	-0.440977	-0.440977	-0.440977	-0.440977
ENSG00000229846.2	-0.440977	-0.440977	-0.440977	-0.440977	-0.440977	-0.440977	-0.440977	-0.440977	-0.440977	-0.440977	-0.440977	-0.440977
ENSG00000230114.1	-0.440977	-0.440977	-0.440977	-0.440977	-0.440977	-0.440977	-0.440977	-0.440977	-0.440977	-0.440977	-0.440977	-0.440977
ENSG00000225623.1	-0.440977	-0.440977	-0.440977	-0.440977	-0.440977	-0.440977	-0.440977	-0.440977	-0.440977	-0.440977	-0.440977	-0.440977
ENSG00000237478.2	-0.440977	-0.440977	-0.440977	-0.440977	-0.440977	-0.440977	-0.440977	-0.440977	-0.440977	-0.440977	-0.440977	-0.440977
ENSG00000215887.5	-0.440977	-0.440977	-0.440977	-0.440977	-0.440977	-0.440977	-0.440977	-0.440977	-0.440977	-0.440977	-0.440977	-0.440977
ENSG00000279324.1	-0.440977	-0.440977	-0.440977	-0.440977	-0.440977	-0.440977	-0.440977	-0.440977	-0.440977	-0.440977	-0.440977	-0.440977
ENSG00000233595.2	-0.440977	-0.440977	-0.440977	-0.440977	-0.440977	-0.440977	-0.440977	-0.440977	0.198289	-0.440977	-0.440977	-0.440977
ENSG00000162374.18	0.523247	-0.440977	-0.440977	1.11266	-0.440977	0.857603	0.858187	0.123193	0.977272	1.81798	1.31943	1.75683
ENSG00000230828.1	-0.440977	-0.440977	-0.440977	-0.440977	-0.440977	-0.440977	-0.440977	-0.440977	-0.440977	-0.440977	-0.440977	-0.440977
ENSG00000237337.1	-0.440977	-0.440977	-0.440977	-0.440977	-0.440977	-0.440977	-0.440977	-0.440977	-0.440977	-0.440977	-0.440977	-0.440977
ENSG00000233407.1	-0.440977	-0.440977	-0.440977	-0.440977	-0.440977	-0.440977	-0.440977	-0.440977	-0.440977	-0.440977	-0.440977	-0.440977
ENSG00000284696.2	-0.440977	-0.440977	-0.440977	-0.440977	-0.440977	-0.440977	-0.440977	-0.440977	-0.440977	-0.440977	-0.440977	-0.440977
ENSG00000284645.1	-0.440977	-0.440977	-0.440977	-0.440977	-0.440977	-0.440977	-0.440977	-0.440977	-0.440977	-0.440977	-0.440977	-0.440977
ENSG00000234080.3	-0.440977	-0.440977	-0.440977	-0.440977	-0.440977	-0.440977	-0.440977	-0.440977	-0.440977	-0.440977	-0.440977	-0.440977
ENSG00000229316.1	-0.440977	-0.440977	-0.440977	-0.440977	-0.440977	-0.440977	-0.440977	-0.440977	-0.440977	0.118079	-0.440977	-0.440977
ENSG00000225671.2	-0.440977	0.15077	-0.440977	0.128405	-0.440977	-0.440977	-0.440977	-0.440977	-0.440977	-0.440977	-0.440977	0.156001
ENSG00000142700.12	6.18077	5.63426	5.91288	6.1561	5.76044	5.57578	5.71123	5.47403	5.60847	5.75704	5.70322	5.8611
ENSG00000284700.2	0.120234	-0.440977	-0.440977	0.128405	0.819613	-0.440977	-0.440977	-0.440977	-0.440977	-0.440977	0.122265	-0.440977
ENSG00000185104.21	4.67842	4.19317	3.98651	4.60064	4.52459	4.52114	4.38019	3.6287	4.32478	4.50474	4.01936	4.26581
ENSG00000225767.1	-0.440977	-0.440977	-0.440977	-0.440977	-0.440977	-0.440977	-0.440977	-0.440977	-0.440977	-0.440977	-0.440977	-0.440977
ENSG00000207194.1	-0.440977	-0.440977	-0.440977	-0.440977	-0.440977	-0.440977	-0.440977	-0.440977	-0.440977	-0.440977	-0.440977	-0.440977
ENSG00000230585.2	-0.440977	-0.440977	-0.440977	-0.440977	-0.440977	-0.440977	-0.440977	-0.440977	-0.440977	-0.440977	-0.440977	-0.440977
ENSG00000237130.1	-0.440977	-0.440977	-0.440977	-0.440977	-0.440977	-0.440977	-0.440977	-0.440977	-0.440977	-0.440977	-0.440977	-0.440977
ENSG00000123080.12	6.34518	5.3991	5.05862	6.38869	5.80534	5.86911	6.00513	5.56278	5.25211	6.10274	5.75113	5.47682
ENSG00000290102.1	0.837912	0.15077	-0.440977	-0.440977	0.819613	-0.440977	1.11867	0.843307	0.639731	1.50007	0.122265	0.902507
ENSG00000265538.1	-0.440977	-0.440977	-0.440977	-0.440977	-0.440977	-0.440977	-0.440977	-0.440977	-0.440977	-0.440977	-0.440977	-0.440977
ENSG00000275816.1	-0.440977	-0.440977	-0.440977	-0.440977	-0.440977	-0.440977	-0.440977	-0.440977	-0.440977	-0.440977	-0.440977	-0.440977
ENSG00000204006.11	-0.440977	-0.440977	-0.440977	-0.440977	-0.440977	-0.440977	-0.440977	-0.440977	-0.440977	-0.440977	-0.440977	-0.440977
ENSG00000200262.1	-0.440977	-0.440977	-0.440977	-0.440977	-0.440977	-0.440977	-0.440977	-0.440977	-0.440977	-0.440977	-0.440977	-0.440977
ENSG00000213478.2	-0.440977	-0.440977	-0.440977	-0.440977	0.110232	-0.440977	-0.440977	-0.440977	-0.440977	-0.440977	-0.440977	-0.440977
ENSG00000203356.2	0.120234	-0.440977	-0.440977	0.128405	0.508091	-0.440977	-0.440977	0.123193	-0.440977	-0.440977	-0.440977	-0.440977
ENSG00000123091.5	7.76757	7.85999	7.84433	7.52318	7.57462	7.65703	8.09463	8.00568	8.03988	7.85515	7.82398	7.76958
ENSG00000233406.5	-0.440977	-0.440977	-0.440977	-0.440977	-0.440977	-0.440977	-0.440977	0.527721	-0.440977	-0.440977	-0.440977	-0.440977
ENSG00000236434.2	-0.440977	-0.440977	-0.440977	-0.440977	-0.440977	-0.440977	-0.440977	-0.440977	-0.440977	-0.440977	-0.440977	-0.440977
ENSG00000085831.16	1.95944	0.89314	0.749566	0.535589	-0.440977	0.539593	3.16783	2.20609	2.008	1.0917	-0.440977	0.156001
ENSG00000261664.5	-0.440977	-0.440977	-0.440977	-0.440977	-0.440977	-0.440977	-0.440977	-0.440977	-0.440977	-0.440977	-0.440977	-0.440977
ENSG00000085832.17	5.88832	5.79818	5.70653	5.64174	5.97217	5.7396	5.91366	5.5411	5.64446	5.91543	5.61277	5.79396
ENSG00000232027.2	-0.440977	-0.440977	-0.440977	-0.440977	-0.440977	-0.440977	-0.440977	-0.440977	-0.440977	-0.440977	-0.440977	-0.440977
ENSG00000206595.1	-0.440977	-0.440977	-0.440977	-0.440977	-0.440977	-0.440977	-0.440977	-0.440977	-0.440977	-0.440977	-0.440977	-0.440977
ENSG00000238140.1	-0.440977	-0.440977	-0.440977	-0.440977	-0.440977	-0.440977	-0.440977	-0.440977	-0.440977	-0.440977	-0.440977	-0.440977
ENSG00000227070.2	-0.440977	-0.440977	-0.440977	-0.440977	-0.440977	-0.440977	-0.440977	-0.440977	-0.440977	-0.440977	-0.440977	-0.440977
ENSG00000252032.1	-0.440977	-0.440977	-0.440977	-0.440977	-0.440977	-0.440977	-0.440977	-0.440977	-0.440977	-0.440977	-0.440977	-0.440977
ENSG00000227742.2	-0.440977	-0.440977	-0.440977	-0.440977	-0.440977	-0.440977	-0.440977	-0.440977	-0.440977	-0.440977	-0.440977	-0.440977
ENSG00000117859.19	6.01093	5.75891	5.87855	6.35139	6.28913	6.1785	5.99705	5.86283	5.81202	6.56793	6.42415	6.50737
ENSG00000236973.2	-0.440977	-0.440977	-0.440977	-0.440977	-0.440977	-0.440977	-0.440977	-0.440977	-0.440977	-0.440977	-0.440977	-0.440977
ENSG00000232846.1	-0.440977	-0.440977	-0.440977	-0.440977	-0.440977	-0.440977	-0.440977	-0.440977	-0.440977	-0.440977	-0.440977	-0.440977
ENSG00000212624.1	-0.440977	-0.440977	-0.440977	-0.440977	-0.440977	-0.440977	-0.440977	-0.440977	-0.440977	-0.440977	-0.440977	-0.440977
ENSG00000078618.23	6.9908	6.9542	7.2468	6.7882	7.32612	7.21706	6.7738	6.89699	7.05954	6.74718	7.17618	7.47421
ENSG00000266993.3	0.120234	-0.440977	-0.440977	0.535589	0.110232	-0.440977	0.131383	-0.440977	-0.440977	0.118079	0.841616	0.577009
ENSG00000272175.1	0.120234	0.15077	-0.440977	-0.440977	-0.440977	-0.440977	-0.440977	-0.440977	0.198289	-0.440977	-0.440977	-0.440977
ENSG00000283899.1	-0.440977	-0.440977	-0.440977	-0.440977	-0.440977	-0.440977	-0.440977	-0.440977	-0.440977	-0.440977	-0.440977	-0.440977
ENSG00000230604.2	-0.440977	-0.440977	-0.440977	-0.440977	-0.440977	-0.440977	-0.440977	-0.440977	-0.440977	-0.440977	-0.440977	-0.440977
ENSG00000169213.7	1.31499	0.89314	0.273768	1.11266	0.508091	1.11802	1.33924	1.67996	0.639731	0.83398	0.841616	1.392
ENSG00000200839.1	-0.440977	-0.440977	-0.440977	-0.440977	-0.440977	-0.440977	-0.440977	-0.440977	-0.440977	-0.440977	-0.440977	-0.440977
ENSG00000229032.1	-0.440977	-0.440977	-0.440977	-0.440977	-0.440977	-0.440977	-0.440977	-0.440977	-0.440977	-0.440977	-0.440977	-0.440977
ENSG00000264613.2	-0.440977	-0.440977	-0.440977	-0.440977	-0.440977	-0.440977	-0.440977	-0.440977	-0.440977	-0.440977	-0.440977	-0.440977
ENSG00000117862.13	0.120234	0.15077	-0.440977	0.852785	0.508091	0.857603	0.858187	-0.440977	-0.440977	0.118079	-0.440977	0.577009
ENSG00000285839.1	-0.440977	-0.440977	-0.440977	-0.440977	-0.440977	-0.440977	-0.440977	-0.440977	-0.440977	-0.440977	-0.440977	-0.440977
ENSG00000198841.4	4.59724	4.60103	4.39552	4.03742	4.38955	4.37925	4.54444	4.64729	4.38274	3.97533	4.16793	4.08506
ENSG00000223390.1	0.120234	-0.440977	-0.440977	-0.440977	-0.440977	-0.440977	-0.440977	-0.440977	-0.440977	-0.440977	-0.440977	-0.440977
ENSG00000228369.2	-0.440977	-0.440977	-0.440977	-0.440977	-0.440977	-0.440977	-0.440977	-0.440977	-0.440977	-0.440977	-0.440977	-0.440977
ENSG00000134717.18	7.43523	7.40256	7.35481	7.37306	7.39237	7.32421	7.37903	7.33836	7.4737	7.24511	7.36659	7.48641
ENSG00000157077.16	2.40333	2.57676	3.4761	3.51477	3.462	3.33008	3.10906	2.96103	3.28866	3.13022	3.54135	3.84084
ENSG00000241745.3	-0.440977	-0.440977	-0.440977	-0.440977	-0.440977	-0.440977	-0.440977	-0.440977	-0.440977	-0.440977	-0.440977	-0.440977
ENSG00000228407.2	-0.440977	-0.440977	-0.440977	-0.440977	-0.440977	0.131061	-0.440977	-0.440977	-0.440977	-0.440977	-0.440977	-0.440977
ENSG00000223429.1	-0.440977	-0.440977	-0.440977	-0.440977	-0.440977	-0.440977	-0.440977	-0.440977	-0.440977	-0.440977	-0.440977	-0.440977
ENSG00000224255.2	-0.440977	-0.440977	-0.440977	0.128405	-0.440977	-0.440977	-0.440977	-0.440977	-0.440977	-0.440977	-0.440977	-0.440977
ENSG00000236004.2	-0.440977	-0.440977	-0.440977	-0.440977	-0.440977	-0.440977	-0.440977	-0.440977	-0.440977	-0.440977	-0.440977	-0.440977
ENSG00000237663.2	-0.440977	-0.440977	-0.440977	-0.440977	-0.440977	-0.440977	-0.440977	-0.440977	-0.440977	-0.440977	-0.440977	-0.440977
ENSG00000213735.2	-0.440977	0.15077	0.273768	-0.440977	-0.440977	0.539593	-0.440977	-0.440977	-0.440977	0.118079	0.841616	-0.440977
ENSG00000154222.15	5.54296	5.60134	5.13818	5.84328	5.54434	5.72011	5.48728	5.60519	5.35704	5.88171	5.44814	5.36231
ENSG00000272100.1	-0.440977	-0.440977	-0.440977	-0.440977	-0.440977	-0.440977	-0.440977	-0.440977	-0.440977	-0.440977	-0.440977	-0.440977
ENSG00000287078.1	0.523247	0.89314	0.749566	1.84327	1.64892	1.52978	0.858187	1.32145	1.48034	1.0917	1.31943	0.902507
ENSG00000224680.4	1.31499	1.38088	1.39283	1.11266	1.64892	1.52978	0.858187	1.67996	0.977272	0.118079	0.526319	0.902507
ENSG00000085840.13	2.58274	1.89718	2.0154	3.2159	2.46868	2.33291	2.11227	1.96687	3.02312	3.24077	2.74789	2.17384
ENSG00000134748.13	6.97079	7.1828	7.2423	7.1985	7.25668	7.03581	6.84305	6.9799	7.08158	7.25831	7.0246	7.31228
ENSG00000134744.14	5.07307	5.55624	5.63977	5.55689	5.5549	5.66001	4.63052	5.08204	4.99774	5.36389	4.97011	5.90721
ENSG00000272371.1	-0.440977	-0.440977	-0.440977	-0.440977	-0.440977	-0.440977	-0.440977	-0.440977	-0.440977	-0.440977	-0.440977	-0.440977
ENSG00000236290.1	-0.440977	-0.440977	-0.440977	-0.440977	-0.440977	-0.440977	-0.440977	-0.440977	-0.440977	-0.440977	-0.440977	-0.440977
ENSG00000116157.6	3.24694	2.27662	2.6791	4.0684	2.78794	2.69422	4.01445	3.20113	2.94833	4.12697	3.98772	3.34704
ENSG00000182183.15	0.523247	-0.440977	-0.440977	0.535589	0.508091	0.539593	0.131383	0.123193	0.639731	0.83398	0.122265	0.577009
ENSG00000162377.6	6.0572	5.68751	5.59817	5.99612	5.56538	5.79653	6.05268	5.91433	5.94299	5.57909	5.86871	5.62766
ENSG00000233664.1	-0.440977	0.15077	-0.440977	0.128405	-0.440977	-0.440977	-0.440977	-0.440977	-0.440977	-0.440977	-0.440977	-0.440977
ENSG00000239640.3	-0.440977	-0.440977	-0.440977	-0.440977	-0.440977	-0.440977	-0.440977	-0.440977	-0.440977	-0.440977	-0.440977	-0.440977
ENSG00000162378.13	6.72067	6.97577	7.28662	7.17022	7.33227	7.37805	6.09114	6.55149	6.65746	6.92742	6.92788	7.25993
ENSG00000252018.1	-0.440977	-0.440977	-0.440977	-0.440977	-0.440977	-0.440977	-0.440977	-0.440977	-0.440977	-0.440977	-0.440977	-0.440977
ENSG00000228929.1	7.12356	7.28999	7.61677	7.2159	7.34753	7.35927	7.75463	7.6457	7.81891	7.58082	7.36042	7.8591
ENSG00000206627.1	-0.440977	-0.440977	-0.440977	-0.440977	-0.440977	-0.440977	-0.440977	-0.440977	-0.440977	-0.440977	-0.440977	-0.440977
ENSG00000203995.10	0.120234	0.89314	0.273768	0.852785	0.110232	0.539593	0.131383	0.123193	0.198289	1.0917	0.841616	1.392
ENSG00000242391.2	-0.440977	-0.440977	-0.440977	-0.440977	-0.440977	-0.440977	-0.440977	-0.440977	-0.440977	-0.440977	-0.440977	0.156001
ENSG00000121310.17	3.34966	3.16257	2.87759	3.90637	4.18727	3.80733	3.77084	3.66924	3.56384	4.26418	4.32812	4.70227
ENSG00000230953.2	-0.440977	-0.440977	-0.440977	-0.440977	-0.440977	-0.440977	-0.440977	-0.440977	-0.440977	-0.440977	-0.440977	-0.440977
ENSG00000231866.2	-0.440977	-0.440977	-0.440977	-0.440977	-0.440977	-0.440977	-0.440977	-0.440977	-0.440977	-0.440977	-0.440977	-0.440977
ENSG00000116171.19	7.64164	7.42468	7.70758	7.63347	7.78206	7.71233	7.48393	7.36637	7.42281	7.80879	7.63009	7.92558
ENSG00000264834.1	0.120234	-0.440977	0.273768	-0.440977	-0.440977	-0.440977	-0.440977	-0.440977	-0.440977	-0.440977	-0.440977	-0.440977
ENSG00000266188.1	-0.440977	-0.440977	-0.440977	-0.440977	-0.440977	-0.440977	-0.440977	-0.440977	-0.440977	-0.440977	-0.440977	-0.440977
ENSG00000265815.1	-0.440977	-0.440977	-0.440977	-0.440977	0.110232	-0.440977	-0.440977	-0.440977	-0.440977	-0.440977	-0.440977	-0.440977
ENSG00000237279.2	-0.440977	-0.440977	-0.440977	-0.440977	-0.440977	-0.440977	-0.440977	-0.440977	-0.440977	-0.440977	-0.440977	-0.440977
ENSG00000236360.2	-0.440977	-0.440977	-0.440977	-0.440977	-0.440977	-0.440977	-0.440977	-0.440977	-0.440977	-0.440977	-0.440977	-0.440977
ENSG00000226147.1	-0.440977	-0.440977	-0.440977	-0.440977	-0.440977	-0.440977	-0.440977	-0.440977	-0.440977	-0.440977	-0.440977	-0.440977
ENSG00000174348.14	-0.440977	-0.440977	-0.440977	-0.440977	-0.440977	-0.440977	-0.440977	-0.440977	-0.440977	-0.440977	-0.440977	-0.440977
ENSG00000232993.1	-0.440977	-0.440977	-0.440977	-0.440977	-0.440977	-0.440977	-0.440977	-0.440977	-0.440977	-0.440977	-0.440977	-0.440977
ENSG00000227644.2	-0.440977	-0.440977	-0.440977	-0.440977	-0.440977	-0.440977	-0.440977	-0.440977	-0.440977	-0.440977	-0.440977	-0.440977
ENSG00000162383.13	-0.440977	-0.440977	-0.440977	-0.440977	-0.440977	-0.440977	0.131383	-0.440977	-0.440977	0.118079	-0.440977	-0.440977
ENSG00000235563.1	-0.440977	-0.440977	-0.440977	-0.440977	-0.440977	-0.440977	-0.440977	-0.440977	-0.440977	-0.440977	-0.440977	-0.440977
ENSG00000277397.1	-0.440977	-0.440977	-0.440977	-0.440977	-0.440977	-0.440977	-0.440977	-0.440977	-0.440977	-0.440977	-0.440977	-0.440977
ENSG00000157184.7	5.89683	5.91888	5.70653	6.05144	6.16368	5.94662	5.61948	5.67653	5.63256	6.15309	6.15174	6.50137
ENSG00000236723.2	1.67291	2.03505	1.83616	1.97991	1.64892	1.98652	0.540078	1.83054	1.25062	0.83398	0.841616	0.902507
ENSG00000162384.14	4.01335	3.9002	3.98651	4.29487	4.24056	4.45193	4.65127	4.40477	3.91754	4.12697	3.95536	4.17826
ENSG00000259818.1	0.120234	1.15752	-0.440977	0.128405	0.110232	-0.440977	-0.440977	0.123193	1.25062	-0.440977	-0.440977	0.156001
ENSG00000162385.11	6.63174	6.73901	7.01357	6.834	6.84825	6.73933	7.15043	6.92237	6.94879	6.775	6.64815	6.64979
ENSG00000226754.3	0.120234	-0.440977	-0.440977	0.128405	-0.440977	-0.440977	-0.440977	-0.440977	-0.440977	-0.440977	0.122265	0.156001
ENSG00000157193.18	7.08686	7.46794	7.70432	7.36684	7.5901	7.28163	6.52118	7.13629	7.06398	6.82909	7.21428	7.49549
ENSG00000234578.1	-0.440977	-0.440977	-0.440977	-0.440977	-0.440977	-0.440977	-0.440977	-0.440977	-0.440977	-0.440977	-0.440977	-0.440977
ENSG00000228838.1	-0.440977	-0.440977	-0.440977	-0.440977	-0.440977	-0.440977	-0.440977	-0.440977	-0.440977	-0.440977	-0.440977	-0.440977
ENSG00000232762.1	-0.440977	-0.440977	-0.440977	-0.440977	-0.440977	-0.440977	-0.440977	-0.440977	-0.440977	-0.440977	-0.440977	-0.440977
ENSG00000225675.2	-0.440977	-0.440977	-0.440977	-0.440977	0.508091	-0.440977	-0.440977	-0.440977	-0.440977	-0.440977	-0.440977	-0.440977
ENSG00000285954.1	-0.440977	-0.440977	-0.440977	-0.440977	-0.440977	-0.440977	-0.440977	-0.440977	-0.440977	-0.440977	-0.440977	-0.440977
ENSG00000226938.1	-0.440977	-0.440977	-0.440977	-0.440977	-0.440977	-0.440977	-0.440977	-0.440977	-0.440977	-0.440977	-0.440977	-0.440977
ENSG00000230138.2	-0.440977	0.15077	-0.440977	0.128405	-0.440977	0.131061	-0.440977	-0.440977	-0.440977	0.118079	-0.440977	-0.440977
ENSG00000236253.7	-0.440977	-0.440977	-0.440977	-0.440977	-0.440977	-0.440977	-0.440977	-0.440977	-0.440977	-0.440977	-0.440977	-0.440977
ENSG00000288527.1	-0.440977	-0.440977	-0.440977	-0.440977	-0.440977	-0.440977	-0.440977	-0.440977	-0.440977	-0.440977	-0.440977	-0.440977
ENSG00000143006.7	-0.440977	-0.440977	-0.440977	-0.440977	-0.440977	-0.440977	-0.440977	-0.440977	-0.440977	-0.440977	-0.440977	-0.440977
ENSG00000174332.6	-0.440977	-0.440977	-0.440977	-0.440977	0.110232	-0.440977	-0.440977	-0.440977	-0.440977	-0.440977	-0.440977	-0.440977
ENSG00000239007.1	-0.440977	-0.440977	-0.440977	-0.440977	-0.440977	-0.440977	-0.440977	-0.440977	-0.440977	-0.440977	-0.440977	-0.440977
ENSG00000058804.12	6.95459	6.72889	6.7094	7.46325	6.97158	7.0747	7.13946	6.91396	6.69798	7.27789	7.28432	7.054
ENSG00000201003.1	-0.440977	-0.440977	-0.440977	0.128405	-0.440977	-0.440977	0.131383	-0.440977	-0.440977	-0.440977	-0.440977	0.156001
ENSG00000229687.2	-0.440977	-0.440977	-0.440977	-0.440977	-0.440977	-0.440977	-0.440977	-0.440977	-0.440977	-0.440977	-0.440977	-0.440977
ENSG00000058799.15	5.05798	4.50936	4.88501	5.00469	4.99676	4.86073	5.24953	5.12639	5.29802	5.11087	5.10895	5.33558
ENSG00000211452.12	0.120234	-0.440977	-0.440977	-0.440977	-0.440977	-0.440977	-0.440977	-0.440977	-0.440977	-0.440977	0.122265	-0.440977
ENSG00000081870.12	5.77292	5.78846	5.77035	6.25368	5.86595	6.08256	5.87008	5.46254	5.44127	6.20855	5.75113	5.62766
ENSG00000116212.15	5.25611	5.77868	5.45016	5.82526	6.01868	6.01219	5.42841	5.34234	5.39977	5.55789	5.32693	5.6166
ENSG00000219102.3	-0.440977	-0.440977	-0.440977	-0.440977	-0.440977	-0.440977	-0.440977	-0.440977	-0.440977	-0.440977	-0.440977	-0.440977
ENSG00000203985.11	-0.440977	-0.440977	-0.440977	-0.440977	-0.440977	-0.440977	-0.440977	-0.440977	-0.440977	-0.440977	-0.440977	-0.440977
ENSG00000116209.12	8.82541	8.61404	8.43662	8.67676	8.59632	8.7036	8.87188	8.44568	8.53281	8.69189	8.43551	8.17776
ENSG00000280378.1	0.120234	0.15077	-0.440977	0.128405	0.819613	-0.440977	0.858187	0.123193	1.25062	0.118079	-0.440977	0.156001
ENSG00000116205.14	4.32206	4.27895	4.54895	4.8349	4.34158	4.3027	4.73138	4.40477	4.73394	4.61147	4.42581	4.89766
ENSG00000283749.1	-0.440977	-0.440977	-0.440977	-0.440977	-0.440977	-0.440977	-0.440977	-0.440977	-0.440977	-0.440977	-0.440977	-0.440977
ENSG00000225183.1	-0.440977	-0.440977	-0.440977	-0.440977	-0.440977	0.131061	-0.440977	-0.440977	-0.440977	0.118079	-0.440977	-0.440977
ENSG00000279049.1	-0.440977	-0.440977	-0.440977	-0.440977	-0.440977	-0.440977	-0.440977	-0.440977	-0.440977	-0.440977	-0.440977	-0.440977
ENSG00000256407.2	-0.440977	-0.440977	-0.440977	-0.440977	-0.440977	-0.440977	-0.440977	-0.440977	-0.440977	-0.440977	-0.440977	-0.440977
ENSG00000157211.12	-0.440977	-0.440977	-0.440977	-0.440977	-0.440977	-0.440977	-0.440977	-0.440977	-0.440977	-0.440977	-0.440977	-0.440977
ENSG00000280425.2	-0.440977	-0.440977	-0.440977	-0.440977	-0.440977	-0.440977	-0.440977	-0.440977	-0.440977	-0.440977	-0.440977	-0.440977
ENSG00000215883.11	2.40333	3.10109	2.44887	3.90637	3.63118	3.60969	2.61288	2.96103	2.14827	3.34345	3.30504	3.54669
ENSG00000116221.15	6.98682	6.83181	6.55128	7.08188	7.01429	6.90815	6.79259	6.98794	7.12042	7.12052	7.03625	7.24565
ENSG00000157216.16	7.37562	7.7162	7.65446	8.02365	8.0499	8.11619	6.6349	7.08852	7.17064	7.16326	7.4704	7.56905
ENSG00000198711.5	-0.440977	0.15077	-0.440977	-0.440977	-0.440977	-0.440977	0.131383	0.123193	0.198289	-0.440977	-0.440977	-0.440977
ENSG00000225632.2	-0.440977	-0.440977	-0.440977	-0.440977	-0.440977	-0.440977	-0.440977	-0.440977	-0.440977	-0.440977	-0.440977	-0.440977
ENSG00000232245.1	-0.440977	-0.440977	-0.440977	-0.440977	-0.440977	-0.440977	-0.440977	-0.440977	-0.440977	-0.440977	-0.440977	-0.440977
ENSG00000287582.1	-0.440977	-0.440977	-0.440977	-0.440977	-0.440977	-0.440977	-0.440977	-0.440977	-0.440977	-0.440977	-0.440977	-0.440977
ENSG00000235741.1	-0.440977	-0.440977	-0.440977	-0.440977	-0.440977	-0.440977	0.131383	-0.440977	-0.440977	0.118079	-0.440977	0.156001
ENSG00000237173.1	-0.440977	-0.440977	-0.440977	-0.440977	-0.440977	-0.440977	-0.440977	-0.440977	-0.440977	-0.440977	-0.440977	-0.440977
ENSG00000227453.1	-0.440977	-0.440977	-0.440977	-0.440977	-0.440977	-0.440977	-0.440977	-0.440977	-0.440977	-0.440977	-0.440977	-0.440977
ENSG00000162390.18	4.5332	4.30644	3.59365	4.8349	5.1013	4.84282	4.35513	4.19865	4.68871	5.30148	5.31423	4.87927
ENSG00000162391.12	-0.440977	-0.440977	-0.440977	-0.440977	-0.440977	-0.440977	-0.440977	-0.440977	-0.440977	-0.440977	-0.440977	-0.440977
ENSG00000230728.1	-0.440977	-0.440977	-0.440977	-0.440977	-0.440977	-0.440977	-0.440977	-0.440977	-0.440977	-0.440977	-0.440977	-0.440977
ENSG00000184313.20	-0.440977	-0.440977	-0.440977	-0.440977	-0.440977	-0.440977	0.131383	0.123193	-0.440977	-0.440977	-0.440977	-0.440977
ENSG00000271723.5	-0.440977	-0.440977	-0.440977	-0.440977	-0.440977	-0.440977	-0.440977	-0.440977	-0.440977	-0.440977	-0.440977	-0.440977
ENSG00000243725.7	-0.440977	1.57424	0.749566	0.128405	0.110232	1.33854	1.11867	1.32145	1.48034	0.519987	-0.440977	1.16792
ENSG00000162396.6	2.40333	1.74473	2.78175	2.83849	2.55536	3.27772	1.98732	2.31229	2.27609	2.2988	2.08906	1.90962
ENSG00000006555.11	-0.440977	-0.440977	-0.440977	-0.440977	-0.440977	-0.440977	-0.440977	-0.440977	-0.440977	-0.440977	-0.440977	-0.440977
ENSG00000237453.1	-0.440977	-0.440977	-0.440977	-0.440977	-0.440977	-0.440977	-0.440977	-0.440977	-0.440977	-0.440977	-0.440977	-0.440977
ENSG00000162398.12	-0.440977	-0.440977	-0.440977	-0.440977	-0.440977	-0.440977	-0.440977	-0.440977	-0.440977	-0.440977	-0.440977	-0.440977
ENSG00000116133.13	7.37866	7.39937	7.31257	7.63606	7.53518	7.48584	7.38213	7.59925	7.75177	7.85949	8.08549	7.87543
ENSG00000287724.1	-0.440977	-0.440977	-0.440977	-0.440977	-0.440977	-0.440977	-0.440977	-0.440977	-0.440977	-0.440977	-0.440977	-0.440977
ENSG00000242396.2	-0.440977	-0.440977	-0.440977	-0.440977	-0.440977	-0.440977	-0.440977	-0.440977	0.639731	-0.440977	-0.440977	0.156001
ENSG00000233203.6	0.523247	1.15752	0.273768	0.535589	2.17219	0.131061	1.33924	1.32145	1.48034	0.83398	1.67775	1.58592
ENSG00000284601.1	-0.440977	-0.440977	-0.440977	-0.440977	-0.440977	-0.440977	-0.440977	-0.440977	-0.440977	-0.440977	-0.440977	-0.440977
ENSG00000143001.5	-0.440977	-0.440977	0.273768	-0.440977	0.110232	-0.440977	-0.440977	0.123193	-0.440977	-0.440977	-0.440977	0.156001
ENSG00000233271.1	-0.440977	-0.440977	-0.440977	-0.440977	-0.440977	-0.440977	-0.440977	-0.440977	-0.440977	-0.440977	-0.440977	-0.440977
ENSG00000162399.9	-0.440977	-0.440977	-0.440977	-0.440977	-0.440977	-0.440977	-0.440977	-0.440977	-0.440977	-0.440977	-0.440977	-0.440977
ENSG00000169174.11	-0.440977	-0.440977	-0.440977	-0.440977	-0.440977	-0.440977	-0.440977	-0.440977	-0.440977	-0.440977	-0.440977	-0.440977
ENSG00000162402.14	4.84592	5.52147	5.35348	4.7798	5.23861	5.04432	5.4757	5.18348	5.23648	5.05143	5.20839	5.0369
ENSG00000231090.2	-0.440977	-0.440977	-0.440977	-0.440977	-0.440977	-0.440977	-0.440977	-0.440977	-0.440977	-0.440977	-0.440977	-0.440977
ENSG00000231095.1	-0.440977	-0.440977	-0.440977	-0.440977	-0.440977	-0.440977	-0.440977	-0.440977	-0.440977	-0.440977	-0.440977	-0.440977
ENSG00000265822.1	-0.440977	-0.440977	-0.440977	-0.440977	-0.440977	-0.440977	-0.440977	-0.440977	-0.440977	-0.440977	-0.440977	-0.440977
ENSG00000234810.4	-0.440977	-0.440977	-0.440977	-0.440977	-0.440977	-0.440977	-0.440977	-0.440977	-0.440977	-0.440977	-0.440977	-0.440977
ENSG00000231900.3	-0.440977	-0.440977	-0.440977	-0.440977	-0.440977	-0.440977	-0.440977	-0.440977	-0.440977	-0.440977	-0.440977	-0.440977
ENSG00000232198.2	-0.440977	-0.440977	-0.440977	-0.440977	-0.440977	-0.440977	-0.440977	-0.440977	-0.440977	-0.440977	-0.440977	-0.440977
ENSG00000199831.1	-0.440977	-0.440977	-0.440977	-0.440977	-0.440977	-0.440977	-0.440977	-0.440977	-0.440977	-0.440977	-0.440977	-0.440977
ENSG00000252162.1	-0.440977	-0.440977	-0.440977	-0.440977	-0.440977	-0.440977	-0.440977	-0.440977	-0.440977	-0.440977	-0.440977	-0.440977
ENSG00000272051.1	-0.440977	-0.440977	-0.440977	-0.440977	-0.440977	-0.440977	-0.440977	-0.440977	-0.440977	-0.440977	-0.440977	-0.440977
ENSG00000233079.3	-0.440977	-0.440977	-0.440977	-0.440977	-0.440977	-0.440977	-0.440977	-0.440977	-0.440977	-0.440977	-0.440977	-0.440977
ENSG00000230250.3	-0.440977	-0.440977	-0.440977	-0.440977	-0.440977	-0.440977	-0.440977	-0.440977	-0.440977	-0.440977	-0.440977	-0.440977
ENSG00000227104.3	-0.440977	-0.440977	-0.440977	-0.440977	-0.440977	-0.440977	-0.440977	-0.440977	-0.440977	-0.440977	-0.440977	-0.440977
ENSG00000235612.1	-0.440977	-0.440977	-0.440977	-0.440977	-0.440977	-0.440977	-0.440977	-0.440977	-0.440977	-0.440977	-0.440977	-0.440977
ENSG00000260971.4	-0.440977	-0.440977	-0.440977	-0.440977	-0.440977	-0.440977	-0.440977	-0.440977	-0.440977	-0.440977	-0.440977	-0.440977
ENSG00000284686.1	-0.440977	-0.440977	-0.440977	-0.440977	-0.440977	-0.440977	-0.440977	-0.440977	-0.440977	-0.440977	-0.440977	-0.440977
ENSG00000229871.1	-0.440977	-0.440977	-0.440977	-0.440977	-0.440977	-0.440977	-0.440977	-0.440977	-0.440977	-0.440977	-0.440977	-0.440977
ENSG00000223956.5	-0.440977	-0.440977	-0.440977	-0.440977	-0.440977	-0.440977	-0.440977	-0.440977	-0.440977	-0.440977	-0.440977	-0.440977
ENSG00000162407.9	-0.440977	0.15077	-0.440977	-0.440977	0.110232	-0.440977	0.540078	-0.440977	0.639731	0.118079	-0.440977	-0.440977
ENSG00000236776.1	-0.440977	-0.440977	-0.440977	-0.440977	-0.440977	-0.440977	-0.440977	-0.440977	-0.440977	-0.440977	-0.440977	-0.440977
ENSG00000224980.1	-0.440977	-0.440977	-0.440977	-0.440977	-0.440977	-0.440977	-0.440977	-0.440977	-0.440977	-0.440977	-0.440977	-0.440977
ENSG00000225475.1	4.32206	4.55592	5.28522	4.26843	4.52459	4.56549	4.30364	4.85485	4.79924	4.29012	4.37779	4.96896
ENSG00000162409.12	-0.440977	-0.440977	-0.440977	-0.440977	-0.440977	-0.440977	-0.440977	-0.440977	-0.440977	-0.440977	-0.440977	-0.440977
ENSG00000187889.13	-0.440977	-0.440977	-0.440977	-0.440977	-0.440977	-0.440977	-0.440977	-0.440977	-0.440977	-0.440977	-0.440977	-0.440977
ENSG00000229913.1	-0.440977	-0.440977	-0.440977	-0.440977	-0.440977	-0.440977	-0.440977	-0.440977	-0.440977	-0.440977	-0.440977	-0.440977
ENSG00000157131.12	-0.440977	-0.440977	0.273768	-0.440977	-0.440977	-0.440977	-0.440977	-0.440977	-0.440977	-0.440977	-0.440977	-0.440977
ENSG00000021852.14	-0.440977	-0.440977	-0.440977	-0.440977	-0.440977	-0.440977	-0.440977	-0.440977	-0.440977	-0.440977	-0.440977	-0.440977
ENSG00000236341.1	-0.440977	-0.440977	-0.440977	-0.440977	-0.440977	-0.440977	-0.440977	-0.440977	-0.440977	-0.440977	-0.440977	-0.440977
ENSG00000173406.16	-0.440977	-0.440977	-0.440977	-0.440977	-0.440977	-0.440977	-0.440977	-0.440977	-0.440977	-0.440977	-0.440977	-0.440977
ENSG00000227935.1	-0.440977	-0.440977	-0.440977	-0.440977	-0.440977	-0.440977	-0.440977	-0.440977	-0.440977	-0.440977	-0.440977	-0.440977
ENSG00000236888.1	-0.440977	-0.440977	-0.440977	-0.440977	-0.440977	-0.440977	-0.440977	-0.440977	-0.440977	-0.440977	-0.440977	-0.440977
ENSG00000226759.8	-0.440977	-0.440977	-0.440977	-0.440977	-0.440977	-0.440977	-0.440977	-0.440977	-0.440977	-0.440977	-0.440977	-0.440977
ENSG00000229887.4	-0.440977	-0.440977	-0.440977	-0.440977	-0.440977	-0.440977	-0.440977	-0.440977	-0.440977	-0.440977	-0.440977	-0.440977
ENSG00000223416.3	-0.440977	-0.440977	-0.440977	-0.440977	-0.440977	-0.440977	-0.440977	-0.440977	-0.440977	0.118079	-0.440977	-0.440977
ENSG00000235038.1	-0.440977	-0.440977	-0.440977	-0.440977	-0.440977	-0.440977	-0.440977	-0.440977	-0.440977	-0.440977	-0.440977	-0.440977
ENSG00000230546.1	-0.440977	-0.440977	-0.440977	-0.440977	-0.440977	-0.440977	-0.440977	-0.440977	-0.440977	-0.440977	-0.440977	-0.440977
ENSG00000233216.1	-0.440977	-0.440977	-0.440977	-0.440977	-0.440977	-0.440977	-0.440977	-0.440977	-0.440977	-0.440977	-0.440977	-0.440977
ENSG00000162600.12	2.95273	3.33268	3.34811	2.76474	3.91961	3.94801	2.91687	2.31229	3.16199	3.48494	3.40425	3.72204
ENSG00000286918.1	-0.440977	-0.440977	-0.440977	-0.440977	-0.440977	-0.440977	-0.440977	-0.440977	-0.440977	-0.440977	-0.440977	-0.440977
ENSG00000270209.1	-0.440977	-0.440977	-0.440977	-0.440977	-0.440977	-0.440977	-0.440977	-0.440977	-0.440977	-0.440977	-0.440977	-0.440977
ENSG00000264128.2	-0.440977	-0.440977	-0.440977	-0.440977	-0.440977	-0.440977	-0.440977	-0.440977	-0.440977	-0.440977	-0.440977	-0.440977
ENSG00000184292.7	-0.440977	-0.440977	-0.440977	-0.440977	-0.440977	-0.440977	-0.440977	0.123193	0.198289	-0.440977	-0.440977	-0.440977
ENSG00000185839.3	-0.440977	-0.440977	-0.440977	-0.440977	-0.440977	-0.440977	-0.440977	-0.440977	-0.440977	-0.440977	-0.440977	-0.440977
ENSG00000162601.12	5.90528	6.32729	6.60127	6.2671	6.36308	6.42712	6.22169	6.43877	6.27683	6.4635	6.54322	6.62241
ENSG00000283445.1	-0.440977	-0.440977	-0.440977	-0.440977	-0.440977	-0.440977	-0.440977	-0.440977	-0.440977	-0.440977	-0.440977	-0.440977
ENSG00000177606.8	10.0263	9.64804	9.21312	9.70903	9.33958	9.44104	9.96489	9.98461	9.83107	9.40773	9.38774	8.93679
ENSG00000290013.1	-0.440977	-0.440977	-0.440977	-0.440977	-0.440977	-0.440977	-0.440977	-0.440977	-0.440977	-0.440977	-0.440977	-0.440977
ENSG00000234807.8	0.523247	0.89314	-0.440977	-0.440977	1.29306	0.539593	0.131383	0.123193	0.977272	0.118079	0.526319	-0.440977
ENSG00000272226.1	-0.440977	-0.440977	-0.440977	-0.440977	-0.440977	0.131061	-0.440977	-0.440977	-0.440977	-0.440977	-0.440977	-0.440977
ENSG00000231740.1	-0.440977	-0.440977	-0.440977	-0.440977	-0.440977	-0.440977	-0.440977	-0.440977	-0.440977	-0.440977	-0.440977	0.156001
ENSG00000232453.7	1.67291	1.38088	0.749566	1.97991	1.64892	2.22643	1.85052	1.32145	1.85262	1.50007	1.50968	1.58592
ENSG00000237352.6	0.523247	0.569187	0.749566	0.128405	0.508091	-0.440977	0.540078	0.123193	0.198289	1.0917	0.526319	0.577009
ENSG00000228121.1	-0.440977	-0.440977	-0.440977	-0.440977	-0.440977	-0.440977	-0.440977	-0.440977	-0.440977	-0.440977	-0.440977	-0.440977
ENSG00000241042.1	1.09608	-0.440977	0.749566	0.852785	-0.440977	0.539593	-0.440977	-0.440977	0.198289	-0.440977	-0.440977	-0.440977
ENSG00000235215.2	-0.440977	-0.440977	-0.440977	0.128405	0.110232	-0.440977	-0.440977	-0.440977	-0.440977	-0.440977	-0.440977	-0.440977
ENSG00000224609.8	0.120234	-0.440977	0.273768	0.128405	0.508091	0.131061	0.858187	0.123193	0.198289	0.519987	0.122265	0.156001
ENSG00000270457.1	-0.440977	-0.440977	-0.440977	-0.440977	-0.440977	-0.440977	-0.440977	-0.440977	-0.440977	-0.440977	-0.440977	-0.440977
ENSG00000172456.18	3.0777	3.70741	3.34811	3.37306	3.32067	2.98293	4.56645	3.49976	3.34806	4.00696	3.74434	3.72204
ENSG00000266150.1	-0.440977	-0.440977	-0.440977	-0.440977	-0.440977	-0.440977	-0.440977	-0.440977	-0.440977	-0.440977	-0.440977	-0.440977
ENSG00000226883.1	-0.440977	-0.440977	-0.440977	-0.440977	-0.440977	-0.440977	-0.440977	-0.440977	-0.440977	-0.440977	-0.440977	-0.440977
ENSG00000134709.13	0.120234	0.15077	0.273768	0.535589	0.110232	0.131061	0.131383	-0.440977	-0.440977	-0.440977	-0.440977	0.156001
ENSG00000134716.11	-0.440977	-0.440977	0.273768	-0.440977	0.508091	-0.440977	-0.440977	0.123193	0.198289	0.519987	0.122265	0.156001
ENSG00000265535.2	-0.440977	-0.440977	-0.440977	-0.440977	-0.440977	-0.440977	-0.440977	-0.440977	-0.440977	-0.440977	-0.440977	-0.440977
ENSG00000162598.13	-0.440977	-0.440977	-0.440977	-0.440977	-0.440977	-0.440977	-0.440977	-0.440977	-0.440977	-0.440977	-0.440977	-0.440977
ENSG00000229332.2	-0.440977	-0.440977	-0.440977	-0.440977	-0.440977	-0.440977	-0.440977	-0.440977	-0.440977	-0.440977	-0.440977	-0.440977
ENSG00000238242.2	-0.440977	-0.440977	-0.440977	-0.440977	-0.440977	-0.440977	-0.440977	-0.440977	-0.440977	-0.440977	-0.440977	-0.440977
ENSG00000226476.7	-0.440977	-0.440977	-0.440977	-0.440977	-0.440977	-0.440977	-0.440977	-0.440977	-0.440977	-0.440977	-0.440977	-0.440977
ENSG00000231252.4	0.120234	-0.440977	-0.440977	-0.440977	-0.440977	-0.440977	-0.440977	-0.440977	-0.440977	-0.440977	-0.440977	-0.440977
ENSG00000162599.18	0.120234	0.569187	-0.440977	1.33278	1.29306	1.11802	1.53051	2.09143	2.008	3.13022	2.95843	2.49695
ENSG00000237928.6	-0.440977	-0.440977	-0.440977	0.128405	-0.440977	-0.440977	-0.440977	-0.440977	-0.440977	-0.440977	-0.440977	-0.440977
ENSG00000237853.6	-0.440977	-0.440977	-0.440977	-0.440977	-0.440977	-0.440977	-0.440977	-0.440977	-0.440977	-0.440977	-0.440977	-0.440977
ENSG00000284808.1	-0.440977	-0.440977	-0.440977	-0.440977	-0.440977	-0.440977	-0.440977	-0.440977	-0.440977	-0.440977	-0.440977	-0.440977
ENSG00000287224.1	-0.440977	-0.440977	-0.440977	-0.440977	-0.440977	-0.440977	-0.440977	0.123193	-0.440977	-0.440977	-0.440977	0.156001
ENSG00000223920.2	-0.440977	-0.440977	-0.440977	-0.440977	-0.440977	-0.440977	-0.440977	-0.440977	-0.440977	-0.440977	-0.440977	-0.440977
ENSG00000162604.12	7.51199	7.57355	7.63745	7.65405	7.5405	7.4655	7.5572	7.62781	7.56727	7.5939	7.64791	7.67945
ENSG00000271200.1	-0.440977	-0.440977	-0.440977	-0.440977	-0.440977	-0.440977	-0.440977	-0.440977	-0.440977	-0.440977	-0.440977	-0.440977
ENSG00000132849.22	0.120234	-0.440977	-0.440977	-0.440977	0.110232	-0.440977	-0.440977	-0.440977	0.198289	0.519987	-0.440977	-0.440977
ENSG00000200575.1	-0.440977	-0.440977	-0.440977	-0.440977	-0.440977	-0.440977	-0.440977	-0.440977	-0.440977	-0.440977	-0.440977	-0.440977
ENSG00000212360.1	-0.440977	-0.440977	-0.440977	-0.440977	-0.440977	-0.440977	-0.440977	-0.440977	-0.440977	-0.440977	-0.440977	-0.440977
ENSG00000236646.1	0.120234	-0.440977	-0.440977	-0.440977	-0.440977	-0.440977	0.540078	-0.440977	-0.440977	-0.440977	-0.440977	-0.440977
ENSG00000242860.3	-0.440977	-0.440977	-0.440977	-0.440977	-0.440977	-0.440977	-0.440977	-0.440977	-0.440977	-0.440977	-0.440977	-0.440977
ENSG00000263908.1	-0.440977	-0.440977	-0.440977	-0.440977	-0.440977	-0.440977	-0.440977	-0.440977	-0.440977	-0.440977	-0.440977	-0.440977
ENSG00000283690.1	-0.440977	-0.440977	-0.440977	-0.440977	-0.440977	-0.440977	-0.440977	-0.440977	-0.440977	-0.440977	-0.440977	-0.440977
ENSG00000234204.1	-0.440977	-0.440977	-0.440977	-0.440977	-0.440977	-0.440977	-0.440977	-0.440977	-0.440977	-0.440977	-0.440977	-0.440977
ENSG00000234088.1	-0.440977	-0.440977	-0.440977	-0.440977	-0.440977	-0.440977	-0.440977	-0.440977	-0.440977	-0.440977	-0.440977	-0.440977
ENSG00000240563.2	-0.440977	-0.440977	-0.440977	-0.440977	-0.440977	-0.440977	-0.440977	-0.440977	-0.440977	-0.440977	-0.440977	-0.440977
ENSG00000237227.1	-0.440977	-0.440977	-0.440977	-0.440977	-0.440977	-0.440977	-0.440977	-0.440977	-0.440977	-0.440977	-0.440977	-0.440977
ENSG00000200174.1	-0.440977	-0.440977	-0.440977	-0.440977	-0.440977	-0.440977	-0.440977	-0.440977	-0.440977	-0.440977	-0.440977	-0.440977
ENSG00000132854.19	-0.440977	-0.440977	-0.440977	-0.440977	0.110232	-0.440977	0.131383	-0.440977	-0.440977	-0.440977	0.122265	-0.440977
ENSG00000201153.1	-0.440977	-0.440977	-0.440977	-0.440977	-0.440977	-0.440977	-0.440977	-0.440977	-0.440977	-0.440977	-0.440977	-0.440977
ENSG00000162607.13	6.90485	6.60149	6.55128	7.16664	6.60071	6.71492	6.87867	6.49623	6.38713	6.91079	6.74597	6.69255
ENSG00000116641.18	3.66061	3.74809	3.70234	3.72382	3.78259	3.56669	3.52329	3.35816	3.70683	3.84138	3.85371	3.59256
ENSG00000270549.1	-0.440977	-0.440977	-0.440977	-0.440977	-0.440977	-0.440977	-0.440977	-0.440977	-0.440977	-0.440977	-0.440977	-0.440977
ENSG00000132855.5	-0.440977	-0.440977	-0.440977	-0.440977	-0.440977	-0.440977	-0.440977	-0.440977	-0.440977	-0.440977	-0.440977	-0.440977
ENSG00000278967.1	-0.440977	-0.440977	-0.440977	-0.440977	-0.440977	-0.440977	-0.440977	-0.440977	-0.440977	-0.440977	-0.440977	-0.440977
ENSG00000213703.2	-0.440977	-0.440977	0.273768	-0.440977	0.110232	0.131061	-0.440977	0.123193	-0.440977	-0.440977	0.122265	0.156001
ENSG00000235545.1	-0.440977	0.15077	-0.440977	-0.440977	-0.440977	-0.440977	-0.440977	-0.440977	-0.440977	-0.440977	-0.440977	-0.440977
ENSG00000125703.15	3.62008	3.43587	3.34811	4.44408	4.31698	4.32867	3.98207	3.66924	3.70683	4.87412	4.44923	4.54783
ENSG00000234318.1	-0.440977	-0.440977	-0.440977	-0.440977	0.110232	-0.440977	-0.440977	-0.440977	-0.440977	-0.440977	-0.440977	-0.440977
ENSG00000237163.1	-0.440977	-0.440977	-0.440977	-0.440977	-0.440977	-0.440977	-0.440977	-0.440977	-0.440977	-0.440977	-0.440977	-0.440977
ENSG00000229537.7	-0.440977	-0.440977	-0.440977	-0.440977	-0.440977	-0.440977	-0.440977	-0.440977	-0.440977	-0.440977	-0.440977	-0.440977
ENSG00000286455.1	-0.440977	-0.440977	-0.440977	-0.440977	-0.440977	-0.440977	-0.440977	-0.440977	-0.440977	-0.440977	-0.440977	-0.440977
ENSG00000227485.1	-0.440977	-0.440977	-0.440977	-0.440977	-0.440977	-0.440977	-0.440977	-0.440977	-0.440977	-0.440977	-0.440977	-0.440977
ENSG00000229225.1	-0.440977	-0.440977	-0.440977	-0.440977	-0.440977	-0.440977	-0.440977	-0.440977	-0.440977	-0.440977	-0.440977	-0.440977
ENSG00000203605.3	-0.440977	-0.440977	-0.440977	-0.440977	-0.440977	-0.440977	-0.440977	-0.440977	-0.440977	-0.440977	-0.440977	-0.440977
ENSG00000224209.8	-0.440977	-0.440977	-0.440977	-0.440977	-0.440977	-0.440977	-0.440977	-0.440977	-0.440977	-0.440977	-0.440977	-0.440977
ENSG00000252259.1	-0.440977	-0.440977	-0.440977	-0.440977	-0.440977	-0.440977	-0.440977	-0.440977	-0.440977	-0.440977	-0.440977	-0.440977
ENSG00000228734.2	-0.440977	-0.440977	-0.440977	-0.440977	-0.440977	-0.440977	-0.440977	-0.440977	-0.440977	-0.440977	-0.440977	-0.440977
ENSG00000223683.1	-0.440977	-0.440977	-0.440977	-0.440977	-0.440977	-0.440977	-0.440977	-0.440977	-0.440977	-0.440977	-0.440977	-0.440977
ENSG00000230798.7	-0.440977	-0.440977	-0.440977	-0.440977	0.110232	-0.440977	0.131383	-0.440977	-0.440977	0.118079	0.122265	-0.440977
ENSG00000187140.6	-0.440977	-0.440977	-0.440977	-0.440977	-0.440977	-0.440977	-0.440977	0.527721	0.198289	0.118079	0.526319	-0.440977
ENSG00000275836.1	-0.440977	-0.440977	-0.440977	-0.440977	-0.440977	-0.440977	-0.440977	-0.440977	-0.440977	-0.440977	-0.440977	-0.440977
ENSG00000252784.1	-0.440977	-0.440977	-0.440977	-0.440977	-0.440977	-0.440977	-0.440977	-0.440977	-0.440977	-0.440977	-0.440977	-0.440977
ENSG00000236674.1	-0.440977	-0.440977	-0.440977	-0.440977	-0.440977	-0.440977	-0.440977	-0.440977	-0.440977	-0.440977	-0.440977	-0.440977
ENSG00000088035.18	3.24694	3.10109	2.56857	3.51477	3.36934	2.98293	3.27863	3.20113	2.786	3.18655	3.40425	3.11526
ENSG00000142856.17	4.57621	3.74809	3.85141	5.17093	4.50294	4.24931	3.98207	3.99045	4.41086	5.13969	4.51731	4.72305
ENSG00000286429.1	-0.440977	-0.440977	-0.440977	-0.440977	-0.440977	-0.440977	-0.440977	-0.440977	-0.440977	-0.440977	-0.440977	-0.440977
ENSG00000203965.13	-0.440977	0.15077	0.749566	0.535589	-0.440977	1.11802	0.131383	0.123193	0.198289	1.50007	0.841616	0.156001
ENSG00000264271.2	-0.440977	-0.440977	-0.440977	-0.440977	-0.440977	-0.440977	-0.440977	-0.440977	-0.440977	-0.440977	-0.440977	-0.440977
ENSG00000251720.1	-0.440977	-0.440977	-0.440977	-0.440977	-0.440977	-0.440977	-0.440977	-0.440977	-0.440977	-0.440977	-0.440977	-0.440977
ENSG00000116652.6	0.120234	-0.440977	-0.440977	0.128405	0.508091	0.539593	0.131383	0.527721	0.198289	1.50007	0.122265	1.16792
ENSG00000276884.1	-0.440977	-0.440977	-0.440977	-0.440977	-0.440977	-0.440977	-0.440977	-0.440977	-0.440977	-0.440977	-0.440977	-0.440977
ENSG00000278287.1	-0.440977	-0.440977	-0.440977	-0.440977	-0.440977	-0.440977	-0.440977	-0.440977	-0.440977	-0.440977	-0.440977	-0.440977
ENSG00000277565.1	-0.440977	-0.440977	-0.440977	-0.440977	-0.440977	-0.440977	-0.440977	-0.440977	-0.440977	-0.440977	-0.440977	-0.440977
ENSG00000275823.1	-0.440977	-0.440977	-0.440977	-0.440977	-0.440977	-0.440977	-0.440977	-0.440977	-0.440977	-0.440977	-0.440977	-0.440977
ENSG00000277689.1	-0.440977	-0.440977	-0.440977	-0.440977	-0.440977	-0.440977	-0.440977	-0.440977	-0.440977	-0.440977	-0.440977	-0.440977
ENSG00000274199.1	-0.440977	-0.440977	-0.440977	-0.440977	-0.440977	-0.440977	-0.440977	-0.440977	-0.440977	-0.440977	-0.440977	-0.440977
ENSG00000079739.17	0.837912	0.15077	0.273768	1.52373	0.110232	0.131061	2.61288	0.843307	1.67845	2.19277	1.10021	1.392
ENSG00000244256.3	-0.440977	-0.440977	-0.440977	-0.440977	-0.440977	-0.440977	0.540078	0.123193	-0.440977	-0.440977	-0.440977	-0.440977
ENSG00000185483.13	-0.440977	0.15077	-0.440977	-0.440977	-0.440977	-0.440977	-0.440977	0.123193	-0.440977	0.519987	-0.440977	-0.440977
ENSG00000177452.7	-0.440977	-0.440977	-0.440977	-0.440977	-0.440977	-0.440977	-0.440977	-0.440977	-0.440977	-0.440977	-0.440977	-0.440977
ENSG00000228056.3	-0.440977	-0.440977	-0.440977	-0.440977	-0.440977	-0.440977	-0.440977	-0.440977	-0.440977	-0.440977	-0.440977	-0.440977
ENSG00000207190.1	-0.440977	-0.440977	-0.440977	-0.440977	-0.440977	-0.440977	-0.440977	-0.440977	-0.440977	-0.440977	-0.440977	-0.440977
ENSG00000200508.1	-0.440977	-0.440977	-0.440977	-0.440977	-0.440977	-0.440977	-0.440977	-0.440977	-0.440977	-0.440977	-0.440977	-0.440977
ENSG00000223949.8	4.04431	2.03505	1.63146	2.60487	0.819613	0.539593	2.98382	1.96687	1.48034	-0.440977	0.122265	-0.440977
ENSG00000284928.1	-0.440977	-0.440977	-0.440977	-0.440977	-0.440977	-0.440977	-0.440977	-0.440977	-0.440977	-0.440977	-0.440977	-0.440977
ENSG00000177414.14	-0.440977	-0.440977	-0.440977	-0.440977	-0.440977	-0.440977	-0.440977	-0.440977	-0.440977	-0.440977	-0.440977	-0.440977
ENSG00000238653.1	-0.440977	-0.440977	-0.440977	-0.440977	-0.440977	-0.440977	-0.440977	-0.440977	-0.440977	-0.440977	-0.440977	-0.440977
ENSG00000158966.16	3.01657	2.27662	2.6791	1.97991	0.819613	1.11802	3.22429	2.67282	2.14827	1.0917	1.10021	1.16792
ENSG00000264470.1	-0.440977	-0.440977	-0.440977	-0.440977	-0.440977	-0.440977	-0.440977	-0.440977	-0.440977	-0.440977	-0.440977	-0.440977
ENSG00000162437.15	-0.440977	-0.440977	-0.440977	-0.440977	-0.440977	-0.440977	0.131383	0.527721	-0.440977	0.519987	0.526319	-0.440977
ENSG00000162434.14	7.18389	7.5421	7.45918	7.03559	7.33839	7.21358	7.23187	7.26421	7.22314	6.71881	6.70763	6.7942
ENSG00000234784.2	-0.440977	-0.440977	-0.440977	-0.440977	-0.440977	-0.440977	-0.440977	-0.440977	-0.440977	-0.440977	-0.440977	-0.440977
ENSG00000233877.2	-0.440977	-0.440977	-0.440977	-0.440977	-0.440977	-0.440977	-0.440977	-0.440977	-0.440977	-0.440977	-0.440977	-0.440977
ENSG00000226891.9	0.523247	-0.440977	-0.440977	-0.440977	-0.440977	-0.440977	-0.440977	-0.440977	-0.440977	-0.440977	-0.440977	-0.440977
ENSG00000185031.6	-0.440977	-0.440977	-0.440977	-0.440977	-0.440977	-0.440977	-0.440977	-0.440977	-0.440977	-0.440977	-0.440977	-0.440977
ENSG00000272506.1	-0.440977	-0.440977	-0.440977	-0.440977	-0.440977	-0.440977	-0.440977	-0.440977	-0.440977	-0.440977	-0.440977	-0.440977
ENSG00000212257.1	-0.440977	-0.440977	-0.440977	-0.440977	-0.440977	-0.440977	-0.440977	-0.440977	-0.440977	-0.440977	-0.440977	-0.440977
ENSG00000265996.1	0.120234	-0.440977	-0.440977	0.128405	-0.440977	-0.440977	-0.440977	0.123193	0.198289	-0.440977	-0.440977	-0.440977
ENSG00000199135.1	-0.440977	-0.440977	-0.440977	-0.440977	-0.440977	-0.440977	-0.440977	-0.440977	-0.440977	-0.440977	-0.440977	-0.440977
ENSG00000288804.1	-0.440977	-0.440977	0.273768	0.128405	0.110232	0.131061	-0.440977	-0.440977	0.198289	0.118079	0.526319	-0.440977
ENSG00000235804.2	-0.440977	-0.440977	-0.440977	-0.440977	-0.440977	-0.440977	-0.440977	-0.440977	-0.440977	-0.440977	-0.440977	-0.440977
ENSG00000234496.2	-0.440977	-0.440977	-0.440977	-0.440977	-0.440977	-0.440977	-0.440977	-0.440977	-0.440977	-0.440977	-0.440977	-0.440977
ENSG00000162433.15	5.79128	5.82694	5.78278	4.53561	3.95192	4.07617	6.42809	6.18285	6.06306	5.36389	4.7614	4.6381
ENSG00000231622.1	-0.440977	-0.440977	-0.440977	-0.440977	-0.440977	-0.440977	-0.440977	-0.440977	-0.440977	-0.440977	-0.440977	0.156001
ENSG00000116675.16	2.49582	2.48349	2.1748	2.21958	2.05807	1.69861	2.69509	2.75045	2.27609	1.81798	1.31943	1.90962
ENSG00000229294.1	-0.440977	-0.440977	-0.440977	-0.440977	-0.440977	-0.440977	-0.440977	-0.440977	-0.440977	-0.440977	-0.440977	-0.440977
ENSG00000234144.1	-0.440977	-0.440977	-0.440977	-0.440977	-0.440977	-0.440977	-0.440977	-0.440977	-0.440977	-0.440977	-0.440977	-0.440977
ENSG00000290094.1	0.120234	-0.440977	-0.440977	-0.440977	-0.440977	-0.440977	0.540078	0.527721	0.198289	-0.440977	-0.440977	-0.440977
ENSG00000222624.1	-0.440977	-0.440977	-0.440977	-0.440977	-0.440977	-0.440977	-0.440977	-0.440977	-0.440977	-0.440977	-0.440977	-0.440977
ENSG00000213625.9	8.21466	8.2762	8.25226	8.0684	8.30415	8.39956	8.00077	7.93678	8.02631	7.85298	7.95861	7.84496
ENSG00000116678.20	5.6774	5.36027	5.52607	5.54592	5.83163	5.66001	4.94804	5.12639	5.18855	5.57909	5.58131	5.68172
ENSG00000237852.1	0.523247	0.15077	0.749566	1.69233	1.64892	0.539593	1.33924	1.1021	0.977272	1.50007	0.841616	0.577009
ENSG00000224570.1	-0.440977	-0.440977	-0.440977	-0.440977	-0.440977	-0.440977	-0.440977	-0.440977	-0.440977	-0.440977	-0.440977	-0.440977
ENSG00000285079.1	-0.440977	-0.440977	-0.440977	-0.440977	-0.440977	-0.440977	-0.440977	-0.440977	-0.440977	0.83398	-0.440977	0.156001
ENSG00000239319.3	-0.440977	-0.440977	-0.440977	-0.440977	-0.440977	-0.440977	-0.440977	-0.440977	0.639731	-0.440977	-0.440977	-0.440977
ENSG00000184588.18	2.08386	3.03688	3.05204	0.128405	0.110232	-0.440977	3.47757	3.66924	2.69743	0.83398	1.50968	0.577009
ENSG00000227466.1	-0.440977	-0.440977	-0.440977	-0.440977	-0.440977	-0.440977	-0.440977	-0.440977	-0.440977	-0.440977	-0.440977	-0.440977
ENSG00000223152.1	-0.440977	-0.440977	-0.440977	-0.440977	-0.440977	-0.440977	-0.440977	-0.440977	-0.440977	-0.440977	-0.440977	-0.440977
ENSG00000118473.23	5.85378	5.70828	5.66685	5.86109	6.25716	6.15692	5.30294	5.5411	5.313	5.45844	5.32693	5.34901
ENSG00000264720.3	-0.440977	-0.440977	-0.440977	-0.440977	-0.440977	-0.440977	-0.440977	-0.440977	-0.440977	-0.440977	-0.440977	-0.440977
ENSG00000248458.2	-0.440977	-0.440977	-0.440977	-0.440977	-0.440977	-0.440977	-0.440977	-0.440977	-0.440977	-0.440977	-0.440977	-0.440977
ENSG00000152760.10	7.23174	7.79353	7.77757	7.64893	8.22538	8.2428	7.73046	7.69316	7.61338	7.85732	8.16368	8.0541
ENSG00000172410.5	0.120234	-0.440977	-0.440977	-0.440977	-0.440977	-0.440977	-0.440977	-0.440977	0.198289	-0.440977	-0.440977	-0.440977
ENSG00000152763.17	2.95273	2.38376	2.44887	3.15946	2.78794	3.22338	2.5257	2.89419	2.39351	3.18655	1.96455	2.49695
ENSG00000231080.1	-0.440977	-0.440977	0.273768	-0.440977	0.110232	-0.440977	-0.440977	-0.440977	-0.440977	-0.440977	-0.440977	0.156001
ENSG00000198160.15	7.24845	7.38976	7.4553	6.91719	7.1769	7.15309	6.93473	7.04297	7.08595	6.67025	6.80162	6.82816
ENSG00000289394.1	-0.440977	-0.440977	-0.440977	-0.440977	-0.440977	-0.440977	-0.440977	-0.440977	-0.440977	-0.440977	-0.440977	-0.440977
ENSG00000116704.8	6.45294	6.17153	6.18051	6.41906	6.43343	6.55362	5.78817	5.98026	5.88402	6.01213	5.81563	6.03731
ENSG00000203963.12	-0.440977	-0.440977	-0.440977	-0.440977	-0.440977	-0.440977	-0.440977	-0.440977	-0.440977	-0.440977	-0.440977	-0.440977
ENSG00000252433.1	-0.440977	-0.440977	-0.440977	-0.440977	-0.440977	-0.440977	-0.440977	-0.440977	-0.440977	-0.440977	-0.440977	-0.440977
ENSG00000275678.1	-0.440977	-0.440977	-0.440977	-0.440977	-0.440977	-0.440977	-0.440977	-0.440977	-0.440977	-0.440977	-0.440977	-0.440977
ENSG00000162594.17	-0.440977	-0.440977	-0.440977	-0.440977	-0.440977	-0.440977	-0.440977	-0.440977	-0.440977	-0.440977	-0.440977	-0.440977
ENSG00000253074.1	-0.440977	-0.440977	-0.440977	-0.440977	-0.440977	-0.440977	-0.440977	-0.440977	-0.440977	-0.440977	-0.440977	-0.440977
ENSG00000252116.1	-0.440977	-0.440977	-0.440977	-0.440977	-0.440977	-0.440977	-0.440977	-0.440977	-0.440977	0.118079	-0.440977	-0.440977
ENSG00000228523.1	-0.440977	-0.440977	-0.440977	-0.440977	-0.440977	-0.440977	-0.440977	-0.440977	-0.440977	-0.440977	-0.440977	-0.440977
ENSG00000081985.14	4.65855	3.78765	3.98651	4.51327	4.18727	4.07617	4.93118	4.72627	4.9019	5.18187	4.83438	5.43965
ENSG00000142864.15	9.74872	9.59816	9.76143	9.55073	9.63902	9.61599	9.61169	9.67008	9.70895	9.48977	9.4901	9.72274
ENSG00000223263.1	-0.440977	-0.440977	-0.440977	-0.440977	-0.440977	-0.440977	-0.440977	-0.440977	-0.440977	-0.440977	-0.440977	-0.440977
ENSG00000235200.5	-0.440977	-0.440977	-0.440977	-0.440977	-0.440977	-0.440977	-0.440977	-0.440977	-0.440977	-0.440977	-0.440977	-0.440977
ENSG00000207504.1	-0.440977	-0.440977	-0.440977	-0.440977	-0.440977	-0.440977	-0.440977	-0.440977	-0.440977	-0.440977	-0.440977	-0.440977
ENSG00000238139.2	-0.440977	-0.440977	-0.440977	-0.440977	-0.440977	-0.440977	-0.440977	-0.440977	-0.440977	-0.440977	-0.440977	-0.440977
ENSG00000242482.3	-0.440977	-0.440977	-0.440977	-0.440977	-0.440977	-0.440977	-0.440977	-0.440977	-0.440977	-0.440977	-0.440977	-0.440977
ENSG00000232048.2	-0.440977	-0.440977	-0.440977	-0.440977	-0.440977	-0.440977	-0.440977	-0.440977	-0.440977	-0.440977	-0.440977	-0.440977
ENSG00000116717.13	5.65752	5.11801	5.33671	5.67231	5.39956	4.78771	6.19368	5.71576	5.9236	6.45206	5.9115	6.07819
ENSG00000172380.6	5.02732	5.83641	5.63977	4.8528	5.50132	5.5973	4.94804	5.50796	5.41374	4.98945	5.249	4.78363
ENSG00000238778.1	-0.440977	-0.440977	0.749566	-0.440977	0.110232	-0.440977	-0.440977	-0.440977	-0.440977	-0.440977	-0.440977	-0.440977
ENSG00000232284.9	-0.440977	-0.440977	-0.440977	-0.440977	-0.440977	0.131061	0.131383	-0.440977	-0.440977	-0.440977	-0.440977	-0.440977
ENSG00000235055.3	-0.440977	-0.440977	-0.440977	-0.440977	-0.440977	-0.440977	-0.440977	-0.440977	-0.440977	-0.440977	-0.440977	-0.440977
ENSG00000162595.8	-0.440977	-0.440977	-0.440977	-0.440977	-0.440977	-0.440977	-0.440977	-0.440977	0.198289	-0.440977	0.122265	0.156001
ENSG00000228431.1	-0.440977	-0.440977	-0.440977	-0.440977	-0.440977	-0.440977	-0.440977	-0.440977	-0.440977	-0.440977	-0.440977	-0.440977
ENSG00000116729.14	3.4912	3.48483	4.07002	3.32255	4.36577	4.35418	4.04612	4.11307	3.66072	4.31561	4.22333	4.08506
ENSG00000234383.1	-0.440977	-0.440977	-0.440977	-0.440977	-0.440977	-0.440977	-0.440977	0.123193	-0.440977	-0.440977	-0.440977	-0.440977
ENSG00000221203.1	-0.440977	-0.440977	-0.440977	-0.440977	-0.440977	-0.440977	-0.440977	-0.440977	-0.440977	-0.440977	-0.440977	-0.440977
ENSG00000229133.1	0.120234	-0.440977	-0.440977	-0.440977	-0.440977	-0.440977	-0.440977	0.123193	0.198289	-0.440977	-0.440977	-0.440977
ENSG00000225242.2	-0.440977	-0.440977	-0.440977	-0.440977	-0.440977	-0.440977	-0.440977	-0.440977	-0.440977	-0.440977	-0.440977	-0.440977
ENSG00000237622.1	-0.440977	-0.440977	-0.440977	-0.440977	-0.440977	-0.440977	-0.440977	-0.440977	-0.440977	-0.440977	-0.440977	-0.440977
ENSG00000229440.1	-0.440977	-0.440977	-0.440977	-0.440977	-0.440977	-0.440977	-0.440977	-0.440977	-0.440977	-0.440977	-0.440977	-0.440977
ENSG00000116745.7	-0.440977	-0.440977	-0.440977	-0.440977	-0.440977	-0.440977	-0.440977	-0.440977	-0.440977	-0.440977	-0.440977	-0.440977
ENSG00000024526.17	3.24694	2.27662	2.1748	4.09873	2.63712	3.16692	3.69295	2.59078	2.86945	3.80586	3.5843	3.2358
ENSG00000233589.1	-0.440977	-0.440977	-0.440977	-0.440977	-0.440977	-0.440977	-0.440977	-0.440977	-0.440977	-0.440977	-0.440977	-0.440977
ENSG00000234264.1	0.523247	-0.440977	-0.440977	0.128405	0.508091	-0.440977	-0.440977	0.123193	-0.440977	0.519987	0.526319	-0.440977
ENSG00000225167.1	-0.440977	-0.440977	-0.440977	-0.440977	-0.440977	-0.440977	-0.440977	-0.440977	-0.440977	-0.440977	-0.440977	-0.440977
ENSG00000285041.1	-0.440977	-0.440977	-0.440977	-0.440977	-0.440977	-0.440977	-0.440977	-0.440977	0.198289	-0.440977	-0.440977	-0.440977
ENSG00000285407.1	-0.440977	-0.440977	-0.440977	-0.440977	-0.440977	-0.440977	-0.440977	-0.440977	-0.440977	0.118079	-0.440977	-0.440977
[truncated: 59,853 more rows]

## Sheet: Con TB v Con mock DEG
Gene.stable.ID.version	Gene.name	logFC	AveExpr	P.Value	adj.P.Val	Gene.description	Chromosome.scaffold.name	Strand	GO.term.name	GO.term.accession	NCBI.gene..formerly.Entrezgene..ID
ENSG00000112096.19	NA	3.05853	10.1666	2.42174e-12	2.06846e-08	NA	NA	NA	NA	NA	NA
ENSG00000135919.14	SERPINE2	3.19624	8.93186	4.00694e-12	2.06846e-08	serpin family E member 2 [Source:HGNC Symbol;Acc:HGNC:8951]	2	-1	protein binding	GO:0005515	5270
ENSG00000185215.11	TNFAIP2	3.50067	7.85442	5.44522e-12	2.06846e-08	TNF alpha induced protein 2 [Source:HGNC Symbol;Acc:HGNC:11895]	14	1	exocyst	GO:0000145	7127
ENSG00000277443.3	MARCKS	2.51276	8.86125	3.3058e-11	9.41822e-08	myristoylated alanine rich protein kinase C substrate [Source:HGNC Symbol;Acc:HGNC:6759]	6	1	calmodulin binding	GO:0005516	4082
ENSG00000168389.18	MFSD2A	2.21611	8.861	5.11186e-11	1.01887e-07	major facilitator superfamily domain containing 2A [Source:HGNC Symbol;Acc:HGNC:25897]	1	1	membrane	GO:0016020	84879
ENSG00000144802.11	NFKBIZ	3.58263	5.11652	5.36438e-11	1.01887e-07	NFKB inhibitor zeta [Source:HGNC Symbol;Acc:HGNC:29805]	3	1			64332
ENSG00000119900.9	OGFRL1	1.71562	8.73833	1.42005e-10	2.31183e-07	opioid growth factor receptor like 1 [Source:HGNC Symbol;Acc:HGNC:21378]	6	1	membrane	GO:0016020	79627
ENSG00000254087.8	LYN	1.64251	8.85932	2.66367e-10	3.39853e-07	LYN proto-oncogene, Src family tyrosine kinase [Source:HGNC Symbol;Acc:HGNC:6735]	8	1	protein binding	GO:0005515	4067
ENSG00000149289.11	ZC3H12C	2.05224	7.0689	2.87555e-10	3.39853e-07	zinc finger CCCH-type containing 12C [Source:HGNC Symbol;Acc:HGNC:29362]	11	1	metal ion binding	GO:0046872	85463
ENSG00000153898.13	MCOLN2	2.95508	4.68077	2.98221e-10	3.39853e-07	mucolipin TRP cation channel 2 [Source:HGNC Symbol;Acc:HGNC:13357]	1	-1	membrane	GO:0016020	255231
ENSG00000157601.15	MX1	4.72355	5.63247	3.5361e-10	3.6634e-07	MX dynamin like GTPase 1 [Source:HGNC Symbol;Acc:HGNC:7532]	21	1	GTP binding	GO:0005525	4599
ENSG00000133805.16	AMPD3	2.4313	7.16611	4.2052e-10	3.99354e-07	adenosine monophosphate deaminase 3 [Source:HGNC Symbol;Acc:HGNC:470]	11	1			272
ENSG00000023445.16	BIRC3	4.11631	5.23563	5.35515e-10	4.4722e-07	baculoviral IAP repeat containing 3 [Source:HGNC Symbol;Acc:HGNC:591]	11	1	regulation of apoptotic process	GO:0042981	330
ENSG00000111331.14	OAS3	2.40563	6.15074	5.4941e-10	4.4722e-07	2'-5'-oligoadenylate synthetase 3 [Source:HGNC Symbol;Acc:HGNC:8088]	12	1	double-stranded RNA binding	GO:0003725	4940
ENSG00000111335.14	OAS2	3.38903	4.9839	6.55661e-10	4.98128e-07	2'-5'-oligoadenylate synthetase 2 [Source:HGNC Symbol;Acc:HGNC:8087]	12	1	nucleotidyltransferase activity	GO:0016779	4939
ENSG00000289880.1		3.30738	5.46523	9.84983e-10	7.01554e-07	novel transcript	1	1			NA
ENSG00000131979.20	GCH1	2.81624	5.79108	1.507e-09	1.01022e-06	GTP cyclohydrolase 1 [Source:HGNC Symbol;Acc:HGNC:4193]	14	-1	GTP cyclohydrolase I activity	GO:0003934	2643
ENSG00000123610.5	TNFAIP6	4.44761	6.62029	2.11047e-09	1.2213e-06	TNF alpha induced protein 6 [Source:HGNC Symbol;Acc:HGNC:11898]	2	1	hyaluronic acid binding	GO:0005540	7130
ENSG00000055332.19	EIF2AK2	1.9814	7.09795	2.11801e-09	1.2213e-06	eukaryotic translation initiation factor 2 alpha kinase 2 [Source:HGNC Symbol;Acc:HGNC:9437]	2	-1	ATP binding	GO:0005524	5610
ENSG00000056558.11	TRAF1	5.17253	3.78253	2.22235e-09	1.2213e-06	TNF receptor associated factor 1 [Source:HGNC Symbol;Acc:HGNC:12031]	9	-1	protein binding	GO:0005515	7185
ENSG00000136048.14	DRAM1	1.796	6.90933	2.38087e-09	1.2213e-06	DNA damage regulated autophagy modulator 1 [Source:HGNC Symbol;Acc:HGNC:25645]	12	1	cytoplasm	GO:0005737	55332
ENSG00000205413.8	SAMD9	2.29801	6.18509	2.3991e-09	1.2213e-06	sterile alpha motif domain containing 9 [Source:HGNC Symbol;Acc:HGNC:1348]	7	-1	protein binding	GO:0005515	54809
ENSG00000188313.13	PLSCR1	2.16388	6.41762	2.549e-09	1.2213e-06	phospholipid scramblase 1 [Source:HGNC Symbol;Acc:HGNC:9092]	3	-1	phospholipid scramblase activity	GO:0017128	5359
ENSG00000137710.17	RDX	1.59478	8.76361	2.63254e-09	1.2213e-06	radixin [Source:HGNC Symbol;Acc:HGNC:9944]	11	-1	cytoplasm	GO:0005737	5962
ENSG00000145901.16	TNIP1	2.68565	6.49007	2.67924e-09	1.2213e-06	TNFAIP3 interacting protein 1 [Source:HGNC Symbol;Acc:HGNC:16903]	5	-1	protein binding	GO:0005515	10318
ENSG00000010818.10	NA	3.97642	4.62031	2.81105e-09	1.23211e-06	NA	NA	NA	NA	NA	NA
ENSG00000138496.17	PARP9	2.54504	6.39545	3.90704e-09	1.64906e-06	poly(ADP-ribose) polymerase family member 9 [Source:HGNC Symbol;Acc:HGNC:24118]	3	-1	NAD+ ADP-ribosyltransferase activity	GO:0003950	83666
ENSG00000162924.16	REL	2.81698	5.77575	4.16062e-09	1.69337e-06	REL proto-oncogene, NF-kB subunit [Source:HGNC Symbol;Acc:HGNC:9954]	2	1	DNA binding	GO:0003677	5966
ENSG00000169116.11	PARM1	2.57031	5.03885	5.38693e-09	2.11688e-06	prostate androgen-regulated mucin-like protein 1 [Source:HGNC Symbol;Acc:HGNC:24536]	4	1	membrane	GO:0016020	25849
ENSG00000118503.17	TNFAIP3	2.77898	7.02811	6.25012e-09	2.37421e-06	TNF alpha induced protein 3 [Source:HGNC Symbol;Acc:HGNC:11896]	6	1	zinc ion binding	GO:0008270	7128
ENSG00000163840.10	DTX3L	1.54956	7.81604	6.96632e-09	2.56091e-06	deltex E3 ubiquitin ligase 3L [Source:HGNC Symbol;Acc:HGNC:30323]	3	1	nucleus	GO:0005634	151636
ENSG00000173846.13	PLK3	1.52932	7.23171	7.41651e-09	2.6412e-06	polo like kinase 3 [Source:HGNC Symbol;Acc:HGNC:2154]	1	1	protein binding	GO:0005515	1263
ENSG00000081041.9	CXCL2	5.37754	6.50709	7.70047e-09	2.65923e-06	C-X-C motif chemokine ligand 2 [Source:HGNC Symbol;Acc:HGNC:4603]	4	-1	extracellular region	GO:0005576	2920
ENSG00000130589.16	HELZ2	2.20268	5.62205	8.89405e-09	2.90175e-06	helicase with zinc finger 2 [Source:HGNC Symbol;Acc:HGNC:30021]	20	-1	RNA binding	GO:0003723	85441
ENSG00000277632.2	CCL3	3.59044	4.17091	8.91201e-09	2.90175e-06	C-C motif chemokine ligand 3 [Source:HGNC Symbol;Acc:HGNC:10627]	17	-1	extracellular region	GO:0005576	6348
ENSG00000145777.15	TSLP	5.42883	2.58397	9.55534e-09	3.02479e-06	thymic stromal lymphopoietin [Source:HGNC Symbol;Acc:HGNC:30743]	5	1	cytokine activity	GO:0005125	85480
ENSG00000154127.10	UBASH3B	-1.97015	6.93472	1.03799e-08	3.19702e-06	ubiquitin associated and SH3 domain containing B [Source:HGNC Symbol;Acc:HGNC:29884]	11	1	protein binding	GO:0005515	84959
ENSG00000163874.11	ZC3H12A	2.67843	6.166	1.21289e-08	3.6374e-06	zinc finger CCCH-type containing 12A [Source:HGNC Symbol;Acc:HGNC:26259]	1	1	cytoplasm	GO:0005737	80149
ENSG00000163565.20	IFI16	1.45314	8.30659	1.30552e-08	3.81481e-06	interferon gamma inducible protein 16 [Source:HGNC Symbol;Acc:HGNC:5395]	1	1	activation of innate immune response	GO:0002218	3428
ENSG00000134070.5	IRAK2	3.8223	5.12357	1.38656e-08	3.95031e-06	interleukin 1 receptor associated kinase 2 [Source:HGNC Symbol;Acc:HGNC:6113]	3	1	protein binding	GO:0005515	3656
ENSG00000146457.16	WTAP	1.84739	8.41388	1.52734e-08	4.24525e-06	WT1 associated protein [Source:HGNC Symbol;Acc:HGNC:16846]	6	1	nucleus	GO:0005634	9589
ENSG00000109320.14	NFKB1	1.49135	7.44423	1.79206e-08	4.86246e-06	nuclear factor kappa B subunit 1 [Source:HGNC Symbol;Acc:HGNC:7794]	4	1	protein binding	GO:0005515	4790
ENSG00000164181.14	ELOVL7	2.8088	5.51892	1.89949e-08	4.9487e-06	ELOVL fatty acid elongase 7 [Source:HGNC Symbol;Acc:HGNC:26292]	5	-1	integral component of membrane	GO:0016021	79993
ENSG00000105939.14	ZC3HAV1	1.22112	8.71401	1.91069e-08	4.9487e-06	zinc finger CCCH-type containing, antiviral 1 [Source:HGNC Symbol;Acc:HGNC:23721]	7	-1	metal ion binding	GO:0046872	56829
ENSG00000071051.14	NCK2	1.12267	7.37869	2.01573e-08	5.10471e-06	NCK adaptor protein 2 [Source:HGNC Symbol;Acc:HGNC:7665]	2	1	protein binding	GO:0005515	8440
ENSG00000163739.5	CXCL1	4.86548	6.91275	2.32311e-08	5.6796e-06	C-X-C motif chemokine ligand 1 [Source:HGNC Symbol;Acc:HGNC:4602]	4	1			2919
ENSG00000152778.10	IFIT5	3.28493	4.14291	2.34241e-08	5.6796e-06	interferon induced protein with tetratricopeptide repeats 5 [Source:HGNC Symbol;Acc:HGNC:13328]	10	1			24138
ENSG00000171617.15	ENC1	-1.34208	7.5598	2.47862e-08	5.88466e-06	ectodermal-neural cortex 1 [Source:HGNC Symbol;Acc:HGNC:3345]	5	-1	protein binding	GO:0005515	8507
ENSG00000143479.18	DYRK3	1.60278	6.19988	2.6267e-08	6.10894e-06	dual specificity tyrosine phosphorylation regulated kinase 3 [Source:HGNC Symbol;Acc:HGNC:3094]	1	1	ATP binding	GO:0005524	8444
ENSG00000213949.10	ITGA1	2.60862	4.4515	2.78627e-08	6.22999e-06	integrin subunit alpha 1 [Source:HGNC Symbol;Acc:HGNC:6134]	5	1	membrane	GO:0016020	3672
ENSG00000172817.4	CYP7B1	1.41738	6.36593	2.78808e-08	6.22999e-06	cytochrome P450 family 7 subfamily B member 1 [Source:HGNC Symbol;Acc:HGNC:2652]	8	-1			9420
ENSG00000104635.15	SLC39A14	2.00329	7.97281	3.0479e-08	6.6796e-06	solute carrier family 39 member 14 [Source:HGNC Symbol;Acc:HGNC:20858]	8	1	membrane	GO:0016020	23516
ENSG00000102096.9	PIM2	1.5849	6.76805	3.13226e-08	6.73495e-06	Pim-2 proto-oncogene, serine/threonine kinase [Source:HGNC Symbol;Acc:HGNC:8987]	X	-1	ATP binding	GO:0005524	11040
ENSG00000123689.6	G0S2	1.14479	9.83579	3.2126e-08	6.77978e-06	G0/G1 switch 2 [Source:HGNC Symbol;Acc:HGNC:30229]	1	1	mitochondrion	GO:0005739	50486
ENSG00000003989.18	SLC7A2	2.08964	5.62908	3.4904e-08	7.23211e-06	solute carrier family 7 member 2 [Source:HGNC Symbol;Acc:HGNC:11060]	8	1	membrane	GO:0016020	6542
ENSG00000130066.17	SAT1	1.44535	9.42593	3.75583e-08	7.64311e-06	spermidine/spermine N1-acetyltransferase 1 [Source:HGNC Symbol;Acc:HGNC:10540]	X	1			6303
ENSG00000159388.6	BTG2	1.18933	7.92942	4.01801e-08	8.0332e-06	BTG anti-proliferation factor 2 [Source:HGNC Symbol;Acc:HGNC:1131]	1	1	negative regulation of translation	GO:0017148	7832
ENSG00000115267.10	IFIH1	2.20181	5.58307	4.33719e-08	8.41982e-06	interferon induced with helicase C domain 1 [Source:HGNC Symbol;Acc:HGNC:18873]	2	-1			64135
ENSG00000137193.14	PIM1	1.28407	8.58779	4.35916e-08	8.41982e-06	Pim-1 proto-oncogene, serine/threonine kinase [Source:HGNC Symbol;Acc:HGNC:8986]	6	1	ATP binding	GO:0005524	5292
ENSG00000253522.6	MIR3142HG	5.16231	3.29029	4.7097e-08	8.94528e-06	MIR3142 host gene [Source:HGNC Symbol;Acc:HGNC:51944]	5	1	miRNA-mediated gene silencing	GO:0035195	107075116
ENSG00000185022.12	MAFF	1.35336	6.89322	4.98938e-08	9.32115e-06	MAF bZIP transcription factor F [Source:HGNC Symbol;Acc:HGNC:6780]	22	1			23764
ENSG00000127314.18	RAP1B	1.313	7.52271	5.23559e-08	9.62335e-06	RAP1B, member of RAS oncogene family [Source:HGNC Symbol;Acc:HGNC:9857]	12	1	GTP binding	GO:0005525	5908
ENSG00000173193.15	PARP14	1.89277	7.27204	5.37195e-08	9.71725e-06	poly(ADP-ribose) polymerase family member 14 [Source:HGNC Symbol;Acc:HGNC:29232]	3	1	NAD+ ADP-ribosyltransferase activity	GO:0003950	54625
ENSG00000117525.14	F3	1.74708	5.79737	5.52351e-08	9.83529e-06	coagulation factor III, tissue factor [Source:HGNC Symbol;Acc:HGNC:3541]	1	-1	protein binding	GO:0005515	2152
ENSG00000102921.8	N4BP1	1.12655	6.73103	5.92498e-08	1.01149e-05	NEDD4 binding protein 1 [Source:HGNC Symbol;Acc:HGNC:29850]	16	-1	RNA phosphodiester bond hydrolysis	GO:0090501	9683
ENSG00000168246.6	UBTD2	1.59282	6.6421	5.93772e-08	1.01149e-05	ubiquitin domain containing 2 [Source:HGNC Symbol;Acc:HGNC:24463]	5	-1	protein binding	GO:0005515	92181
ENSG00000253320.7	MAILR	3.01985	4.09654	5.94682e-08	1.01149e-05	macrophage interferon regulatory lncRNA [Source:HGNC Symbol;Acc:HGNC:51558]	8	1			NA
ENSG00000251194.2		2.87617	3.20895	7.02031e-08	1.17652e-05	novel transcript	11	1			NA
ENSG00000187608.10	ISG15	2.4962	4.53861	8.24507e-08	1.34222e-05	ISG15 ubiquitin like modifier [Source:HGNC Symbol;Acc:HGNC:4053]	1	1	protein binding	GO:0005515	9636
ENSG00000153214.11	TMEM87B	-1.18299	7.32449	8.29048e-08	1.34222e-05	transmembrane protein 87B [Source:HGNC Symbol;Acc:HGNC:25913]	2	1	integral component of membrane	GO:0016021	84910
ENSG00000132530.17	XAF1	3.14517	5.69535	8.36239e-08	1.34222e-05	XIAP associated factor 1 [Source:HGNC Symbol;Acc:HGNC:30932]	17	1			54739
ENSG00000133106.15	EPSTI1	2.2686	6.21559	8.54754e-08	1.35289e-05	epithelial stromal interaction 1 [Source:HGNC Symbol;Acc:HGNC:16465]	13	-1	protein binding	GO:0005515	94240
ENSG00000110047.18	EHD1	2.77233	7.55377	8.70114e-08	1.35464e-05	EH domain containing 1 [Source:HGNC Symbol;Acc:HGNC:3242]	11	-1	protein binding	GO:0005515	10938
ENSG00000214900.13	LINC01588	2.54365	3.51895	8.79634e-08	1.35464e-05	long intergenic non-protein coding RNA 1588 [Source:HGNC Symbol;Acc:HGNC:27503]	14	-1			196913
ENSG00000184014.9	DENND5A	1.98621	5.24718	9.29293e-08	1.40226e-05	DENN domain containing 5A [Source:HGNC Symbol;Acc:HGNC:19344]	11	-1	protein binding	GO:0005515	23258
ENSG00000164823.11	OSGIN2	1.18253	7.69518	9.35168e-08	1.40226e-05	oxidative stress induced growth inhibitor family member 2 [Source:HGNC Symbol;Acc:HGNC:1355]	8	1	signal transduction	GO:0007165	734
ENSG00000119729.12	RHOQ	1.34451	7.96713	9.60259e-08	1.41641e-05	ras homolog family member Q [Source:HGNC Symbol;Acc:HGNC:17736]	2	1			23433
ENSG00000183486.14	MX2	2.81037	4.94184	9.8666e-08	1.41641e-05	MX dynamin like GTPase 2 [Source:HGNC Symbol;Acc:HGNC:7533]	21	1			4600
ENSG00000110911.17	SLC11A2	1.02298	7.73527	9.94566e-08	1.41641e-05	solute carrier family 11 member 2 [Source:HGNC Symbol;Acc:HGNC:10908]	12	-1	membrane	GO:0016020	4891
ENSG00000125148.7	MT2A	1.90042	6.11449	9.97595e-08	1.41641e-05	metallothionein 2A [Source:HGNC Symbol;Acc:HGNC:7406]	16	1			4502
ENSG00000163661.4	PTX3	3.27066	4.95386	1.00675e-07	1.41641e-05	pentraxin 3 [Source:HGNC Symbol;Acc:HGNC:9692]	3	1	extracellular space	GO:0005615	5806
ENSG00000152484.14	USP12	1.7082	7.57099	1.11016e-07	1.54286e-05	ubiquitin specific peptidase 12 [Source:HGNC Symbol;Acc:HGNC:20485]	13	-1	ubiquitin-dependent protein catabolic process	GO:0006511	219333
ENSG00000196839.14	ADA	2.09346	4.02022	1.13174e-07	1.55367e-05	adenosine deaminase [Source:HGNC Symbol;Acc:HGNC:186]	20	-1			100
ENSG00000119917.15	IFIT3	4.42637	6.06122	1.14521e-07	1.55367e-05	interferon induced protein with tetratricopeptide repeats 3 [Source:HGNC Symbol;Acc:HGNC:5411]	10	1	protein binding	GO:0005515	3437
ENSG00000237927.1		5.17607	0.0753658	1.31902e-07	1.7605e-05	novel transcript	6	-1			NA
ENSG00000184221.13	OLIG1	1.62591	5.36531	1.32857e-07	1.7605e-05	oligodendrocyte transcription factor 1 [Source:HGNC Symbol;Acc:HGNC:16983]	21	1	protein dimerization activity	GO:0046983	116448
ENSG00000169122.12	FAM110B	1.97527	4.39383	1.35578e-07	1.7713e-05	family with sequence similarity 110 member B [Source:HGNC Symbol;Acc:HGNC:28587]	8	1	cytosol	GO:0005829	90362
ENSG00000091527.17	CDV3	0.951301	9.2981	1.3678e-07	1.7713e-05	CDV3 homolog [Source:HGNC Symbol;Acc:HGNC:26928]	3	1			55573
ENSG00000288658.2		2.22191	5.38681	1.41643e-07	1.81366e-05	novel protein, ortholog of Gm2102 (M. musculus)	2	-1	membrane	GO:0016020	122319436
ENSG00000110944.9	IL23A	3.53591	4.16911	1.6011e-07	2.01296e-05	interleukin 23 subunit alpha [Source:HGNC Symbol;Acc:HGNC:15488]	12	1			51561
ENSG00000031081.11	ARHGAP31	1.46674	5.45612	1.6074e-07	2.01296e-05	Rho GTPase activating protein 31 [Source:HGNC Symbol;Acc:HGNC:29216]	3	1	signal transduction	GO:0007165	57514
ENSG00000104312.8	RIPK2	1.59932	5.28447	1.64051e-07	2.03209e-05	receptor interacting serine/threonine kinase 2 [Source:HGNC Symbol;Acc:HGNC:10020]	8	1	kinase activity	GO:0016301	8767
ENSG00000165379.14	LRFN5	2.77275	4.24351	1.75411e-07	2.14945e-05	leucine rich repeat and fibronectin type III domain containing 5 [Source:HGNC Symbol;Acc:HGNC:20360]	14	1	protein binding	GO:0005515	145581
ENSG00000164236.12	ANKRD33B	3.55617	2.24726	1.80018e-07	2.18243e-05	ankyrin repeat domain 33B [Source:HGNC Symbol;Acc:HGNC:35240]	5	1			651746
ENSG00000119866.22	BCL11A	2.66404	3.84256	2.01065e-07	2.40881e-05	BAF chromatin remodeling complex subunit BCL11A [Source:HGNC Symbol;Acc:HGNC:13221]	2	-1			53335
ENSG00000115919.15	KYNU	1.96885	7.15728	2.02918e-07	2.40881e-05	kynureninase [Source:HGNC Symbol;Acc:HGNC:6469]	2	1	cytoplasm	GO:0005737	8942
ENSG00000026508.21	CD44	1.516	9.65139	2.10807e-07	2.47563e-05	CD44 molecule (Indian blood group) [Source:HGNC Symbol;Acc:HGNC:1681]	11	1	hyaluronic acid binding	GO:0005540	960
ENSG00000125733.18	TRIP10	1.62775	5.50929	2.12892e-07	2.47563e-05	thyroid hormone receptor interactor 10 [Source:HGNC Symbol;Acc:HGNC:12304]	19	1	protein binding	GO:0005515	9322
ENSG00000162413.17	KLHL21	1.32162	6.48113	2.32987e-07	2.68193e-05	kelch like family member 21 [Source:HGNC Symbol;Acc:HGNC:29041]	1	-1	protein binding	GO:0005515	9903
ENSG00000110042.8	DTX4	2.52487	5.04664	2.37665e-07	2.70843e-05	deltex E3 ubiquitin ligase 4 [Source:HGNC Symbol;Acc:HGNC:29151]	11	1	metal ion binding	GO:0046872	23220
ENSG00000152503.10	TRIM36	2.02496	3.84712	2.46991e-07	2.78684e-05	tripartite motif containing 36 [Source:HGNC Symbol;Acc:HGNC:16280]	5	-1	protein binding	GO:0005515	55521
ENSG00000271216.2	LINC01050	1.856	4.84497	2.57004e-07	2.87139e-05	long intergenic non-protein coding RNA 1050 [Source:HGNC Symbol;Acc:HGNC:49044]	13	-1			NA
ENSG00000134602.16	STK26	1.56505	5.8683	2.62089e-07	2.89977e-05	serine/threonine kinase 26 [Source:HGNC Symbol;Acc:HGNC:18174]	X	1	ATP binding	GO:0005524	51765
ENSG00000178860.9	MSC	1.81554	5.87168	2.70617e-07	2.96534e-05	musculin [Source:HGNC Symbol;Acc:HGNC:7321]	8	-1	protein dimerization activity	GO:0046983	9242
ENSG00000175040.6	CHST2	1.84699	6.32577	2.81852e-07	3.05903e-05	carbohydrate sulfotransferase 2 [Source:HGNC Symbol;Acc:HGNC:1970]	3	1	sulfotransferase activity	GO:0008146	9435
ENSG00000118257.17	NRP2	1.77829	7.22628	2.93043e-07	3.11095e-05	neuropilin 2 [Source:HGNC Symbol;Acc:HGNC:8005]	2	1			8828
ENSG00000197442.11	MAP3K5	1.21805	6.25765	2.95838e-07	3.11095e-05	mitogen-activated protein kinase kinase kinase 5 [Source:HGNC Symbol;Acc:HGNC:6857]	6	-1	ATP binding	GO:0005524	4217
ENSG00000145779.8	TNFAIP8	1.68678	7.82395	2.96332e-07	3.11095e-05	TNF alpha induced protein 8 [Source:HGNC Symbol;Acc:HGNC:17260]	5	1	regulation of apoptotic process	GO:0042981	25816
ENSG00000121060.19	TRIM25	1.85807	5.92901	2.97555e-07	3.11095e-05	tripartite motif containing 25 [Source:HGNC Symbol;Acc:HGNC:12932]	17	-1	metal ion binding	GO:0046872	7706
ENSG00000090339.9	ICAM1	1.44478	7.32285	3.0593e-07	3.14701e-05	intercellular adhesion molecule 1 [Source:HGNC Symbol;Acc:HGNC:5344]	19	1	membrane	GO:0016020	3383
ENSG00000135604.11	STX11	2.61671	4.3253	3.09944e-07	3.14701e-05	syntaxin 11 [Source:HGNC Symbol;Acc:HGNC:11429]	6	1	membrane	GO:0016020	8676
ENSG00000157654.19	PALM2AKAP2	1.31577	7.07165	3.10751e-07	3.14701e-05	PALM2 and AKAP2 fusion [Source:HGNC Symbol;Acc:HGNC:33529]	9	1			445815
ENSG00000171115.4	GIMAP8	1.86093	4.47937	3.1205e-07	3.14701e-05	GTPase, IMAP family member 8 [Source:HGNC Symbol;Acc:HGNC:21792]	7	1	GTP binding	GO:0005525	155038
ENSG00000197122.13	SRC	2.17018	4.87713	3.5683e-07	3.56704e-05	SRC proto-oncogene, non-receptor tyrosine kinase [Source:HGNC Symbol;Acc:HGNC:11283]	20	1			6714
ENSG00000118946.12	PCDH17	3.2718	3.33047	3.60745e-07	3.57483e-05	protocadherin 17 [Source:HGNC Symbol;Acc:HGNC:14267]	13	1	membrane	GO:0016020	27253
ENSG00000262097.3	LINC02185	-2.62064	4.97457	3.80085e-07	3.72408e-05	long intergenic non-protein coding RNA 2185 [Source:HGNC Symbol;Acc:HGNC:53047]	16	-1			NA
ENSG00000135111.16	TBX3	2.37176	5.25694	3.82342e-07	3.72408e-05	T-box transcription factor 3 [Source:HGNC Symbol;Acc:HGNC:11602]	12	-1	nucleus	GO:0005634	6926
ENSG00000177409.12	SAMD9L	3.3552	5.04363	3.93873e-07	3.80388e-05	sterile alpha motif domain containing 9 like [Source:HGNC Symbol;Acc:HGNC:1349]	7	-1	protein binding	GO:0005515	219285
ENSG00000075651.17	PLD1	1.88198	3.50903	4.0444e-07	3.87311e-05	phospholipase D1 [Source:HGNC Symbol;Acc:HGNC:9067]	3	-1			5337
ENSG00000169504.15	CLIC4	0.990375	7.72651	4.11581e-07	3.89914e-05	chloride intracellular channel 4 [Source:HGNC Symbol;Acc:HGNC:13518]	1	1			25932
ENSG00000110436.13	SLC1A2	2.15163	3.91311	4.14002e-07	3.89914e-05	solute carrier family 1 member 2 [Source:HGNC Symbol;Acc:HGNC:10940]	11	-1	integral component of membrane	GO:0016021	6506
ENSG00000102554.14	KLF5	2.29149	4.24003	4.21873e-07	3.94071e-05	Kruppel like factor 5 [Source:HGNC Symbol;Acc:HGNC:6349]	13	1			688
ENSG00000131669.10	NINJ1	1.2015	6.87672	4.47294e-07	4.11986e-05	ninjurin 1 [Source:HGNC Symbol;Acc:HGNC:7824]	9	-1	integral component of membrane	GO:0016021	4814
ENSG00000158470.5	B4GALT5	1.66483	6.93611	4.48282e-07	4.11986e-05	beta-1,4-galactosyltransferase 5 [Source:HGNC Symbol;Acc:HGNC:928]	20	-1	membrane	GO:0016020	9334
ENSG00000089127.15	OAS1	2.56192	5.08609	4.53356e-07	4.13316e-05	2'-5'-oligoadenylate synthetase 1 [Source:HGNC Symbol;Acc:HGNC:8086]	12	1	nucleotidyltransferase activity	GO:0016779	4938
ENSG00000135905.21	DOCK10	-1.02311	7.45329	4.66965e-07	4.20224e-05	dedicator of cytokinesis 10 [Source:HGNC Symbol;Acc:HGNC:23479]	2	-1	nucleus	GO:0005634	55619
ENSG00000185862.7	EVI2B	-1.05135	6.88414	4.68309e-07	4.20224e-05	ecotropic viral integration site 2B [Source:HGNC Symbol;Acc:HGNC:3500]	17	-1	membrane	GO:0016020	2124
ENSG00000120129.6	DUSP1	1.83347	5.22976	4.73272e-07	4.2136e-05	dual specificity phosphatase 1 [Source:HGNC Symbol;Acc:HGNC:3064]	5	-1	phosphatase activity	GO:0016791	1843
ENSG00000008513.16	ST3GAL1	1.92162	7.45952	4.79685e-07	4.22894e-05	ST3 beta-galactoside alpha-2,3-sialyltransferase 1 [Source:HGNC Symbol;Acc:HGNC:10862]	8	-1	protein glycosylation	GO:0006486	6482
ENSG00000153208.18	MERTK	-3.18347	4.2994	4.83418e-07	4.22894e-05	MER proto-oncogene, tyrosine kinase [Source:HGNC Symbol;Acc:HGNC:7027]	2	1	protein binding	GO:0005515	10461
ENSG00000289198.1		4.89318	1.23694	4.86127e-07	4.22894e-05	novel transcript	6	1			NA
ENSG00000140464.20	PML	1.78818	5.3447	4.9826e-07	4.30164e-05	PML nuclear body scaffold [Source:HGNC Symbol;Acc:HGNC:9113]	15	1	zinc ion binding	GO:0008270	5371
ENSG00000181634.8	TNFSF15	1.56831	6.49246	5.33675e-07	4.57275e-05	TNF superfamily member 15 [Source:HGNC Symbol;Acc:HGNC:11931]	9	-1	membrane	GO:0016020	9966
ENSG00000137628.18	DDX60	1.62561	5.11922	5.4829e-07	4.66292e-05	DExD/H-box helicase 60 [Source:HGNC Symbol;Acc:HGNC:25942]	4	-1	nucleic acid binding	GO:0003676	55601
ENSG00000138639.18	ARHGAP24	3.41422	2.39943	5.91714e-07	4.99494e-05	Rho GTPase activating protein 24 [Source:HGNC Symbol;Acc:HGNC:25361]	4	1	signal transduction	GO:0007165	83478
ENSG00000170525.21	PFKFB3	1.36426	6.39758	5.98886e-07	5.01831e-05	6-phosphofructo-2-kinase/fructose-2,6-biphosphatase 3 [Source:HGNC Symbol;Acc:HGNC:8874]	10	1	ATP binding	GO:0005524	5209
ENSG00000275302.2	CCL4	5.14888	2.77826	6.133e-07	5.10159e-05	C-C motif chemokine ligand 4 [Source:HGNC Symbol;Acc:HGNC:10630]	17	1	extracellular region	GO:0005576	6351
ENSG00000159200.18	RCAN1	1.08099	8.27287	6.23359e-07	5.14768e-05	regulator of calcineurin 1 [Source:HGNC Symbol;Acc:HGNC:3040]	21	-1			1827
ENSG00000187479.9	C11orf96	4.44828	2.9842	6.83299e-07	5.60207e-05	chromosome 11 open reading frame 96 [Source:HGNC Symbol;Acc:HGNC:38675]	11	1			387763
ENSG00000011007.13	ELOA	0.807108	7.09385	6.90324e-07	5.61924e-05	elongin A [Source:HGNC Symbol;Acc:HGNC:11620]	1	1			6924
ENSG00000107201.11	DDX58	4.84436	0.717056	7.02193e-07	5.67395e-05	DExD/H-box helicase 58 [Source:HGNC Symbol;Acc:HGNC:19102]	9	-1	ATP binding	GO:0005524	23586
ENSG00000198355.5	PIM3	1.04413	9.4651	7.07003e-07	5.67395e-05	Pim-3 proto-oncogene, serine/threonine kinase [Source:HGNC Symbol;Acc:HGNC:19310]	22	1	ATP binding	GO:0005524	415116
ENSG00000120910.15	PPP3CC	1.37345	5.58251	7.57534e-07	6.03697e-05	protein phosphatase 3 catalytic subunit gamma [Source:HGNC Symbol;Acc:HGNC:9316]	8	1	hydrolase activity	GO:0016787	5533
ENSG00000271614.1	ATP2B1-AS1	1.65151	5.1527	7.73051e-07	6.10747e-05	ATP2B1 antisense RNA 1 [Source:HGNC Symbol;Acc:HGNC:27883]	12	1			NA
ENSG00000168495.13	POLR3D	1.05058	6.38051	7.771e-07	6.10747e-05	RNA polymerase III subunit D [Source:HGNC Symbol;Acc:HGNC:1080]	8	1	DNA binding	GO:0003677	661
ENSG00000102794.10	ACOD1	5.42301	1.89228	8.60561e-07	6.71709e-05	aconitate decarboxylase 1 [Source:HGNC Symbol;Acc:HGNC:33904]	13	1	mitochondrion	GO:0005739	730249
ENSG00000145675.16	PIK3R1	1.06203	7.74603	9.00825e-07	6.98354e-05	phosphoinositide-3-kinase regulatory subunit 1 [Source:HGNC Symbol;Acc:HGNC:8979]	5	1			5295
ENSG00000134107.5	BHLHE40	1.11999	6.19738	9.69764e-07	7.46718e-05	basic helix-loop-helix family member e40 [Source:HGNC Symbol;Acc:HGNC:1046]	3	1			8553
ENSG00000152558.15	TMEM123	0.77456	8.49634	1.03926e-06	7.94862e-05	transmembrane protein 123 [Source:HGNC Symbol;Acc:HGNC:30138]	11	-1	membrane	GO:0016020	114908
ENSG00000154640.15	BTG3	1.1274	6.46088	1.09562e-06	8.32382e-05	BTG anti-proliferation factor 3 [Source:HGNC Symbol;Acc:HGNC:1132]	21	-1	protein binding	GO:0005515	10950
ENSG00000169155.10	ZBTB43	0.89439	8.4691	1.12732e-06	8.5079e-05	zinc finger and BTB domain containing 43 [Source:HGNC Symbol;Acc:HGNC:17908]	9	1	protein binding	GO:0005515	23099
ENSG00000152229.18	PSTPIP2	2.23102	3.34118	1.22079e-06	9.11421e-05	proline-serine-threonine phosphatase interacting protein 2 [Source:HGNC Symbol;Acc:HGNC:9581]	18	-1	cytoplasm	GO:0005737	9050
ENSG00000140030.6	GPR65	-1.48169	5.41744	1.22618e-06	9.11421e-05	G protein-coupled receptor 65 [Source:HGNC Symbol;Acc:HGNC:4517]	14	1	integral component of membrane	GO:0016021	8477
ENSG00000071073.13	MGAT4A	-0.990257	6.60027	1.23165e-06	9.11421e-05	alpha-1,3-mannosyl-glycoprotein 4-beta-N-acetylglucosaminyltransferase A [Source:HGNC Symbol;Acc:HGNC:7047]	2	-1	membrane	GO:0016020	11320
ENSG00000251230.7	MIR3945HG	4.99813	0.648408	1.24125e-06	9.12597e-05	MIR3945 host gene [Source:HGNC Symbol;Acc:HGNC:52002]	4	-1			731424
ENSG00000066697.15	MSANTD3	0.8534	7.51812	1.35229e-06	9.87862e-05	Myb/SANT DNA binding domain containing 3 [Source:HGNC Symbol;Acc:HGNC:23370]	9	1	protein binding	GO:0005515	91283
ENSG00000138685.17	FGF2	2.22993	6.72102	1.39161e-06	0.000100905	fibroblast growth factor 2 [Source:HGNC Symbol;Acc:HGNC:3676]	4	1	growth factor activity	GO:0008083	2247
ENSG00000196405.13	EVL	-1.25099	6.48508	1.399e-06	0.000100905	Enah/Vasp-like [Source:HGNC Symbol;Acc:HGNC:20234]	14	1	cytoplasm	GO:0005737	51466
ENSG00000105246.6	EBI3	2.34228	4.08329	1.48467e-06	0.000106411	Epstein-Barr virus induced 3 [Source:HGNC Symbol;Acc:HGNC:3129]	19	1	protein binding	GO:0005515	10148
ENSG00000065911.13	MTHFD2	0.716981	9.63229	1.51403e-06	0.000107837	methylenetetrahydrofolate dehydrogenase (NADP+ dependent) 2, methenyltetrahydrofolate cyclohydrolase [Source:HGNC Symbol;Acc:HGNC:7434]	2	1	catalytic activity	GO:0003824	10797
ENSG00000145555.15	MYO10	1.68506	6.68474	1.58015e-06	0.000111847	myosin X [Source:HGNC Symbol;Acc:HGNC:7593]	5	-1	protein binding	GO:0005515	4651
ENSG00000087074.8	NA	0.857671	8.10697	1.59118e-06	0.000111932	NA	NA	NA	NA	NA	NA
ENSG00000106701.13	FSD1L	2.24874	4.2173	1.62799e-06	0.000113819	fibronectin type III and SPRY domain containing 1 like [Source:HGNC Symbol;Acc:HGNC:13753]	9	1	protein binding	GO:0005515	83856
ENSG00000135373.13	EHF	4.36896	-0.0880125	1.6558e-06	0.000114325	ETS homologous factor [Source:HGNC Symbol;Acc:HGNC:3246]	11	1			26298
ENSG00000143507.18	DUSP10	0.924061	6.59364	1.66146e-06	0.000114325	dual specificity phosphatase 10 [Source:HGNC Symbol;Acc:HGNC:3065]	1	-1	phosphatase activity	GO:0016791	11221
ENSG00000115825.11	PRKD3	1.33462	5.18255	1.66532e-06	0.000114325	protein kinase D3 [Source:HGNC Symbol;Acc:HGNC:9408]	2	-1	ATP binding	GO:0005524	23683
ENSG00000125657.5	TNFSF9	2.5847	4.41554	1.67829e-06	0.000114526	TNF superfamily member 9 [Source:HGNC Symbol;Acc:HGNC:11939]	19	1	membrane	GO:0016020	8744
ENSG00000043462.13	LCP2	1.31162	6.8574	1.71431e-06	0.000115248	lymphocyte cytosolic protein 2 [Source:HGNC Symbol;Acc:HGNC:6529]	5	-1	protein binding	GO:0005515	3937
ENSG00000135899.20	SP110	2.09149	6.43728	1.71705e-06	0.000115248	SP110 nuclear body protein [Source:HGNC Symbol;Acc:HGNC:5401]	2	-1	nucleus	GO:0005634	3431
ENSG00000155324.10	GRAMD2B	1.33934	4.58882	1.72059e-06	0.000115248	GRAM domain containing 2B [Source:HGNC Symbol;Acc:HGNC:24911]	5	1	protein binding	GO:0005515	65983
ENSG00000276085.1	CCL3L3	4.52055	2.83306	1.73626e-06	0.000115248	C-C motif chemokine ligand 3 like 3 [Source:HGNC Symbol;Acc:HGNC:30554]	17	-1			6349
ENSG00000162433.15	AK4	1.64682	5.25906	1.74698e-06	0.000115248	adenylate kinase 4 [Source:HGNC Symbol;Acc:HGNC:363]	1	1			205
ENSG00000069493.15	CLEC2D	1.68817	4.67709	1.74956e-06	0.000115248	C-type lectin domain family 2 member D [Source:HGNC Symbol;Acc:HGNC:14351]	12	1			29121
ENSG00000052795.13	FNIP2	1.1782	7.74716	1.85435e-06	0.000121449	folliculin interacting protein 2 [Source:HGNC Symbol;Acc:HGNC:29280]	4	1	cytoplasm	GO:0005737	57600
ENSG00000129422.15	MTUS1	-1.41311	5.2725	1.89114e-06	0.000123151	microtubule associated scaffold protein 1 [Source:HGNC Symbol;Acc:HGNC:29789]	8	-1	nucleus	GO:0005634	57509
ENSG00000205683.12	DPF3	-1.57304	4.83324	1.9577e-06	0.000126761	double PHD fingers 3 [Source:HGNC Symbol;Acc:HGNC:17427]	14	-1	nucleus	GO:0005634	8110
ENSG00000134326.12	CMPK2	3.71384	5.58153	1.99908e-06	0.000128709	cytidine/uridine monophosphate kinase 2 [Source:HGNC Symbol;Acc:HGNC:27015]	2	-1	nucleotide binding	GO:0000166	129607
ENSG00000168884.15	TNIP2	1.22484	5.00449	2.03481e-06	0.000130274	TNFAIP3 interacting protein 2 [Source:HGNC Symbol;Acc:HGNC:19118]	4	-1	K63-linked polyubiquitin modification-dependent protein binding	GO:0070530	79155
ENSG00000185947.15	ZNF267	1.00403	7.62153	2.07098e-06	0.000131849	zinc finger protein 267 [Source:HGNC Symbol;Acc:HGNC:13060]	16	1	regulation of transcription, DNA-templated	GO:0006355	10308
ENSG00000105371.10	ICAM4	2.48194	2.77962	2.08336e-06	0.0001319	intercellular adhesion molecule 4 (Landsteiner-Wiener blood group) [Source:HGNC Symbol;Acc:HGNC:5347]	19	1	cellular anatomical entity	GO:0110165	3386
ENSG00000184557.4	SOCS3	3.84214	2.89276	2.10292e-06	0.000132403	suppressor of cytokine signaling 3 [Source:HGNC Symbol;Acc:HGNC:19391]	17	-1	negative regulation of apoptotic process	GO:0043066	9021
ENSG00000130813.18	SHFL	1.54347	3.96143	2.12294e-06	0.000132928	shiftless antiviral inhibitor of ribosomal frameshifting [Source:HGNC Symbol;Acc:HGNC:25649]	19	1			55337
ENSG00000251442.8	LINC01094	-1.81996	4.51364	2.27768e-06	0.000141838	long intergenic non-protein coding RNA 1094 [Source:HGNC Symbol;Acc:HGNC:49219]	4	1			NA
ENSG00000255521.3	CD44-DT	4.05771	0.758068	2.34679e-06	0.000145348	CD44 divergent transcript [Source:HGNC Symbol;Acc:HGNC:56175]	11	-1			100507144
ENSG00000067066.17	SP100	0.80775	8.26876	2.394e-06	0.00014747	SP100 nuclear antigen [Source:HGNC Symbol;Acc:HGNC:11206]	2	1	nucleus	GO:0005634	6672
ENSG00000158714.11	SLAMF8	-0.910194	7.00718	2.59143e-06	0.000158774	SLAM family member 8 [Source:HGNC Symbol;Acc:HGNC:21391]	1	1	membrane	GO:0016020	56833
ENSG00000174130.13	TLR6	-1.18015	5.28767	2.62285e-06	0.00015984	toll like receptor 6 [Source:HGNC Symbol;Acc:HGNC:16711]	4	-1	protein binding	GO:0005515	10333
ENSG00000242741.2	LINC02005	3.6077	0.148815	2.77303e-06	0.000168093	long intergenic non-protein coding RNA 2005 [Source:HGNC Symbol;Acc:HGNC:52839]	3	1			NA
ENSG00000028277.22	POU2F2	1.78733	9.33586	2.84914e-06	0.000171792	POU class 2 homeobox 2 [Source:HGNC Symbol;Acc:HGNC:9213]	19	-1	DNA binding	GO:0003677	5452
ENSG00000168334.9	XIRP1	1.63126	3.65434	2.88392e-06	0.000172975	xin actin binding repeat containing 1 [Source:HGNC Symbol;Acc:HGNC:14301]	3	-1	actin binding	GO:0003779	165904
ENSG00000140526.18	ABHD2	-0.900223	8.12589	3.00933e-06	0.000179004	abhydrolase domain containing 2, acylglycerol lipase [Source:HGNC Symbol;Acc:HGNC:18717]	15	1			11057
ENSG00000183742.13	MACC1	4.72529	0.318688	3.01586e-06	0.000179004	MET transcriptional regulator MACC1 [Source:HGNC Symbol;Acc:HGNC:30215]	7	-1	protein binding	GO:0005515	346389
ENSG00000151726.15	NA	1.27418	7.2022	3.15864e-06	0.000186507	NA	NA	NA	NA	NA	NA
ENSG00000168386.19	FILIP1L	-1.1542	5.06983	3.18635e-06	0.000187173	filamin A interacting protein 1 like [Source:HGNC Symbol;Acc:HGNC:24589]	3	-1			11259
ENSG00000073756.13	PTGS2	5.40072	6.59463	3.22134e-06	0.000187812	prostaglandin-endoperoxide synthase 2 [Source:HGNC Symbol;Acc:HGNC:9605]	1	-1	nucleus	GO:0005634	5743
ENSG00000146374.14	RSPO3	2.95779	2.65275	3.23018e-06	0.000187812	R-spondin 3 [Source:HGNC Symbol;Acc:HGNC:20866]	6	1	extracellular region	GO:0005576	84870
ENSG00000159212.13	CLIC6	1.86849	3.97982	3.30567e-06	0.000191226	chloride intracellular channel 6 [Source:HGNC Symbol;Acc:HGNC:2065]	21	1	cytoplasm	GO:0005737	54102
ENSG00000077420.16	APBB1IP	-1.60442	5.59395	3.38813e-06	0.000195006	amyloid beta precursor protein binding family B member 1 interacting protein [Source:HGNC Symbol;Acc:HGNC:17379]	10	1	signal transduction	GO:0007165	54518
ENSG00000164292.13	RHOBTB3	1.29557	8.68562	3.59665e-06	0.000205562	Rho related BTB domain containing 3 [Source:HGNC Symbol;Acc:HGNC:18757]	5	1			22836
ENSG00000242247.11	ARFGAP3	1.04007	7.37635	3.60761e-06	0.000205562	ADP ribosylation factor GTPase activating protein 3 [Source:HGNC Symbol;Acc:HGNC:661]	22	-1	GTPase activator activity	GO:0005096	26286
ENSG00000145246.14	ATP10D	-1.14183	4.93804	3.74977e-06	0.000212599	ATPase phospholipid transporting 10D (putative) [Source:HGNC Symbol;Acc:HGNC:13549]	4	1	membrane	GO:0016020	57205
ENSG00000125740.14	FOSB	2.78047	2.68511	3.96937e-06	0.000223936	FosB proto-oncogene, AP-1 transcription factor subunit [Source:HGNC Symbol;Acc:HGNC:3797]	19	1	regulation of transcription, DNA-templated	GO:0006355	2354
ENSG00000029993.15	HMGB3	-0.889139	7.02163	3.99582e-06	0.000224317	high mobility group box 3 [Source:HGNC Symbol;Acc:HGNC:5004]	X	1	nucleus	GO:0005634	3149
ENSG00000134954.14	ETS1	1.44408	8.42899	4.02008e-06	0.000224573	ETS proto-oncogene 1, transcription factor [Source:HGNC Symbol;Acc:HGNC:3488]	11	-1	regulation of transcription, DNA-templated	GO:0006355	2113
ENSG00000105810.10	CDK6	1.33712	9.32859	4.09079e-06	0.000227097	cyclin dependent kinase 6 [Source:HGNC Symbol;Acc:HGNC:1777]	7	-1	ATP binding	GO:0005524	1021
ENSG00000110218.9	PANX1	1.25673	6.28463	4.10512e-06	0.000227097	pannexin 1 [Source:HGNC Symbol;Acc:HGNC:8599]	11	1	membrane	GO:0016020	24145
ENSG00000124201.15	ZNFX1	1.43577	7.68616	4.1369e-06	0.00022752	zinc finger NFX1-type containing 1 [Source:HGNC Symbol;Acc:HGNC:29271]	20	-1	helicase activity	GO:0004386	57169
ENSG00000008294.22	SPAG9	0.811273	8.25277	4.15271e-06	0.00022752	sperm associated antigen 9 [Source:HGNC Symbol;Acc:HGNC:14524]	17	-1	cytoplasm	GO:0005737	9043
ENSG00000180304.14	OAZ2	0.766406	6.92629	4.32611e-06	0.000235887	ornithine decarboxylase antizyme 2 [Source:HGNC Symbol;Acc:HGNC:8096]	15	-1	ornithine decarboxylase inhibitor activity	GO:0008073	4947
ENSG00000103490.14	PYCARD	-1.10152	5.75119	4.46861e-06	0.000242497	PYD and CARD domain containing [Source:HGNC Symbol;Acc:HGNC:16608]	16	-1			29108
ENSG00000180071.21	ANKRD18A	1.72327	3.05647	4.53415e-06	0.000244887	ankyrin repeat domain 18A [Source:HGNC Symbol;Acc:HGNC:23643]	9	-1			253650
ENSG00000151693.11	ASAP2	0.860905	7.86506	4.59642e-06	0.000246244	ArfGAP with SH3 domain, ankyrin repeat and PH domain 2 [Source:HGNC Symbol;Acc:HGNC:2721]	2	1	protein binding	GO:0005515	8853
ENSG00000104290.11	FZD3	-1.48414	4.5052	4.60249e-06	0.000246244	frizzled class receptor 3 [Source:HGNC Symbol;Acc:HGNC:4041]	8	1	protein binding	GO:0005515	7976
ENSG00000131459.13	GFPT2	3.5184	2.48144	4.65537e-06	0.000247909	glutamine-fructose-6-phosphate transaminase 2 [Source:HGNC Symbol;Acc:HGNC:4242]	5	-1	carbohydrate derivative binding	GO:0097367	9945
ENSG00000166927.13	MS4A7	0.916574	6.81072	4.7088e-06	0.000249588	membrane spanning 4-domains A7 [Source:HGNC Symbol;Acc:HGNC:13378]	11	1	integral component of membrane	GO:0016021	58475
ENSG00000103888.17	CEMIP	-1.74067	6.06829	4.76149e-06	0.000251213	cell migration inducing hyaluronidase 1 [Source:HGNC Symbol;Acc:HGNC:29213]	15	1	nucleus	GO:0005634	57214
ENSG00000146674.16	IGFBP3	0.988638	8.71932	4.8253e-06	0.000253406	insulin like growth factor binding protein 3 [Source:HGNC Symbol;Acc:HGNC:5472]	7	-1	extracellular region	GO:0005576	3486
ENSG00000034152.19	MAP2K3	0.874403	8.3514	5.32237e-06	0.000278228	mitogen-activated protein kinase kinase 3 [Source:HGNC Symbol;Acc:HGNC:6843]	17	1			5606
ENSG00000162783.11	IER5	0.694441	7.94019	5.39555e-06	0.000280765	immediate early response 5 [Source:HGNC Symbol;Acc:HGNC:5393]	1	1	nucleus	GO:0005634	51278
ENSG00000173391.9	OLR1	1.73137	5.64181	5.5096e-06	0.000284228	oxidized low density lipoprotein receptor 1 [Source:HGNC Symbol;Acc:HGNC:8133]	12	-1	membrane	GO:0016020	4973
ENSG00000166592.12	RRAD	2.24111	3.9293	5.51197e-06	0.000284228	RRAD, Ras related glycolysis inhibitor and calcium channel regulator [Source:HGNC Symbol;Acc:HGNC:10446]	16	-1	GTP binding	GO:0005525	6236
ENSG00000185745.10	IFIT1	5.11956	3.66919	5.62686e-06	0.000288845	interferon induced protein with tetratricopeptide repeats 1 [Source:HGNC Symbol;Acc:HGNC:5407]	10	1	protein binding	GO:0005515	3434
ENSG00000136052.10	SLC41A2	1.21629	5.01489	6.02884e-06	0.000308093	solute carrier family 41 member 2 [Source:HGNC Symbol;Acc:HGNC:31045]	12	-1	cation transmembrane transporter activity	GO:0008324	84102
ENSG00000122547.11	EEPD1	-1.42379	4.7318	6.17296e-06	0.000314049	endonuclease/exonuclease/phosphatase family domain containing 1 [Source:HGNC Symbol;Acc:HGNC:22223]	7	1	DNA binding	GO:0003677	80820
ENSG00000135679.27	MDM2	0.825959	6.79775	6.25232e-06	0.00031499	MDM2 proto-oncogene [Source:HGNC Symbol;Acc:HGNC:6973]	12	1	protein binding	GO:0005515	4193
ENSG00000101336.18	HCK	2.4653	4.99115	6.256e-06	0.00031499	HCK proto-oncogene, Src family tyrosine kinase [Source:HGNC Symbol;Acc:HGNC:4840]	20	1	protein binding	GO:0005515	3055
ENSG00000105855.10	ITGB8	1.0554	6.98252	6.29404e-06	0.00031499	integrin subunit beta 8 [Source:HGNC Symbol;Acc:HGNC:6163]	7	1	membrane	GO:0016020	3696
ENSG00000160710.18	ADAR	0.678271	7.95009	6.30201e-06	0.00031499	adenosine deaminase RNA specific [Source:HGNC Symbol;Acc:HGNC:225]	1	-1			103
ENSG00000138378.19	STAT4	4.3018	0.135726	6.43757e-06	0.00032036	signal transducer and activator of transcription 4 [Source:HGNC Symbol;Acc:HGNC:11365]	2	-1	signal transduction	GO:0007165	6775
ENSG00000135842.17	NIBAN1	1.02701	7.92382	6.47839e-06	0.00032099	niban apoptosis regulator 1 [Source:HGNC Symbol;Acc:HGNC:16784]	1	-1			116496
ENSG00000163082.10	SGPP2	4.70763	0.520781	6.51684e-06	0.000321498	sphingosine-1-phosphate phosphatase 2 [Source:HGNC Symbol;Acc:HGNC:19953]	2	1	membrane	GO:0016020	130367
ENSG00000197471.12	SPN	-0.857493	8.62275	6.64511e-06	0.000326412	sialophorin [Source:HGNC Symbol;Acc:HGNC:11249]	16	1	nucleus	GO:0005634	6693
ENSG00000205927.5	OLIG2	1.57557	5.67042	6.67434e-06	0.000326441	oligodendrocyte transcription factor 2 [Source:HGNC Symbol;Acc:HGNC:9398]	21	1	regulation of transcription, DNA-templated	GO:0006355	10215
ENSG00000276070.5	CCL4L2	6.84567	2.22062	6.93158e-06	0.000337574	C-C motif chemokine ligand 4 like 2 [Source:HGNC Symbol;Acc:HGNC:24066]	17	1	extracellular region	GO:0005576	9560
ENSG00000255398.3	HCAR3	3.52148	1.04126	7.02552e-06	0.000340693	hydroxycarboxylic acid receptor 3 [Source:HGNC Symbol;Acc:HGNC:16824]	12	-1	integral component of membrane	GO:0016021	8843
ENSG00000068724.18	TTC7A	-0.938843	5.67124	7.1673e-06	0.000343488	tetratricopeptide repeat domain 7A [Source:HGNC Symbol;Acc:HGNC:19750]	2	1			57217
ENSG00000124875.10	CXCL6	2.79503	4.93228	7.17213e-06	0.000343488	C-X-C motif chemokine ligand 6 [Source:HGNC Symbol;Acc:HGNC:10643]	4	1	extracellular region	GO:0005576	6372
ENSG00000023909.10	GCLM	1.07499	7.68708	7.17359e-06	0.000343488	glutamate-cysteine ligase modifier subunit [Source:HGNC Symbol;Acc:HGNC:4312]	1	-1	cytosol	GO:0005829	2730
ENSG00000164164.17	OTUD4	0.84892	6.69844	7.63399e-06	0.000364004	OTU deubiquitinase 4 [Source:HGNC Symbol;Acc:HGNC:24949]	4	-1			54726
ENSG00000065809.14	FAM107B	0.783539	8.58315	7.87194e-06	0.000373786	family with sequence similarity 107 member B [Source:HGNC Symbol;Acc:HGNC:23726]	10	-1			83641
ENSG00000164430.17	CGAS	0.888591	6.73018	8.20924e-06	0.000386792	cyclic GMP-AMP synthase [Source:HGNC Symbol;Acc:HGNC:21367]	6	-1	nucleus	GO:0005634	115004
ENSG00000169220.18	RGS14	-1.89995	3.60098	8.21373e-06	0.000386792	regulator of G protein signaling 14 [Source:HGNC Symbol;Acc:HGNC:9996]	5	1	signal transduction	GO:0007165	10636
ENSG00000139597.18	N4BP2L1	2.08106	4.73509	8.2668e-06	0.000387689	NEDD4 binding protein 2 like 1 [Source:HGNC Symbol;Acc:HGNC:25037]	13	-1			90634
ENSG00000120899.18	PTK2B	-1.06453	6.4032	8.82765e-06	0.000412295	protein tyrosine kinase 2 beta [Source:HGNC Symbol;Acc:HGNC:9612]	8	1	ATP binding	GO:0005524	2185
ENSG00000110330.10	BIRC2	0.811783	7.20526	9.08727e-06	0.000422688	baculoviral IAP repeat containing 2 [Source:HGNC Symbol;Acc:HGNC:590]	11	1			329
ENSG00000188613.7	NANOS1	1.87727	3.71516	9.44606e-06	0.000437591	nanos C2HC-type zinc finger 1 [Source:HGNC Symbol;Acc:HGNC:23044]	10	1	protein binding	GO:0005515	340719
ENSG00000085662.14	AKR1B1	0.740484	6.63239	9.57208e-06	0.000441633	aldo-keto reductase family 1 member B [Source:HGNC Symbol;Acc:HGNC:381]	7	-1	oxidoreductase activity	GO:0016491	231
ENSG00000265494.1		4.86194	0.108765	9.99407e-06	0.000459243	novel transcript	17	1			NA
ENSG00000145819.18	ARHGAP26	-0.879969	6.29832	1.04404e-05	0.000477827	Rho GTPase activating protein 26 [Source:HGNC Symbol;Acc:HGNC:17073]	5	1	protein binding	GO:0005515	23092
ENSG00000273124.1		3.80313	0.582494	1.07061e-05	0.000488027	novel transcript	10	-1			NA
ENSG00000115415.21	STAT1	1.31259	7.71866	1.07659e-05	0.000488798	signal transducer and activator of transcription 1 [Source:HGNC Symbol;Acc:HGNC:11362]	2	-1	signal transduction	GO:0007165	6772
ENSG00000115009.13	CCL20	1.99606	10.0674	1.12247e-05	0.000507606	C-C motif chemokine ligand 20 [Source:HGNC Symbol;Acc:HGNC:10619]	2	1			6364
ENSG00000126561.18	STAT5A	1.80086	4.33999	1.16033e-05	0.000522655	signal transducer and activator of transcription 5A [Source:HGNC Symbol;Acc:HGNC:11366]	17	1	signal transduction	GO:0007165	6776
ENSG00000253831.3	ETV3L	2.62364	3.13703	1.18024e-05	0.00052953	ETS variant transcription factor 3 like [Source:HGNC Symbol;Acc:HGNC:33834]	1	-1	regulation of transcription, DNA-templated	GO:0006355	440695
ENSG00000184226.15	PCDH9	1.34145	5.32772	1.19482e-05	0.000533967	protocadherin 9 [Source:HGNC Symbol;Acc:HGNC:8661]	13	-1	membrane	GO:0016020	5101
ENSG00000231721.8	LINC-PINT	1.28851	5.47074	1.19972e-05	0.000534062	long intergenic non-protein coding RNA, p53 induced transcript [Source:HGNC Symbol;Acc:HGNC:26885]	7	-1			378805
ENSG00000100906.12	NFKBIA	1.77458	9.61825	1.21993e-05	0.000540947	NFKB inhibitor alpha [Source:HGNC Symbol;Acc:HGNC:7797]	14	-1			4792
ENSG00000183578.8	TNFAIP8L3	-1.40219	5.90325	1.26044e-05	0.000556742	TNF alpha induced protein 8 like 3 [Source:HGNC Symbol;Acc:HGNC:20620]	15	-1	regulation of apoptotic process	GO:0042981	388121
ENSG00000105825.14	TFPI2	1.6792	6.36001	1.40228e-05	0.000617005	tissue factor pathway inhibitor 2 [Source:HGNC Symbol;Acc:HGNC:11761]	7	-1	serine-type endopeptidase inhibitor activity	GO:0004867	7980
ENSG00000010322.16	NISCH	-1.26925	4.35079	1.42292e-05	0.000623678	nischarin [Source:HGNC Symbol;Acc:HGNC:18006]	3	1	protein binding	GO:0005515	11188
ENSG00000100647.8	SUSD6	0.853783	7.51449	1.45161e-05	0.000633813	sushi domain containing 6 [Source:HGNC Symbol;Acc:HGNC:19956]	14	1	membrane	GO:0016020	9766
ENSG00000184979.11	USP18	3.0775	3.19421	1.46963e-05	0.000637006	ubiquitin specific peptidase 18 [Source:HGNC Symbol;Acc:HGNC:12616]	22	1	ubiquitin-dependent protein catabolic process	GO:0006511	11274
ENSG00000251136.11	RIPK2-DT	1.54009	3.9958	1.4701e-05	0.000637006	RIPK2 divergent transcript [Source:HGNC Symbol;Acc:HGNC:55545]	8	-1			101929709
ENSG00000186918.14	ZNF395	-1.28461	5.93112	1.49448e-05	0.000645118	zinc finger protein 395 [Source:HGNC Symbol;Acc:HGNC:18737]	8	-1	nucleus	GO:0005634	55893
ENSG00000165732.14	DDX21	0.653719	9.61333	1.51903e-05	0.000653239	DExD-box helicase 21 [Source:HGNC Symbol;Acc:HGNC:2744]	10	1	RNA binding	GO:0003723	9188
ENSG00000221963.6	APOL6	1.31382	7.47198	1.54283e-05	0.000660981	apolipoprotein L6 [Source:HGNC Symbol;Acc:HGNC:14870]	22	1	extracellular region	GO:0005576	80830
ENSG00000103569.10	AQP9	1.00573	5.49237	1.57383e-05	0.000671735	aquaporin 9 [Source:HGNC Symbol;Acc:HGNC:643]	15	1	membrane	GO:0016020	366
ENSG00000152818.19	NA	-0.905023	5.48324	1.58879e-05	0.000675592	NA	NA	NA	NA	NA	NA
ENSG00000104320.15	NBN	1.01245	7.07869	1.59981e-05	0.00067775	nibrin [Source:HGNC Symbol;Acc:HGNC:7652]	8	-1	protein binding	GO:0005515	4683
ENSG00000196954.14	CASP4	1.04923	5.44527	1.61274e-05	0.000679501	caspase 4 [Source:HGNC Symbol;Acc:HGNC:1505]	11	-1			837
ENSG00000147443.13	DOK2	-2.13947	3.1422	1.61587e-05	0.000679501	docking protein 2 [Source:HGNC Symbol;Acc:HGNC:2991]	8	-1	protein binding	GO:0005515	9046
ENSG00000138035.15	PNPT1	1.11789	6.46248	1.64509e-05	0.000689244	polyribonucleotide nucleotidyltransferase 1 [Source:HGNC Symbol;Acc:HGNC:23166]	2	-1	RNA binding	GO:0003723	87178
ENSG00000166016.6	ABTB2	2.64561	4.25608	1.66567e-05	0.000695312	ankyrin repeat and BTB domain containing 2 [Source:HGNC Symbol;Acc:HGNC:23842]	11	-1	protein binding	GO:0005515	25841
ENSG00000100592.16	DAAM1	-1.05191	5.85729	1.707e-05	0.000709282	dishevelled associated activator of morphogenesis 1 [Source:HGNC Symbol;Acc:HGNC:18142]	14	1			23002
ENSG00000134108.14	ARL8B	0.707655	8.39383	1.71159e-05	0.000709282	ADP ribosylation factor like GTPase 8B [Source:HGNC Symbol;Acc:HGNC:25564]	3	1			55207
ENSG00000146376.11	ARHGAP18	-1.51722	7.95349	1.76321e-05	0.000728027	Rho GTPase activating protein 18 [Source:HGNC Symbol;Acc:HGNC:21035]	6	-1	signal transduction	GO:0007165	93663
ENSG00000182782.8	HCAR2	4.00423	0.547168	1.77391e-05	0.0007298	hydroxycarboxylic acid receptor 2 [Source:HGNC Symbol;Acc:HGNC:24827]	12	-1	integral component of membrane	GO:0016021	338442
ENSG00000163171.8	CDC42EP3	1.17218	6.56815	1.82787e-05	0.000747924	CDC42 effector protein 3 [Source:HGNC Symbol;Acc:HGNC:16943]	2	-1	cytoplasm	GO:0005737	10602
ENSG00000281344.1	HELLPAR	3.23251	2.49543	1.83109e-05	0.000747924	HELLP associated long non-coding RNA [Source:HGNC Symbol;Acc:HGNC:43984]	12	1	SRP-dependent cotranslational protein targeting to membrane, signal sequence recognition	GO:0006617	NA
ENSG00000137393.10	RNF144B	3.46982	1.57022	1.84724e-05	0.000751826	ring finger protein 144B [Source:HGNC Symbol;Acc:HGNC:21578]	6	1	cytoplasm	GO:0005737	255488
ENSG00000180628.15	PCGF5	0.968662	5.60792	1.86095e-05	0.000753731	polycomb group ring finger 5 [Source:HGNC Symbol;Acc:HGNC:28264]	10	1			84333
ENSG00000101187.16	SLCO4A1	1.21185	6.99614	1.86515e-05	0.000753731	solute carrier organic anion transporter family member 4A1 [Source:HGNC Symbol;Acc:HGNC:10953]	20	1	protein binding	GO:0005515	28231
ENSG00000134072.11	CAMK1	-0.860014	5.87763	1.89762e-05	0.000764145	calcium/calmodulin dependent protein kinase I [Source:HGNC Symbol;Acc:HGNC:1459]	3	-1			8536
ENSG00000168685.15	IL7R	3.57482	2.5279	1.91528e-05	0.00076854	interleukin 7 receptor [Source:HGNC Symbol;Acc:HGNC:6024]	5	1	membrane	GO:0016020	3575
ENSG00000128641.19	MYO1B	1.0663	5.8305	1.93692e-05	0.000774497	myosin IB [Source:HGNC Symbol;Acc:HGNC:7596]	2	1	ATP binding	GO:0005524	4430
ENSG00000112149.10	CD83	1.63026	6.69792	1.95788e-05	0.000780138	CD83 molecule [Source:HGNC Symbol;Acc:HGNC:1703]	6	1	membrane	GO:0016020	9308
ENSG00000137575.12	SDCBP	0.573347	10.1313	1.96842e-05	0.000781607	syndecan binding protein [Source:HGNC Symbol;Acc:HGNC:10662]	8	1			6386
ENSG00000116044.17	NFE2L2	0.936145	8.60708	1.98027e-05	0.000783583	NFE2 like bZIP transcription factor 2 [Source:HGNC Symbol;Acc:HGNC:7782]	2	-1			4780
ENSG00000163660.12	CCNL1	0.680098	8.0263	1.98781e-05	0.000783843	cyclin L1 [Source:HGNC Symbol;Acc:HGNC:20569]	3	-1	nucleus	GO:0005634	57018
ENSG00000057019.16	DCBLD2	0.911846	6.23245	2.01332e-05	0.00079054	discoidin, CUB and LCCL domain containing 2 [Source:HGNC Symbol;Acc:HGNC:24627]	3	-1	membrane	GO:0016020	131566
ENSG00000062194.16	GPBP1	0.610792	7.3686	2.01866e-05	0.00079054	GC-rich promoter binding protein 1 [Source:HGNC Symbol;Acc:HGNC:29520]	5	1	RNA binding	GO:0003723	65056
ENSG00000105974.13	CAV1	1.60858	6.9195	2.09675e-05	0.000818309	caveolin 1 [Source:HGNC Symbol;Acc:HGNC:1527]	7	1			857
ENSG00000184898.7	RBM43	1.46097	4.97457	2.11389e-05	0.000822182	RNA binding motif protein 43 [Source:HGNC Symbol;Acc:HGNC:24790]	2	-1	RNA binding	GO:0003723	375287
ENSG00000115652.15	UXS1	0.814095	8.83385	2.12933e-05	0.000825368	UDP-glucuronate decarboxylase 1 [Source:HGNC Symbol;Acc:HGNC:17729]	2	-1			80146
ENSG00000134532.19	NA	2.67742	4.19636	2.16941e-05	0.000835429	NA	NA	NA	NA	NA	NA
ENSG00000050730.16	TNIP3	5.95589	1.11702	2.16995e-05	0.000835429	TNFAIP3 interacting protein 3 [Source:HGNC Symbol;Acc:HGNC:19315]	4	-1	protein binding	GO:0005515	79931
ENSG00000268043.9	NBPF12	1.13612	4.60253	2.23608e-05	0.000857991	NBPF member 12 [Source:HGNC Symbol;Acc:HGNC:24297]	1	1			149013
ENSG00000049130.16	KITLG	0.9991	6.35094	2.27428e-05	0.00086972	KIT ligand [Source:HGNC Symbol;Acc:HGNC:6343]	12	-1			4254
ENSG00000103485.19	QPRT	-0.801893	6.19477	2.28442e-05	0.000870676	quinolinate phosphoribosyltransferase [Source:HGNC Symbol;Acc:HGNC:9755]	16	1	pentosyltransferase activity	GO:0016763	23475
ENSG00000185432.12	METTL7A	-0.943051	5.95575	2.30401e-05	0.000875216	methyltransferase like 7A [Source:HGNC Symbol;Acc:HGNC:24550]	12	1	methyltransferase activity	GO:0008168	25840
ENSG00000258667.3	HIF1A-AS3	2.18502	2.17135	2.31539e-05	0.000876616	HIF1A antisense RNA 3 [Source:HGNC Symbol;Acc:HGNC:54284]	14	-1			NA
ENSG00000108510.10	MED13	0.765586	7.53345	2.35089e-05	0.000887109	mediator complex subunit 13 [Source:HGNC Symbol;Acc:HGNC:22474]	17	-1	regulation of transcription by RNA polymerase II	GO:0006357	9969
ENSG00000156675.16	RAB11FIP1	-0.73983	7.09986	2.35944e-05	0.000887397	RAB11 family interacting protein 1 [Source:HGNC Symbol;Acc:HGNC:30265]	8	-1	membrane	GO:0016020	80223
ENSG00000261618.2	LINC02605	5.07913	0.176108	2.40805e-05	0.000902703	long intergenic non-protein coding RNA 2605 [Source:HGNC Symbol;Acc:HGNC:53974]	8	1			NA
ENSG00000233237.8	LINC00472	1.39593	5.15968	2.47444e-05	0.000924548	long intergenic non-protein coding RNA 472 [Source:HGNC Symbol;Acc:HGNC:21380]	6	-1			79940
ENSG00000110031.13	LPXN	0.899265	6.90087	2.53821e-05	0.000945275	leupaxin [Source:HGNC Symbol;Acc:HGNC:14061]	11	-1			9404
ENSG00000005108.17	THSD7A	-1.33603	4.59109	2.58476e-05	0.000958077	thrombospondin type 1 domain containing 7A [Source:HGNC Symbol;Acc:HGNC:22207]	7	-1	membrane	GO:0016020	221981
ENSG00000180957.19	PITPNB	0.696952	7.12372	2.5894e-05	0.000958077	phosphatidylinositol transfer protein beta [Source:HGNC Symbol;Acc:HGNC:9002]	22	-1	phospholipid transporter activity	GO:0005548	23760
ENSG00000198483.13	ANKRD35	-2.75952	2.05545	2.61523e-05	0.000961819	ankyrin repeat domain 35 [Source:HGNC Symbol;Acc:HGNC:26323]	1	-1	protein binding	GO:0005515	148741
ENSG00000177614.11	PGBD5	-1.13121	5.52657	2.62306e-05	0.000961819	piggyBac transposable element derived 5 [Source:HGNC Symbol;Acc:HGNC:19405]	1	-1	nucleus	GO:0005634	79605
ENSG00000150938.10	CRIM1	1.31794	5.59423	2.62483e-05	0.000961819	cysteine rich transmembrane BMP regulator 1 [Source:HGNC Symbol;Acc:HGNC:2359]	2	1	extracellular region	GO:0005576	51232
ENSG00000132510.11	KDM6B	1.95359	4.15497	2.74714e-05	0.00100341	lysine demethylase 6B [Source:HGNC Symbol;Acc:HGNC:29012]	17	1	nucleus	GO:0005634	23135
ENSG00000139266.6	MARCHF9	1.12442	4.63001	2.80765e-05	0.00102223	membrane associated ring-CH-type finger 9 [Source:HGNC Symbol;Acc:HGNC:25139]	12	1	zinc ion binding	GO:0008270	92979
ENSG00000285744.1		3.72705	-0.026571	2.88595e-05	0.0010474	novel transcript	8	1			NA
ENSG00000184831.14	APOO	1.31381	5.0089	2.90454e-05	0.0010508	apolipoprotein O [Source:HGNC Symbol;Acc:HGNC:28727]	X	-1	MICOS complex	GO:0061617	79135
ENSG00000111144.10	LTA4H	-0.795012	7.25408	2.97784e-05	0.00107076	leukotriene A4 hydrolase [Source:HGNC Symbol;Acc:HGNC:6710]	12	-1	zinc ion binding	GO:0008270	4048
ENSG00000120913.24	PDLIM2	-1.02873	6.05296	2.9785e-05	0.00107076	PDZ and LIM domain 2 [Source:HGNC Symbol;Acc:HGNC:13992]	8	1	protein binding	GO:0005515	64236
ENSG00000137965.11	IFI44	3.5545	3.19442	3.0056e-05	0.0010771	interferon induced protein 44 [Source:HGNC Symbol;Acc:HGNC:16938]	1	1			10561
ENSG00000130396.22	AFDN	0.71025	5.88218	3.02702e-05	0.00108138	afadin, adherens junction formation factor [Source:HGNC Symbol;Acc:HGNC:7137]	6	1	protein binding	GO:0005515	4301
ENSG00000130821.17	SLC6A8	1.28892	4.42072	3.14395e-05	0.00111638	solute carrier family 6 member 8 [Source:HGNC Symbol;Acc:HGNC:11055]	X	1	integral component of membrane	GO:0016021	6535
ENSG00000178104.20	NA	1.26045	4.57227	3.14459e-05	0.00111638	NA	NA	NA	NA	NA	NA
ENSG00000059145.19	UNKL	0.971439	4.89454	3.20892e-05	0.00113568	unk like zinc finger [Source:HGNC Symbol;Acc:HGNC:14184]	16	-1	metal ion binding	GO:0046872	64718
ENSG00000115946.8	PNO1	0.795685	6.01437	3.22428e-05	0.00113758	partner of NOB1 homolog [Source:HGNC Symbol;Acc:HGNC:32790]	2	1	nucleus	GO:0005634	56902
ENSG00000164742.16	ADCY1	-0.996417	5.99412	3.29403e-05	0.00115861	adenylate cyclase 1 [Source:HGNC Symbol;Acc:HGNC:232]	7	1	intracellular signal transduction	GO:0035556	107
ENSG00000165023.7	DIRAS2	1.37161	3.14099	3.38379e-05	0.00118651	DIRAS family GTPase 2 [Source:HGNC Symbol;Acc:HGNC:19323]	9	-1	GTP binding	GO:0005525	54769
ENSG00000165476.14	REEP3	-0.711546	6.86643	3.44693e-05	0.00120495	receptor accessory protein 3 [Source:HGNC Symbol;Acc:HGNC:23711]	10	1	membrane	GO:0016020	221035
ENSG00000071246.11	VASH1	-1.27938	5.17676	3.53017e-05	0.00123027	vasohibin 1 [Source:HGNC Symbol;Acc:HGNC:19964]	14	1	cytoplasm	GO:0005737	22846
ENSG00000157625.16	TAB3	1.13633	4.32072	3.54809e-05	0.00123275	TGF-beta activated kinase 1 (MAP3K7) binding protein 3 [Source:HGNC Symbol;Acc:HGNC:30681]	X	-1	ubiquitin binding	GO:0043130	257397
ENSG00000124795.17	DEK	0.687763	7.99988	3.5854e-05	0.00124192	DEK proto-oncogene [Source:HGNC Symbol;Acc:HGNC:2768]	6	-1	nucleus	GO:0005634	7913
ENSG00000197046.12	SIGLEC15	1.16154	5.76764	3.65307e-05	0.00126151	sialic acid binding Ig like lectin 15 [Source:HGNC Symbol;Acc:HGNC:27596]	18	1	membrane	GO:0016020	284266
ENSG00000213047.13	DENND1B	-1.05824	5.01595	3.66409e-05	0.00126151	DENN domain containing 1B [Source:HGNC Symbol;Acc:HGNC:28404]	1	-1	cytoplasm	GO:0005737	163486
ENSG00000125347.15	IRF1	0.924444	7.08029	3.68611e-05	0.00126527	interferon regulatory factor 1 [Source:HGNC Symbol;Acc:HGNC:6116]	5	-1	regulation of transcription, DNA-templated	GO:0006355	3659
ENSG00000184988.8	TMEM106A	0.867573	5.26897	3.70442e-05	0.00126773	transmembrane protein 106A [Source:HGNC Symbol;Acc:HGNC:28288]	17	1	membrane	GO:0016020	113277
ENSG00000077150.21	NFKB2	2.22851	3.26154	3.73413e-05	0.00127297	nuclear factor kappa B subunit 2 [Source:HGNC Symbol;Acc:HGNC:7795]	10	1			4791
ENSG00000184588.18	PDE4B	4.00186	1.20117	3.74206e-05	0.00127297	phosphodiesterase 4B [Source:HGNC Symbol;Acc:HGNC:8781]	1	1	signal transduction	GO:0007165	5142
ENSG00000124145.6	SDC4	0.673562	6.68082	3.81008e-05	0.00129225	syndecan 4 [Source:HGNC Symbol;Acc:HGNC:10661]	20	-1	membrane	GO:0016020	6385
ENSG00000140350.15	ANP32A	-1.03213	6.25656	3.9265e-05	0.00132779	acidic nuclear phosphoprotein 32 family member A [Source:HGNC Symbol;Acc:HGNC:13233]	15	-1	protein binding	GO:0005515	8125
ENSG00000138646.9	HERC5	3.8663	4.12661	4.01496e-05	0.0013517	HECT and RLD domain containing E3 ubiquitin protein ligase 5 [Source:HGNC Symbol;Acc:HGNC:24368]	4	1	ubiquitin-protein transferase activity	GO:0004842	51191
ENSG00000084710.14	EFR3B	-1.83917	3.95053	4.02093e-05	0.0013517	EFR3 homolog B [Source:HGNC Symbol;Acc:HGNC:29155]	2	1	cytoplasm	GO:0005737	22979
ENSG00000163870.16	TPRA1	1.00245	5.57896	4.10033e-05	0.00137433	transmembrane protein adipocyte associated 1 [Source:HGNC Symbol;Acc:HGNC:30413]	3	-1	membrane	GO:0016020	131601
ENSG00000117016.10	RIMS3	-1.1735	6.22525	4.19563e-05	0.00140215	regulating synaptic membrane exocytosis 3 [Source:HGNC Symbol;Acc:HGNC:21292]	1	-1	membrane	GO:0016020	9783
ENSG00000125089.18	SH3TC1	-1.42101	4.1226	4.24249e-05	0.00141185	SH3 domain and tetratricopeptide repeats 1 [Source:HGNC Symbol;Acc:HGNC:26009]	4	1			54436
ENSG00000119383.21	PTPA	-0.98254	4.50473	4.24944e-05	0.00141185	protein phosphatase 2 phosphatase activator [Source:HGNC Symbol;Acc:HGNC:9308]	9	1	phosphatase activator activity	GO:0019211	5524
ENSG00000149187.19	CELF1	0.633214	9.63963	4.28191e-05	0.0014156	CUGBP Elav-like family member 1 [Source:HGNC Symbol;Acc:HGNC:2549]	11	-1	RNA binding	GO:0003723	10658
ENSG00000155926.14	SLA	-1.52305	4.31114	4.28554e-05	0.0014156	Src like adaptor [Source:HGNC Symbol;Acc:HGNC:10902]	8	-1	protein binding	GO:0005515	6503
ENSG00000272886.6	DCP1A	0.829861	6.67114	4.3725e-05	0.00144014	decapping mRNA 1A [Source:HGNC Symbol;Acc:HGNC:18714]	3	-1	enzyme activator activity	GO:0008047	55802
ENSG00000142197.13	DOP1B	-1.16732	4.99679	4.54575e-05	0.00149289	DOP1 leucine zipper like protein B [Source:HGNC Symbol;Acc:HGNC:1291]	21	1			9980
ENSG00000124496.13	TRERF1	-1.09269	6.22517	4.6231e-05	0.00151393	transcriptional regulating factor 1 [Source:HGNC Symbol;Acc:HGNC:18273]	6	-1			55809
ENSG00000211455.8	STK38L	-1.40387	7.3995	4.67552e-05	0.0015266	serine/threonine kinase 38 like [Source:HGNC Symbol;Acc:HGNC:17848]	12	1	ATP binding	GO:0005524	23012
ENSG00000123066.9	MED13L	0.745013	7.25106	4.68858e-05	0.0015266	mediator complex subunit 13L [Source:HGNC Symbol;Acc:HGNC:22962]	12	-1	regulation of transcription by RNA polymerase II	GO:0006357	23389
ENSG00000163125.16	RPRD2	-0.706155	6.79509	4.71249e-05	0.00152717	regulation of nuclear pre-mRNA domain containing 2 [Source:HGNC Symbol;Acc:HGNC:29039]	1	1			23248
ENSG00000226791.9	LINC02611	-2.28717	2.90528	4.71711e-05	0.00152717	long intergenic non-protein coding RNA 2611 [Source:HGNC Symbol;Acc:HGNC:54060]	2	-1			NA
ENSG00000090530.10	P3H2	1.5292	3.78411	4.80502e-05	0.00155122	prolyl 3-hydroxylase 2 [Source:HGNC Symbol;Acc:HGNC:19317]	3	-1	Golgi apparatus	GO:0005794	55214
ENSG00000058668.15	NA	-0.995724	6.75359	4.85499e-05	0.00156292	NA	NA	NA	NA	NA	NA
ENSG00000198604.11	BAZ1A	0.797109	7.93605	4.9169e-05	0.0015784	bromodomain adjacent to zinc finger domain 1A [Source:HGNC Symbol;Acc:HGNC:960]	14	-1	protein binding	GO:0005515	11177
ENSG00000048740.19	CELF2	-0.69182	8.10294	4.93817e-05	0.00158077	CUGBP Elav-like family member 2 [Source:HGNC Symbol;Acc:HGNC:2550]	10	1	RNA binding	GO:0003723	10659
ENSG00000204673.11	AKT1S1	0.883433	4.74792	4.98518e-05	0.00159066	AKT1 substrate 1 [Source:HGNC Symbol;Acc:HGNC:28426]	19	-1	negative regulation of TOR signaling	GO:0032007	84335
ENSG00000125726.11	CD70	2.12184	3.8652	4.99698e-05	0.00159066	CD70 molecule [Source:HGNC Symbol;Acc:HGNC:11937]	19	-1	membrane	GO:0016020	970
ENSG00000178385.15	PLEKHM3	1.20103	3.96875	5.13219e-05	0.00162915	pleckstrin homology domain containing M3 [Source:HGNC Symbol;Acc:HGNC:34006]	2	-1	cytoplasm	GO:0005737	389072
ENSG00000107863.20	ARHGAP21	0.892868	5.22675	5.23306e-05	0.00165204	Rho GTPase activating protein 21 [Source:HGNC Symbol;Acc:HGNC:23725]	10	-1	protein binding	GO:0005515	57584
ENSG00000164463.12	CREBRF	1.02916	7.45501	5.23328e-05	0.00165204	CREB3 regulatory factor [Source:HGNC Symbol;Acc:HGNC:24050]	5	1	nucleus	GO:0005634	153222
ENSG00000114757.19	PEX5L	-1.75705	4.74081	5.31037e-05	0.00167174	peroxisomal biogenesis factor 5 like [Source:HGNC Symbol;Acc:HGNC:30024]	3	-1	protein binding	GO:0005515	51555
ENSG00000163513.19	TGFBR2	-1.30012	4.65322	5.32827e-05	0.0016719	transforming growth factor beta receptor 2 [Source:HGNC Symbol;Acc:HGNC:11773]	3	1	membrane	GO:0016020	7048
ENSG00000111371.16	SLC38A1	-0.713276	7.90024	5.34021e-05	0.0016719	solute carrier family 38 member 1 [Source:HGNC Symbol;Acc:HGNC:13447]	12	-1	membrane	GO:0016020	81539
ENSG00000184937.16	WT1	0.956133	6.6189	5.43002e-05	0.00169536	WT1 transcription factor [Source:HGNC Symbol;Acc:HGNC:12796]	11	-1	nucleus	GO:0005634	7490
ENSG00000153976.3	HS3ST3A1	1.31032	6.012	5.48275e-05	0.00170714	heparan sulfate-glucosamine 3-sulfotransferase 3A1 [Source:HGNC Symbol;Acc:HGNC:5196]	17	-1	sulfotransferase activity	GO:0008146	9955
ENSG00000184730.12	APOBR	-1.33699	3.75281	5.5078e-05	0.00171027	apolipoprotein B receptor [Source:HGNC Symbol;Acc:HGNC:24087]	16	1	membrane	GO:0016020	55911
ENSG00000170581.15	STAT2	1.00954	6.11807	5.77661e-05	0.00178887	signal transducer and activator of transcription 2 [Source:HGNC Symbol;Acc:HGNC:11363]	12	-1			6773
ENSG00000087589.17	CASS4	-1.15548	5.12086	5.8018e-05	0.0017918	Cas scaffold protein family member 4 [Source:HGNC Symbol;Acc:HGNC:15878]	20	1	protein binding	GO:0005515	57091
ENSG00000180767.11	CHST13	-1.93069	3.00057	5.83874e-05	0.00179833	carbohydrate sulfotransferase 13 [Source:HGNC Symbol;Acc:HGNC:21755]	3	1	integral component of membrane	GO:0016021	166012
ENSG00000138944.8	SHISAL1	1.6161	2.42617	5.85528e-05	0.00179857	shisa like 1 [Source:HGNC Symbol;Acc:HGNC:29335]	22	-1	membrane	GO:0016020	85352
ENSG00000135241.17	PNPLA8	0.638435	6.45102	5.90226e-05	0.00180812	patatin like phospholipase domain containing 8 [Source:HGNC Symbol;Acc:HGNC:28900]	7	-1	lipid metabolic process	GO:0006629	50640
ENSG00000173039.20	RELA	0.667401	6.96262	5.96975e-05	0.00182389	RELA proto-oncogene, NF-kB subunit [Source:HGNC Symbol;Acc:HGNC:9955]	11	-1	DNA binding	GO:0003677	5970
ENSG00000196535.19	NA	-1.2124	4.19873	6.04008e-05	0.00184045	NA	NA	NA	NA	NA	NA
ENSG00000078804.13	TP53INP2	1.26867	4.77021	6.13835e-05	0.0018654	tumor protein p53 inducible nuclear protein 2 [Source:HGNC Symbol;Acc:HGNC:16104]	20	1	nucleus	GO:0005634	58476
ENSG00000132405.19	TBC1D14	-0.948628	5.2514	6.18495e-05	0.00187105	TBC1 domain family member 14 [Source:HGNC Symbol;Acc:HGNC:29246]	4	1			57533
ENSG00000263956.8	NBPF11	0.90603	5.83023	6.18975e-05	0.00187105	NBPF member 11 [Source:HGNC Symbol;Acc:HGNC:31993]	1	-1	cytoplasm	GO:0005737	200030
ENSG00000059378.13	PARP12	1.11626	4.68112	6.3222e-05	0.00190603	poly(ADP-ribose) polymerase family member 12 [Source:HGNC Symbol;Acc:HGNC:21919]	7	-1	metal ion binding	GO:0046872	64761
ENSG00000100664.11	EIF5	0.633324	9.21317	6.36228e-05	0.00191305	eukaryotic translation initiation factor 5 [Source:HGNC Symbol;Acc:HGNC:3299]	14	1			1983
ENSG00000167034.10	NKX3-1	2.16788	2.0003	6.43953e-05	0.00193118	NK3 homeobox 1 [Source:HGNC Symbol;Acc:HGNC:7838]	8	-1	DNA binding	GO:0003677	4824
ENSG00000166833.23	NAV2	2.33667	1.59333	6.47174e-05	0.00193575	neuron navigator 2 [Source:HGNC Symbol;Acc:HGNC:15997]	11	1	protein binding	GO:0005515	89797
ENSG00000108691.10	CCL2	2.13828	5.1961	6.54648e-05	0.00195298	C-C motif chemokine ligand 2 [Source:HGNC Symbol;Acc:HGNC:10618]	17	1	extracellular region	GO:0005576	6347
ENSG00000286153.2		1.1611	4.43303	6.57741e-05	0.00195708	novel transcript, antisense to RUNX1	21	1			NA
ENSG00000144481.17	TRPM8	-0.946459	6.53131	6.65979e-05	0.00197643	transient receptor potential cation channel subfamily M member 8 [Source:HGNC Symbol;Acc:HGNC:17961]	2	1	membrane	GO:0016020	79054
ENSG00000185477.5	GPRIN3	-1.39922	3.77437	6.73876e-05	0.00199147	GPRIN family member 3 [Source:HGNC Symbol;Acc:HGNC:27733]	4	-1	plasma membrane	GO:0005886	285513
ENSG00000126860.12	EVI2A	-1.06531	5.40805	6.7454e-05	0.00199147	ecotropic viral integration site 2A [Source:HGNC Symbol;Acc:HGNC:3499]	17	-1	integral component of membrane	GO:0016021	2123
ENSG00000198879.13	SFMBT2	-0.883531	5.55563	6.78502e-05	0.00199354	Scm like with four mbt domains 2 [Source:HGNC Symbol;Acc:HGNC:20256]	10	-1	protein binding	GO:0005515	57713
ENSG00000286511.1		3.00692	2.48802	6.7874e-05	0.00199354	novel transcript	6	1			NA
ENSG00000148481.14	MINDY3	1.05844	4.40184	6.8517e-05	0.00200329	MINDY lysine 48 deubiquitinase 3 [Source:HGNC Symbol;Acc:HGNC:23578]	10	-1	cysteine-type deubiquitinase activity	GO:0004843	80013
ENSG00000132274.17	TRIM22	3.0168	3.68621	6.85988e-05	0.00200329	tripartite motif containing 22 [Source:HGNC Symbol;Acc:HGNC:16379]	11	1			10346
ENSG00000015475.19	BID	0.601822	7.36292	6.87336e-05	0.00200329	BH3 interacting domain death agonist [Source:HGNC Symbol;Acc:HGNC:1050]	22	-1	cytoplasm	GO:0005737	637
ENSG00000147130.14	ZMYM3	-1.3088	4.6184	7.04983e-05	0.00204949	zinc finger MYM-type containing 3 [Source:HGNC Symbol;Acc:HGNC:13054]	X	-1	zinc ion binding	GO:0008270	9203
ENSG00000169429.12	CXCL8	2.11228	10.818	7.17522e-05	0.00208063	C-X-C motif chemokine ligand 8 [Source:HGNC Symbol;Acc:HGNC:6025]	4	1			3576
ENSG00000140262.18	TCF12	-0.944203	6.70264	7.35016e-05	0.00212595	transcription factor 12 [Source:HGNC Symbol;Acc:HGNC:11623]	15	1	protein dimerization activity	GO:0046983	6938
ENSG00000285774.5	SAMD4A-AS1	3.81723	0.258242	7.41478e-05	0.00213921	SAMD4A antisense RNA 1 [Source:HGNC Symbol;Acc:HGNC:54803]	14	-1			NA
ENSG00000153993.14	SEMA3D	2.23226	2.81577	7.47581e-05	0.00215137	semaphorin 3D [Source:HGNC Symbol;Acc:HGNC:10726]	7	-1	protein binding	GO:0005515	223117
ENSG00000166073.11	GPR176	0.993763	4.66239	7.61807e-05	0.00218339	G protein-coupled receptor 176 [Source:HGNC Symbol;Acc:HGNC:32370]	15	-1	integral component of membrane	GO:0016021	11245
ENSG00000144655.15	CSRNP1	0.742688	7.50237	7.62538e-05	0.00218339	cysteine and serine rich nuclear protein 1 [Source:HGNC Symbol;Acc:HGNC:14300]	3	-1	nucleus	GO:0005634	64651
ENSG00000168062.10	BATF2	3.60779	2.57226	7.67609e-05	0.0021924	basic leucine zipper ATF-like transcription factor 2 [Source:HGNC Symbol;Acc:HGNC:25163]	11	-1	nucleus	GO:0005634	116071
ENSG00000100644.17	HIF1A	0.806478	8.40403	7.7458e-05	0.00220678	hypoxia inducible factor 1 subunit alpha [Source:HGNC Symbol;Acc:HGNC:4910]	14	1			3091
ENSG00000108179.14	PPIF	0.632774	8.73813	8.0001e-05	0.00227355	peptidylprolyl isomerase F [Source:HGNC Symbol;Acc:HGNC:9259]	10	1			10105
ENSG00000067082.15	KLF6	0.757865	8.26399	8.3001e-05	0.00235293	Kruppel like factor 6 [Source:HGNC Symbol;Acc:HGNC:2235]	10	-1			1316
ENSG00000148158.17	SNX30	-1.38198	3.53091	8.32561e-05	0.00235431	sorting nexin family member 30 [Source:HGNC Symbol;Acc:HGNC:23685]	9	1	phosphatidylinositol binding	GO:0035091	401548
ENSG00000198689.13	SLC9A6	-0.669394	5.26606	8.359e-05	0.0023579	solute carrier family 9 member A6 [Source:HGNC Symbol;Acc:HGNC:11079]	X	1	transmembrane transport	GO:0055085	10479
ENSG00000120802.14	TMPO	-0.780042	7.15419	8.38036e-05	0.00235809	thymopoietin [Source:HGNC Symbol;Acc:HGNC:11875]	12	1			7112
ENSG00000134321.13	RSAD2	3.8778	4.28054	8.44709e-05	0.00236658	radical S-adenosyl methionine domain containing 2 [Source:HGNC Symbol;Acc:HGNC:30908]	2	1	catalytic activity	GO:0003824	91543
ENSG00000120217.14	CD274	2.3615	4.82245	8.45206e-05	0.00236658	CD274 molecule [Source:HGNC Symbol;Acc:HGNC:17635]	9	1	membrane	GO:0016020	29126
ENSG00000164081.13	TEX264	-1.2429	4.83363	8.53666e-05	0.00238441	testis expressed 264, ER-phagy receptor [Source:HGNC Symbol;Acc:HGNC:30247]	3	1			51368
ENSG00000083799.18	CYLD	1.14911	6.60695	8.6398e-05	0.00240731	CYLD lysine 63 deubiquitinase [Source:HGNC Symbol;Acc:HGNC:2584]	16	1	ubiquitin-dependent protein catabolic process	GO:0006511	1540
ENSG00000138678.11	GPAT3	-1.28457	4.52951	8.6809e-05	0.00241287	glycerol-3-phosphate acyltransferase 3 [Source:HGNC Symbol;Acc:HGNC:28157]	4	1			84803
ENSG00000090863.12	GLG1	-0.55017	6.90314	8.73502e-05	0.00241944	golgi glycoprotein 1 [Source:HGNC Symbol;Acc:HGNC:4316]	16	-1	membrane	GO:0016020	2734
ENSG00000149269.10	PAK1	-1.45796	4.68258	8.74701e-05	0.00241944	p21 (RAC1) activated kinase 1 [Source:HGNC Symbol;Acc:HGNC:8590]	11	-1	ATP binding	GO:0005524	5058
ENSG00000159110.22	IFNAR2	0.752201	6.15313	8.79195e-05	0.00242598	interferon alpha and beta receptor subunit 2 [Source:HGNC Symbol;Acc:HGNC:5433]	21	1	protein binding	GO:0005515	3455
ENSG00000095002.15	MSH2	-1.12636	4.65259	8.82711e-05	0.0024298	mutS homolog 2 [Source:HGNC Symbol;Acc:HGNC:7325]	2	1	ATP binding	GO:0005524	4436
ENSG00000123643.13	SLC36A1	-0.658216	6.90871	8.86111e-05	0.00243328	solute carrier family 36 member 1 [Source:HGNC Symbol;Acc:HGNC:18761]	5	1	membrane	GO:0016020	206358
ENSG00000286219.2	NOTCH2NLC	1.42615	3.73869	8.97373e-05	0.00245828	notch 2 N-terminal like C [Source:HGNC Symbol;Acc:HGNC:53924]	1	1	calcium ion binding	GO:0005509	100996717
ENSG00000120594.17	PLXDC2	-1.07299	6.42629	9.01596e-05	0.00246393	plexin domain containing 2 [Source:HGNC Symbol;Acc:HGNC:21013]	10	1	membrane	GO:0016020	84898
ENSG00000005059.16	MCUB	-1.23886	4.09016	9.04581e-05	0.00246617	mitochondrial calcium uniporter dominant negative subunit beta [Source:HGNC Symbol;Acc:HGNC:26076]	4	1	membrane	GO:0016020	55013
ENSG00000155099.8	PIP4P2	-0.785635	6.31988	9.10107e-05	0.00247532	phosphatidylinositol-4,5-bisphosphate 4-phosphatase 2 [Source:HGNC Symbol;Acc:HGNC:25452]	8	-1	phosphatidylinositol-4,5-bisphosphate 4-phosphatase activity	GO:0034597	55529
ENSG00000181982.20	CCDC149	-1.03785	4.10473	9.13388e-05	0.00247833	coiled-coil domain containing 149 [Source:HGNC Symbol;Acc:HGNC:25405]	4	-1			91050
ENSG00000137078.10	SIT1	-1.68629	2.64309	9.30698e-05	0.0025193	signaling threshold regulating transmembrane adaptor 1 [Source:HGNC Symbol;Acc:HGNC:17710]	9	-1	membrane	GO:0016020	27240
ENSG00000124882.4	EREG	2.33207	4.20385	9.38921e-05	0.00253553	epiregulin [Source:HGNC Symbol;Acc:HGNC:3443]	4	1	membrane	GO:0016020	2069
ENSG00000158715.6	SLC45A3	-0.940208	5.71741	9.4149e-05	0.00253646	solute carrier family 45 member 3 [Source:HGNC Symbol;Acc:HGNC:8642]	1	-1			85414
ENSG00000127824.15	TUBA4A	-1.46404	5.50855	9.49642e-05	0.00255102	tubulin alpha 4a [Source:HGNC Symbol;Acc:HGNC:12407]	2	-1	GTP binding	GO:0005525	7277
ENSG00000178718.7	RPP25	-1.25809	4.51423	9.51374e-05	0.00255102	ribonuclease P and MRP subunit p25 [Source:HGNC Symbol;Acc:HGNC:30361]	15	-1	nucleic acid binding	GO:0003676	54913
ENSG00000118263.15	NA	-0.675196	5.96759	9.78479e-05	0.00261754	NA	NA	NA	NA	NA	NA
ENSG00000185551.15	NR2F2	-0.803714	7.59235	9.80944e-05	0.00261799	nuclear receptor subfamily 2 group F member 2 [Source:HGNC Symbol;Acc:HGNC:7976]	15	1	protein binding	GO:0005515	7026
ENSG00000048052.24	HDAC9	0.590039	7.65356	9.90708e-05	0.00263788	histone deacetylase 9 [Source:HGNC Symbol;Acc:HGNC:14065]	7	1	cytoplasm	GO:0005737	9734
ENSG00000131203.13	IDO1	3.89402	-0.0237024	0.000100339	0.0026654	indoleamine 2,3-dioxygenase 1 [Source:HGNC Symbol;Acc:HGNC:6059]	8	1	heme binding	GO:0020037	3620
ENSG00000138166.6	DUSP5	0.94795	6.62159	0.000101624	0.00269204	dual specificity phosphatase 5 [Source:HGNC Symbol;Acc:HGNC:3071]	10	1	phosphatase activity	GO:0016791	1847
ENSG00000133818.14	RRAS2	0.886946	4.95776	0.000101814	0.00269204	RAS related 2 [Source:HGNC Symbol;Acc:HGNC:17271]	11	-1	GTP binding	GO:0005525	22800
ENSG00000089351.15	GRAMD1A	1.42593	4.81691	0.000102985	0.0027167	GRAM domain containing 1A [Source:HGNC Symbol;Acc:HGNC:29305]	19	1	membrane	GO:0016020	57655
ENSG00000126353.3	CCR7	6.27582	1.98258	0.000104409	0.00274592	C-C motif chemokine receptor 7 [Source:HGNC Symbol;Acc:HGNC:1608]	17	-1	integral component of membrane	GO:0016021	1236
ENSG00000105656.13	ELL	0.729996	7.07861	0.000104769	0.00274592	elongation factor for RNA polymerase II [Source:HGNC Symbol;Acc:HGNC:23114]	19	-1	transcription elongation from RNA polymerase II promoter	GO:0006368	8178
ENSG00000148677.7	ANKRD1	3.6089	3.69384	0.000104815	0.00274592	ankyrin repeat domain 1 [Source:HGNC Symbol;Acc:HGNC:15819]	10	-1	protein binding	GO:0005515	27063
ENSG00000139679.16	LPAR6	-1.83142	5.32123	0.00010644	0.00278209	lysophosphatidic acid receptor 6 [Source:HGNC Symbol;Acc:HGNC:15520]	13	-1			10161
ENSG00000134668.13	SPOCD1	-0.763502	6.18683	0.000107652	0.00280732	SPOC domain containing 1 [Source:HGNC Symbol;Acc:HGNC:26338]	1	-1	transcription, DNA-templated	GO:0006351	90853
ENSG00000179542.16	SLITRK4	-0.695074	7.99234	0.000111859	0.00290448	SLIT and NTRK like family member 4 [Source:HGNC Symbol;Acc:HGNC:23502]	X	-1	protein binding	GO:0005515	139065
ENSG00000137449.17	CPEB2	0.690082	7.99773	0.000111887	0.00290448	cytoplasmic polyadenylation element binding protein 2 [Source:HGNC Symbol;Acc:HGNC:21745]	4	1	RNA binding	GO:0003723	132864
ENSG00000080815.20	PSEN1	0.689863	6.67492	0.000113226	0.00293256	presenilin 1 [Source:HGNC Symbol;Acc:HGNC:9508]	14	1	integral component of membrane	GO:0016021	5663
ENSG00000123240.17	OPTN	1.13337	5.01924	0.000113529	0.00293373	optineurin [Source:HGNC Symbol;Acc:HGNC:17142]	10	1	K63-linked polyubiquitin modification-dependent protein binding	GO:0070530	10133
ENSG00000070961.16	NA	1.39068	10.4619	0.000114261	0.0029454	NA	NA	NA	NA	NA	NA
ENSG00000078081.8	LAMP3	4.29194	0.123411	0.000114498	0.0029454	lysosomal associated membrane protein 3 [Source:HGNC Symbol;Acc:HGNC:14582]	3	-1	membrane	GO:0016020	27074
ENSG00000135114.14	OASL	4.16788	1.7017	0.000116463	0.00298921	2'-5'-oligoadenylate synthetase like [Source:HGNC Symbol;Acc:HGNC:8090]	12	-1	double-stranded RNA binding	GO:0003725	8638
ENSG00000163121.10	NEURL3	3.43731	-0.426148	0.000120803	0.00309365	neuralized E3 ubiquitin protein ligase 3 [Source:HGNC Symbol;Acc:HGNC:25162]	2	-1	metal ion binding	GO:0046872	93082
ENSG00000104660.19	LEPROTL1	-0.626909	6.91302	0.000122674	0.00313452	leptin receptor overlapping transcript like 1 [Source:HGNC Symbol;Acc:HGNC:6555]	8	1	membrane	GO:0016020	23484
ENSG00000279204.1		2.82504	3.15924	0.000123454	0.00314738	TEC	5	1			NA
ENSG00000160888.7	IER2	0.722395	7.64929	0.000124073	0.0031561	immediate early response 2 [Source:HGNC Symbol;Acc:HGNC:28871]	19	1	nucleus	GO:0005634	9592
ENSG00000090376.11	IRAK3	1.25057	3.96004	0.000124528	0.00316062	interleukin 1 receptor associated kinase 3 [Source:HGNC Symbol;Acc:HGNC:17020]	12	1	MyD88-dependent toll-like receptor signaling pathway	GO:0002755	11213
ENSG00000113282.14	CLINT1	0.604097	6.72932	0.000125389	0.00317542	clathrin interactor 1 [Source:HGNC Symbol;Acc:HGNC:23186]	5	-1	protein binding	GO:0005515	9685
ENSG00000130368.7	MAS1	3.21503	0.774154	0.00012754	0.00321773	MAS1 proto-oncogene, G protein-coupled receptor [Source:HGNC Symbol;Acc:HGNC:6899]	6	1	integral component of membrane	GO:0016021	4142
ENSG00000253535.5	ADAM7-AS1	2.75686	1.22934	0.000127625	0.00321773	ADAM7, ADAMDEC1 and ADAM28 antisense RNA 1 [Source:HGNC Symbol;Acc:HGNC:56152]	8	-1			NA
ENSG00000185650.10	ZFP36L1	-0.981465	8.50303	0.000133926	0.00336913	ZFP36 ring finger protein like 1 [Source:HGNC Symbol;Acc:HGNC:1107]	14	-1			677
ENSG00000230641.1	USP12-DT	3.16138	0.204499	0.000136081	0.00341581	USP12 divergent transcript [Source:HGNC Symbol;Acc:HGNC:39962]	13	1			NA
ENSG00000142089.17	IFITM3	0.802278	6.13571	0.000136802	0.00342636	interferon induced transmembrane protein 3 [Source:HGNC Symbol;Acc:HGNC:5414]	11	-1			10410
ENSG00000143622.11	NA	0.824823	6.5603	0.000138139	0.00345227	NA	NA	NA	NA	NA	NA
ENSG00000138814.17	PPP3CA	-0.63745	8.88337	0.000140199	0.00349607	protein phosphatase 3 catalytic subunit alpha [Source:HGNC Symbol;Acc:HGNC:9314]	4	-1	protein binding	GO:0005515	5530
ENSG00000176659.11	LINC02910	-1.50555	4.02349	0.000142294	0.00354058	long intergenic non-protein coding RNA 2910 [Source:HGNC Symbol;Acc:HGNC:26601]	20	1			284756
ENSG00000269713.9	NBPF9	1.20912	3.47409	0.000145267	0.00360668	NBPF member 9 [Source:HGNC Symbol;Acc:HGNC:31991]	1	-1			400818
ENSG00000163378.14	EOGT	1.22002	3.67548	0.000145974	0.00361636	EGF domain specific O-linked N-acetylglucosamine transferase [Source:HGNC Symbol;Acc:HGNC:28526]	3	-1	glycosyltransferase activity	GO:0016757	285203
ENSG00000164305.20	CASP3	0.630064	6.45386	0.000147013	0.00363029	caspase 3 [Source:HGNC Symbol;Acc:HGNC:1504]	4	-1	proteolysis	GO:0006508	836
ENSG00000168214.22	RBPJ	0.708305	8.29624	0.000147174	0.00363029	recombination signal binding protein for immunoglobulin kappa J region [Source:HGNC Symbol;Acc:HGNC:5724]	4	1	nucleus	GO:0005634	3516
ENSG00000189067.14	LITAF	1.30041	8.54159	0.000148967	0.0036592	lipopolysaccharide induced TNF factor [Source:HGNC Symbol;Acc:HGNC:16841]	16	-1	nucleus	GO:0005634	9516
ENSG00000100055.21	CYTH4	-0.638513	8.07916	0.000149476	0.0036592	cytohesin 4 [Source:HGNC Symbol;Acc:HGNC:9505]	22	1	guanyl-nucleotide exchange factor activity	GO:0005085	27128
ENSG00000226674.11	TEX41	1.12089	3.5521	0.000149665	0.0036592	testis expressed 41 [Source:HGNC Symbol;Acc:HGNC:48667]	2	1			401014
ENSG00000025708.14	TYMP	1.24631	4.39113	0.000149805	0.0036592	thymidine phosphorylase [Source:HGNC Symbol;Acc:HGNC:3148]	22	-1			1890
ENSG00000139117.14	CPNE8	0.751125	5.86726	0.000149952	0.0036592	copine 8 [Source:HGNC Symbol;Acc:HGNC:23498]	12	-1			144402
ENSG00000214113.11	LYRM4	0.890458	4.64349	0.00015091	0.00367473	LYR motif containing 4 [Source:HGNC Symbol;Acc:HGNC:21365]	6	-1	nucleus	GO:0005634	57128
ENSG00000065413.20	ANKRD44	-0.89397	5.50625	0.000154032	0.00374276	ankyrin repeat domain 44 [Source:HGNC Symbol;Acc:HGNC:25259]	2	-1	protein binding	GO:0005515	91526
ENSG00000129255.16	MPDU1	0.818849	5.08089	0.000154652	0.00374982	mannose-P-dolichol utilization defect 1 [Source:HGNC Symbol;Acc:HGNC:7207]	17	1			9526
ENSG00000138735.16	PDE5A	2.82362	0.598698	0.000158121	0.00382579	phosphodiesterase 5A [Source:HGNC Symbol;Acc:HGNC:8784]	4	-1	protein binding	GO:0005515	8654
ENSG00000147475.17	ERLIN2	-0.649361	7.12264	0.000158819	0.00383453	ER lipid raft associated 2 [Source:HGNC Symbol;Acc:HGNC:1356]	8	1			11160
ENSG00000171223.6	JUNB	0.696323	7.33254	0.000162707	0.00392011	JunB proto-oncogene, AP-1 transcription factor subunit [Source:HGNC Symbol;Acc:HGNC:6205]	19	1	regulation of transcription, DNA-templated	GO:0006355	3726
ENSG00000198517.10	MAFK	0.770152	6.33162	0.000164269	0.00394939	MAF bZIP transcription factor K [Source:HGNC Symbol;Acc:HGNC:6782]	7	1	DNA binding	GO:0003677	7975
ENSG00000057657.17	PRDM1	0.867581	7.7101	0.00016513	0.00396174	PR/SET domain 1 [Source:HGNC Symbol;Acc:HGNC:9346]	6	1	protein binding	GO:0005515	639
ENSG00000116991.12	SIPA1L2	-0.906199	5.43206	0.000166663	0.00398448	signal induced proliferation associated 1 like 2 [Source:HGNC Symbol;Acc:HGNC:23800]	1	-1	protein binding	GO:0005515	57568
ENSG00000122257.20	RBBP6	0.643901	7.53074	0.000166778	0.00398448	RB binding protein 6, ubiquitin ligase [Source:HGNC Symbol;Acc:HGNC:9889]	16	1	zinc ion binding	GO:0008270	5930
ENSG00000170458.15	CD14	-1.22237	8.06068	0.000171427	0.00408699	CD14 molecule [Source:HGNC Symbol;Acc:HGNC:1628]	5	-1	protein binding	GO:0005515	929
ENSG00000160213.9	CSTB	0.525326	9.18542	0.000172557	0.00410535	cystatin B [Source:HGNC Symbol;Acc:HGNC:2482]	21	-1	negative regulation of endopeptidase activity	GO:0010951	1476
ENSG00000028137.19	TNFRSF1B	0.756577	9.46903	0.000173354	0.00411572	TNF receptor superfamily member 1B [Source:HGNC Symbol;Acc:HGNC:11917]	1	1	protein binding	GO:0005515	7133
ENSG00000271538.7	LINC02427	1.85052	2.41533	0.000175766	0.00416431	long intergenic non-protein coding RNA 2427 [Source:HGNC Symbol;Acc:HGNC:53358]	4	-1			NA
ENSG00000197343.11	ZNF655	0.683225	5.9493	0.000178677	0.00422449	zinc finger protein 655 [Source:HGNC Symbol;Acc:HGNC:30899]	7	1	regulation of transcription, DNA-templated	GO:0006355	79027
ENSG00000114120.14	SLC25A36	-0.549387	6.8114	0.00018058	0.00425206	solute carrier family 25 member 36 [Source:HGNC Symbol;Acc:HGNC:25554]	3	1	membrane	GO:0016020	55186
ENSG00000196639.7	HRH1	0.691787	6.83216	0.000180589	0.00425206	histamine receptor H1 [Source:HGNC Symbol;Acc:HGNC:5182]	3	1	integral component of membrane	GO:0016021	3269
ENSG00000105993.15	DNAJB6	0.621156	7.81275	0.000183167	0.00430385	DnaJ heat shock protein family (Hsp40) member B6 [Source:HGNC Symbol;Acc:HGNC:14888]	7	1			10049
ENSG00000166106.4	ADAMTS15	-1.57196	4.08981	0.000183725	0.00430809	ADAM metallopeptidase with thrombospondin type 1 motif 15 [Source:HGNC Symbol;Acc:HGNC:16305]	11	1	proteolysis	GO:0006508	170689
ENSG00000106211.10	HSPB1	-0.656289	6.89633	0.000184939	0.00432765	heat shock protein family B (small) member 1 [Source:HGNC Symbol;Acc:HGNC:5246]	7	1			3315
ENSG00000151491.14	EPS8	-0.96206	4.73478	0.000186116	0.00434627	epidermal growth factor receptor pathway substrate 8 [Source:HGNC Symbol;Acc:HGNC:3420]	12	-1	protein binding	GO:0005515	2059
ENSG00000132669.14	RIN2	-1.72801	6.17893	0.000189396	0.00441381	Ras and Rab interactor 2 [Source:HGNC Symbol;Acc:HGNC:18750]	20	1			54453
ENSG00000086062.13	B4GALT1	1.16549	7.72339	0.000191543	0.00445475	beta-1,4-galactosyltransferase 1 [Source:HGNC Symbol;Acc:HGNC:924]	9	-1	membrane	GO:0016020	2683
ENSG00000175745.15	NR2F1	1.08437	5.4416	0.000194376	0.00451143	nuclear receptor subfamily 2 group F member 1 [Source:HGNC Symbol;Acc:HGNC:7975]	5	1	zinc ion binding	GO:0008270	7025
ENSG00000265808.4	SEC22B	0.809067	6.82659	0.000194981	0.00451626	SEC22 homolog B, vesicle trafficking protein [Source:HGNC Symbol;Acc:HGNC:10700]	1	-1	cytoplasm	GO:0005737	9554
ENSG00000142634.13	EFHD2	0.540641	7.81607	0.000196403	0.00453998	EF-hand domain family member D2 [Source:HGNC Symbol;Acc:HGNC:28670]	1	1	calcium ion binding	GO:0005509	79180
ENSG00000181381.15	DDX60L	0.90343	7.39476	0.000196921	0.00454273	DExD/H-box 60 like [Source:HGNC Symbol;Acc:HGNC:26429]	4	-1			91351
ENSG00000277734.8	TRAC	-1.22268	4.75646	0.00019798	0.00455795	T cell receptor alpha constant [Source:HGNC Symbol;Acc:HGNC:12029]	14	1	membrane	GO:0016020	NA
ENSG00000137033.12	IL33	1.99861	3.18076	0.000198838	0.00456846	interleukin 33 [Source:HGNC Symbol;Acc:HGNC:16028]	9	1	cytokine activity	GO:0005125	90865
ENSG00000138135.7	CH25H	3.52613	0.664091	0.000200363	0.00459423	cholesterol 25-hydroxylase [Source:HGNC Symbol;Acc:HGNC:1907]	10	-1	oxidoreductase activity	GO:0016491	9023
ENSG00000140416.23	NA	-1.08497	4.70856	0.000201282	0.00460604	NA	NA	NA	NA	NA	NA
ENSG00000240057.8	NEPRO-AS1	3.54733	1.51684	0.000202839	0.00462779	NEPRO antisense RNA 1 [Source:HGNC Symbol;Acc:HGNC:41049]	3	1			NA
ENSG00000153721.19	CNKSR3	2.79775	4.78628	0.000203045	0.00462779	CNKSR family member 3 [Source:HGNC Symbol;Acc:HGNC:23034]	6	-1	protein binding	GO:0005515	154043
ENSG00000060491.17	OGFR	0.704531	6.09144	0.000204403	0.00464946	opioid growth factor receptor [Source:HGNC Symbol;Acc:HGNC:15768]	20	1	membrane	GO:0016020	11054
ENSG00000117643.15	MAN1C1	-1.33552	4.79743	0.000206093	0.00467614	mannosidase alpha class 1C member 1 [Source:HGNC Symbol;Acc:HGNC:19080]	1	1	membrane	GO:0016020	57134
ENSG00000080709.16	KCNN2	1.86372	3.44882	0.000206566	0.00467614	potassium calcium-activated channel subfamily N member 2 [Source:HGNC Symbol;Acc:HGNC:6291]	5	1			3781
ENSG00000144136.11	SLC20A1	-0.500162	9.44721	0.000206807	0.00467614	solute carrier family 20 member 1 [Source:HGNC Symbol;Acc:HGNC:10946]	2	1	membrane	GO:0016020	6574
ENSG00000131711.15	MAP1B	1.23598	5.37164	0.000211227	0.00475245	microtubule associated protein 1B [Source:HGNC Symbol;Acc:HGNC:6836]	5	1	nervous system development	GO:0007399	4131
ENSG00000104856.15	RELB	1.2205	6.12214	0.000211275	0.00475245	RELB proto-oncogene, NF-kB subunit [Source:HGNC Symbol;Acc:HGNC:9956]	19	1			5971
ENSG00000169436.17	COL22A1	-0.798711	6.5618	0.000211433	0.00475245	collagen type XXII alpha 1 chain [Source:HGNC Symbol;Acc:HGNC:22989]	8	-1			169044
ENSG00000215301.11	DDX3X	0.43276	8.62594	0.000213428	0.00478786	DEAD-box helicase 3 X-linked [Source:HGNC Symbol;Acc:HGNC:2745]	X	1	ATP binding	GO:0005524	1654
ENSG00000171791.14	BCL2	0.630789	6.99516	0.000215205	0.00481822	BCL2 apoptosis regulator [Source:HGNC Symbol;Acc:HGNC:990]	18	-1			596
ENSG00000139220.17	PPFIA2	2.02342	4.54931	0.000217592	0.00486211	PTPRF interacting protein alpha 2 [Source:HGNC Symbol;Acc:HGNC:9246]	12	-1	protein binding	GO:0005515	8499
ENSG00000162889.11	MAPKAPK2	0.740832	9.0367	0.000221291	0.0049351	MAPK activated protein kinase 2 [Source:HGNC Symbol;Acc:HGNC:6887]	1	1	ATP binding	GO:0005524	9261
ENSG00000151490.15	PTPRO	-3.41774	1.45133	0.000222951	0.00495888	protein tyrosine phosphatase receptor type O [Source:HGNC Symbol;Acc:HGNC:9678]	12	1	protein binding	GO:0005515	5800
ENSG00000020577.14	SAMD4A	1.54512	4.64633	0.000223228	0.00495888	sterile alpha motif domain containing 4A [Source:HGNC Symbol;Acc:HGNC:23023]	14	1			23034
ENSG00000144959.11	NCEH1	-0.847281	5.29836	0.000223898	0.00496066	neutral cholesterol ester hydrolase 1 [Source:HGNC Symbol;Acc:HGNC:29260]	3	-1	hydrolase activity	GO:0016787	57552
ENSG00000029153.15	ARNTL2	1.09565	5.44922	0.000224179	0.00496066	aryl hydrocarbon receptor nuclear translocator like 2 [Source:HGNC Symbol;Acc:HGNC:18984]	12	1	regulation of transcription, DNA-templated	GO:0006355	56938
ENSG00000163347.6	CLDN1	3.06421	2.64945	0.000224972	0.00496856	claudin 1 [Source:HGNC Symbol;Acc:HGNC:2032]	3	-1	integral component of membrane	GO:0016021	9076
ENSG00000251348.1	HSPD1P11	2.3347	2.20415	0.000226179	0.00498557	heat shock protein family D (Hsp60) member 1 pseudogene 11 [Source:HGNC Symbol;Acc:HGNC:35142]	5	1			NA
ENSG00000154122.14	ANKH	-1.14696	4.32971	0.000226718	0.00498779	ANKH inorganic pyrophosphate transport regulator [Source:HGNC Symbol;Acc:HGNC:15492]	5	-1	integral component of membrane	GO:0016021	56172
ENSG00000118432.13	CNR1	-1.14367	5.44921	0.000227599	0.00499753	cannabinoid receptor 1 [Source:HGNC Symbol;Acc:HGNC:2159]	6	-1			1268
ENSG00000204138.13	PHACTR4	0.841403	6.98497	0.000228328	0.00500066	phosphatase and actin regulator 4 [Source:HGNC Symbol;Acc:HGNC:25793]	1	1			65979
ENSG00000196792.12	STRN3	0.615789	6.95051	0.000228619	0.00500066	striatin 3 [Source:HGNC Symbol;Acc:HGNC:15720]	14	-1	protein binding	GO:0005515	29966
ENSG00000115525.18	ST3GAL5	-0.825034	5.69619	0.000233764	0.00509798	ST3 beta-galactoside alpha-2,3-sialyltransferase 5 [Source:HGNC Symbol;Acc:HGNC:10872]	2	-1	protein glycosylation	GO:0006486	8869
ENSG00000100902.11	PSMA6	1.15494	3.71709	0.000233963	0.00509798	proteasome 20S subunit alpha 6 [Source:HGNC Symbol;Acc:HGNC:9535]	14	1	proteolysis involved in cellular protein catabolic process	GO:0051603	5687
ENSG00000134086.9	VHL	0.750053	7.50078	0.00023527	0.00511667	von Hippel-Lindau tumor suppressor [Source:HGNC Symbol;Acc:HGNC:12687]	3	1			7428
ENSG00000144827.9	ABHD10	-1.58842	3.96981	0.000235738	0.00511708	abhydrolase domain containing 10, depalmitoylase [Source:HGNC Symbol;Acc:HGNC:25656]	3	1			55347
ENSG00000137266.15	SLC22A23	2.47569	3.45665	0.00023923	0.00518302	solute carrier family 22 member 23 [Source:HGNC Symbol;Acc:HGNC:21106]	6	-1	transmembrane transporter activity	GO:0022857	63027
ENSG00000100711.14	ZFYVE21	-0.756644	5.60894	0.00024037	0.00519783	zinc finger FYVE-type containing 21 [Source:HGNC Symbol;Acc:HGNC:20760]	14	1	metal ion binding	GO:0046872	79038
ENSG00000116990.11	MYCL	0.612716	6.81391	0.000241017	0.00520134	MYCL proto-oncogene, bHLH transcription factor [Source:HGNC Symbol;Acc:HGNC:7555]	1	-1	regulation of transcription, DNA-templated	GO:0006355	4610
ENSG00000198771.11	RCSD1	0.902897	7.21701	0.000241445	0.00520134	RCSD domain containing 1 [Source:HGNC Symbol;Acc:HGNC:28310]	1	1	actin filament binding	GO:0051015	92241
ENSG00000105327.18	BBC3	0.761603	6.64443	0.000242387	0.00521179	BCL2 binding component 3 [Source:HGNC Symbol;Acc:HGNC:17868]	19	-1			27113
ENSG00000235531.11	MSC-AS1	1.35512	6.22605	0.000243114	0.00521756	MSC antisense RNA 1 [Source:HGNC Symbol;Acc:HGNC:48724]	8	1			100132891
ENSG00000124098.10	FAM210B	-0.945673	4.64489	0.0002452	0.00525245	family with sequence similarity 210 member B [Source:HGNC Symbol;Acc:HGNC:16102]	20	1	membrane	GO:0016020	116151
ENSG00000121966.8	CXCR4	0.774536	6.6904	0.000245823	0.0052559	C-X-C motif chemokine receptor 4 [Source:HGNC Symbol;Acc:HGNC:2561]	2	-1	integral component of membrane	GO:0016021	7852
ENSG00000145632.15	PLK2	3.02935	2.44315	0.00024794	0.00529124	polo like kinase 2 [Source:HGNC Symbol;Acc:HGNC:19699]	5	-1	protein binding	GO:0005515	10769
ENSG00000168310.12	IRF2	0.781634	6.59319	0.000251488	0.00535694	interferon regulatory factor 2 [Source:HGNC Symbol;Acc:HGNC:6117]	4	-1	regulation of transcription, DNA-templated	GO:0006355	3660
ENSG00000102181.21	CD99L2	-0.771273	5.55456	0.000252072	0.00535935	CD99 molecule like 2 [Source:HGNC Symbol;Acc:HGNC:18237]	X	-1	membrane	GO:0016020	83692
ENSG00000145414.9	NAF1	0.933376	5.98173	0.000252913	0.00536723	nuclear assembly factor 1 ribonucleoprotein [Source:HGNC Symbol;Acc:HGNC:25126]	4	-1			92345
ENSG00000107099.18	DOCK8	-0.654922	6.3133	0.000254313	0.0053869	dedicator of cytokinesis 8 [Source:HGNC Symbol;Acc:HGNC:19191]	9	1			81704
ENSG00000134917.10	ADAMTS8	-0.939607	5.71766	0.000255739	0.00539955	ADAM metallopeptidase with thrombospondin type 1 motif 8 [Source:HGNC Symbol;Acc:HGNC:224]	11	-1	proteolysis	GO:0006508	11095
ENSG00000164830.19	OXR1	-0.939494	7.88792	0.000255858	0.00539955	oxidation resistance 1 [Source:HGNC Symbol;Acc:HGNC:15822]	8	1			55074
ENSG00000143933.20	CALM2	-0.453769	9.45695	0.000257352	0.00542105	calmodulin 2 [Source:HGNC Symbol;Acc:HGNC:1445]	2	-1	calcium ion binding	GO:0005509	805
ENSG00000170425.4	ADORA2B	-1.03291	4.16583	0.000268957	0.00565505	adenosine A2b receptor [Source:HGNC Symbol;Acc:HGNC:264]	17	1	integral component of membrane	GO:0016021	136
ENSG00000106689.11	LHX2	1.31782	4.67876	0.000271659	0.00570133	LIM homeobox 2 [Source:HGNC Symbol;Acc:HGNC:6594]	9	1	metal ion binding	GO:0046872	9355
ENSG00000105711.14	SCN1B	2.94667	1.24356	0.000273864	0.00573704	sodium voltage-gated channel beta subunit 1 [Source:HGNC Symbol;Acc:HGNC:10586]	19	1	membrane	GO:0016020	6324
ENSG00000119042.18	SATB2	0.814424	5.90432	0.000276336	0.00576457	SATB homeobox 2 [Source:HGNC Symbol;Acc:HGNC:21637]	2	-1	DNA binding	GO:0003677	23314
ENSG00000131323.17	TRAF3	0.702732	7.16973	0.000276558	0.00576457	TNF receptor associated factor 3 [Source:HGNC Symbol;Acc:HGNC:12033]	14	1	protein binding	GO:0005515	7187
ENSG00000145358.6	DDIT4L	-0.836863	9.66479	0.000276695	0.00576457	DNA damage inducible transcript 4 like [Source:HGNC Symbol;Acc:HGNC:30555]	4	-1	cytoplasm	GO:0005737	115265
ENSG00000138670.19	RASGEF1B	1.35772	6.22413	0.00028104	0.00584439	RasGEF domain family member 1B [Source:HGNC Symbol;Acc:HGNC:24881]	4	-1	guanyl-nucleotide exchange factor activity	GO:0005085	153020
ENSG00000117475.14	BLZF1	0.857404	5.81683	0.000282337	0.00585907	basic leucine zipper nuclear factor 1 [Source:HGNC Symbol;Acc:HGNC:1065]	1	1	cytoplasm	GO:0005737	8548
ENSG00000107957.17	SH3PXD2A	-1.32529	3.09623	0.000282987	0.00585907	SH3 and PX domains 2A [Source:HGNC Symbol;Acc:HGNC:23664]	10	-1	protein binding	GO:0005515	9644
ENSG00000233834.7	MACC1-DT	3.59415	0.533865	0.000283288	0.00585907	MACC1 divergent transcript [Source:HGNC Symbol;Acc:HGNC:55702]	7	1			100506098
ENSG00000148200.17	NR6A1	1.70292	2.37276	0.000284015	0.00586347	nuclear receptor subfamily 6 group A member 1 [Source:HGNC Symbol;Acc:HGNC:7985]	9	-1	zinc ion binding	GO:0008270	2649
ENSG00000161011.20	SQSTM1	1.05004	6.01604	0.000288185	0.00593879	sequestosome 1 [Source:HGNC Symbol;Acc:HGNC:11280]	5	1			8878
ENSG00000106785.15	TRIM14	0.727042	6.21259	0.000293571	0.00603887	tripartite motif containing 14 [Source:HGNC Symbol;Acc:HGNC:16283]	9	-1	protein binding	GO:0005515	9830
ENSG00000078399.19	HOXA9	-0.687698	5.8763	0.000294457	0.00604619	homeobox A9 [Source:HGNC Symbol;Acc:HGNC:5109]	7	-1	nucleus	GO:0005634	3205
ENSG00000130826.19	DKC1	0.528734	8.42515	0.000294997	0.00604637	dyskerin pseudouridine synthase 1 [Source:HGNC Symbol;Acc:HGNC:2890]	X	1			1736
ENSG00000257194.2		3.19831	-0.181927	0.000295609	0.00604805	novel transcript	12	1			NA
ENSG00000082781.12	ITGB5	-0.628796	8.80465	0.000301938	0.00616123	integrin subunit beta 5 [Source:HGNC Symbol;Acc:HGNC:6160]	3	-1	membrane	GO:0016020	3693
ENSG00000134453.16	RBM17	0.650526	6.76954	0.000302222	0.00616123	RNA binding motif protein 17 [Source:HGNC Symbol;Acc:HGNC:16944]	10	1	RNA binding	GO:0003723	84991
ENSG00000136478.9	TEX2	-1.13849	5.1177	0.000308562	0.00627924	testis expressed 2 [Source:HGNC Symbol;Acc:HGNC:30884]	17	-1	lipid binding	GO:0008289	55852
ENSG00000106789.13	CORO2A	-1.3157	4.16263	0.000311127	0.00632016	coronin 2A [Source:HGNC Symbol;Acc:HGNC:2255]	9	-1	protein binding	GO:0005515	7464
ENSG00000153551.14	CMTM7	-0.782096	5.2211	0.000314647	0.00638028	CKLF like MARVEL transmembrane domain containing 7 [Source:HGNC Symbol;Acc:HGNC:19178]	3	1	membrane	GO:0016020	112616
ENSG00000107968.10	MAP3K8	1.51572	4.37689	0.000316591	0.0064083	mitogen-activated protein kinase kinase kinase 8 [Source:HGNC Symbol;Acc:HGNC:6860]	10	1	ATP binding	GO:0005524	1326
ENSG00000197860.10	SGTB	0.798601	5.49044	0.000319231	0.00645028	small glutamine rich tetratricopeptide repeat co-chaperone beta [Source:HGNC Symbol;Acc:HGNC:23567]	5	-1	protein binding	GO:0005515	54557
ENSG00000151500.15	THYN1	-1.37951	3.65359	0.00032119	0.00647354	thymocyte nuclear protein 1 [Source:HGNC Symbol;Acc:HGNC:29560]	11	-1	nucleus	GO:0005634	29087
ENSG00000112039.6	FANCE	-0.769808	4.85131	0.000321518	0.00647354	FA complementation group E [Source:HGNC Symbol;Acc:HGNC:3586]	6	1	nucleus	GO:0005634	2178
ENSG00000151502.11	VPS26B	-0.932124	4.78878	0.000325143	0.00653497	VPS26, retromer complex component B [Source:HGNC Symbol;Acc:HGNC:28119]	11	1	intracellular protein transport	GO:0006886	112936
ENSG00000106799.14	TGFBR1	-0.726074	6.68656	0.000326827	0.00655725	transforming growth factor beta receptor 1 [Source:HGNC Symbol;Acc:HGNC:11772]	9	1	membrane	GO:0016020	7046
ENSG00000102580.15	DNAJC3	0.599746	7.68897	0.000333666	0.0066827	DnaJ heat shock protein family (Hsp40) member C3 [Source:HGNC Symbol;Acc:HGNC:9439]	13	1	protein binding	GO:0005515	5611
ENSG00000169855.21	ROBO1	0.712001	4.84798	0.000334436	0.00668637	roundabout guidance receptor 1 [Source:HGNC Symbol;Acc:HGNC:10249]	3	-1	protein binding	GO:0005515	6091
ENSG00000128594.8	LRRC4	-1.11493	4.89864	0.000340162	0.00678893	leucine rich repeat containing 4 [Source:HGNC Symbol;Acc:HGNC:15586]	7	-1	protein binding	GO:0005515	64101
ENSG00000105967.16	TFEC	0.721471	7.46535	0.000341048	0.00679472	transcription factor EC [Source:HGNC Symbol;Acc:HGNC:11754]	7	-1	regulation of transcription, DNA-templated	GO:0006355	22797
ENSG00000250519.7		0.674214	5.23306	0.000345364	0.00686871	novel transcript	11	1			NA
ENSG00000185950.9	IRS2	0.471356	9.61336	0.000346465	0.0068786	insulin receptor substrate 2 [Source:HGNC Symbol;Acc:HGNC:6126]	13	-1	cytoplasm	GO:0005737	8660
ENSG00000013619.15	MAMLD1	1.25154	3.34191	0.00034847	0.00689716	mastermind like domain containing 1 [Source:HGNC Symbol;Acc:HGNC:2568]	X	1			10046
ENSG00000131981.16	LGALS3	1.1031	7.1433	0.000348611	0.00689716	galectin 3 [Source:HGNC Symbol;Acc:HGNC:6563]	14	1	nucleoplasm	GO:0005654	3958
ENSG00000196352.18	CD55	0.762902	6.78615	0.000350143	0.00691547	CD55 molecule (Cromer blood group) [Source:HGNC Symbol;Acc:HGNC:2665]	1	1			1604
ENSG00000150977.11	RILPL2	0.643259	6.5178	0.000356384	0.00702655	Rab interacting lysosomal protein like 2 [Source:HGNC Symbol;Acc:HGNC:28787]	12	-1	protein dimerization activity	GO:0046983	196383
ENSG00000173821.20	RNF213	0.778294	6.92306	0.000358397	0.00705404	ring finger protein 213 [Source:HGNC Symbol;Acc:HGNC:14539]	17	1	metal ion binding	GO:0046872	57674
ENSG00000166750.10	SLFN5	0.832763	7.87127	0.00036169	0.00710659	schlafen family member 5 [Source:HGNC Symbol;Acc:HGNC:28286]	17	1	nucleus	GO:0005634	162394
ENSG00000116514.17	RNF19B	0.951317	4.20216	0.000363862	0.00713696	ring finger protein 19B [Source:HGNC Symbol;Acc:HGNC:26886]	1	-1	membrane	GO:0016020	127544
ENSG00000147027.4	TMEM47	1.35035	3.71734	0.000365255	0.00715197	transmembrane protein 47 [Source:HGNC Symbol;Acc:HGNC:18515]	X	-1	membrane	GO:0016020	83604
ENSG00000130560.9	UBAC1	-0.565649	7.15262	0.000366064	0.00715551	UBA domain containing 1 [Source:HGNC Symbol;Acc:HGNC:30221]	9	-1	cytoplasm	GO:0005737	10422
ENSG00000164985.15	PSIP1	-0.721714	5.61488	0.000373671	0.00728805	PC4 and SFRS1 interacting protein 1 [Source:HGNC Symbol;Acc:HGNC:9527]	9	-1	nucleus	GO:0005634	11168
ENSG00000157557.13	ETS2	1.04774	6.45326	0.000374123	0.00728805	ETS proto-oncogene 2, transcription factor [Source:HGNC Symbol;Acc:HGNC:3489]	21	1	regulation of transcription, DNA-templated	GO:0006355	2114
ENSG00000177200.18	CHD9	-0.944041	7.01483	0.000377366	0.00733868	chromodomain helicase DNA binding protein 9 [Source:HGNC Symbol;Acc:HGNC:25701]	16	1	protein binding	GO:0005515	80205
ENSG00000165997.5	ARL5B	0.741151	5.11982	0.000380747	0.0073918	ADP ribosylation factor like GTPase 5B [Source:HGNC Symbol;Acc:HGNC:23052]	10	1	GTP binding	GO:0005525	221079
ENSG00000143190.23	POU2F1	0.846286	5.58416	0.000381801	0.00739967	POU class 2 homeobox 1 [Source:HGNC Symbol;Acc:HGNC:9212]	1	1	DNA binding	GO:0003677	5451
ENSG00000196182.11	STK40	0.9557	5.7211	0.000383202	0.00741151	serine/threonine kinase 40 [Source:HGNC Symbol;Acc:HGNC:21373]	1	-1	ATP binding	GO:0005524	83931
ENSG00000145990.11	GFOD1	-0.589293	6.68169	0.000383713	0.00741151	glucose-fructose oxidoreductase domain containing 1 [Source:HGNC Symbol;Acc:HGNC:21096]	6	-1	oxidoreductase activity	GO:0016491	54438
ENSG00000134955.12	SLC37A2	-0.959532	7.50282	0.000385104	0.00742579	solute carrier family 37 member 2 [Source:HGNC Symbol;Acc:HGNC:20644]	11	1	transmembrane transporter activity	GO:0022857	219855
ENSG00000165246.15	NLGN4Y	1.63749	3.48038	0.000394474	0.00759363	neuroligin 4 Y-linked [Source:HGNC Symbol;Acc:HGNC:15529]	Y	1	membrane	GO:0016020	22829
ENSG00000136161.13	RCBTB2	-1.02219	4.81319	0.000401615	0.00771804	RCC1 and BTB domain containing protein 2 [Source:HGNC Symbol;Acc:HGNC:1914]	13	-1	protein binding	GO:0005515	1102
ENSG00000197965.12	MPZL1	1.53017	6.20728	0.000403457	0.0077404	myelin protein zero like 1 [Source:HGNC Symbol;Acc:HGNC:7226]	1	1			9019
ENSG00000143013.13	LMO4	0.922631	8.93735	0.000405975	0.0077532	LIM domain only 4 [Source:HGNC Symbol;Acc:HGNC:6644]	1	1	metal ion binding	GO:0046872	8543
ENSG00000132763.15	MMACHC	-1.42245	3.16572	0.000406065	0.0077532	metabolism of cobalamin associated C [Source:HGNC Symbol;Acc:HGNC:24525]	1	1	cytoplasm	GO:0005737	25974
ENSG00000248464.1	FGF10-AS1	2.12988	0.848029	0.000407127	0.0077532	FGF10 antisense RNA 1 [Source:HGNC Symbol;Acc:HGNC:49382]	5	1			101927075
ENSG00000113657.13	DPYSL3	1.82861	4.64891	0.000407238	0.0077532	dihydropyrimidinase like 3 [Source:HGNC Symbol;Acc:HGNC:3015]	5	-1	hydrolase activity	GO:0016787	1809
ENSG00000106546.14	AHR	0.962289	6.08119	0.000407526	0.0077532	aryl hydrocarbon receptor [Source:HGNC Symbol;Acc:HGNC:348]	7	1			196
ENSG00000213024.13	NUP62	0.554149	7.1904	0.000409713	0.00778181	nucleoporin 62 [Source:HGNC Symbol;Acc:HGNC:8066]	19	-1	nucleus	GO:0005634	23636
ENSG00000162772.17	ATF3	1.26676	7.80269	0.00041087	0.00779081	activating transcription factor 3 [Source:HGNC Symbol;Acc:HGNC:785]	1	1	regulation of transcription, DNA-templated	GO:0006355	467
ENSG00000141337.13	ARSG	-1.54192	1.98243	0.000420848	0.00796675	arylsulfatase G [Source:HGNC Symbol;Acc:HGNC:24102]	17	1	sulfuric ester hydrolase activity	GO:0008484	22901
ENSG00000154380.19	ENAH	-1.2863	5.23099	0.000421758	0.00797074	ENAH actin regulator [Source:HGNC Symbol;Acc:HGNC:18271]	1	-1			55740
ENSG00000271856.1	LINC01215	3.18731	1.59446	0.000423787	0.00799582	long intergenic non-protein coding RNA 1215 [Source:HGNC Symbol;Acc:HGNC:49651]	3	1			101929623
ENSG00000187098.18	MITF	-0.798204	7.18555	0.00042632	0.00802296	melanocyte inducing transcription factor [Source:HGNC Symbol;Acc:HGNC:7105]	3	1	regulation of transcription, DNA-templated	GO:0006355	4286
ENSG00000196396.10	PTPN1	0.643922	9.60471	0.000426633	0.00802296	protein tyrosine phosphatase non-receptor type 1 [Source:HGNC Symbol;Acc:HGNC:9642]	20	1	phosphatase activity	GO:0016791	5770
ENSG00000136560.14	TANK	0.572603	7.16272	0.000432138	0.00809414	TRAF family member associated NFKB activator [Source:HGNC Symbol;Acc:HGNC:11562]	2	1	cytoplasm	GO:0005737	10010
ENSG00000075420.13	FNDC3B	0.648724	8.896	0.000432222	0.00809414	fibronectin type III domain containing 3B [Source:HGNC Symbol;Acc:HGNC:24670]	3	1	RNA binding	GO:0003723	64778
ENSG00000069974.17	RAB27A	-1.22855	4.17069	0.000432549	0.00809414	RAB27A, member RAS oncogene family [Source:HGNC Symbol;Acc:HGNC:9766]	15	-1	GTP binding	GO:0005525	5873
ENSG00000135912.11	TTLL4	0.991896	5.32723	0.0004354	0.00813412	tubulin tyrosine ligase like 4 [Source:HGNC Symbol;Acc:HGNC:28976]	2	1	protein modification process	GO:0036211	9654
ENSG00000151498.12	ACAD8	-1.014	5.16541	0.000436557	0.00813591	acyl-CoA dehydrogenase family member 8 [Source:HGNC Symbol;Acc:HGNC:87]	11	1			27034
ENSG00000117298.16	ECE1	1.15103	3.90128	0.000436923	0.00813591	endothelin converting enzyme 1 [Source:HGNC Symbol;Acc:HGNC:3146]	1	-1	proteolysis	GO:0006508	1889
ENSG00000185507.21	IRF7	3.06707	0.832509	0.000440101	0.00818172	interferon regulatory factor 7 [Source:HGNC Symbol;Acc:HGNC:6122]	11	-1	transcription cis-regulatory region binding	GO:0000976	3665
ENSG00000114861.24	FOXP1	0.8006	6.58736	0.000445468	0.008268	forkhead box P1 [Source:HGNC Symbol;Acc:HGNC:3823]	3	-1	regulation of transcription, DNA-templated	GO:0006355	27086
ENSG00000133055.10	MYBPH	-0.567178	5.64195	0.000448219	0.00830553	myosin binding protein H [Source:HGNC Symbol;Acc:HGNC:7552]	1	-1	protein binding	GO:0005515	4608
ENSG00000197063.11	MAFG	0.523296	9.06059	0.000451736	0.00835712	MAF bZIP transcription factor G [Source:HGNC Symbol;Acc:HGNC:6781]	17	-1	DNA binding	GO:0003677	4097
ENSG00000163734.4	CXCL3	3.13223	7.70115	0.000453482	0.00837583	C-X-C motif chemokine ligand 3 [Source:HGNC Symbol;Acc:HGNC:4604]	4	-1	extracellular region	GO:0005576	2921
ENSG00000125703.15	ATG4C	-0.916738	4.00932	0.000455817	0.00840202	autophagy related 4C cysteine peptidase [Source:HGNC Symbol;Acc:HGNC:16040]	1	1	cytoplasm	GO:0005737	84938
ENSG00000147905.18	ZCCHC7	0.660652	5.11742	0.000457456	0.00840202	zinc finger CCHC-type containing 7 [Source:HGNC Symbol;Acc:HGNC:26209]	9	1	zinc ion binding	GO:0008270	84186
ENSG00000224597.12	NA	0.939261	3.92269	0.000457637	0.00840202	NA	NA	NA	NA	NA	NA
ENSG00000136379.12	ABHD17C	-0.501849	6.744	0.00045785	0.00840202	abhydrolase domain containing 17C, depalmitoylase [Source:HGNC Symbol;Acc:HGNC:26925]	15	1			58489
ENSG00000185669.6	SNAI3	-1.49935	3.17589	0.000462496	0.00847363	snail family transcriptional repressor 3 [Source:HGNC Symbol;Acc:HGNC:18411]	16	-1	copper ion binding	GO:0005507	333929
ENSG00000178202.13	POGLUT3	-1.00658	3.72615	0.000466325	0.00853008	protein O-glucosyltransferase 3 [Source:HGNC Symbol;Acc:HGNC:28496]	11	-1	transferase activity	GO:0016740	143888
ENSG00000145016.16	RUBCN	0.635924	5.30817	0.000467485	0.0085376	rubicon autophagy regulator [Source:HGNC Symbol;Acc:HGNC:28991]	3	-1	early endosome	GO:0005769	9711
ENSG00000137203.15	TFAP2A	1.67879	5.13221	0.000471743	0.00860158	transcription factor AP-2 alpha [Source:HGNC Symbol;Acc:HGNC:11742]	6	-1	nucleus	GO:0005634	7020
ENSG00000161960.16	EIF4A1	1.31461	4.05466	0.000479137	0.00872244	eukaryotic translation initiation factor 4A1 [Source:HGNC Symbol;Acc:HGNC:3282]	17	1			1973
ENSG00000222009.9	BTBD19	0.862975	4.63788	0.000480782	0.00873842	BTB domain containing 19 [Source:HGNC Symbol;Acc:HGNC:27145]	1	1	protein binding	GO:0005515	149478
ENSG00000154451.15	GBP5	4.85447	2.49041	0.000486787	0.00883348	guanylate binding protein 5 [Source:HGNC Symbol;Acc:HGNC:19895]	1	-1	GTP binding	GO:0005525	115362
ENSG00000146278.11	PNRC1	0.70133	7.54448	0.000488538	0.00883831	proline rich nuclear receptor coactivator 1 [Source:HGNC Symbol;Acc:HGNC:17278]	6	1	nucleus	GO:0005634	10957
ENSG00000110315.7	RNF141	-0.766851	5.02442	0.000488604	0.00883831	ring finger protein 141 [Source:HGNC Symbol;Acc:HGNC:21159]	11	-1	membrane	GO:0016020	50862
ENSG00000095015.6	MAP3K1	-0.547023	6.65674	0.000489474	0.00884001	mitogen-activated protein kinase kinase kinase 1 [Source:HGNC Symbol;Acc:HGNC:6848]	5	1	zinc ion binding	GO:0008270	4214
ENSG00000172469.17	MANEA	-0.721218	4.40884	0.000490445	0.00884353	mannosidase endo-alpha [Source:HGNC Symbol;Acc:HGNC:21072]	6	1	hydrolase activity, acting on glycosyl bonds	GO:0016798	79694
ENSG00000173812.11	EIF1	0.495913	9.46351	0.000502301	0.009043	eukaryotic translation initiation factor 1 [Source:HGNC Symbol;Acc:HGNC:3249]	17	1			10209
ENSG00000144597.14	EAF1	0.715123	6.9824	0.000511007	0.00918524	ELL associated factor 1 [Source:HGNC Symbol;Acc:HGNC:20907]	3	1	nucleus	GO:0005634	85403
ENSG00000135048.14	CEMIP2	0.673065	5.43065	0.000512341	0.00919471	cell migration inducing hyaluronidase 2 [Source:HGNC Symbol;Acc:HGNC:11869]	9	-1	membrane	GO:0016020	23670
ENSG00000108342.13	CSF3	8.12987	1.9862	0.000517722	0.00926554	colony stimulating factor 3 [Source:HGNC Symbol;Acc:HGNC:2438]	17	1	cytokine activity	GO:0005125	1440
ENSG00000172575.14	RASGRP1	2.65824	1.34966	0.000517914	0.00926554	RAS guanyl releasing protein 1 [Source:HGNC Symbol;Acc:HGNC:9878]	15	-1	guanyl-nucleotide exchange factor activity	GO:0005085	10125
ENSG00000023608.5	SNAPC1	0.827046	5.64449	0.000523183	0.00934512	small nuclear RNA activating complex polypeptide 1 [Source:HGNC Symbol;Acc:HGNC:11134]	14	1	nucleus	GO:0005634	6617
ENSG00000131242.18	RAB11FIP4	-1.13327	4.08493	0.000527136	0.0093889	RAB11 family interacting protein 4 [Source:HGNC Symbol;Acc:HGNC:30267]	17	1	calcium ion binding	GO:0005509	84440
ENSG00000132109.10	TRIM21	0.883553	5.33378	0.000527281	0.0093889	tripartite motif containing 21 [Source:HGNC Symbol;Acc:HGNC:11312]	11	-1			6737
ENSG00000125538.12	IL1B	1.43291	11.4511	0.000529065	0.00939168	interleukin 1 beta [Source:HGNC Symbol;Acc:HGNC:5992]	2	-1	immune response	GO:0006955	3553
ENSG00000224152.3	BAZ2B-AS1	-0.835852	3.91458	0.000529085	0.00939168	BAZ2B antisense RNA 1 [Source:HGNC Symbol;Acc:HGNC:55862]	2	1			NA
ENSG00000165434.8	PGM2L1	0.936628	6.36563	0.000530787	0.00940724	phosphoglucomutase 2 like 1 [Source:HGNC Symbol;Acc:HGNC:20898]	11	-1	carbohydrate metabolic process	GO:0005975	283209
ENSG00000138413.14	IDH1	-0.835643	4.96906	0.000533057	0.0094199	isocitrate dehydrogenase (NADP(+)) 1 [Source:HGNC Symbol;Acc:HGNC:5382]	2	-1	magnesium ion binding	GO:0000287	3417
ENSG00000102271.14	KLHL4	-1.38159	3.95936	0.000533155	0.0094199	kelch like family member 4 [Source:HGNC Symbol;Acc:HGNC:6355]	X	1	cytoplasm	GO:0005737	56062
ENSG00000175592.9	FOSL1	0.951936	3.90266	0.000534674	0.00943211	FOS like 1, AP-1 transcription factor subunit [Source:HGNC Symbol;Acc:HGNC:13718]	11	-1	regulation of transcription, DNA-templated	GO:0006355	8061
ENSG00000253891.2		2.05181	1.81975	0.000537654	0.00947002	novel transcript	8	-1			NA
ENSG00000116132.12	PRRX1	2.19193	3.9899	0.000540215	0.00950045	paired related homeobox 1 [Source:HGNC Symbol;Acc:HGNC:9142]	1	1			5396
ENSG00000143333.7	RGS16	0.90214	8.29589	0.000545489	0.00957843	regulator of G protein signaling 16 [Source:HGNC Symbol;Acc:HGNC:9997]	1	-1	membrane	GO:0016020	6004
ENSG00000166145.15	SPINT1	-1.39748	3.44489	0.000547731	0.00960299	serine peptidase inhibitor, Kunitz type 1 [Source:HGNC Symbol;Acc:HGNC:11246]	15	1	protein binding	GO:0005515	6692
ENSG00000171603.18	CLSTN1	-0.49778	6.59052	0.000549612	0.00962117	calsyntenin 1 [Source:HGNC Symbol;Acc:HGNC:17447]	1	-1	membrane	GO:0016020	22883
ENSG00000163673.8	DCLK3	2.69528	1.03549	0.000552419	0.00965259	doublecortin like kinase 3 [Source:HGNC Symbol;Acc:HGNC:19005]	3	-1	ATP binding	GO:0005524	85443
ENSG00000089041.17	P2RX7	1.70878	5.68821	0.000553101	0.00965259	purinergic receptor P2X 7 [Source:HGNC Symbol;Acc:HGNC:8537]	12	1	membrane	GO:0016020	5027
ENSG00000122591.13	FAM126A	1.10933	6.82075	0.000556614	0.00969904	family with sequence similarity 126 member A [Source:HGNC Symbol;Acc:HGNC:24587]	7	-1			84668
ENSG00000270571.2		3.21481	0.745385	0.000559528	0.00973494	novel transcript, antisense to TACR1	2	1			105374811
ENSG00000109332.20	UBE2D3	0.406182	9.40235	0.00056102	0.009746	ubiquitin conjugating enzyme E2 D3 [Source:HGNC Symbol;Acc:HGNC:12476]	4	-1	membrane	GO:0016020	7323
ENSG00000258636.2	LRFN5-DT	3.0861	0.920545	0.000567328	0.0098406	LRFN5 divergent transcript [Source:HGNC Symbol;Acc:HGNC:55444]	14	-1			124907392
ENSG00000165424.7	ZCCHC24	-0.824437	5.02766	0.00057086	0.00988681	zinc finger CCHC-type containing 24 [Source:HGNC Symbol;Acc:HGNC:26911]	10	-1	zinc ion binding	GO:0008270	219654
ENSG00000138758.12	SEPTIN11	0.661263	7.69246	0.000574549	0.00993561	septin 11 [Source:HGNC Symbol;Acc:HGNC:25589]	4	1	GTP binding	GO:0005525	55752
ENSG00000164603.12	BMT2	0.81344	4.52087	0.000577507	0.00997162	base methyltransferase of 25S rRNA 2 homolog [Source:HGNC Symbol;Acc:HGNC:26475]	7	-1	transferase activity	GO:0016740	154743
ENSG00000108312.15	NA	-0.778941	5.3607	0.000581198	0.0100202	NA	NA	NA	NA	NA	NA
ENSG00000120889.13	TNFRSF10B	0.93204	5.91016	0.000582966	0.0100355	TNF receptor superfamily member 10b [Source:HGNC Symbol;Acc:HGNC:11905]	8	-1			8795
ENSG00000154642.11	C21orf91	0.997543	4.95058	0.000587663	0.0101011	chromosome 21 open reading frame 91 [Source:HGNC Symbol;Acc:HGNC:16459]	21	-1	cell differentiation	GO:0030154	54149
ENSG00000115896.16	PLCL1	1.87206	1.65358	0.000590093	0.0101276	phospholipase C like 1 (inactive) [Source:HGNC Symbol;Acc:HGNC:9063]	2	1	signal transduction	GO:0007165	5334
ENSG00000115956.10	PLEK	0.529958	9.73073	0.000598786	0.0102613	pleckstrin [Source:HGNC Symbol;Acc:HGNC:9070]	2	1	intracellular signal transduction	GO:0035556	5341
ENSG00000279118.1		1.29205	2.99273	0.000603685	0.0103297	tec	5	1			NA
ENSG00000269720.3	CCDC194	2.13523	1.22967	0.000607741	0.0103835	coiled-coil domain containing 194 [Source:HGNC Symbol;Acc:HGNC:53438]	19	-1			110806280
ENSG00000164327.13	RICTOR	0.653527	7.10002	0.000614307	0.01048	RPTOR independent companion of MTOR complex 2 [Source:HGNC Symbol;Acc:HGNC:28611]	5	-1	protein binding	GO:0005515	253260
ENSG00000102780.17	DGKH	0.811807	6.54662	0.000619808	0.010558	diacylglycerol kinase eta [Source:HGNC Symbol;Acc:HGNC:2854]	13	1	protein binding	GO:0005515	160851
ENSG00000165312.7	OTUD1	0.972828	4.82079	0.000621289	0.0105675	OTU deubiquitinase 1 [Source:HGNC Symbol;Acc:HGNC:27346]	10	1	cysteine-type deubiquitinase activity	GO:0004843	220213
ENSG00000154645.14	CHODL	-1.80085	3.80034	0.000622725	0.0105761	chondrolectin [Source:HGNC Symbol;Acc:HGNC:17807]	21	1	cytoplasm	GO:0005737	140578
ENSG00000164088.18	PPM1M	-0.976256	3.7297	0.00063074	0.0106824	protein phosphatase, Mg2+/Mn2+ dependent 1M [Source:HGNC Symbol;Acc:HGNC:26506]	3	1	protein serine/threonine phosphatase activity	GO:0004722	132160
ENSG00000072736.19	NFATC3	-0.592347	5.60416	0.000630859	0.0106824	nuclear factor of activated T cells 3 [Source:HGNC Symbol;Acc:HGNC:7777]	16	1			4775
ENSG00000013441.17	CLK1	0.485038	6.69813	0.000651926	0.0110228	CDC like kinase 1 [Source:HGNC Symbol;Acc:HGNC:2068]	2	-1	ATP binding	GO:0005524	1195
ENSG00000114738.11	MAPKAPK3	-0.831482	5.50242	0.00065754	0.0111012	MAPK activated protein kinase 3 [Source:HGNC Symbol;Acc:HGNC:6888]	3	1			7867
ENSG00000162695.12	SLC30A7	0.517676	7.02906	0.000669767	0.0112909	solute carrier family 30 member 7 [Source:HGNC Symbol;Acc:HGNC:19306]	1	1	transmembrane transport	GO:0055085	148867
ENSG00000197535.16	MYO5A	-0.842115	5.55741	0.00067244	0.0113192	myosin VA [Source:HGNC Symbol;Acc:HGNC:7602]	15	-1	protein binding	GO:0005515	4644
ENSG00000163349.22	HIPK1	0.671826	6.86458	0.00068704	0.0115479	homeodomain interacting protein kinase 1 [Source:HGNC Symbol;Acc:HGNC:19006]	1	1	ATP binding	GO:0005524	204851
ENSG00000160953.17	PWWP3A	-0.955293	5.76609	0.000689535	0.0115677	PWWP domain containing 3A, DNA repair factor [Source:HGNC Symbol;Acc:HGNC:29641]	19	1	nucleus	GO:0005634	84939
ENSG00000169641.14	LUZP1	0.506585	6.80729	0.000690245	0.0115677	leucine zipper protein 1 [Source:HGNC Symbol;Acc:HGNC:14985]	1	-1	nucleus	GO:0005634	7798
ENSG00000138604.10	GLCE	-0.872364	3.89156	0.000692899	0.0115951	glucuronic acid epimerase [Source:HGNC Symbol;Acc:HGNC:17855]	15	1			26035
ENSG00000171302.17	CANT1	0.498938	6.14122	0.00070048	0.0116928	calcium activated nucleotidase 1 [Source:HGNC Symbol;Acc:HGNC:19721]	17	-1	membrane	GO:0016020	124583
ENSG00000135678.12	CPM	0.890653	9.19641	0.000700787	0.0116928	carboxypeptidase M [Source:HGNC Symbol;Acc:HGNC:2311]	12	-1	membrane	GO:0016020	1368
ENSG00000260916.8	CCPG1	-0.531754	6.02048	0.000702267	0.0117003	cell cycle progression 1 [Source:HGNC Symbol;Acc:HGNC:24227]	15	-1	regulation of Rho guanyl-nucleotide exchange factor activity	GO:2001106	9236
ENSG00000120705.13	ETF1	0.417435	8.22156	0.000705078	0.01173	eukaryotic translation termination factor 1 [Source:HGNC Symbol;Acc:HGNC:3477]	5	-1	RNA binding	GO:0003723	2107
ENSG00000256235.3	SMIM3	0.718289	7.90825	0.000708517	0.0117701	small integral membrane protein 3 [Source:HGNC Symbol;Acc:HGNC:30248]	5	1	membrane	GO:0016020	85027
ENSG00000101017.15	CD40	1.55853	5.87923	0.000713451	0.0118348	CD40 molecule [Source:HGNC Symbol;Acc:HGNC:11919]	20	1			958
ENSG00000137959.17	IFI44L	4.33613	2.48376	0.000715237	0.0118359	interferon induced protein 44 like [Source:HGNC Symbol;Acc:HGNC:17817]	1	1	cytoplasm	GO:0005737	10964
ENSG00000124766.7	SOX4	-0.612767	7.92171	0.000715598	0.0118359	SRY-box transcription factor 4 [Source:HGNC Symbol;Acc:HGNC:11200]	6	1	protein binding	GO:0005515	6659
ENSG00000003402.21	CFLAR	0.82145	8.41517	0.000726892	0.0120053	CASP8 and FADD like apoptosis regulator [Source:HGNC Symbol;Acc:HGNC:1876]	2	1	protein binding	GO:0005515	8837
ENSG00000136688.11	IL36G	4.00728	1.13666	0.000735375	0.0121278	interleukin 36 gamma [Source:HGNC Symbol;Acc:HGNC:15741]	2	1			56300
ENSG00000186907.8	RTN4RL2	-0.789703	5.39239	0.000751849	0.0123816	reticulon 4 receptor like 2 [Source:HGNC Symbol;Acc:HGNC:23053]	11	1	protein binding	GO:0005515	349667
ENSG00000104368.19	PLAT	2.54609	0.213159	0.00075417	0.0124019	plasminogen activator, tissue type [Source:HGNC Symbol;Acc:HGNC:9051]	8	-1	extracellular region	GO:0005576	5327
ENSG00000196449.4	YRDC	0.62264	7.75801	0.000757145	0.012416	yrdC N6-threonylcarbamoyltransferase domain containing [Source:HGNC Symbol;Acc:HGNC:28905]	1	-1	double-stranded RNA binding	GO:0003725	79693
ENSG00000254470.3	AP5B1	0.786846	6.11154	0.000757206	0.012416	adaptor related protein complex 5 subunit beta 1 [Source:HGNC Symbol;Acc:HGNC:25104]	11	-1	protein transport	GO:0015031	91056
ENSG00000151718.16	WWC2	0.858299	6.75965	0.000761879	0.0124594	WW and C2 domain containing 2 [Source:HGNC Symbol;Acc:HGNC:24148]	4	1	protein binding	GO:0005515	80014
ENSG00000126705.15	AHDC1	0.835901	4.74998	0.000763055	0.0124594	AT-hook DNA binding motif containing 1 [Source:HGNC Symbol;Acc:HGNC:25230]	1	-1	nucleus	GO:0005634	27245
ENSG00000139350.12	NEDD1	-0.586731	5.24034	0.000764041	0.0124594	NEDD1 gamma-tubulin ring complex targeting factor [Source:HGNC Symbol;Acc:HGNC:7723]	12	1	protein binding	GO:0005515	121441
ENSG00000066294.15	CD84	-1.05338	6.50368	0.000764223	0.0124594	CD84 molecule [Source:HGNC Symbol;Acc:HGNC:1704]	1	-1	membrane	GO:0016020	8832
ENSG00000060138.13	YBX3	0.576932	7.83149	0.00077956	0.0126912	Y-box binding protein 3 [Source:HGNC Symbol;Acc:HGNC:2428]	12	-1	nucleic acid binding	GO:0003676	8531
ENSG00000171469.11	ZNF561	-0.804007	4.38953	0.000784162	0.0127479	zinc finger protein 561 [Source:HGNC Symbol;Acc:HGNC:28684]	19	-1			93134
ENSG00000170852.12	KBTBD2	0.516195	6.47847	0.000791978	0.0128567	kelch repeat and BTB domain containing 2 [Source:HGNC Symbol;Acc:HGNC:21751]	7	-1	protein binding	GO:0005515	25948
ENSG00000172379.22	ARNT2	-1.32923	4.92743	0.000794137	0.0128726	aryl hydrocarbon receptor nuclear translocator 2 [Source:HGNC Symbol;Acc:HGNC:16876]	15	1			9915
ENSG00000252206.1	RNU7-40P	2.02763	1.74885	0.000795996	0.0128726	RNA, U7 small nuclear 40 pseudogene [Source:HGNC Symbol;Acc:HGNC:34136]	12	-1			NA
ENSG00000136244.12	IL6	7.0875	1.916	0.000796347	0.0128726	interleukin 6 [Source:HGNC Symbol;Acc:HGNC:6018]	7	1	extracellular space	GO:0005615	3569
ENSG00000133216.17	EPHB2	-1.76974	2.29079	0.000802208	0.012949	EPH receptor B2 [Source:HGNC Symbol;Acc:HGNC:3393]	1	1	protein binding	GO:0005515	2048
ENSG00000115963.14	RND3	0.869961	10.2123	0.000805549	0.0129845	Rho family GTPase 3 [Source:HGNC Symbol;Acc:HGNC:671]	2	-1	GTP binding	GO:0005525	390
ENSG00000213390.11	ARHGAP19	-0.966886	3.56082	0.000809435	0.0130287	Rho GTPase activating protein 19 [Source:HGNC Symbol;Acc:HGNC:23724]	10	-1	signal transduction	GO:0007165	84986
ENSG00000183779.7	ZNF703	-0.677942	6.08719	0.000813676	0.0130785	zinc finger protein 703 [Source:HGNC Symbol;Acc:HGNC:25883]	8	1	nucleus	GO:0005634	80139
ENSG00000189266.13	PNRC2	0.565394	6.70763	0.00082852	0.0132983	proline rich nuclear receptor coactivator 2 [Source:HGNC Symbol;Acc:HGNC:23158]	1	1	nucleus	GO:0005634	55629
ENSG00000197894.12	ADH5	-0.590151	6.04744	0.000832619	0.0133453	alcohol dehydrogenase 5 (class III), chi polypeptide [Source:HGNC Symbol;Acc:HGNC:253]	4	-1	zinc ion binding	GO:0008270	128
ENSG00000112851.16	ERBIN	0.441083	8.243	0.000839454	0.013436	erbb2 interacting protein [Source:HGNC Symbol;Acc:HGNC:15842]	5	1	protein binding	GO:0005515	55914
ENSG00000154059.11	IMPACT	-0.568978	6.21638	0.000842973	0.0134734	impact RWD domain protein [Source:HGNC Symbol;Acc:HGNC:20387]	18	1	protein binding	GO:0005515	55364
ENSG00000203485.14	INF2	0.770515	4.72509	0.00084723	0.0135207	inverted formin 2 [Source:HGNC Symbol;Acc:HGNC:23791]	14	1			64423
ENSG00000180340.7	FZD2	-1.33498	2.91689	0.000848304	0.0135207	frizzled class receptor 2 [Source:HGNC Symbol;Acc:HGNC:4040]	17	1	protein binding	GO:0005515	2535
ENSG00000163644.15	PPM1K	1.88365	4.66387	0.000850011	0.0135289	protein phosphatase, Mg2+/Mn2+ dependent 1K [Source:HGNC Symbol;Acc:HGNC:25415]	4	-1	cation binding	GO:0043169	152926
ENSG00000069424.16	KCNAB2	-0.685857	6.66835	0.000855132	0.013581	potassium voltage-gated channel subfamily A regulatory beta subunit 2 [Source:HGNC Symbol;Acc:HGNC:6229]	1	1	membrane	GO:0016020	8514
ENSG00000172594.13	SMPDL3A	-0.645606	5.38411	0.000856389	0.013581	sphingomyelin phosphodiesterase acid like 3A [Source:HGNC Symbol;Acc:HGNC:17389]	6	1	hydrolase activity	GO:0016787	10924
ENSG00000179388.9	EGR3	2.17307	1.83685	0.000856858	0.013581	early growth response 3 [Source:HGNC Symbol;Acc:HGNC:3240]	8	-1	nucleus	GO:0005634	1960
ENSG00000229647.3	MYOSLID	-0.847978	3.69992	0.000860428	0.0136187	myocardin-induced smooth muscle lncRNA, inducer of differentiation [Source:HGNC Symbol;Acc:HGNC:51821]	2	1			105373853
ENSG00000114127.11	XRN1	0.844149	6.19927	0.000863665	0.0136509	5'-3' exoribonuclease 1 [Source:HGNC Symbol;Acc:HGNC:30654]	3	-1	nucleic acid binding	GO:0003676	54464
ENSG00000065150.21	IPO5	0.475606	6.51298	0.000877728	0.013854	importin 5 [Source:HGNC Symbol;Acc:HGNC:6402]	13	1			3843
ENSG00000140848.17	CPNE2	-0.812912	5.42363	0.000882229	0.0138916	copine 2 [Source:HGNC Symbol;Acc:HGNC:2315]	16	1	nucleus	GO:0005634	221184
ENSG00000069998.12	HDHD5	-0.607543	5.99585	0.000884258	0.0138916	haloacid dehalogenase like hydrolase domain containing 5 [Source:HGNC Symbol;Acc:HGNC:1843]	22	-1	mitochondrion	GO:0005739	27440
ENSG00000186205.14	MTARC1	-1.31061	3.28804	0.000884877	0.0138916	mitochondrial amidoxime reducing component 1 [Source:HGNC Symbol;Acc:HGNC:26189]	1	1	pyridoxal phosphate binding	GO:0030170	64757
ENSG00000234191.1	LINC01283	1.11095	4.10738	0.000884984	0.0138916	long intergenic non-protein coding RNA 1283 [Source:HGNC Symbol;Acc:HGNC:50339]	X	-1			NA
ENSG00000155254.13	MARVELD1	-0.87347	4.82804	0.000888433	0.0139093	MARVEL domain containing 1 [Source:HGNC Symbol;Acc:HGNC:28674]	10	1			83742
ENSG00000205269.6	TMEM170B	-0.747878	3.85491	0.000888555	0.0139093	transmembrane protein 170B [Source:HGNC Symbol;Acc:HGNC:34244]	6	1	membrane	GO:0016020	100113407
ENSG00000105771.14	SMG9	0.843674	3.82988	0.000890807	0.0139254	SMG9 nonsense mediated mRNA decay factor [Source:HGNC Symbol;Acc:HGNC:25763]	19	-1	nuclear-transcribed mRNA catabolic process, nonsense-mediated decay	GO:0000184	56006
ENSG00000204054.14	LINC00963	-0.544683	5.56762	0.000893021	0.0139409	long intergenic non-protein coding RNA 963 [Source:HGNC Symbol;Acc:HGNC:48716]	9	1			NA
ENSG00000112308.13	C6orf62	0.524915	7.55542	0.000895638	0.0139626	chromosome 6 open reading frame 62 [Source:HGNC Symbol;Acc:HGNC:20998]	6	-1	molecular_function	GO:0003674	81688
ENSG00000168283.14	BMI1	-0.841298	4.41037	0.000898998	0.0139959	BMI1 proto-oncogene, polycomb ring finger [Source:HGNC Symbol;Acc:HGNC:1066]	10	1	nucleus	GO:0005634	648
ENSG00000242125.3	SNHG3	0.729331	5.16179	0.000906345	0.014091	small nucleolar RNA host gene 3 [Source:HGNC Symbol;Acc:HGNC:10118]	1	1			8420
ENSG00000111058.8	ACSS3	-2.20429	1.99576	0.000909151	0.0141154	acyl-CoA synthetase short chain family member 3 [Source:HGNC Symbol;Acc:HGNC:24723]	12	1			79611
ENSG00000115363.14	EVA1A	3.47078	1.198	0.000912746	0.0141274	eva-1 homolog A, regulator of programmed cell death [Source:HGNC Symbol;Acc:HGNC:25816]	2	-1			84141
ENSG00000125384.7	PTGER2	1.51082	3.95521	0.00091426	0.0141274	prostaglandin E receptor 2 [Source:HGNC Symbol;Acc:HGNC:9594]	14	1	membrane	GO:0016020	5732
ENSG00000183484.12	GPR132	1.47422	3.13966	0.00091474	0.0141274	G protein-coupled receptor 132 [Source:HGNC Symbol;Acc:HGNC:17482]	14	-1	integral component of membrane	GO:0016021	29933
ENSG00000082397.18	EPB41L3	1.36537	5.04427	0.000914886	0.0141274	erythrocyte membrane protein band 4.1 like 3 [Source:HGNC Symbol;Acc:HGNC:3380]	18	-1	cytoskeleton	GO:0005856	23136
ENSG00000168779.21	SHOX2	0.671526	8.93036	0.000924038	0.0142494	short stature homeobox 2 [Source:HGNC Symbol;Acc:HGNC:10854]	3	-1	DNA binding	GO:0003677	6474
ENSG00000184156.17	KCNQ3	1.35947	2.84132	0.000929778	0.0143094	potassium voltage-gated channel subfamily Q member 3 [Source:HGNC Symbol;Acc:HGNC:6297]	8	-1	membrane	GO:0016020	3786
ENSG00000010810.17	FYN	0.693937	5.85101	0.000930439	0.0143094	FYN proto-oncogene, Src family tyrosine kinase [Source:HGNC Symbol;Acc:HGNC:4037]	6	-1	protein binding	GO:0005515	2534
ENSG00000145569.6	OTULINL	-1.20766	2.91417	0.000942201	0.0144708	OTU deubiquitinase with linear linkage specificity like [Source:HGNC Symbol;Acc:HGNC:25629]	5	1	nucleus	GO:0005634	54491
ENSG00000052723.12	SIKE1	-0.660183	5.778	0.000946353	0.0145024	suppressor of IKBKE 1 [Source:HGNC Symbol;Acc:HGNC:26119]	1	-1	cytoplasm	GO:0005737	80143
ENSG00000057935.14	MTA3	-1.1778	3.31403	0.000946806	0.0145024	metastasis associated 1 family member 3 [Source:HGNC Symbol;Acc:HGNC:23784]	2	1	regulation of transcription, DNA-templated	GO:0006355	57504
ENSG00000151893.15	CACUL1	0.492725	7.27783	0.000950021	0.0145321	CDK2 associated cullin domain 1 [Source:HGNC Symbol;Acc:HGNC:23727]	10	-1			143384
ENSG00000247556.6	OIP5-AS1	-0.548421	6.9562	0.000952331	0.0145479	OIP5 antisense RNA 1 [Source:HGNC Symbol;Acc:HGNC:43563]	15	1			729082
ENSG00000128342.5	LIF	4.62498	2.16059	0.000969676	0.0147931	LIF interleukin 6 family cytokine [Source:HGNC Symbol;Acc:HGNC:6596]	22	-1	extracellular region	GO:0005576	3976
ENSG00000143457.11	GOLPH3L	-0.808957	5.18831	0.000978867	0.0149133	golgi phosphoprotein 3 like [Source:HGNC Symbol;Acc:HGNC:24882]	1	-1	phosphatidylinositol-4-phosphate binding	GO:0070273	55204
ENSG00000133816.18	MICAL2	-0.813519	6.13223	0.000984633	0.0149812	microtubule associated monooxygenase, calponin and LIM domain containing 2 [Source:HGNC Symbol;Acc:HGNC:24693]	11	1	nucleus	GO:0005634	9645
ENSG00000116833.14	NR5A2	-2.00024	2.7575	0.000987427	0.014997	nuclear receptor subfamily 5 group A member 2 [Source:HGNC Symbol;Acc:HGNC:7984]	1	1	zinc ion binding	GO:0008270	2494
ENSG00000138821.14	SLC39A8	1.00497	4.00754	0.000988304	0.014997	solute carrier family 39 member 8 [Source:HGNC Symbol;Acc:HGNC:20862]	4	-1	membrane	GO:0016020	64116
ENSG00000006468.14	NA	-1.44875	1.68446	0.00099131	0.0150226	NA	NA	NA	NA	NA	NA
ENSG00000105835.13	NAMPT	2.11811	7.75842	0.000994269	0.0150358	nicotinamide phosphoribosyltransferase [Source:HGNC Symbol;Acc:HGNC:30092]	7	-1	NAD biosynthetic process	GO:0009435	10135
ENSG00000064195.7	DLX3	-1.79704	4.62817	0.000994824	0.0150358	distal-less homeobox 3 [Source:HGNC Symbol;Acc:HGNC:2916]	17	-1	DNA binding	GO:0003677	1747
ENSG00000141384.13	TAF4B	0.982217	4.25989	0.00101819	0.0153686	TATA-box binding protein associated factor 4b [Source:HGNC Symbol;Acc:HGNC:11538]	18	1	transcription, DNA-templated	GO:0006351	6875
ENSG00000165655.17	ZNF503	0.718914	4.49205	0.00102736	0.0154767	zinc finger protein 503 [Source:HGNC Symbol;Acc:HGNC:23589]	10	-1	nucleus	GO:0005634	84858
ENSG00000171148.14	TADA3	-0.597914	5.97719	0.00102826	0.0154767	transcriptional adaptor 3 [Source:HGNC Symbol;Acc:HGNC:19422]	3	-1	nucleus	GO:0005634	10474
ENSG00000182158.16	CREB3L2	-0.591855	5.23847	0.00102942	0.0154767	cAMP responsive element binding protein 3 like 2 [Source:HGNC Symbol;Acc:HGNC:23720]	7	-1	regulation of transcription, DNA-templated	GO:0006355	64764
ENSG00000186577.14	SMIM29	-0.562054	6.19312	0.00103626	0.0155589	small integral membrane protein 29 [Source:HGNC Symbol;Acc:HGNC:1340]	6	-1			221491
ENSG00000123329.20	ARHGAP9	-0.913828	4.82163	0.00104645	0.0156623	Rho GTPase activating protein 9 [Source:HGNC Symbol;Acc:HGNC:14130]	12	-1			64333
ENSG00000125484.12	GTF3C4	0.436859	6.41756	0.00104667	0.0156623	general transcription factor IIIC subunit 4 [Source:HGNC Symbol;Acc:HGNC:4667]	9	1	histone acetyltransferase activity	GO:0004402	9329
ENSG00000079819.19	NA	0.491604	7.46389	0.00104727	0.0156623	NA	NA	NA	NA	NA	NA
ENSG00000228649.11	SNHG26	1.27266	3.25506	0.00105342	0.0157336	small nucleolar RNA host gene 26 [Source:HGNC Symbol;Acc:HGNC:53131]	7	1			109729180
ENSG00000157111.13	TMEM171	3.34176	0.517067	0.00106493	0.0158848	transmembrane protein 171 [Source:HGNC Symbol;Acc:HGNC:27031]	5	1	membrane	GO:0016020	134285
ENSG00000269821.1	KCNQ1OT1	0.635718	4.49782	0.00107451	0.0159905	KCNQ1 opposite strand/antisense transcript 1 [Source:HGNC Symbol;Acc:HGNC:6295]	11	-1	heterochromatin assembly	GO:0031507	10984
ENSG00000078674.19	NA	-0.715967	8.62937	0.00107482	0.0159905	NA	NA	NA	NA	NA	NA
ENSG00000169410.11	PTPN9	-0.71402	4.65397	0.00108581	0.0161317	protein tyrosine phosphatase non-receptor type 9 [Source:HGNC Symbol;Acc:HGNC:9661]	15	-1	phosphatase activity	GO:0016791	5780
ENSG00000115520.9	COQ10B	0.439532	6.72316	0.00108715	0.0161317	coenzyme Q10B [Source:HGNC Symbol;Acc:HGNC:25819]	2	1	membrane	GO:0016020	80219
ENSG00000102034.18	ELF4	0.583043	6.14277	0.00109171	0.0161783	E74 like ETS transcription factor 4 [Source:HGNC Symbol;Acc:HGNC:3319]	X	-1	regulation of transcription, DNA-templated	GO:0006355	2000
ENSG00000164828.18	SUN1	-0.729046	5.56529	0.00109466	0.016201	Sad1 and UNC84 domain containing 1 [Source:HGNC Symbol;Acc:HGNC:18587]	7	1			23353
ENSG00000060237.19	WNK1	-0.624564	7.87762	0.00110037	0.0162643	WNK lysine deficient protein kinase 1 [Source:HGNC Symbol;Acc:HGNC:14540]	12	1	ATP binding	GO:0005524	65125
ENSG00000198795.11	ZNF521	-0.922479	5.38058	0.001108	0.0163559	zinc finger protein 521 [Source:HGNC Symbol;Acc:HGNC:24605]	18	-1	nucleus	GO:0005634	25925
ENSG00000138756.19	BMP2K	-0.570628	7.32299	0.00111332	0.0164131	BMP2 inducible kinase [Source:HGNC Symbol;Acc:HGNC:18041]	4	1	protein kinase activity	GO:0004672	55589
ENSG00000156011.18	PSD3	0.514526	8.21235	0.00111864	0.0164703	pleckstrin and Sec7 domain containing 3 [Source:HGNC Symbol;Acc:HGNC:19093]	8	-1	guanyl-nucleotide exchange factor activity	GO:0005085	23362
ENSG00000237765.8	FAM200B	-0.555338	5.01514	0.00112704	0.0165726	family with sequence similarity 200 member B [Source:HGNC Symbol;Acc:HGNC:27740]	4	1			285550
ENSG00000179833.4	SERTAD2	0.552345	6.74044	0.0011371	0.016699	SERTA domain containing 2 [Source:HGNC Symbol;Acc:HGNC:30784]	2	-1	nucleus	GO:0005634	9792
ENSG00000249859.14	PVT1	0.758756	4.23642	0.00114946	0.0168587	Pvt1 oncogene [Source:HGNC Symbol;Acc:HGNC:9709]	8	1			NA
ENSG00000215883.11	CYB5RL	-1.12492	2.98056	0.00115338	0.0168945	cytochrome b5 reductase like [Source:HGNC Symbol;Acc:HGNC:32220]	1	-1	oxidoreductase activity	GO:0016491	606495
ENSG00000263155.6	MYZAP	-2.00943	0.971832	0.00115896	0.0169309	myocardial zonula adherens protein [Source:HGNC Symbol;Acc:HGNC:43444]	15	1	cytoplasm	GO:0005737	100820829
ENSG00000008853.18	RHOBTB2	-0.832284	4.53514	0.00115936	0.0169309	Rho related BTB domain containing 2 [Source:HGNC Symbol;Acc:HGNC:18756]	8	1	protein binding	GO:0005515	23221
ENSG00000116977.19	LGALS8	0.497461	7.52103	0.00116055	0.0169309	galectin 8 [Source:HGNC Symbol;Acc:HGNC:6569]	1	1	carbohydrate binding	GO:0030246	3964
ENSG00000164754.16	RAD21	0.398583	8.91742	0.00116181	0.0169309	RAD21 cohesin complex component [Source:HGNC Symbol;Acc:HGNC:9811]	8	-1			5885
ENSG00000165359.16	INTS6L	-0.671877	4.89216	0.00119005	0.0173032	integrator complex subunit 6 like [Source:HGNC Symbol;Acc:HGNC:27334]	X	1			203522
ENSG00000137275.16	RIPK1	0.769957	4.50137	0.0011904	0.0173032	receptor interacting serine/threonine kinase 1 [Source:HGNC Symbol;Acc:HGNC:10019]	6	1	protein kinase activity	GO:0004672	8737
ENSG00000232949.2		4.17682	0.0298976	0.00119261	0.0173133	novel transcript, antisense to STEAP1B	7	1			NA
ENSG00000164935.6	DCSTAMP	-0.852443	5.37879	0.00119905	0.0173847	dendrocyte expressed seven transmembrane protein [Source:HGNC Symbol;Acc:HGNC:18549]	8	1			81501
ENSG00000137757.11	CASP5	3.36509	0.354765	0.00122082	0.0176778	caspase 5 [Source:HGNC Symbol;Acc:HGNC:1506]	11	-1	cysteine-type peptidase activity	GO:0008234	838
ENSG00000120616.16	EPC1	0.432836	6.76263	0.00122246	0.0176791	enhancer of polycomb homolog 1 [Source:HGNC Symbol;Acc:HGNC:19876]	10	-1	nucleus	GO:0005634	80314
ENSG00000033170.17	FUT8	-1.04563	4.14883	0.00123259	0.017775	fucosyltransferase 8 [Source:HGNC Symbol;Acc:HGNC:4019]	14	1	protein binding	GO:0005515	2530
ENSG00000065923.10	SLC9A7	-0.538102	6.22732	0.00123527	0.017775	solute carrier family 9 member A7 [Source:HGNC Symbol;Acc:HGNC:17123]	X	-1	transmembrane transport	GO:0055085	84679
ENSG00000127666.11	TICAM1	0.686672	5.47616	0.00123528	0.017775	TIR domain containing adaptor molecule 1 [Source:HGNC Symbol;Acc:HGNC:18348]	19	-1	signal transduction	GO:0007165	148022
ENSG00000164543.7	STK17A	0.861573	5.43804	0.00123532	0.017775	serine/threonine kinase 17a [Source:HGNC Symbol;Acc:HGNC:11395]	7	1			9263
ENSG00000184602.6	SNN	2.8138	4.51355	0.00124399	0.017877	stannin [Source:HGNC Symbol;Acc:HGNC:11149]	16	1	membrane	GO:0016020	8303
ENSG00000164330.17	EBF1	2.10262	6.46599	0.00125124	0.0179586	EBF transcription factor 1 [Source:HGNC Symbol;Acc:HGNC:3126]	5	-1	DNA binding	GO:0003677	1879
ENSG00000132467.4	UTP3	0.505624	7.06657	0.00126334	0.0181094	UTP3 small subunit processome component [Source:HGNC Symbol;Acc:HGNC:24477]	4	1	nucleus	GO:0005634	57050
ENSG00000153317.15	ASAP1	0.633588	10.2472	0.00126963	0.0181768	ArfGAP with SH3 domain, ankyrin repeat and PH domain 1 [Source:HGNC Symbol;Acc:HGNC:2720]	8	-1	protein binding	GO:0005515	50807
ENSG00000021762.20	OSBPL5	-1.78929	1.59154	0.00127381	0.018212	oxysterol binding protein like 5 [Source:HGNC Symbol;Acc:HGNC:16392]	11	-1	lipid binding	GO:0008289	114879
ENSG00000143891.17	GALM	-1.97779	3.82076	0.00127529	0.018212	galactose mutarotase [Source:HGNC Symbol;Acc:HGNC:24063]	2	1	carbohydrate metabolic process	GO:0005975	130589
ENSG00000135932.12	CAB39	-0.480412	7.13179	0.00128075	0.0182671	calcium binding protein 39 [Source:HGNC Symbol;Acc:HGNC:20292]	2	1	cytoplasm	GO:0005737	51719
ENSG00000153179.13	RASSF3	0.542668	7.19241	0.0013046	0.018584	Ras association domain family member 3 [Source:HGNC Symbol;Acc:HGNC:14271]	12	1	signal transduction	GO:0007165	283349
ENSG00000117625.14	RCOR3	-0.617297	5.22156	0.00131081	0.0186491	REST corepressor 3 [Source:HGNC Symbol;Acc:HGNC:25594]	1	1	nucleus	GO:0005634	55758
ENSG00000162734.13	PEA15	0.396307	9.49909	0.00133413	0.0189573	proliferation and apoptosis adaptor protein 15 [Source:HGNC Symbol;Acc:HGNC:8822]	1	1	protein binding	GO:0005515	8682
ENSG00000065308.5	TRAM2	-0.629993	5.21112	0.00133604	0.0189608	translocation associated membrane protein 2 [Source:HGNC Symbol;Acc:HGNC:16855]	6	-1	integral component of membrane	GO:0016021	9697
ENSG00000180616.9	SSTR2	1.95973	6.28907	0.00134848	0.0191135	somatostatin receptor 2 [Source:HGNC Symbol;Acc:HGNC:11331]	17	1	integral component of membrane	GO:0016021	6752
ENSG00000109618.13	SEPSECS	-0.58276	5.43648	0.00135145	0.0191263	Sep (O-phosphoserine) tRNA:Sec (selenocysteine) tRNA synthase [Source:HGNC Symbol;Acc:HGNC:30605]	4	-1	transferase activity	GO:0016740	51091
ENSG00000100600.15	LGMN	0.93446	4.71414	0.00135435	0.0191263	legumain [Source:HGNC Symbol;Acc:HGNC:9472]	14	-1	proteolysis	GO:0006508	5641
ENSG00000134250.21	NOTCH2	0.589592	7.45487	0.00135618	0.0191263	notch receptor 2 [Source:HGNC Symbol;Acc:HGNC:7882]	1	-1	protein binding	GO:0005515	4853
ENSG00000135870.12	RC3H1	0.64125	6.96952	0.0013566	0.0191263	ring finger and CCCH-type domains 1 [Source:HGNC Symbol;Acc:HGNC:29434]	1	-1	metal ion binding	GO:0046872	149041
ENSG00000266412.6	NCOA4	0.487213	7.04918	0.00135919	0.0191263	nuclear receptor coactivator 4 [Source:HGNC Symbol;Acc:HGNC:7671]	10	-1	transcription coactivator activity	GO:0003713	8031
ENSG00000116560.12	SFPQ	0.38266	9.68153	0.00136093	0.0191263	splicing factor proline and glutamine rich [Source:HGNC Symbol;Acc:HGNC:10774]	1	-1			6421
ENSG00000169105.8	CHST14	-0.742486	4.60861	0.00136113	0.0191263	carbohydrate sulfotransferase 14 [Source:HGNC Symbol;Acc:HGNC:24464]	15	1	integral component of membrane	GO:0016021	113189
ENSG00000154639.19	CXADR	-2.00794	3.02184	0.00136754	0.0191927	CXADR Ig-like cell adhesion molecule [Source:HGNC Symbol;Acc:HGNC:2559]	21	1	membrane	GO:0016020	1525
ENSG00000166902.5	MRPL16	-0.616404	5.4365	0.00137125	0.0192199	mitochondrial ribosomal protein L16 [Source:HGNC Symbol;Acc:HGNC:14476]	11	-1	structural constituent of ribosome	GO:0003735	54948
ENSG00000117868.18	ESYT2	-0.502211	6.7026	0.00137285	0.0192199	extended synaptotagmin 2 [Source:HGNC Symbol;Acc:HGNC:22211]	7	-1	lipid binding	GO:0008289	57488
ENSG00000287733.1		2.01923	2.8213	0.00137743	0.0192604	novel transcript	7	1			NA
ENSG00000186815.13	TPCN1	-0.547574	5.8154	0.00138067	0.019282	two pore segment channel 1 [Source:HGNC Symbol;Acc:HGNC:18182]	12	1	transmembrane transport	GO:0055085	53373
ENSG00000117009.12	KMO	1.01643	4.54613	0.0013859	0.019328	kynurenine 3-monooxygenase [Source:HGNC Symbol;Acc:HGNC:6381]	1	1	FAD binding	GO:0071949	8564
ENSG00000153234.16	NR4A2	2.22531	2.73591	0.00138735	0.019328	nuclear receptor subfamily 4 group A member 2 [Source:HGNC Symbol;Acc:HGNC:7981]	2	-1	zinc ion binding	GO:0008270	4929
ENSG00000182050.14	MGAT4C	4.70853	2.26724	0.00140172	0.0195043	MGAT4 family member C [Source:HGNC Symbol;Acc:HGNC:30871]	12	-1	membrane	GO:0016020	25834
ENSG00000092148.14	HECTD1	0.460308	7.67867	0.00140776	0.0195645	HECT domain E3 ubiquitin protein ligase 1 [Source:HGNC Symbol;Acc:HGNC:20157]	14	-1	protein binding	GO:0005515	25831
ENSG00000174804.4	FZD4	1.59987	2.00637	0.0014107	0.0195815	frizzled class receptor 4 [Source:HGNC Symbol;Acc:HGNC:4042]	11	-1	protein binding	GO:0005515	8322
ENSG00000123739.11	PLA2G12A	-0.921998	3.00865	0.00142204	0.0197073	phospholipase A2 group XIIA [Source:HGNC Symbol;Acc:HGNC:18554]	4	-1	extracellular region	GO:0005576	81579
[truncated: 10,574 more rows]

## Sheet: shCBL v con tb DEG
Gene.stable.ID.version	Gene.name	logFC	AveExpr	P.Value	adj.P.Val	Gene.description	Chromosome.scaffold.name	Strand	GO.term.name	GO.term.accession	NCBI.gene..formerly.Entrezgene..ID
[truncated: 11,396 more rows]
