# Supplementary material for: The ubiquitin ligase CBL and Fas-associated factor 2 cooperate to regulate the innate immune response to M. tuberculosis
Source: PLoS Pathog. 2026 Mar 17;22(3):e1013974. doi: 10.1371/journal.ppat.1013974 (PMC13089898; doi:10.1371/journal.ppat.1013974)
Supplement: S2 Table — (XLSX) [file ppat.1013974.s006.xlsx]

## Sheet: Stats_ControlCIM_UNvTB 
Comparison (group1/group2)	Group	Genes	AVG Log2 Ratio	Absolute AVG Log2 Ratio	Pvalue	Standard Error	Qvalue	UniProtIds	# of Ratios	ProteinNames	ProteinDescriptions	# Unique Total Peptides	% Change	Ratio	Condition Numerator	Condition Denominator	[DEPRECATED] AVG Log2 Ratio	GO Biological Process	PTM.ModificationTitle
Scram +TB / scr poly mock	Q9EST4_K165_M1	Psmg2	-0.262867	0.262867	0.999993	0.112353	0.544758	Q9EST4	12	PSMG2_MOUSE	Proteasome assembly chaperone 2	6	-16.657	0.83343	Scram +TB	scr poly mock	-1.03e-06	chaperone-mediated protein complex assembly,mitotic spindle assembly checkpoint,negative regulation of apoptotic process,proteasome assembly,regulation of cell cycle	GlyGly (K)
Scram +TB / scr poly mock	A0A0R4J170_K711_M1	Smarca4	-0.48107	0.48107	0.999968	0.367923	0.544746	A0A0R4J170;G3UX35;Q3TKT4	12	A0A0R4J170_MOUSE;G3UX35_MOUSE;SMCA4_MOUSE	Transcription activator BRG1;Transcription activator BRG1 (Fragment);Transcription activator BRG1	6	-28.3554	0.716446	Scram +TB	scr poly mock	-1.59e-05	ATP-dependent chromatin remodeling,negative regulation of androgen receptor signaling pathway,negative regulation of cell growth,negative regulation of transcription, DNA-templated,neural retina development,nucleosome disassembly,positive regulation by host of viral transcription,positive regulation of sequence-specific DNA binding transcription factor activity,positive regulation of glucose medi…	GlyGly (K)
Scram +TB / scr poly mock	A2AMD6_K65_M1	Gpcpd1	-0.276722	0.276722	0.999939	0.72436	0.544735	A2AMD6;A2AMD7;B0R058;D6RGT7;D6RHB5;D6RHS8;F6YDB7;Q8C0L9	12	A2AMD6_MOUSE;A2AMD7_MOUSE;B0R058_MOUSE;D6RGT7_MOUSE;D6RHB5_MOUSE;D6RHS8_MOUSE;F6YDB7_MOUSE;GPCP1_MOUSE	Glycerophosphocholine phosphodiesterase GPCPD1 (Fragment);Glycerophosphocholine phosphodiesterase GPCPD1 (Fragment);Glycerophosphocholine phosphodiesterase GPCPD1;Glycerophosphocholine phosphodiesterase GPCPD1;Glycerophosphocholine phosphodiesterase GPCPD1;Glycerophosphocholine phosphodiesterase GPCPD1;Glycerophosphocholine phosphodiesterase GPCPD1 (Fragment);Glycerophosphocholine phosphodiestera…	24	-17.4536	0.825464	Scram +TB	scr poly mock	-5.8e-05	glycerophospholipid catabolic process;glycerophospholipid catabolic process;glycerophospholipid catabolic process;;glycerophospholipid catabolic process;;;glycerophospholipid catabolic process,skeletal muscle tissue development	GlyGly (K)
Scram +TB / scr poly mock	Q8BKN5_K921_M1	Tubgcp5	-0.343855	0.343855	0.999899	0.409296	0.544731	A0A0U1RNR8;A0A0U1RPL6;A0A0U1RPY9;Q8BKN5	12	A0A0U1RNR8_MOUSE;A0A0U1RPL6_MOUSE;A0A0U1RPY9_MOUSE;GCP5_MOUSE	Gamma-tubulin complex component 5 (Fragment);Gamma-tubulin complex component;Gamma-tubulin complex component 5 (Fragment);Gamma-tubulin complex component 5	13	-21.2067	0.787933	Scram +TB	scr poly mock	5.39e-05	;microtubule nucleation;;cytoplasmic microtubule organization,meiotic cell cycle,microtubule nucleation,interphase microtubule nucleation by interphase microtubule organizing center,mitotic cell cycle,spindle assembly	GlyGly (K)
Scram +TB / scr poly mock	B1ASP2_K695_M1	Jak1	0.293577	0.293577	0.999837	0.490847	0.544708	B1ASP2;B1ASP3;P52332	12	B1ASP2_MOUSE;B1ASP3_MOUSE;JAK1_MOUSE	Tyrosine-protein kinase;Tyrosine-protein kinase JAK1 (Fragment);Tyrosine-protein kinase JAK1	64	22.5676	1.22568	Scram +TB	scr poly mock	-0.000106015	interleukin-2-mediated signaling pathway,intracellular signal transduction,positive regulation of homotypic cell-cell adhesion,positive regulation of sprouting angiogenesis,protein localization to cell-cell junction,response to antibiotic;;cellular response to interleukin-3,cellular response to interleukin-7,cytokine-mediated signaling pathway,enzyme linked receptor protein signaling pathway,inte…	GlyGly (K)
Scram +TB / scr poly mock	E0CYB9_K83_M1	Mff	-0.198504	0.198504	0.999763	0.23572	0.544689	E0CYB9;E0CYI3;F6VAL0;F7B1A4;F7BC60;F7CTF8;Q6PCP5	12	E0CYB9_MOUSE;E0CYI3_MOUSE;F6VAL0_MOUSE;F7B1A4_MOUSE;F7BC60_MOUSE;F7CTF8_MOUSE;MFF_MOUSE	Mitochondrial fission factor;Mitochondrial fission factor;Mitochondrial fission factor (Fragment);Mitochondrial fission factor (Fragment);Mitochondrial fission factor (Fragment);Mitochondrial fission factor (Fragment);Mitochondrial fission factor	3	-12.8546	0.871454	Scram +TB	scr poly mock	-7.27e-05	;;;;;;mitochondrial fission,mitochondrial fragmentation involved in apoptotic process,mitochondrial fusion,mitochondrion morphogenesis,peroxisome fission,positive regulation of cardiac muscle cell apoptotic process,positive regulation of mitochondrial fission,positive regulation of protein targeting to membrane,positive regulation of release of cytochrome c from mitochondria,positive regulation o…	GlyGly (K)
Scram +TB / scr poly mock	Q60790_K99_M2	Rasa3	-0.248258	0.248258	0.999706	0.564714	0.54468	D6RFE0;Q60790	12	D6RFE0_MOUSE;RASA3_MOUSE	Ras GTPase-activating protein 3	44	-15.8088	0.841912	Scram +TB	scr poly mock	-0.000214704	;cellular response to heat,negative regulation of Ras protein signal transduction	GlyGly (K)
Scram +TB / scr poly mock	A0A0R4J1W7_K33_M1	Cdc23	0.176737	0.176737	0.999616	0.42301	0.544655	A0A0R4J1W7;G3X8W7;Q8BGZ4	12	A0A0R4J1W7_MOUSE;G3X8W7_MOUSE;CDC23_MOUSE	Cell division cycle protein 23 homolog	20	13.0324	1.13032	Scram +TB	scr poly mock	0.000213773	cell division,mitotic metaphase plate congression,protein K11-linked ubiquitination,regulation of mitotic metaphase/anaphase transition;cell cycle,cell division,regulation of mitotic metaphase/anaphase transition;anaphase-promoting complex-dependent catabolic process,cell division,metaphase/anaphase transition of mitotic cell cycle,mitotic cell cycle,mitotic metaphase plate congression,positive r…	GlyGly (K)
Scram +TB / scr poly mock	D3Z254_K53_M1	Cerk	0.149026	0.149026	0.999609	0.422136	0.544655	D3Z254;Q8K4Q7	12	D3Z254_MOUSE;CERK1_MOUSE	Ceramide kinase	17	10.8821	1.10882	Scram +TB	scr poly mock	0.000213995	;ceramide metabolic process,phosphorylation,sphingolipid metabolic process	GlyGly (K)
Scram +TB / scr poly mock	P42867_K326_M1	Dpagt1	-0.0792928	0.0792928	0.999586	0.382238	0.544655	A0A1L1ST50;A0A1L1STS5;P42867	12	A0A1L1ST50_MOUSE;A0A1L1STS5_MOUSE;GPT_MOUSE	UDP-N-acetylglucosamine--dolichyl-phosphate N-acetylglucosaminephosphotransferase	4	-5.34785	0.946521	Scram +TB	scr poly mock	-0.000207339	;;dolichol-linked oligosaccharide biosynthetic process,dolichol metabolic process,dolichyl diphosphate biosynthetic process,protein N-linked glycosylation,UDP-N-acetylglucosamine metabolic process	GlyGly (K)
Scram +TB / scr poly mock	A0A0R4J0U5_K703_M1	Abcd2	-0.0859398	0.0859398	0.999554	0.201175	0.544654	A0A0R4J0U5;Q61285	12	A0A0R4J0U5_MOUSE;ABCD2_MOUSE	ATP-binding cassette sub-family D member 2	16	-5.78294	0.942171	Scram +TB	scr poly mock	-0.000117563	fatty acid beta-oxidation,positive regulation of fatty acid beta-oxidation,very long-chain fatty acid catabolic process;fatty acid beta-oxidation,myelin maintenance,negative regulation of cytokine production involved in inflammatory response,negative regulation of reactive oxygen species biosynthetic process,neuron projection maintenance,positive regulation of fatty acid beta-oxidation,positive r…	GlyGly (K)
Scram +TB / scr poly mock	Q9JKF1_K1035_M1	Iqgap1	-0.00317057	0.00317057	0.999542	0.342688	0.544653	A0A0U1RNG5;A0A0U1RPI2;A0A0U1RPU3;Q9JKF1	12	A0A0U1RNG5_MOUSE;A0A0U1RPI2_MOUSE;A0A0U1RPU3_MOUSE;IQGA1_MOUSE	Ras GTPase-activating-like protein IQGAP1 (Fragment);Ras GTPase-activating-like protein IQGAP1 (Fragment);Ras GTPase-activating-like protein IQGAP1 (Fragment);Ras GTPase-activating-like protein IQGAP1	146	-0.219525	0.997805	Scram +TB	scr poly mock	-0.000205914	;;;cell migration,cellular response to calcium ion,cellular response to epidermal growth factor stimulus,cellular response to fibroblast growth factor stimulus,cellular response to platelet-derived growth factor stimulus,epidermal growth factor receptor signaling pathway,fibroblast growth factor receptor signaling pathway,fibroblast migration,glomerular visceral epithelial cell development,negati…	GlyGly (K)
Scram +TB / scr poly mock	Q9CQE8_K176_M1	RTRAF	-0.0803229	0.0803229	0.999491	0.175428	0.544653	Q9CQE8	12	RTRAF_MOUSE	RNA transcription, translation and transport factor protein	10	-5.41541	0.945846	Scram +TB	scr poly mock	0.000117726	negative regulation of protein kinase activity,positive regulation of transcription from RNA polymerase II promoter,tRNA splicing, via endonucleolytic cleavage and ligation	GlyGly (K)
Scram +TB / scr poly mock	Q9D823_K31_M1	Rpl37	-0.0820336	0.0820336	0.999545	0.657512	0.544653	Q9D823	12	RL37_MOUSE	60S ribosomal protein L37	2	-5.52749	0.944725	Scram +TB	scr poly mock	-0.000388705	translation	GlyGly (K)
Scram +TB / scr poly mock	P15105_K334_M1	Glul	-0.773003	0.773003	0.999305	0.629019	0.544624	D3YVK1;P15105	12	D3YVK1_MOUSE;GLNA_MOUSE	Glutamine synthetase (Fragment);Glutamine synthetase	16	-41.4802	0.585198	Scram +TB	scr poly mock	0.000579478	glutamine biosynthetic process;ammonia assimilation cycle,angiogenesis,cell proliferation,cellular response to starvation,glutamate metabolic process,glutamine biosynthetic process,positive regulation of epithelial cell proliferation,positive regulation of insulin secretion,positive regulation of synaptic transmission, glutamatergic,protein palmitoylation,regulation of endothelial cell migration,…	GlyGly (K)
Scram +TB / scr poly mock	Q8K124_K422_M1	Plekho2	0.0073567	0.0073567	0.999296	0.597675	0.544621	Q8K124	12	PKHO2_MOUSE	Pleckstrin homology domain-containing family O member 2	26	0.51123	1.00511	Scram +TB	scr poly mock	-0.000544256	macrophage apoptotic process	GlyGly (K)
Scram +TB / scr poly mock	A0A571BE25_K32_M1	Gnas	0.374772	0.374772	0.999217	0.544772	0.5446	A0A571BDL4;A0A571BE25;A0A571BE38;A0A571BEG2;A0A571BEI3;A0A571BEM2;A0A571BGH5;A2A610;A6PW70;A6PW71;P63094;Q6R0H6;Q6R0H7;Q9Z0F1;Z4YKV1	12	A0A571BDL4_MOUSE;A0A571BE25_MOUSE;A0A571BE38_MOUSE;A0A571BEG2_MOUSE;A0A571BEI3_MOUSE;A0A571BEM2_MOUSE;A0A571BGH5_MOUSE;A2A610_MOUSE;A6PW70_MOUSE;A6PW71_MOUSE;GNAS2_MOUSE;ALEX_MOUSE;GNAS1_MOUSE;GNAS3_MOUSE;Z4YKV1_MOUSE	Guanine nucleotide-binding protein G(s) subunit alpha isoforms short;Guanine nucleotide-binding protein G(s) subunit alpha isoforms short (Fragment);Guanine nucleotide-binding protein G(s) subunit alpha isoforms short;Guanine nucleotide-binding protein G(s) subunit alpha isoforms short (Fragment);Guanine nucleotide-binding protein G(s) subunit alpha isoforms short;Guanine nucleotide-binding prote…	26	29.6635	1.29663	Scram +TB	scr poly mock	-0.000554312	G-protein coupled receptor signaling pathway;G-protein coupled receptor signaling pathway;;G-protein coupled receptor signaling pathway;G-protein coupled receptor signaling pathway;G-protein coupled receptor signaling pathway;;G-protein coupled receptor signaling pathway;response to parathyroid hormone;response to parathyroid hormone;adenylate cyclase-activating adrenergic receptor signaling path…	GlyGly (K)
Scram +TB / scr poly mock	A0A494BBE3_K100_M1	Reep5	0.00957601	0.00957601	0.999235	0.760299	0.5446	A0A494BB24;A0A494BBE3;A0A494BBG4;G3X8R0;Q60870	12	A0A494BB24_MOUSE;A0A494BBE3_MOUSE;A0A494BBG4_MOUSE;G3X8R0_MOUSE;REEP5_MOUSE	Receptor expression-enhancing protein 5 (Fragment);Receptor expression-enhancing protein 5 (Fragment);Receptor expression-enhancing protein (Fragment);Receptor expression-enhancing protein;Receptor expression-enhancing protein 5	12	0.665966	1.00666	Scram +TB	scr poly mock	-0.00075836	;;;;	GlyGly (K)
Scram +TB / scr poly mock	Q9D8U8_K385_M1	Snx5	-0.299432	0.299432	0.998934	0.586626	0.544517	Q9D8U8	12	SNX5_MOUSE	Sorting nexin-5	30	-18.7428	0.812572	Scram +TB	scr poly mock	-0.000838609	epidermal growth factor catabolic process,intracellular protein transport,negative regulation of blood pressure,pinocytosis,positive regulation of insulin receptor signaling pathway,positive regulation of renal sodium excretion,positive regulation of transcription, DNA-templated,retrograde transport, endosome to Golgi	GlyGly (K)
Scram +TB / scr poly mock	Q99L00_K318_M1	Haus8	-0.167786	0.167786	0.998857	0.461635	0.544486	D6RCV2;Q99L00	12	D6RCV2_MOUSE;HAUS8_MOUSE	HAUS augmin-like complex subunit 8	6	-10.9792	0.890208	Scram +TB	scr poly mock	-0.000690301	;cell division,centrosome cycle,spindle assembly	GlyGly (K)
Scram +TB / scr poly mock	P29351_K97_M1	Ptpn6	-0.168409	0.168409	0.998785	0.54978	0.544458	G3UWU7;G3UXM2;G3UYY5;G3UZU6;P29351	12	G3UWU7_MOUSE;G3UXM2_MOUSE;G3UYY5_MOUSE;G3UZU6_MOUSE;PTN6_MOUSE	Tyrosine-protein phosphatase non-receptor type 6 (Fragment);Tyrosine-protein phosphatase non-receptor type 6 (Fragment);Tyrosine-protein phosphatase non-receptor type 6 (Fragment);Tyrosine-protein phosphatase non-receptor type 6 (Fragment);Tyrosine-protein phosphatase non-receptor type 6	40	-11.0177	0.889823	Scram +TB	scr poly mock	-0.000870686	;;;;abortive mitotic cell cycle,B cell receptor signaling pathway,cell differentiation,cytokine-mediated signaling pathway,epididymis development,hematopoietic progenitor cell differentiation,intracellular signal transduction,megakaryocyte development,natural killer cell mediated cytotoxicity,negative regulation of humoral immune response mediated by circulating immunoglobulin,negative regulation…	GlyGly (K)
Scram +TB / scr poly mock	Q9CWJ9_K199_M1	Atic	-0.331939	0.331939	0.998792	0.362695	0.544458	Q9CWJ9	12	PUR9_MOUSE	Bifunctional purine biosynthesis protein PURH	29	-20.5532	0.794468	Scram +TB	scr poly mock	-0.000574606	'de novo' IMP biosynthetic process,animal organ regeneration,brainstem development,cellular response to interleukin-7,cerebellum development,cerebral cortex development,dihydrofolate metabolic process,nucleoside metabolic process,response to inorganic substance,ribonucleotide metabolic process,tetrahydrofolate biosynthetic process	GlyGly (K)
Scram +TB / scr poly mock	A0A0R4J1C7_K191_M1	Mfap3	-0.0688528	0.0688528	0.998773	0.221354	0.544456	A0A0R4J1C7;D3Z5B4;Q922T2	12	A0A0R4J1C7_MOUSE;D3Z5B4_MOUSE;MFAP3_MOUSE	Microfibril-associated glycoprotein 3;Microfibril-associated glycoprotein 3 (Fragment);Microfibril-associated glycoprotein 3	6	-4.66042	0.953396	Scram +TB	scr poly mock	0.000366802	;;	GlyGly (K)
Scram +TB / scr poly mock	P62267_K124_M1	Rps23	-0.395337	0.395337	0.998737	0.319572	0.544439	P62267	12	RS23_MOUSE	40S ribosomal protein S23	11	-23.9688	0.760312	Scram +TB	scr poly mock	0.000531493	cytoplasmic translation,maintenance of translational fidelity,stress granule assembly,translation	GlyGly (K)
Scram +TB / scr poly mock	Q8VDD5_K261_M1	Myh9	-0.427679	0.427679	0.998717	0.508603	0.544432	A0A2R8VKI5;A0A2R8W6V7;F2Z494;Q8VDD5	12	A0A2R8VKI5_MOUSE;A0A2R8W6V7_MOUSE;F2Z494_MOUSE;MYH9_MOUSE	Myosin-9 (Fragment);Myosin-9 (Fragment);Myosin-9;Myosin-9	140	-25.6543	0.743457	Scram +TB	scr poly mock	0.000848239	;;;actin cytoskeleton reorganization,actin filament-based movement,actomyosin structure organization,angiogenesis,blood vessel endothelial cell migration,cell adhesion,cell-cell adhesion,cell morphogenesis involved in differentiation,cytokinetic process,establishment of meiotic spindle localization,establishment of T cell polarity,in utero embryonic development,lysosome localization,meiotic spind…	GlyGly (K)
Scram +TB / scr poly mock	A0A0R4J113_K1856_M1	Myo7a	-0.11316	0.11316	0.998683	0.53705	0.544427	A0A0R4J113;A0A0U1RPT3;A0A0U1RPX7;A0A571BE72;A0A571BEN3;D3YUT5;P97479;Q5MJ56	12	A0A0R4J113_MOUSE;A0A0U1RPT3_MOUSE;A0A0U1RPX7_MOUSE;A0A571BE72_MOUSE;A0A571BEN3_MOUSE;D3YUT5_MOUSE;MYO7A_MOUSE;Q5MJ56_MOUSE	Unconventional myosin-VIIa;Unconventional myosin-VIIa (Fragment);Unconventional myosin-VIIa;Unconventional myosin-VIIa (Fragment);Unconventional myosin-VIIa (Fragment);Unconventional myosin-VIIa (Fragment);Unconventional myosin-VIIa;Myosin VIIa isoform 2	34	-7.54393	0.924561	Scram +TB	scr poly mock	0.000921173	;;;;;;actin filament-based movement,actin filament organization,auditory receptor cell stereocilium organization,cell projection organization,cellular protein localization,equilibrioception,auditory receptor cell differentiation,inner ear development,inner ear morphogenesis,inner ear receptor cell differentiation,inner ear receptor stereocilium organization,intracellular protein transport,lysosom…	GlyGly (K)
Scram +TB / scr poly mock	A0A1Y7VKD5_K106_M1	Cdc42bpb	-0.287181	0.287181	0.998621	0.486539	0.5444	A0A1Y7VKD5;A0A1Y7VLI0;A0A1Y7VM95;Q7TT50	12	A0A1Y7VKD5_MOUSE;A0A1Y7VLI0_MOUSE;A0A1Y7VM95_MOUSE;MRCKB_MOUSE	Serine/threonine-protein kinase MRCK beta (Fragment);Serine/threonine-protein kinase MRCK beta (Fragment);Serine/threonine-protein kinase MRCK beta (Fragment);Serine/threonine-protein kinase MRCK beta	26	-18.0498	0.819502	Scram +TB	scr poly mock	0.000874608	actin cytoskeleton organization,cell migration;actin cytoskeleton organization,cell migration;actin cytoskeleton organization,cell migration;actin cytoskeleton organization,actin cytoskeleton reorganization,actomyosin structure organization,cell migration,intracellular signal transduction,peptidyl-threonine phosphorylation,protein phosphorylation	GlyGly (K)
Scram +TB / scr poly mock	A2A4M9_K12_M2	Tmem106a	-0.166813	0.166813	0.998611	0.849915	0.544398	A2A4M9;A2A4N0;Q8VC04	12	A2A4M9_MOUSE;A2A4N0_MOUSE;T106A_MOUSE	Transmembrane protein 106A (Fragment);Transmembrane protein 106A (Fragment);Transmembrane protein 106A	8	-10.9192	0.890808	Scram +TB	scr poly mock	-0.00152845	;;CD80 biosynthetic process,CD86 biosynthetic process,innate immune response,interleukin-1 beta production,interleukin-6 production,macrophage activation,positive regulation of I-kappaB kinase/NF-kappaB signaling,positive regulation of MAPK cascade,positive regulation of MHC class II biosynthetic process,positive regulation of nitric oxide metabolic process,tumor necrosis factor secretion	GlyGly (K)
Scram +TB / scr poly mock	A2BHP2_K44_M1	Lmo2	-0.366655	0.366655	0.998593	0.239121	0.544398	A2BHP1;A2BHP2;A2BHP3;A2BHP4;A2BHP5;P25801	12	A2BHP1_MOUSE;A2BHP2_MOUSE;A2BHP3_MOUSE;A2BHP4_MOUSE;A2BHP5_MOUSE;RBTN2_MOUSE	Rhombotin-2;Rhombotin-2 (Fragment);Rhombotin-2;Rhombotin-2 (Fragment);Rhombotin-2;Rhombotin-2	2	-22.4422	0.775578	Scram +TB	scr poly mock	0.000452597	;;cellular response to thyroid hormone stimulus,positive regulation of transcription from RNA polymerase II promoter;;;cellular response to thyroid hormone stimulus,embryonic hemopoiesis,negative regulation of erythrocyte differentiation,positive regulation of transcription from RNA polymerase II promoter	GlyGly (K)
Scram +TB / scr poly mock	A2A5J8_K153_M1	Ctsa	-0.517806	0.517806	0.998549	0.610455	0.544398	A2A5J7;A2A5J8;A2A5J9;G3X8T3;P16675	12	A2A5J7_MOUSE;A2A5J8_MOUSE;A2A5J9_MOUSE;G3X8T3_MOUSE;PPGB_MOUSE	Lysosomal protective protein (Fragment);Carboxypeptidase (Fragment);Lysosomal protective protein (Fragment);Carboxypeptidase;Lysosomal protective protein	29	-30.1567	0.698433	Scram +TB	scr poly mock	-0.00115566	;;;;negative regulation of chaperone-mediated autophagy,proteolysis,regulation of protein stability	GlyGly (K)
Scram +TB / scr poly mock	K4DI77_K9_M1	Wdr81	-0.900231	0.900231	0.998333	0.443713	0.544354	F6XD87;K4DI77;Q5ND34	12	F6XD87_MOUSE;K4DI77_MOUSE;WDR81_MOUSE	WD repeat-containing protein 81 (Fragment);WD repeat-containing protein 81 (Fragment);WD repeat-containing protein 81	58	-46.4199	0.535801	Scram +TB	scr poly mock	-0.000980741	;;aggrephagy,early endosome to late endosome transport,mitochondrion organization,negative regulation of phosphatase activity,protein stabilization,regulation of phosphatidylinositol 3-kinase activity,ubiquitin-dependent protein catabolic process	GlyGly (K)
Scram +TB / scr poly mock	O54774_K352_M1	Ap3d1	-0.432408	0.432408	0.998247	0.660296	0.544324	A0A1W2P6Q6;A0A1W2P7Z2;O54774	12	A0A1W2P6Q6_MOUSE;A0A1W2P7Z2_MOUSE;AP3D1_MOUSE	AP-3 complex subunit delta-1 (Fragment);AP-3 complex subunit delta-1 (Fragment);AP-3 complex subunit delta-1	38	-25.8976	0.741024	Scram +TB	scr poly mock	0.00153701	intracellular protein transport,vesicle-mediated transport;;anterograde axonal transport,anterograde synaptic vesicle transport,antigen processing and presentation,antigen processing and presentation, exogenous lipid antigen via MHC class Ib,endosome to melanosome transport,Golgi to vacuole transport,intracellular protein transport,neurotransmitter receptor transport, postsynaptic endosome to lys…	GlyGly (K)
Scram +TB / scr poly mock	A6H8H2_K882_M1	Dennd4c	0.154431	0.154431	0.998105	0.399688	0.544261	A6H8H2;E9Q449	12	DEN4C_MOUSE;E9Q449_MOUSE	DENN domain-containing protein 4C	57	11.2983	1.11298	Scram +TB	scr poly mock	0.000982649	cellular response to insulin stimulus,protein localization to plasma membrane,protein transport;	GlyGly (K)
Scram +TB / scr poly mock	Q921V5_K202_M1	Mgat2	-0.252695	0.252695	0.997997	0.642955	0.544213	Q921V5	12	MGAT2_MOUSE	Alpha-1,6-mannosyl-glycoprotein 2-beta-N-acetylglucosaminyltransferase	8	-16.0673	0.839327	Scram +TB	scr poly mock	-0.00167484	oligosaccharide biosynthetic process,protein N-linked glycosylation,protein N-linked glycosylation via asparagine	GlyGly (K)
Scram +TB / scr poly mock	A0A1W2P768_K69_M1	H3c14;Hist1h3b	-0.55696	0.55696	0.997981	0.704228	0.544209	A0A1W2P768;P84228	12	A0A1W2P768_MOUSE;H32_MOUSE	H3 clustered histone 14;Histone H3.2	16	-32.0267	0.679733	Scram +TB	scr poly mock	0.001846	;DNA replication-dependent nucleosome assembly,negative regulation of transcription from RNA polymerase II promoter,nucleosome assembly,regulation of gene silencing	GlyGly (K)
Scram +TB / scr poly mock	A0A1B0GR11_K366_M1	Taldo1	0.0491107	0.0491107	0.997943	0.302657	0.544194	A0A1B0GR11;Q93092	12	A0A1B0GR11_MOUSE;TALDO_MOUSE	Transaldolase	40	3.4627	1.03463	Scram +TB	scr poly mock	-0.000811857	carbohydrate metabolic process,pentose-phosphate shunt;carbohydrate metabolic process,fructose 6-phosphate metabolic process,glyceraldehyde-3-phosphate metabolic process,pentose-phosphate shunt,pentose-phosphate shunt, non-oxidative branch	GlyGly (K)
Scram +TB / scr poly mock	Q91YQ5_K475_M1	Rpn1	-0.129474	0.129474	0.997911	0.202839	0.54418	A0A0N4SUJ8;Q91YQ5	12	A0A0N4SUJ8_MOUSE;RPN1_MOUSE	Dolichyl-diphosphooligosaccharide--protein glycosyltransferase subunit 1 (Fragment);Dolichyl-diphosphooligosaccharide--protein glycosyltransferase subunit 1	37	-8.58351	0.914165	Scram +TB	scr poly mock	-0.00055257	protein glycosylation;protein N-linked glycosylation,protein N-linked glycosylation via asparagine	GlyGly (K)
Scram +TB / scr poly mock	Q8C147_K156_M1	Dock8	0.03097	0.03097	0.997872	0.642812	0.544167	Q8C147	12	DOCK8_MOUSE	Dedicator of cytokinesis protein 8	76	2.16988	1.0217	Scram +TB	scr poly mock	-0.00177292	cellular response to chemokine,dendritic cell migration,immunological synapse formation,memory T cell proliferation,negative regulation of T cell apoptotic process,positive regulation of establishment of T cell polarity,positive regulation of GTPase activity,positive regulation of T cell migration,small GTPase mediated signal transduction	GlyGly (K)
Scram +TB / scr poly mock	A0A0R4J0I9_K2126_M1	Lrp1	-0.0817671	0.0817671	0.997805	0.448635	0.544136	A0A0R4J0I9;D3Z5M3;F6UAC8;F6XU19;Q3U5J2;Q91ZX7	12	A0A0R4J0I9_MOUSE;D3Z5M3_MOUSE;F6UAC8_MOUSE;F6XU19_MOUSE;Q3U5J2_MOUSE;LRP1_MOUSE	Prolow-density lipoprotein receptor-related protein 1;Prolow-density lipoprotein receptor-related protein 1;Prolow-density lipoprotein receptor-related protein 1 (Fragment);Prolow-density lipoprotein receptor-related protein 1 (Fragment);Prolow-density lipoprotein receptor-related protein 1;Prolow-density lipoprotein receptor-related protein 1	168	-5.51004	0.9449	Scram +TB	scr poly mock	-0.00128726	aging,amyloid-beta clearance by cellular catabolic process,amyloid-beta clearance by transcytosis,cell proliferation,cellular lipid catabolic process,cerebral cortex development,chemoattraction of axon,lipoprotein metabolic process,negative regulation of cytosolic calcium ion concentration,negative regulation of focal adhesion assembly,negative regulation of neuron apoptotic process,negative regu…	GlyGly (K)
Scram +TB / scr poly mock	P80313_K84_M1	Cct7	-0.0928205	0.0928205	0.9978	0.296628	0.544136	A0A0N4SUI8;A0A0N4SV00;A0A0N4SV22;P80313	12	A0A0N4SUI8_MOUSE;A0A0N4SV00_MOUSE;A0A0N4SV22_MOUSE;TCPH_MOUSE	T-complex protein 1 subunit eta (Fragment);T-complex protein 1 subunit eta;T-complex protein 1 subunit eta;T-complex protein 1 subunit eta	41	-6.23122	0.937688	Scram +TB	scr poly mock	0.000848253	protein folding;protein folding;protein folding;binding of sperm to zona pellucida,positive regulation of establishment of protein localization to telomere,positive regulation of telomere maintenance via telomerase,protein folding,protein stabilization,toxin transport	GlyGly (K)
Scram +TB / scr poly mock	E9Q6Z0_K103_M1	Cul5	0.0900939	0.0900939	0.997713	0.244863	0.544132	E9PV12;E9Q6Z0;F8VQI6;G3X914;Q9D5V5	12	E9PV12_MOUSE;E9Q6Z0_MOUSE;F8VQI6_MOUSE;G3X914_MOUSE;CUL5_MOUSE	Cullin-5;Cullin-5;Cullin-5 (Fragment);Cullin-5;Cullin-5	13	6.44395	1.06444	Scram +TB	scr poly mock	0.000740262	protein ubiquitination,ubiquitin-dependent protein catabolic process;protein ubiquitination,ubiquitin-dependent protein catabolic process;;protein ubiquitination,ubiquitin-dependent protein catabolic process;cerebral cortex radially oriented cell migration,proteasome-mediated ubiquitin-dependent protein catabolic process,protein ubiquitination,radial glia guided migration of Purkinje cell,regulat…	GlyGly (K)
Scram +TB / scr poly mock	P28867_K271_M1	Prkcd	-0.0155971	0.0155971	0.99776	0.239867	0.544132	P28867;Q1MX40;Q1MX41;Q1MX42;Q1MX43	12	KPCD_MOUSE;Q1MX40_MOUSE;Q1MX41_MOUSE;Q1MX42_MOUSE;Q1MX43_MOUSE	Protein kinase C delta type;Protein kinase C;Protein kinase C;Protein kinase C;Protein kinase C	49	-1.07529	0.989247	Scram +TB	scr poly mock	0.000714379	activation of protein kinase activity,apoptotic process,B cell proliferation,cell chemotaxis,cell cycle,cellular response to angiotensin,cellular response to hydrogen peroxide,cellular response to hydroperoxide,cellular response to oxidative stress,cellular senescence,collagen metabolic process,D-aspartate import,defense response to bacterium,histone phosphorylation,immunoglobulin mediated immune…	GlyGly (K)
Scram +TB / scr poly mock	Q9Z0M5_K299_M1	Lipa	-0.159698	0.159698	0.99766	0.583317	0.544132	Q9Z0M5	12	LICH_MOUSE	Lysosomal acid lipase/cholesteryl ester hydrolase	29	-10.4788	0.895212	Scram +TB	scr poly mock	0.00178328	cell morphogenesis,cell proliferation,cytokine production,fatty acid metabolic process,homeostasis of number of cells within a tissue,inflammatory response,lipid catabolic process,lung development,sterol metabolic process,tissue remodeling	GlyGly (K)
Scram +TB / scr poly mock	Q61881_K557_M1	Mcm7	-0.216831	0.216831	0.997623	0.21651	0.544115	D3Z0J6;D3Z2K9;D3Z335;D3Z6N3;Q61881	12	D3Z0J6_MOUSE;D3Z2K9_MOUSE;D3Z335_MOUSE;D3Z6N3_MOUSE;MCM7_MOUSE	DNA replication licensing factor MCM7 (Fragment);DNA replication licensing factor MCM7 (Fragment);DNA replication licensing factor MCM7 (Fragment);DNA replication licensing factor MCM7;DNA replication licensing factor MCM7	27	-13.9546	0.860454	Scram +TB	scr poly mock	0.000705641	cell cycle,DNA replication initiation;cell cycle,DNA replication initiation;;cell cycle,DNA replication initiation;cell proliferation,cellular response to DNA damage stimulus,cellular response to epidermal growth factor stimulus,cellular response to xenobiotic stimulus,DNA replication initiation,DNA strand elongation involved in DNA replication,DNA unwinding involved in DNA replication,double-str…	GlyGly (K)
Scram +TB / scr poly mock	D3YV43_K141_M1	Rps3	0.382703	0.382703	0.997544	0.562281	0.544086	A0A140LI77;D3YV43;P62908	12	A0A140LI77_MOUSE;D3YV43_MOUSE;RS3_MOUSE	40S ribosomal protein S3	36	30.3782	1.30378	Scram +TB	scr poly mock	0.0018126	;apoptotic process,cell division,DNA repair,regulation of translation,translation;apoptotic process,cell division,cellular response to DNA damage stimulus,cellular response to hydrogen peroxide,cellular response to nerve growth factor stimulus,cellular response to reactive oxygen species,cellular response to tumor necrosis factor,chromosome segregation,DNA damage response, detection of DNA damage…	GlyGly (K)
Scram +TB / scr poly mock	A0A087WNR0_K221_M1	Slc11a1	-0.417062	0.417062	0.997506	0.333862	0.54408	A0A087WNR0;P41251	12	A0A087WNR0_MOUSE;NRAM1_MOUSE	Natural resistance-associated macrophage protein 1	10	-25.1052	0.748948	Scram +TB	scr poly mock	-0.001086	iron ion homeostasis;activation of protein kinase activity,antigen processing and presentation of peptide antigen,cadmium ion transmembrane transport,cellular cadmium ion homeostasis,cellular iron ion homeostasis,defense response to bacterium,defense response to Gram-negative bacterium,defense response to protozoan,divalent metal ion export,inflammatory response,interleukin-2 production,interleuk…	GlyGly (K)
Scram +TB / scr poly mock	Q5F2E8_K277_M1	Taok1	0.255307	0.255307	0.997484	0.304662	0.544072	Q5F2E8	12	TAOK1_MOUSE	Serine/threonine-protein kinase TAO1	4	19.3589	1.19359	Scram +TB	scr poly mock	-0.00101143	activation of protein kinase activity,cellular response to DNA damage stimulus,DNA repair,execution phase of apoptosis,microtubule cytoskeleton organization,mitotic G2 DNA damage checkpoint,negative regulation of microtubule depolymerization,neuron cellular homeostasis,neuron projection morphogenesis,phosphorylation,positive regulation of JNK cascade,positive regulation of protein acetylation,pos…	GlyGly (K)
Scram +TB / scr poly mock	A0A1B0GR08_K490_M1	Tubgcp2	0.0415216	0.0415216	0.997379	0.607563	0.54403	A0A1B0GR08;A0A1B0GRD0;A0A1B0GRD4;A0A1B0GS25;Q921G8	12	A0A1B0GR08_MOUSE;A0A1B0GRD0_MOUSE;A0A1B0GRD4_MOUSE;A0A1B0GS25_MOUSE;GCP2_MOUSE	Gamma-tubulin complex component (Fragment);Gamma-tubulin complex component 2;Gamma-tubulin complex component 2 (Fragment);Gamma-tubulin complex component 2;Gamma-tubulin complex component 2	12	2.91987	1.0292	Scram +TB	scr poly mock	0.0020908	microtubule nucleation;;;;brain development,cytoplasmic microtubule organization,meiotic cell cycle,interphase microtubule nucleation by interphase microtubule organizing center,mitotic cell cycle,neuron migration,spindle assembly	GlyGly (K)
Scram +TB / scr poly mock	A0A0A6YWT1_K35_M1	Fnbp1	-0.283246	0.283246	0.997184	0.229926	0.543979	A0A0A6YWT1;A2AQ39;A2AQ41;A2AQ42;A2AQ43;A2AQ44;A2AQ45;A2AQ47;F6VVN1;Q80TY0	12	A0A0A6YWT1_MOUSE;A2AQ39_MOUSE;A2AQ41_MOUSE;A2AQ42_MOUSE;A2AQ43_MOUSE;A2AQ44_MOUSE;A2AQ45_MOUSE;A2AQ47_MOUSE;F6VVN1_MOUSE;FNBP1_MOUSE	Formin-binding protein 1 (Fragment);Formin-binding protein 1 (Fragment);Formin-binding protein 1;Formin-binding protein 1;Formin-binding protein 1;Formin-binding protein 1;Formin-binding protein 1;Formin-binding protein 1 (Fragment);Formin-binding protein 1 (Fragment);Formin-binding protein 1	17	-17.826	0.82174	Scram +TB	scr poly mock	-0.000866293	endocytosis;endocytosis;endocytosis;endocytosis;endocytosis;endocytosis;endocytosis;endocytosis;endocytosis;endocytosis,nervous system development	GlyGly (K)
Scram +TB / scr poly mock	F6Q8V7_K79_M1	Phb2	-0.102587	0.102587	0.99697	0.344117	0.543909	F6Q8V7;F6QPR1;O35129	12	F6Q8V7_MOUSE;F6QPR1_MOUSE;PHB2_MOUSE	Prohibitin (Fragment);Prohibitin (Fragment);Prohibitin-2	12	-6.86387	0.931361	Scram +TB	scr poly mock	-0.00135779	;;activation of phospholipase C activity,activation of protein kinase C activity,antiviral innate immune response,B cell activation,CD40 signaling pathway,cell migration,cellular response to hypoxia,cellular response to retinoic acid,immunoglobulin production,induction by virus of host autophagy,mammary gland alveolus development,mammary gland branching involved in thelarche,mitochondrion organiz…	GlyGly (K)
Scram +TB / scr poly mock	Q8R5H1_K228_M1	Usp15	-0.05394	0.05394	0.996954	0.197842	0.543906	A0A1W2P8B7;Q8R5H1	12	A0A1W2P8B7_MOUSE;UBP15_MOUSE	Ubiquitin carboxyl-terminal hydrolase 15 (Fragment);Ubiquitin carboxyl-terminal hydrolase 15	34	-3.6698	0.963302	Scram +TB	scr poly mock	-0.000789376	;BMP signaling pathway,histone H2B conserved C-terminal lysine deubiquitination,monoubiquitinated protein deubiquitination,pathway-restricted SMAD protein phosphorylation,positive regulation of RIG-I signaling pathway,protein deubiquitination,transforming growth factor beta receptor signaling pathway,ubiquitin-dependent protein catabolic process	GlyGly (K)
Scram +TB / scr poly mock	A6H8H2_K1899_M1	Dennd4c	0.0186204	0.0186204	0.996894	0.347403	0.543883	A6H8H2;E9Q449	12	DEN4C_MOUSE;E9Q449_MOUSE	DENN domain-containing protein 4C	57	1.29903	1.01299	Scram +TB	scr poly mock	-0.00142082	cellular response to insulin stimulus,protein localization to plasma membrane,protein transport;	GlyGly (K)
Scram +TB / scr poly mock	E9Q359_K640_M1	Adam8	-0.0677411	0.0677411	0.996871	0.440384	0.54388	E9Q359;G3UXF8;Q05910;Q3U7G2	12	E9Q359_MOUSE;G3UXF8_MOUSE;ADAM8_MOUSE;Q3U7G2_MOUSE	Disintegrin and metalloproteinase domain-containing protein 8 (Fragment);Disintegrin and metalloproteinase domain-containing protein 8;Disintegrin and metalloproteinase domain-containing protein 8;Disintegrin and metalloproteinase domain-containing protein 8	28	-4.58693	0.954131	Scram +TB	scr poly mock	-0.00182396	;;angiogenesis,blood vessel endothelial cell migration,cell-cell adhesion,cell-matrix adhesion,cell morphogenesis,cellular response to hypoxia,inflammatory response,leukocyte migration involved in inflammatory response,lymphocyte chemotaxis,membrane fusion,negative regulation of neuron apoptotic process,negative regulation of thymocyte aggregation,osteoclast fusion,positive regulation of acute in…	GlyGly (K)
Scram +TB / scr poly mock	B1ARS0_K70_M1	Cap1	-0.129707	0.129707	0.99685	0.452074	0.54388	B1ARS0;P40124	12	B1ARS0_MOUSE;CAP1_MOUSE	Adenylyl cyclase-associated protein 1 (Fragment);Adenylyl cyclase-associated protein 1	48	-8.59831	0.914017	Scram +TB	scr poly mock	0.00184876	actin cytoskeleton organization;actin cytoskeleton organization,actin polymerization or depolymerization,ameboidal-type cell migration,cell morphogenesis,establishment or maintenance of cell polarity,receptor-mediated endocytosis,regulation of adenylate cyclase activity	GlyGly (K)
Scram +TB / scr poly mock	E9PXU2_K719_M1	Adam17	-0.110089	0.110089	0.996802	0.382578	0.543877	A0A338P6F3;A0A338P6I8;E9PXU2;J3QMF2;J3QNB3;Q9Z0F8	12	A0A338P6F3_MOUSE;A0A338P6I8_MOUSE;E9PXU2_MOUSE;J3QMF2_MOUSE;J3QNB3_MOUSE;ADA17_MOUSE	Disintegrin and metalloproteinase domain-containing protein 17	25	-7.34692	0.926531	Scram +TB	scr poly mock	0.00158935	;;cell adhesion mediated by integrin,cellular response to high density lipoprotein particle stimulus,defense response to Gram-positive bacterium,epidermal growth factor receptor signaling pathway,negative regulation of transforming growth factor beta receptor signaling pathway,Notch receptor processing,PMA-inducible membrane protein ectodomain proteolysis,positive regulation of blood vessel endot…	GlyGly (K)
Scram +TB / scr poly mock	B1ATU4_K220_M1	Gps1	-0.230301	0.230301	0.996715	0.141996	0.543853	A0A140LJB7;B1ATU4;D6RCV3;G3UXW9;Q3MIA8;Q99LD4	12	A0A140LJB7_MOUSE;B1ATU4_MOUSE;D6RCV3_MOUSE;G3UXW9_MOUSE;Q3MIA8_MOUSE;CSN1_MOUSE	COP9 signalosome complex subunit 1	13	-14.7543	0.852457	Scram +TB	scr poly mock	0.000605277	protein deneddylation;protein deneddylation;;protein deneddylation;protein deneddylation;protein deneddylation	GlyGly (K)
Scram +TB / scr poly mock	Q91YQ5_K588_M1	Rpn1	0.0933359	0.0933359	0.996613	0.643832	0.543811	A0A0N4SUJ8;Q91YQ5	12	A0A0N4SUJ8_MOUSE;RPN1_MOUSE	Dolichyl-diphosphooligosaccharide--protein glycosyltransferase subunit 1 (Fragment);Dolichyl-diphosphooligosaccharide--protein glycosyltransferase subunit 1	37	6.68341	1.06683	Scram +TB	scr poly mock	-0.00283669	protein glycosylation;protein N-linked glycosylation,protein N-linked glycosylation via asparagine	GlyGly (K)
Scram +TB / scr poly mock	Q8BKT8_K351_M1	Haus7	0.251267	0.251267	0.996587	0.510624	0.543799	Q8BKT8	12	HAUS7_MOUSE	HAUS augmin-like complex subunit 7	7	19.0252	1.19025	Scram +TB	scr poly mock	0.00226272	cell division,centrosome cycle,spindle assembly	GlyGly (K)
Scram +TB / scr poly mock	Q6A0A9_K210_M1	FAM120A	-0.164283	0.164283	0.996482	0.566366	0.543756	Q6A0A9	12	F120A_MOUSE	Constitutive coactivator of PPAR-gamma-like protein 1	39	-10.7628	0.892372	Scram +TB	scr poly mock	0.00258768		GlyGly (K)
Scram +TB / scr poly mock	B1AXX9_K14_M1	Dnaja1	-0.361407	0.361407	0.996404	0.578801	0.543723	B1AXX9;B1AXY0;B1AXY1;P63037	12	B1AXX9_MOUSE;B1AXY0_MOUSE;B1AXY1_MOUSE;DNJA1_MOUSE	DnaJ homolog subfamily A member 1 (Fragment);DnaJ homolog subfamily A member 1 (Fragment);DnaJ homolog subfamily A member 1 (Fragment);DnaJ homolog subfamily A member 1	24	-22.1595	0.778405	Scram +TB	scr poly mock	0.00274446	;protein folding;protein folding;androgen receptor signaling pathway,DNA damage response, detection of DNA damage,flagellated sperm motility,negative regulation of apoptotic process,negative regulation of establishment of protein localization to mitochondrion,negative regulation of JUN kinase activity,negative regulation of nitrosative stress-induced intrinsic apoptotic signaling pathway,negative…	GlyGly (K)
Scram +TB / scr poly mock	A0A0N4SVE1_K46_M1	Atp6v1f	-0.105471	0.105471	0.996383	0.204429	0.543719	A0A0N4SVE1;F7B2B4;Q9D1K2	12	A0A0N4SVE1_MOUSE;F7B2B4_MOUSE;VATF_MOUSE	V-type proton ATPase subunit F;V-type proton ATPase subunit F (Fragment);V-type proton ATPase subunit F	12	-7.04983	0.929502	Scram +TB	scr poly mock	0.000962579	;;	GlyGly (K)
Scram +TB / scr poly mock	A0A0R4J1N2_K274_M1	Arsk	-0.0921157	0.0921157	0.996296	0.721836	0.543696	A0A0R4J1N2;A0A286YDY9;Q9D2L1	12	A0A0R4J1N2_MOUSE;A0A286YDY9_MOUSE;ARSK_MOUSE	Arylsulfatase K	3	-6.1854	0.938146	Scram +TB	scr poly mock	-0.00347754	;;	GlyGly (K)
Scram +TB / scr poly mock	Q9EPU0_K450_M1	Upf1	-0.206753	0.206753	0.996073	0.358056	0.543613	Q9EPU0	12	RENT1_MOUSE	Regulator of nonsense transcripts 1	46	-13.3515	0.866485	Scram +TB	scr poly mock	-0.00182169	3'-UTR-mediated mRNA destabilization,cell cycle phase transition,cellular response to interleukin-1,cellular response to lipopolysaccharide,DNA repair,DNA replication,dosage compensation by inactivation of X chromosome,histone mRNA catabolic process,nuclear-transcribed mRNA catabolic process,nuclear-transcribed mRNA catabolic process, endonucleolytic cleavage-dependent decay,nuclear-transcribed m…	GlyGly (K)
Scram +TB / scr poly mock	G3X9H7_K176_M1	Mtss1	-0.74716	0.74716	0.996031	0.649436	0.543613	A0A2I3BPM9;A0A2I3BQ67;A0A2I3BQ92;G3X9H7;Q8R1S4	12	A0A2I3BPM9_MOUSE;A0A2I3BQ67_MOUSE;A0A2I3BQ92_MOUSE;G3X9H7_MOUSE;MTSS1_MOUSE	Protein MTSS 1 (Fragment);Protein MTSS 1 (Fragment);Protein MTSS 1 (Fragment);Protein MTSS 1;Protein MTSS 1	11	-40.4225	0.595775	Scram +TB	scr poly mock	-0.00336257	actin cytoskeleton organization,plasma membrane organization;actin cytoskeleton organization;actin cytoskeleton organization;actin cytoskeleton organization,plasma membrane organization;actin filament organization,actin filament polymerization,adherens junction maintenance,bone mineralization,cellular response to fluid shear stress,epithelial cell proliferation involved in renal tubule morphogene…	GlyGly (K)
Scram +TB / scr poly mock	P97333_K397_M1	Nrp1	-0.381796	0.381796	0.995995	0.401464	0.543604	P97333	12	NRP1_MOUSE	Neuropilin-1	16	-23.2518	0.767482	Scram +TB	scr poly mock	-0.0020952	actin cytoskeleton reorganization,angiogenesis,angiogenesis involved in coronary vascular morphogenesis,artery morphogenesis,axonal fasciculation,axon extension involved in axon guidance,axon guidance,axonogenesis involved in innervation,basal dendrite arborization,basal dendrite development,patterning of blood vessels,branchiomotor neuron axon guidance,cell migration,cell migration involved in c…	GlyGly (K)
Scram +TB / scr poly mock	Q61271_K215_M1	Acvr1b	-0.092822	0.092822	0.995953	0.385602	0.543597	Q61271	12	ACV1B_MOUSE	Activin receptor type-1B	5	-6.23132	0.937687	Scram +TB	scr poly mock	0.00204534	activin receptor signaling pathway,cell surface receptor signaling pathway,cellular response to growth factor stimulus,central nervous system development,development of primary female sexual characteristics,extrinsic apoptotic signaling pathway,G1/S transition of mitotic cell cycle,hair follicle development,in utero embryonic development,mesoderm development,negative regulation of cell growth,neg…	GlyGly (K)
Scram +TB / scr poly mock	F6TN03_K81_M1	Sbds	0.12282	0.12282	0.995934	0.223103	0.543595	D6REV5;F6TN03;P70122	12	D6REV5_MOUSE;F6TN03_MOUSE;SBDS_MOUSE	Ribosome maturation protein SBDS;Ribosome maturation protein SBDS (Fragment);Ribosome maturation protein SBDS	6	8.88611	1.08886	Scram +TB	scr poly mock	0.00121739	;mature ribosome assembly;bone marrow development,bone mineralization,hematopoietic progenitor cell differentiation,inner cell mass cell proliferation,leukocyte chemotaxis,mature ribosome assembly,mitotic spindle organization,rRNA processing	GlyGly (K)
Scram +TB / scr poly mock	A0A0G2JFK7_K43_M1	Arpc3	-0.0697245	0.0697245	0.995946	0.539018	0.543595	A0A0G2JFK7;D3Z2F7;D3Z2F8;H7BWZ3;Q9JM76	12	A0A0G2JFK7_MOUSE;D3Z2F7_MOUSE;D3Z2F8_MOUSE;H7BWZ3_MOUSE;ARPC3_MOUSE	Actin-related protein 2/3 complex subunit 3 (Fragment);Actin-related protein 2/3 complex subunit 3;Actin-related protein 2/3 complex subunit 3;Actin-related protein 2/3 complex subunit 3;Actin-related protein 2/3 complex subunit 3	16	-4.71801	0.95282	Scram +TB	scr poly mock	-0.00285226	Arp2/3 complex-mediated actin nucleation;Arp2/3 complex-mediated actin nucleation;Arp2/3 complex-mediated actin nucleation;Arp2/3 complex-mediated actin nucleation;Arp2/3 complex-mediated actin nucleation,cellular response to nerve growth factor stimulus	GlyGly (K)
Scram +TB / scr poly mock	P26450_K633_M1	Pik3r1	-0.156136	0.156136	0.995696	0.791206	0.543549	A0A087WQM2;P26450;P70305;Q80UI5	12	A0A087WQM2_MOUSE;P85A_MOUSE;P70305_MOUSE;Q80UI5_MOUSE	Phosphatidylinositol 3-kinase regulatory subunit alpha (Fragment);Phosphatidylinositol 3-kinase regulatory subunit alpha;Phosphatidylinositol 3-kinase regulatory subunit alpha (Fragment);Phosphatidylinositol 3-kinase regulatory subunit alpha	13	-10.2574	0.897426	Scram +TB	scr poly mock	0.0044555	;B cell differentiation,cellular glucose homeostasis,cellular response to insulin stimulus,cellular response to UV,extrinsic apoptotic signaling pathway via death domain receptors,glucose metabolic process,growth hormone receptor signaling pathway,insulin-like growth factor receptor signaling pathway,insulin receptor signaling pathway,intrinsic apoptotic signaling pathway in response to DNA damag…	GlyGly (K)
Scram +TB / scr poly mock	A0A0G2JEF3_K33_M1	Selenof	0.0505734	0.0505734	0.995512	0.501257	0.543537	A0A0G2JEF3;A0A0R4J0K1;A0A1C7ZMY4;Q9ERR7	12	A0A0G2JEF3_MOUSE;A0A0R4J0K1_MOUSE;A0A1C7ZMY4_MOUSE;SEP15_MOUSE	Selenoprotein F (Fragment);Selenoprotein F;Selenoprotein F;Selenoprotein F	1	3.56765	1.03568	Scram +TB	scr poly mock	0.002911	;;;'de novo' posttranslational protein folding,sperm chromatin condensation	GlyGly (K)
Scram +TB / scr poly mock	Q9D6Y7_K47_M1	Msra	-0.0505082	0.0505082	0.995598	0.717716	0.543537	A0A1B0GT40;Q9D6Y7	12	A0A1B0GT40_MOUSE;MSRA_MOUSE	Mitochondrial peptide methionine sulfoxide reductase	11	-3.44039	0.965596	Scram +TB	scr poly mock	0.0040951	;aging,cellular response to oxidative stress	GlyGly (K)
Scram +TB / scr poly mock	E9Q6M7_K875_M1	Pum1	-0.108401	0.108401	0.995458	0.258895	0.543537	A8WHM8;E9Q6M7;Q3TTW5;Q80U78	12	A8WHM8_MOUSE;E9Q6M7_MOUSE;Q3TTW5_MOUSE;PUM1_MOUSE	Pumilio homolog 1 (Fragment);Pumilio homolog 1;Pumilio homolog 1;Pumilio homolog 1	8	-7.23844	0.927616	Scram +TB	scr poly mock	0.00154051	;;;adult locomotory behavior,mRNA destabilization,positive regulation of gene silencing by miRNA,positive regulation of RIG-I signaling pathway,posttranscriptional gene silencing,posttranscriptional regulation of gene expression,production of miRNAs involved in gene silencing by miRNA,regulation of cell cycle,regulation of chromosome segregation,regulation of mRNA stability,spermatogenesis,stem c…	GlyGly (K)
Scram +TB / scr poly mock	A0A494B9D4_K64_M1	Fth1	-0.1367	0.1367	0.9956	0.436882	0.543537	A0A494B9D4;A0A494BA92;A0A494BAP3;P09528	12	A0A494B9D4_MOUSE;A0A494BA92_MOUSE;A0A494BAP3_MOUSE;FRIH_MOUSE	Ferritin (Fragment);Ferritin;Ferritin (Fragment);Ferritin heavy chain	21	-9.04024	0.909598	Scram +TB	scr poly mock	-0.00248752	cellular iron ion homeostasis,iron ion transport;cellular iron ion homeostasis,iron ion transport;cellular iron ion homeostasis,iron ion transport;immune response,intracellular sequestering of iron ion,iron ion transport,negative regulation of cell proliferation,negative regulation of fibroblast proliferation	GlyGly (K)
Scram +TB / scr poly mock	A0A0U1RQ40_K327_M1	Wdr11	-0.193102	0.193102	0.995646	0.331465	0.543537	A0A0U1RPD4;A0A0U1RQ34;A0A0U1RQ40;G5E8J3;Q8K1X1	12	A0A0U1RPD4_MOUSE;A0A0U1RQ34_MOUSE;A0A0U1RQ40_MOUSE;G5E8J3_MOUSE;WDR11_MOUSE	WD repeat-containing protein 11 (Fragment);WD repeat-containing protein 11 (Fragment);WD repeat-containing protein 11 (Fragment);WD repeat-containing protein 11;WD repeat-containing protein 11	27	-12.5277	0.874723	Scram +TB	scr poly mock	0.00188225	;;;intracellular protein transport,vesicle tethering to Golgi;cilium morphogenesis,head development,heart development,intracellular protein transport,multicellular organism growth,regulation of smoothened signaling pathway,vesicle tethering to Golgi	GlyGly (K)
Scram +TB / scr poly mock	Q62318_K320_M1	Trim28	-0.0067499	0.0067499	0.995402	0.430907	0.543534	Q62318	12	TIF1B_MOUSE	Transcription intermediary factor 1-beta	21	-0.466774	0.995332	Scram +TB	scr poly mock	-0.00258316	chromatin organization,convergent extension involved in axis elongation,DNA methylation involved in embryo development,DNA repair,embryo implantation,embryonic placenta morphogenesis,epithelial to mesenchymal transition,innate immune response,in utero embryonic development,negative regulation of DNA demethylation,negative regulation of single stranded viral RNA replication via double stranded DNA…	GlyGly (K)
Scram +TB / scr poly mock	Q6PD19_K585_M1	Armh3	-0.144078	0.144078	0.995375	0.680543	0.543523	Q6PD19	12	ARMD3_MOUSE	Armadillo-like helical domain-containing protein 3	5	-9.50424	0.904958	Scram +TB	scr poly mock	0.00407956	regulation of Golgi organization	GlyGly (K)
Scram +TB / scr poly mock	A0A1B0GR44_K53_M1	Snrnp70	-0.308456	0.308456	0.995368	0.221991	0.54352	A0A1B0GR44;A0A1B0GR50;A0A1B0GR69;A0A1B0GRR8;A0A1B0GRV8;A0A1B0GSX5;Q62376	12	A0A1B0GR44_MOUSE;A0A1B0GR50_MOUSE;A0A1B0GR69_MOUSE;A0A1B0GRR8_MOUSE;A0A1B0GRV8_MOUSE;A0A1B0GSX5_MOUSE;RU17_MOUSE	U1 small nuclear ribonucleoprotein 70 kDa (Fragment);U1 small nuclear ribonucleoprotein 70 kDa (Fragment);U1 small nuclear ribonucleoprotein 70 kDa (Fragment);U1 small nuclear ribonucleoprotein 70 kDa (Fragment);U1 small nuclear ribonucleoprotein 70 kDa;U1 small nuclear ribonucleoprotein 70 kDa (Fragment);U1 small nuclear ribonucleoprotein 70 kDa	6	-19.2494	0.807506	Scram +TB	scr poly mock	-0.0013574	;;;;;;mRNA splicing, via spliceosome,positive regulation of mRNA splicing, via spliceosome,regulation of RNA splicing	GlyGly (K)
Scram +TB / scr poly mock	Q9CXF7_K314_M1	Chd1l	-0.138684	0.138684	0.995294	0.448249	0.543505	Q9CXF7	12	CHD1L_MOUSE	Chromodomain-helicase-DNA-binding protein 1-like	8	-9.16529	0.908347	Scram +TB	scr poly mock	-0.00275594	cellular response to DNA damage stimulus,chromatin remodeling,DNA repair	GlyGly (K)
Scram +TB / scr poly mock	D3YXG2_K185_M1	Nagk	-0.228106	0.228106	0.995283	0.355682	0.543505	D3YXG2;Q9D997;Q9QZ08	12	D3YXG2_MOUSE;Q9D997_MOUSE;NAGK_MOUSE	N-acetyl-D-glucosamine kinase	9	-14.6245	0.853755	Scram +TB	scr poly mock	-0.0021731	;;N-acetylglucosamine metabolic process,N-acetylneuraminate catabolic process	GlyGly (K)
Scram +TB / scr poly mock	A0A0A6YW28_K763_M1	Usp4	-0.88069	0.88069	0.995302	0.682724	0.543505	A0A0A6YVY7;A0A0A6YW28;A0A0A6YW63;A0A0A6YWM7;P35123	12	A0A0A6YVY7_MOUSE;A0A0A6YW28_MOUSE;A0A0A6YW63_MOUSE;A0A0A6YWM7_MOUSE;UBP4_MOUSE	Ubiquitin carboxyl-terminal hydrolase 4;Ubiquitin carboxyl-terminal hydrolase;Ubiquitin carboxyl-terminal hydrolase 4 (Fragment);Ubiquitin carboxyl-terminal hydrolase 4 (Fragment);Ubiquitin carboxyl-terminal hydrolase 4	37	-45.6892	0.543108	Scram +TB	scr poly mock	0.00426772	protein deubiquitination,ubiquitin-dependent protein catabolic process;protein deubiquitination,ubiquitin-dependent protein catabolic process;protein deubiquitination;protein deubiquitination;negative regulation of protein ubiquitination,protein deubiquitination,protein localization to cell surface,regulation of protein stability,spliceosomal tri-snRNP complex assembly,ubiquitin-dependent protein…	GlyGly (K)
Scram +TB / scr poly mock	Q9QYI3_K442_M1	Dnajc7	0.0133387	0.0133387	0.995263	0.442127	0.543504	A2A5E1;F7BTP8;Q9QYI3	12	A2A5E1_MOUSE;F7BTP8_MOUSE;DNJC7_MOUSE	DnaJ homolog subfamily C member 7 (Fragment);DnaJ homolog subfamily C member 7 (Fragment);DnaJ homolog subfamily C member 7	10	0.928857	1.00929	Scram +TB	scr poly mock	-0.00271199	;;chaperone mediated protein folding requiring cofactor	GlyGly (K)
Scram +TB / scr poly mock	A0A0R4J0V5_K1319_M1	Polr2a	-0.10467	0.10467	0.995261	0.379408	0.543504	A0A0R4J0V5;P08775	12	A0A0R4J0V5_MOUSE;RPB1_MOUSE	DNA-directed RNA polymerase subunit;DNA-directed RNA polymerase II subunit RPB1	55	-6.99821	0.930018	Scram +TB	scr poly mock	0.002345	transcription from RNA polymerase II promoter;cellular response to oxygen levels,DNA-templated transcription, termination,positive regulation of RNA splicing,response to organic cyclic compound,transcription from RNA polymerase II promoter	GlyGly (K)
Scram +TB / scr poly mock	Q64737_K485_M1	Gart	-0.168907	0.168907	0.995092	0.455807	0.54346	A0A338P676;A0A338P6T2;A0A338P6W0;A0A338P6X4;D6RCG1;Q64737	12	A0A338P676_MOUSE;A0A338P6T2_MOUSE;A0A338P6W0_MOUSE;A0A338P6X4_MOUSE;D6RCG1_MOUSE;PUR2_MOUSE	Trifunctional purine biosynthetic protein adenosine-3 (Fragment);Trifunctional purine biosynthetic protein adenosine-3 (Fragment);Trifunctional purine biosynthetic protein adenosine-3 (Fragment);Trifunctional purine biosynthetic protein adenosine-3 (Fragment);Trifunctional purine biosynthetic protein adenosine-3;Trifunctional purine biosynthetic protein adenosine-3	22	-11.0484	0.889516	Scram +TB	scr poly mock	-0.00298763	purine nucleobase biosynthetic process;biosynthetic process;biosynthetic process;purine nucleobase biosynthetic process;purine nucleobase biosynthetic process;'de novo' IMP biosynthetic process,adenine biosynthetic process,brainstem development,cerebellum development,cerebral cortex development,glycine metabolic process,purine nucleotide biosynthetic process,response to inorganic substance,respon…	GlyGly (K)
Scram +TB / scr poly mock	D3Z4D8_K205_M1	Abraxas2	-0.033568	0.033568	0.994955	0.307957	0.543426	A0A1B0GS96;D3Z4D8;D6RHR6;D6RJ39;Q3TCJ1;Z4YJY0	12	A0A1B0GS96_MOUSE;D3Z4D8_MOUSE;D6RHR6_MOUSE;D6RJ39_MOUSE;ABRX2_MOUSE;Z4YJY0_MOUSE	BRISC complex subunit Abraxas 2 (Fragment);BRISC complex subunit Abraxas 2 (Fragment);BRISC complex subunit Abraxas 2 (Fragment);BRISC complex subunit Abraxas 2 (Fragment);BRISC complex subunit Abraxas 2;BRISC complex subunit Abraxas 2	10	-2.2999	0.977001	Scram +TB	scr poly mock	-0.00203862	;;;;attachment of spindle microtubules to kinetochore,cell division,cellular response to freezing,chromosome segregation,mitotic cell cycle,mitotic spindle assembly,negative regulation of apoptotic process,protein K63-linked deubiquitination,response to ischemia;attachment of spindle microtubules to kinetochore,mitotic spindle assembly,protein K63-linked deubiquitination,response to ischemia	GlyGly (K)
Scram +TB / scr poly mock	A0A171EBL2_K444_M2	Rnf213	-0.490332	0.490332	0.994872	0.42427	0.543402	A0A171EBL2;E9Q555;Q3U0U2	12	A0A171EBL2_MOUSE;RN213_MOUSE;Q3U0U2_MOUSE	E3 ubiquitin-protein ligase RNF213	381	-28.8139	0.711861	Scram +TB	scr poly mock	-0.00294612	;angiogenesis,negative regulation of non-canonical Wnt signaling pathway,protein autoubiquitination,protein homooligomerization,protein ubiquitination,sprouting angiogenesis,ubiquitin-dependent protein catabolic process;	GlyGly (K)
Scram +TB / scr poly mock	P14211_K55_M1	Calr	0.048836	0.048836	0.994784	0.294081	0.543375	P14211	12	CALR_MOUSE	Calreticulin	21	3.44299	1.03443	Scram +TB	scr poly mock	-0.00204145	cardiac muscle cell differentiation,cellular response to lithium ion,cellular senescence,cortical actin cytoskeleton organization,endoplasmic reticulum unfolded protein response,negative regulation of cell cycle arrest,negative regulation of intracellular steroid hormone receptor signaling pathway,negative regulation of neuron differentiation,negative regulation of retinoic acid receptor signalin…	GlyGly (K)
Scram +TB / scr poly mock	E9PXT5_K191_M1	Cul4a	-0.559382	0.559382	0.99474	0.426289	0.54336	E9PXT5;F6UV36;Q3TCH7	12	E9PXT5_MOUSE;F6UV36_MOUSE;CUL4A_MOUSE	Cullin-4A;Cullin-4A (Fragment);Cullin-4A	9	-32.1407	0.678593	Scram +TB	scr poly mock	0.00294111	ubiquitin-dependent protein catabolic process;ubiquitin-dependent protein catabolic process;cellular response to DNA damage stimulus,DNA repair,hemopoiesis,in utero embryonic development,negative regulation of granulocyte differentiation,positive regulation of cell proliferation,positive regulation of G1/S transition of mitotic cell cycle,positive regulation of protein catabolic process,proteasom…	GlyGly (K)
Scram +TB / scr poly mock	A0A1W2P7A1_K79_M1	Rps12	-0.592639	0.592639	0.994712	0.347951	0.543348	A0A1W2P7A1;A0A1W2P810;F7AEH4;P63323;Q6ZWZ6	12	A0A1W2P7A1_MOUSE;A0A1W2P810_MOUSE;F7AEH4_MOUSE;RS12_MOUSE;Q6ZWZ6_MOUSE	40S ribosomal protein S12;40S ribosomal protein S12 (Fragment);40S ribosomal protein S12;40S ribosomal protein S12;40S ribosomal protein S12	11	-33.6871	0.663129	Scram +TB	scr poly mock	-0.00248469	translation;;translation;translation;translation	GlyGly (K)
Scram +TB / scr poly mock	A0A0A6YWM5_K1335_M1	Rab3gap2	-0.144938	0.144938	0.994673	0.620776	0.543347	A0A0A6YWM5;E9QKE4;Q8BMG7	12	A0A0A6YWM5_MOUSE;E9QKE4_MOUSE;RBGPR_MOUSE	Rab3 GTPase-activating protein non-catalytic subunit	52	-9.55817	0.904418	Scram +TB	scr poly mock	-0.00427898	;establishment of protein localization to endoplasmic reticulum membrane,positive regulation of autophagosome assembly,positive regulation of endoplasmic reticulum tubular network organization,positive regulation of protein lipidation;establishment of protein localization to endoplasmic reticulum membrane,positive regulation of autophagosome assembly,positive regulation of endoplasmic reticulum t…	GlyGly (K)
Scram +TB / scr poly mock	Q3UMB9_K1032_M1	Washc4	0.16425	0.16425	0.994637	0.281852	0.543333	A0A1W2P6V9;Q3UMB9	12	A0A1W2P6V9_MOUSE;WASC4_MOUSE	WASH complex subunit 4	40	12.0583	1.12058	Scram +TB	scr poly mock	0.00196325	;endosomal transport,endosome organization,protein transport	GlyGly (K)
Scram +TB / scr poly mock	Q8K0C4_K385_M1	Cyp51a1	-0.283589	0.283589	0.994577	0.364649	0.543315	Q8K0C4	12	CP51A_MOUSE	Lanosterol 14-alpha demethylase	29	-17.8455	0.821545	Scram +TB	scr poly mock	0.00259086	cholesterol biosynthetic process,cholesterol biosynthetic process via 24,25-dihydrolanosterol,negative regulation of beta-amyloid clearance,negative regulation of protein catabolic process,negative regulation of protein secretion,oxidation-reduction process,steroid biosynthetic process,sterol metabolic process	GlyGly (K)
Scram +TB / scr poly mock	Q8VH37_K370_M1	Hdac8	-0.11816	0.11816	0.994466	0.485912	0.543276	Q8VH37;S4R2V6	12	HDAC8_MOUSE;S4R2V6_MOUSE	Histone deacetylase 8	3	-7.86383	0.921362	Scram +TB	scr poly mock	0.00350039	cellular response to forskolin,cellular response to trichostatin A,chromatin organization,histone H3 deacetylation,histone H4 deacetylation,negative regulation of gene expression,negative regulation of histone H3-K9 acetylation,negative regulation of osteoblast differentiation,negative regulation of protein ubiquitination,positive regulation of transcription from RNA polymerase II promoter,regula…	GlyGly (K)
Scram +TB / scr poly mock	A2ANY6_K1484_M1	Mdn1	-0.215491	0.215491	0.994434	0.262773	0.54326	A2ANY6;J3QMC5	12	A2ANY6_MOUSE;J3QMC5_MOUSE	Midasin	53	-13.8747	0.861253	Scram +TB	scr poly mock	-0.00194892	ribosomal large subunit assembly,rRNA processing;ribosomal large subunit assembly,rRNA processing	GlyGly (K)
Scram +TB / scr poly mock	Q9Z2N8_K379_M1	Actl6a	-0.0323416	0.0323416	0.994354	0.227299	0.543247	A0A0A6YW15;A0A0A6YWG8;A0A0A6YWR1;D3YVN1;Q9Z2N8	12	A0A0A6YW15_MOUSE;A0A0A6YWG8_MOUSE;A0A0A6YWR1_MOUSE;D3YVN1_MOUSE;ACL6A_MOUSE	Actin-like protein 6A;Actin-like protein 6A (Fragment);Actin-like protein 6A (Fragment);Actin-like protein 6A (Fragment);Actin-like protein 6A	16	-2.21681	0.977832	Scram +TB	scr poly mock	-0.00167164	;;;;ATP-dependent chromatin remodeling,blastocyst formation,chromatin remodeling,DNA recombination,DNA repair,histone H2A acetylation,histone H4 acetylation,nervous system development,neural retina development,regulation of growth,regulation of transcription from RNA polymerase II promoter,spinal cord development	GlyGly (K)
Scram +TB / scr poly mock	E9PZJ8_K1157_M1	Ascc3	-0.153264	0.153264	0.994296	0.378636	0.543221	A0A1W2P6I6;A0A1W2P891;E9PZJ8	12	A0A1W2P6I6_MOUSE;A0A1W2P891_MOUSE;ASCC3_MOUSE	Activating signal cointegrator 1 complex subunit 3 (Fragment);Activating signal cointegrator 1 complex subunit 3;Activating signal cointegrator 1 complex subunit 3	93	-10.0786	0.899214	Scram +TB	scr poly mock	0.00282969	;;cell proliferation,DNA dealkylation involved in DNA repair,DNA duplex unwinding	GlyGly (K)
Scram +TB / scr poly mock	A0A2R8VH96_K326_M1	Marf1	-0.244992	0.244992	0.994244	0.336854	0.543198	A0A2R8VH96;Q8BJ34	12	A0A2R8VH96_MOUSE;MARF1_MOUSE	Meiosis regulator and mRNA stability factor 1	64	-15.618	0.84382	Scram +TB	scr poly mock	-0.00251676	regulation of gene expression;double-strand break repair,female meiotic division,negative regulation of phosphatase activity,oogenesis,posttranscriptional gene silencing,regulation of gene expression	GlyGly (K)
Scram +TB / scr poly mock	D3YY41_K598_M1	Pik3ca	-0.0382605	0.0382605	0.994196	0.295265	0.543187	D3YY41;P42337	12	D3YY41_MOUSE;PK3CA_MOUSE	Phosphatidylinositol 4,5-bisphosphate 3-kinase catalytic subunit;Phosphatidylinositol 4,5-bisphosphate 3-kinase catalytic subunit alpha isoform	13	-2.61716	0.973828	Scram +TB	scr poly mock	0.00226124	phosphatidylinositol 3-kinase signaling;adipose tissue development,angiogenesis,cell migration,cellular response to glucose stimulus,energy homeostasis,glucose metabolic process,hypomethylation of CpG island,liver development,negative regulation of anoikis,negative regulation of fibroblast apoptotic process,negative regulation of gene expression,negative regulation of neuron apoptotic process,pha…	GlyGly (K)
Scram +TB / scr poly mock	P49718_K499_M1	Mcm5	-0.395144	0.395144	0.994175	0.279779	0.543183	P49718	12	MCM5_MOUSE	DNA replication licensing factor MCM5	26	-23.9587	0.760413	Scram +TB	scr poly mock	0.00217143	DNA replication initiation,double-strand break repair via break-induced replication,pre-replicative complex assembly involved in nuclear cell cycle DNA replication	GlyGly (K)
Scram +TB / scr poly mock	Q9R0L6_K1073_M1	Pcm1	0.00494697	0.00494697	0.994086	0.290132	0.54317	A0A1B0GT33;Q9R0L6	12	A0A1B0GT33_MOUSE;PCM1_MOUSE	Pericentriolar material 1 protein (Fragment);Pericentriolar material 1 protein	3	0.343486	1.00343	Scram +TB	scr poly mock	-0.00222796	cilium morphogenesis,microtubule anchoring at centrosome,protein localization to centrosome;centrosome cycle,cilium morphogenesis,cytoplasmic microtubule organization,interkinetic nuclear migration,intraciliary transport involved in cilium morphogenesis,microtubule anchoring,microtubule anchoring at centrosome,negative regulation of neurogenesis,neuronal stem cell population maintenance,neuron mi…	GlyGly (K)
Scram +TB / scr poly mock	P14869_K266_M1	Rplp0	-0.171981	0.171981	0.994075	0.404379	0.543166	D3YVM5;P14869;S4R1N1	12	D3YVM5_MOUSE;RLA0_MOUSE;S4R1N1_MOUSE	60S acidic ribosomal protein P0 (Fragment);60S acidic ribosomal protein P0;60S acidic ribosomal protein P0 (Fragment)	27	-11.2377	0.887623	Scram +TB	scr poly mock	-0.00312151	ribosome biogenesis;cellular response to interleukin-4,cytoplasmic translation,ribosomal large subunit assembly;ribosome biogenesis	GlyGly (K)
Scram +TB / scr poly mock	D3YZQ6_K31_M1	Rab7b	-0.290118	0.290118	0.993915	0.527981	0.543101	D3YZQ6;D3Z4X4;Q8VEA8	12	D3YZQ6_MOUSE;D3Z4X4_MOUSE;RAB7B_MOUSE	Ras-related protein Rab-7b	11	-18.2165	0.817835	Scram +TB	scr poly mock	-0.0041869	;;cellular response to interferon-gamma,endosome to lysosome transport,late endosome to Golgi transport,negative regulation of toll-like receptor 4 signaling pathway,negative regulation of toll-like receptor 9 signaling pathway,phagosome-lysosome fusion,positive regulation of interleukin-6 production,positive regulation of megakaryocyte differentiation,positive regulation of NF-kappaB transcripti…	GlyGly (K)
Scram +TB / scr poly mock	Q8BX70_K1656_M1	Vps13c	-0.0663378	0.0663378	0.993823	0.396672	0.543078	A0A1L1SS63;A0A1L1SSJ3;A0A1L1SUY8;Q8BX70	12	A0A1L1SS63_MOUSE;A0A1L1SSJ3_MOUSE;A0A1L1SUY8_MOUSE;VP13C_MOUSE	Vacuolar protein sorting-associated protein 13C (Fragment);Vacuolar protein sorting-associated protein 13C (Fragment);Vacuolar protein sorting-associated protein 13C;Vacuolar protein sorting-associated protein 13C	90	-4.49407	0.955059	Scram +TB	scr poly mock	0.00320776	;;;mitochondrion organization,negative regulation of parkin-mediated mitophagy in response to mitochondrial depolarization,protein retention in Golgi apparatus,protein targeting to vacuole,response to insulin	GlyGly (K)
Scram +TB / scr poly mock	H3BJB6_K126_M1	Cct8	-0.0708755	0.0708755	0.99383	0.536586	0.543078	H3BJB6;H3BKG2;H3BKR8;H3BL49;H3BLL1;P42932	12	H3BJB6_MOUSE;H3BKG2_MOUSE;H3BKR8_MOUSE;H3BL49_MOUSE;H3BLL1_MOUSE;TCPQ_MOUSE	T-complex protein 1 subunit theta (Fragment);T-complex protein 1 subunit theta (Fragment);T-complex protein 1 subunit theta;T-complex protein 1 subunit theta;T-complex protein 1 subunit theta (Fragment);T-complex protein 1 subunit theta	40	-4.794	0.95206	Scram +TB	scr poly mock	-0.00428835	;protein folding;;protein folding;protein folding;binding of sperm to zona pellucida,pore complex assembly,positive regulation of establishment of protein localization to telomere,positive regulation of telomere maintenance via telomerase,protein folding,protein stabilization,toxin transport	GlyGly (K)
Scram +TB / scr poly mock	A0A0U1RQ12_K131_M1	Ppp4c	-0.410537	0.410537	0.993819	0.322702	0.543078	A0A0U1RPK2;A0A0U1RPR5;A0A0U1RPZ1;A0A0U1RQ12;A0A0U1RQ43;P97470	12	A0A0U1RPK2_MOUSE;A0A0U1RPR5_MOUSE;A0A0U1RPZ1_MOUSE;A0A0U1RQ12_MOUSE;A0A0U1RQ43_MOUSE;PP4C_MOUSE	Serine/threonine-protein phosphatase 4 catalytic subunit (Fragment);Serine/threonine-protein phosphatase 4 catalytic subunit (Fragment);Serine/threonine-protein phosphatase 4 catalytic subunit (Fragment);Serine/threonine-protein phosphatase 4 catalytic subunit (Fragment);Serine/threonine-protein phosphatase 4 catalytic subunit;Serine/threonine-protein phosphatase 4 catalytic subunit	9	-24.7657	0.752343	Scram +TB	scr poly mock	0.00265842	;;;;;dephosphorylation,regulation of double-strand break repair via homologous recombination	GlyGly (K)
Scram +TB / scr poly mock	Q8CFE6_K59_M2	Slc38a2	-0.266566	0.266566	0.993744	0.642896	0.543055	Q8CFE6	12	S38A2_MOUSE	Sodium-coupled neutral amino acid transporter 2	9	-16.8704	0.831296	Scram +TB	scr poly mock	-0.0052128	alanine transport,amino acid transmembrane transport,amino acid transport,cellular response to amino acid starvation,cellular response to arsenite(3-),cellular response to mechanical stimulus,cerebral cortex development,female pregnancy,glutamine transport,glycine betaine transport,L-serine transport,neutral amino acid transport,positive regulation of gene expression,positive regulation of RNA sp…	GlyGly (K)
Scram +TB / scr poly mock	E9Q827_K91_M1	Arpp19;Arpp19;Arpp19;Arpp19;Ensa	-0.133741	0.133741	0.993706	0.408744	0.543049	E9PXD7;E9Q4B9;E9Q827;P56212;P60840	12	E9PXD7_MOUSE;E9Q4B9_MOUSE;E9Q827_MOUSE;ARP19_MOUSE;ENSA_MOUSE	cAMP-regulated phosphoprotein 19;cAMP-regulated phosphoprotein 19;cAMP-regulated phosphoprotein 19;cAMP-regulated phosphoprotein 19;Alpha-endosulfine	1	-8.85351	0.911465	Scram +TB	scr poly mock	-0.00334144	cell cycle,cell division;cell cycle,cell division;cell cycle,cell division;cell division,G2/M transition of mitotic cell cycle,mitotic cell cycle,negative regulation of protein dephosphorylation,positive regulation of gluconeogenesis,positive regulation of Ras protein signal transduction;cell division,G2/M transition of mitotic cell cycle,mitotic cell cycle,negative regulation of protein dephosph…	GlyGly (K)
Scram +TB / scr poly mock	Q5XF89_K170_M1	Atp13a3	-0.0748839	0.0748839	0.993632	0.504995	0.543014	A0A2R8VI02;A0A2R8VJX0;Q5XF89	12	A0A2R8VI02_MOUSE;A0A2R8VJX0_MOUSE;AT133_MOUSE	Probable cation-transporting ATPase 13A3 (Fragment);Probable cation-transporting ATPase 13A3 (Fragment);Probable cation-transporting ATPase 13A3	14	-5.05815	0.949419	Scram +TB	scr poly mock	0.00418126	;cation transport;cation transport,cellular calcium ion homeostasis	GlyGly (K)
Scram +TB / scr poly mock	A0A1D5RLL3_K66_M1	Efr3a	-0.0994957	0.0994957	0.993631	0.290482	0.543014	A0A1D5RLL3;A0A2I3BR57;G3UX01;Q8BG67;Q8BWC5	12	A0A1D5RLL3_MOUSE;A0A2I3BR57_MOUSE;G3UX01_MOUSE;EFR3A_MOUSE;Q8BWC5_MOUSE	Protein EFR3 homolog A;Protein EFR3 homolog A (Fragment);Protein EFR3 homolog A (Fragment);Protein EFR3 homolog A;Protein EFR3 homolog A	11	-6.66408	0.933359	Scram +TB	scr poly mock	-0.00240587	;;;cell-cell adhesion,protein localization to plasma membrane;	GlyGly (K)
Scram +TB / scr poly mock	Q78XF5_K142_M1	Ostc	-0.148905	0.148905	0.993631	0.341842	0.543014	Q78XF5	12	OSTC_MOUSE	Oligosaccharyltransferase complex subunit OSTC	2	-9.80653	0.901935	Scram +TB	scr poly mock	-0.00289738	protein glycosylation	GlyGly (K)
Scram +TB / scr poly mock	A0A0A6YWC8_K313_M1	Vim	-0.0679978	0.0679978	0.993553	0.509742	0.542997	A0A0A6YWC8;A2AKJ2;P20152	12	A0A0A6YWC8_MOUSE;A2AKJ2_MOUSE;VIME_MOUSE	Vimentin;Vimentin (Fragment);Vimentin	85	-4.6039	0.953961	Scram +TB	scr poly mock	-0.00430624	;;astrocyte development,Bergmann glial cell differentiation,cellular response to interferon-gamma,cellular response to lipopolysaccharide,cellular response to muramyl dipeptide,intermediate filament-based process,intermediate filament organization,lens fiber cell development,negative regulation of neuron projection development,positive regulation of collagen biosynthetic process,positive regulati…	GlyGly (K)
Scram +TB / scr poly mock	P84078_K38_M1	Arf1	-0.36121	0.36121	0.993531	0.486042	0.542991	P84078	12	ARF1_MOUSE	ADP-ribosylation factor 1	16	-22.1489	0.778511	Scram +TB	scr poly mock	-0.00421247	actin filament organization,cellular copper ion homeostasis,cellular response to virus,dendritic spine organization,Golgi to transport vesicle transport,intracellular protein transport,long term synaptic depression,lysosomal membrane organization,mitotic cleavage furrow ingression,positive regulation of calcium ion-dependent exocytosis,positive regulation of dendritic spine development,positive r…	GlyGly (K)
Scram +TB / scr poly mock	A0A286YE28_K161_M1	Tkt	0.103912	0.103912	0.993204	0.859878	0.54289	A0A286YE28;E0CY51;P40142	12	A0A286YE28_MOUSE;E0CY51_MOUSE;TKT_MOUSE	Transketolase (Fragment);Transketolase;Transketolase	69	7.46835	1.07468	Scram +TB	scr poly mock	0.00756568	;;glyceraldehyde-3-phosphate biosynthetic process,pentose-phosphate shunt,pentose-phosphate shunt, non-oxidative branch,regulation of growth,ribose phosphate biosynthetic process	GlyGly (K)
Scram +TB / scr poly mock	Q9CQE8_K20_M1	RTRAF	-0.0191353	0.0191353	0.993203	0.317382	0.54289	Q9CQE8	12	RTRAF_MOUSE	RNA transcription, translation and transport factor protein	10	-1.3176	0.986824	Scram +TB	scr poly mock	0.00287345	negative regulation of protein kinase activity,positive regulation of transcription from RNA polymerase II promoter,tRNA splicing, via endonucleolytic cleavage and ligation	GlyGly (K)
Scram +TB / scr poly mock	Q8BVR6_K383_M1	Rspry1	-0.15159	0.15159	0.993154	0.227256	0.542877	Q8BVR6	12	RSPRY_MOUSE	RING finger and SPRY domain-containing protein 1	1	-9.97421	0.900258	Scram +TB	scr poly mock	0.00208141	proteolysis involved in cellular protein catabolic process	GlyGly (K)
Scram +TB / scr poly mock	Q8BNE1_K750_M1	Tcaf1	-0.0295982	0.0295982	0.993092	0.475131	0.54286	Q8BNE1	12	TCAF1_MOUSE	TRPM8 channel-associated factor 1	6	-2.03069	0.979693	Scram +TB	scr poly mock	-0.00425553	negative regulation of cell migration,positive regulation of anion channel activity,positive regulation of protein targeting to membrane,regulation of anion channel activity	GlyGly (K)
Scram +TB / scr poly mock	P63001_K183_M1	Rac1	-0.0759542	0.0759542	0.993031	0.622622	0.542859	P63001;Q3TLP8	12	RAC1_MOUSE;Q3TLP8_MOUSE	Ras-related C3 botulinum toxin substrate 1	19	-5.12856	0.948714	Scram +TB	scr poly mock	-0.00561604	actin cytoskeleton organization,actin filament organization,actin filament polymerization,anatomical structure arrangement,auditory receptor cell morphogenesis,axon guidance,bone resorption,cell adhesion,cell-cell junction organization,cell migration,cell motility,cell proliferation,cell projection assembly,cellular response to mechanical stimulus,cerebral cortex GABAergic interneuron development…	GlyGly (K)
Scram +TB / scr poly mock	H3BLG5_K215_M1	Sdcbp	-0.103407	0.103407	0.992958	0.392161	0.542825	A2AKJ5;A2AKJ6;A2AKJ9;H3BLG5;O08992;Q3TMX0	12	A2AKJ5_MOUSE;A2AKJ6_MOUSE;A2AKJ9_MOUSE;H3BLG5_MOUSE;SDCB1_MOUSE;Q3TMX0_MOUSE	Syntenin-1 (Fragment);Syntenin-1 (Fragment);Syntenin-1;Syntenin-1 (Fragment);Syntenin-1;Syntenin-1	20	-6.91677	0.930832	Scram +TB	scr poly mock	0.00363356	actin cytoskeleton organization,chemical synaptic transmission,intracellular signal transduction;actin cytoskeleton organization,chemical synaptic transmission,intracellular signal transduction;actin cytoskeleton organization,chemical synaptic transmission,intracellular signal transduction;actin cytoskeleton organization,chemical synaptic transmission,intracellular signal transduction;actin cytos…	GlyGly (K)
Scram +TB / scr poly mock	A0A286YCM2_K163_M1	Hnrnpk	-0.113861	0.113861	0.992909	0.750599	0.542815	A0A286YCM2;A0A286YDH1;A0A286YDM3;A0A286YE41;A0A286YEC4;B2M1R6;H3BJ43;H3BJS9;H3BK96;H3BKD0;H3BKI8;H3BLL4;H3BLP7;P61979;Q8BT23	12	A0A286YCM2_MOUSE;A0A286YDH1_MOUSE;A0A286YDM3_MOUSE;A0A286YE41_MOUSE;A0A286YEC4_MOUSE;B2M1R6_MOUSE;H3BJ43_MOUSE;H3BJS9_MOUSE;H3BK96_MOUSE;H3BKD0_MOUSE;H3BKI8_MOUSE;H3BLL4_MOUSE;H3BLP7_MOUSE;HNRPK_MOUSE;Q8BT23_MOUSE	Heterogeneous nuclear ribonucleoprotein K (Fragment);Heterogeneous nuclear ribonucleoprotein K (Fragment);Heterogeneous nuclear ribonucleoprotein K (Fragment);Heterogeneous nuclear ribonucleoprotein K (Fragment);Heterogeneous nuclear ribonucleoprotein K (Fragment);Heterogeneous nuclear ribonucleoprotein K;Heterogeneous nuclear ribonucleoprotein K;Heterogeneous nuclear ribonucleoprotein K (Fragmen…	25	-7.58881	0.924112	Scram +TB	scr poly mock	0.00690252	regulation of transcription from RNA polymerase II promoter,RNA processing;regulation of transcription from RNA polymerase II promoter,RNA processing;regulation of transcription from RNA polymerase II promoter,RNA processing;regulation of transcription from RNA polymerase II promoter,RNA processing;regulation of transcription from RNA polymerase II promoter,RNA processing;regulation of transcript…	GlyGly (K)
Scram +TB / scr poly mock	Q91ZW3_K68_M1	Smarca5	-0.108943	0.108943	0.99276	0.333012	0.542787	Q91ZW3	12	SMCA5_MOUSE	SWI/SNF-related matrix-associated actin-dependent regulator of chromatin subfamily A member 5	25	-7.27331	0.927267	Scram +TB	scr poly mock	-0.00313816	ATP-dependent chromatin remodeling,cellular response to leukemia inhibitory factor,chromatin assembly or disassembly,chromatin remodeling,DNA-templated transcription, initiation,nucleosome assembly,nucleosome positioning,positive regulation of transcription, DNA-templated,positive regulation of transcription from RNA polymerase II promoter,chromatin silencing at rDNA	GlyGly (K)
Scram +TB / scr poly mock	Q3UEJ6_K518_M1	Pygl	0.126019	0.126019	0.992722	0.865472	0.542779	Q3UEJ6;Q9ET01	12	Q3UEJ6_MOUSE;PYGL_MOUSE	Alpha-1,4 glucan phosphorylase;Glycogen phosphorylase, liver form	65	9.12786	1.09128	Scram +TB	scr poly mock	0.00815868	glycogen metabolic process;5-phosphoribose 1-diphosphate biosynthetic process,glucose homeostasis,glycogen catabolic process,glycogen metabolic process,necroptotic process,response to bacterium	GlyGly (K)
Scram +TB / scr poly mock	A0A1Y7VLY3_K428_M1	Cpsf3	-0.141442	0.141442	0.992646	0.36984	0.542751	A0A1Y7VIZ9;A0A1Y7VJ97;A0A1Y7VJU9;A0A1Y7VJV9;A0A1Y7VLY3;A0A1Y7VNI9;Q9QXK7	12	A0A1Y7VIZ9_MOUSE;A0A1Y7VJ97_MOUSE;A0A1Y7VJU9_MOUSE;A0A1Y7VJV9_MOUSE;A0A1Y7VLY3_MOUSE;A0A1Y7VNI9_MOUSE;CPSF3_MOUSE	Cleavage and polyadenylation-specificity factor subunit 3 (Fragment);Cleavage and polyadenylation-specificity factor subunit 3 (Fragment);Cleavage and polyadenylation-specificity factor subunit 3 (Fragment);Cleavage and polyadenylation-specificity factor subunit 3 (Fragment);Cleavage and polyadenylation-specificity factor subunit 3;Cleavage and polyadenylation-specificity factor subunit 3 (Fragme…	18	-9.33876	0.906612	Scram +TB	scr poly mock	0.00356378	;;;;;;mRNA 3'-end processing by stem-loop binding and cleavage,mRNA polyadenylation	GlyGly (K)
Scram +TB / scr poly mock	Q69ZF7_K706_M1	Cnnm4	0.129779	0.129779	0.992592	0.28447	0.542727	Q69ZF7	12	CNNM4_MOUSE	Metal transporter CNNM4	4	9.41259	1.09413	Scram +TB	scr poly mock	0.00280241	enamel mineralization,magnesium ion homeostasis,magnesium ion transport,metal ion homeostasis,response to stimulus,visual perception	GlyGly (K)
Scram +TB / scr poly mock	A0A3B2W7J8_K872_M1	Plec	0.237411	0.237411	0.992533	0.669322	0.542722	A0A0B4J1M3;A0A0B4J1M7;A0A0R4J218;A0A0R4J221;A0A0R4J223;A0A3B2W7J8;E9PW24;E9Q3W4;E9Q9J6;Q9QXS1	12	A0A0B4J1M3_MOUSE;A0A0B4J1M7_MOUSE;A0A0R4J218_MOUSE;A0A0R4J221_MOUSE;A0A0R4J223_MOUSE;A0A3B2W7J8_MOUSE;E9PW24_MOUSE;E9Q3W4_MOUSE;E9Q9J6_MOUSE;PLEC_MOUSE	Plectin (Fragment);Plectin (Fragment);Plectin (Fragment);Plectin (Fragment);Plectin (Fragment);Plectin (Fragment);Plectin (Fragment);Plectin;Plectin (Fragment);Plectin	167	17.8876	1.17888	Scram +TB	scr poly mock	-0.00659024	intermediate filament cytoskeleton organization;intermediate filament cytoskeleton organization;intermediate filament cytoskeleton organization;intermediate filament cytoskeleton organization;intermediate filament cytoskeleton organization;intermediate filament cytoskeleton organization;intermediate filament cytoskeleton organization;intermediate filament cytoskeleton organization;intermediate fi…	GlyGly (K)
Scram +TB / scr poly mock	Q9ERI2_K33_M1	Rab27a	0.0343274	0.0343274	0.992544	0.342596	0.542722	Q9ERI2	12	RB27A_MOUSE	Ras-related protein Rab-27A	6	2.40793	1.02408	Scram +TB	scr poly mock	0.0033491	antigen processing and presentation,blood coagulation,complement-dependent cytotoxicity,cytotoxic T cell degranulation,exocytosis,exosomal secretion,melanocyte differentiation,melanosome localization,melanosome transport,multivesicular body organization,multivesicular body sorting pathway,natural killer cell degranulation,pigmentation,pigment granule localization,pigment granule transport,positiv…	GlyGly (K)
Scram +TB / scr poly mock	A2AIV8_K296_M1	Card9	-0.253699	0.253699	0.992416	0.328163	0.542698	A2AIV8	12	CARD9_MOUSE	Caspase recruitment domain-containing protein 9	12	-16.1257	0.838743	Scram +TB	scr poly mock	0.00332165	defense response to Gram-positive bacterium,defense response to virus,I-kappaB kinase/NF-kappaB signaling,innate immune response,positive regulation of cysteine-type endopeptidase activity involved in apoptotic process,positive regulation of I-kappaB kinase/NF-kappaB signaling,positive regulation of innate immune response,positive regulation of interleukin-6 production,positive regulation of JNK …	GlyGly (K)
Scram +TB / scr poly mock	A8C756_K1645_M1	Thada	-0.217554	0.217554	0.992399	0.390008	0.542696	A8C756	12	THADA_MOUSE	Thyroid adenoma-associated protein homolog	33	-13.9978	0.860022	Scram +TB	scr poly mock	0.00387337	lipid homeostasis,negative regulation of endoplasmic reticulum calcium ion concentration,tRNA methylation	GlyGly (K)
Scram +TB / scr poly mock	Q61768_K844_M1	Kif5b	-0.217749	0.217749	0.992328	0.560269	0.54269	E9QAK5;Q61768	12	E9QAK5_MOUSE;KINH_MOUSE	Kinesin-like protein (Fragment);Kinesin-1 heavy chain	33	-14.0094	0.859906	Scram +TB	scr poly mock	0.00558792	microtubule-based movement;anterograde axonal protein transport,anterograde dendritic transport of neurotransmitter receptor complex,axon guidance,cellular response to interferon-gamma,centrosome localization,cytoplasm organization,cytoskeleton-dependent intracellular transport,hippocampus development,microtubule-based movement,microtubule-based process,mitochondrial transport,plus-end-directed v…	GlyGly (K)
Scram +TB / scr poly mock	B2RQC7_K1064_M1	Dip2b	-0.0256969	0.0256969	0.992307	0.45094	0.54268	B2RQC7;Q3UH60	12	B2RQC7_MOUSE;DIP2B_MOUSE	DIP2 disco-interacting protein 2 homolog B (Drosophila);Disco-interacting protein 2 homolog B	19	-1.76541	0.982346	Scram +TB	scr poly mock	0.00451534	;	GlyGly (K)
Scram +TB / scr poly mock	G3X956_K156_M1	Supt16;Supt16h	-0.50606	0.50606	0.992273	0.333462	0.542671	G3X956;Q920B9	12	G3X956_MOUSE;SP16H_MOUSE	SPT16, facilitates chromatin-remodeling subunit;FACT complex subunit SPT16	19	-29.5857	0.704143	Scram +TB	scr poly mock	-0.00340822	DNA repair,DNA replication;DNA repair,DNA replication,DNA replication-independent nucleosome organization,positive regulation of transcription elongation from RNA polymerase II promoter,transcription elongation from RNA polymerase II promoter	GlyGly (K)
Scram +TB / scr poly mock	B7ZC27_K568_M1	Prpf8	-0.151128	0.151128	0.992256	0.493797	0.54267	B7ZC27;Q99PV0	12	B7ZC27_MOUSE;PRP8_MOUSE	Pre-mRNA-processing-splicing factor 8 (Fragment);Pre-mRNA-processing-splicing factor 8	107	-9.9454	0.900546	Scram +TB	scr poly mock	-0.00505648	mRNA splicing, via spliceosome;cellular response to lipopolysaccharide,cellular response to tumor necrosis factor,mRNA splicing, via spliceosome,spliceosomal tri-snRNP complex assembly	GlyGly (K)
Scram +TB / scr poly mock	A2AQE4_K400_M1	Cops2	-0.0982747	0.0982747	0.992094	0.295297	0.542633	A2AQE4;P61202	12	A2AQE4_MOUSE;CSN2_MOUSE	COP9 signalosome complex subunit 2	11	-6.58505	0.934149	Scram +TB	scr poly mock	0.00303156	;cell proliferation,inner cell mass cell proliferation,negative regulation of nucleic acid-templated transcription,negative regulation of transcription, DNA-templated,negative regulation of transcription from RNA polymerase II promoter,neuron differentiation,protein deneddylation,protein phosphorylation,skeletal muscle cell differentiation	GlyGly (K)
Scram +TB / scr poly mock	D3YVF8_K158_M1	Zbtb7a	-0.144967	0.144967	0.992115	0.204764	0.542633	D3YVF8;D3YZI8;D3Z4C3;O88939	12	D3YVF8_MOUSE;D3YZI8_MOUSE;D3Z4C3_MOUSE;ZBT7A_MOUSE	Zinc finger and BTB domain-containing protein 7A (Fragment);Zinc finger and BTB domain-containing protein 7A (Fragment);Zinc finger and BTB domain-containing protein 7A;Zinc finger and BTB domain-containing protein 7A	8	-9.56	0.9044	Scram +TB	scr poly mock	0.0021192	;;;B cell differentiation,cartilage development,cellular response to DNA damage stimulus,chromatin organization,chromatin remodeling,double-strand break repair via classical nonhomologous end joining,erythrocyte maturation,fat cell differentiation,negative regulation of androgen receptor signaling pathway,negative regulation of Notch signaling pathway,negative regulation of transcription, DNA-tem…	GlyGly (K)
Scram +TB / scr poly mock	F6WJB7_K1910_M1	Usp34	-0.286792	0.286792	0.992008	0.342081	0.542629	F6WJB7;Q6ZQ93;Z4YLQ1;Z4YN11	12	F6WJB7_MOUSE;UBP34_MOUSE;Z4YLQ1_MOUSE;Z4YN11_MOUSE	Ubiquitin carboxyl-terminal hydrolase 34 (Fragment);Ubiquitin carboxyl-terminal hydrolase 34;Ubiquitin carboxyl-terminal hydrolase (Fragment);Ubiquitin carboxyl-terminal hydrolase 34 (Fragment)	25	-18.0277	0.819723	Scram +TB	scr poly mock	0.00354551	protein deubiquitination,ubiquitin-dependent protein catabolic process;positive regulation of canonical Wnt signaling pathway,protein deubiquitination,protein K48-linked deubiquitination,ubiquitin-dependent protein catabolic process,Wnt signaling pathway;protein deubiquitination,ubiquitin-dependent protein catabolic process;	GlyGly (K)
Scram +TB / scr poly mock	Q9EQG9_K451_M1	Cert	0.173774	0.173774	0.991937	0.613827	0.542604	Q9EQG9	12	CERT_MOUSE	Ceramide transfer protein	12	12.8005	1.12801	Scram +TB	scr poly mock	-0.00669578	cell morphogenesis,cell proliferation,ceramide metabolic process,ceramide transport,endoplasmic reticulum organization,ER to Golgi ceramide transport,heart morphogenesis,intermembrane lipid transfer,intermembrane sphingolipid transfer,in utero embryonic development,lipid homeostasis,mitochondrion morphogenesis,muscle contraction,response to endoplasmic reticulum stress,signal transduction	GlyGly (K)
Scram +TB / scr poly mock	E9QAF4_K549_M1	Phldb3	-0.0667705	0.0667705	0.991878	0.692167	0.542578	E9QAF4	12	E9QAF4_MOUSE	Pleckstrin homology-like domain, family B, member 3	2	-4.52271	0.954773	Scram +TB	scr poly mock	0.00736704		GlyGly (K)
Scram +TB / scr poly mock	Q9DBW0_K104_M1	Cyp4v2	-0.612591	0.612591	0.991835	0.321713	0.542562	Q9DBW0	12	CP4V2_MOUSE	Cytochrome P450 4V2	21	-34.5979	0.654021	Scram +TB	scr poly mock	0.00346039	fatty acid omega-oxidation	GlyGly (K)
Scram +TB / scr poly mock	A0A0R4J150_K440_M1	Osbpl8	-0.0385363	0.0385363	0.991819	0.238027	0.54256	A0A0R4J150;A0A5F8MPC5;B9EJ86	12	A0A0R4J150_MOUSE;A0A5F8MPC5_MOUSE;OSBL8_MOUSE	Oxysterol-binding protein;Oxysterol-binding protein-related protein 8 (Fragment);Oxysterol-binding protein-related protein 8	73	-2.63577	0.973642	Scram +TB	scr poly mock	-0.00254436	lipid transport;lipid transport;activation of protein kinase B activity,fat cell differentiation,negative regulation of cell migration,negative regulation of sequestering of triglyceride,phospholipid transport,positive regulation of glucose import,positive regulation of insulin receptor signaling pathway,positive regulation of protein kinase B signaling,protein localization to nuclear pore	GlyGly (K)
Scram +TB / scr poly mock	Q6PD26_K212_M1	Pigs	-0.157896	0.157896	0.99181	0.258642	0.54256	Q6PD26	12	PIGS_MOUSE	GPI transamidase component PIG-S	13	-10.3668	0.896332	Scram +TB	scr poly mock	0.00279726	attachment of GPI anchor to protein	GlyGly (K)
Scram +TB / scr poly mock	F8WGX5_K842_M1	Dmxl1	-0.189883	0.189883	0.991806	0.470302	0.54256	A0A286YD42;F8WGX5;Q6PNC0	12	A0A286YD42_MOUSE;F8WGX5_MOUSE;DMXL1_MOUSE	DmX-like protein 1 (Fragment);DmX-like protein 1;DmX-like protein 1	35	-12.3323	0.876677	Scram +TB	scr poly mock	0.00500866	;;vacuolar acidification	GlyGly (K)
Scram +TB / scr poly mock	Q8BKN5_K622_M1	Tubgcp5	-0.092028	0.092028	0.991771	0.440568	0.542555	A0A0U1RNR8;A0A0U1RPL6;A0A0U1RPY9;Q8BKN5	12	A0A0U1RNR8_MOUSE;A0A0U1RPL6_MOUSE;A0A0U1RPY9_MOUSE;GCP5_MOUSE	Gamma-tubulin complex component 5 (Fragment);Gamma-tubulin complex component;Gamma-tubulin complex component 5 (Fragment);Gamma-tubulin complex component 5	13	-6.1797	0.938203	Scram +TB	scr poly mock	0.00472685	;microtubule nucleation;;cytoplasmic microtubule organization,meiotic cell cycle,microtubule nucleation,interphase microtubule nucleation by interphase microtubule organizing center,mitotic cell cycle,spindle assembly	GlyGly (K)
Scram +TB / scr poly mock	Q3ULJ0_K114_M1	Gpd1l	-0.182864	0.182864	0.991735	0.709234	0.542547	D3Z0L6;Q3ULJ0	12	D3Z0L6_MOUSE;GPD1L_MOUSE	Glycerol-3-phosphate dehydrogenase 1-like protein	10	-11.9048	0.880952	Scram +TB	scr poly mock	0.00759445	carbohydrate metabolic process;carbohydrate metabolic process,glycerol-3-phosphate catabolic process,NADH metabolic process,NAD metabolic process,negative regulation of peptidyl-serine phosphorylation,negative regulation of protein kinase C signaling,positive regulation of protein localization to cell surface,positive regulation of sodium ion transport,regulation of heart rate,regulation of sodiu…	GlyGly (K)
Scram +TB / scr poly mock	J3QN19_K338_M1	Prim1	-0.251491	0.251491	0.991726	0.190423	0.542547	J3QN19;P20664	12	J3QN19_MOUSE;PRI1_MOUSE	DNA primase;DNA primase small subunit	5	-15.9972	0.840028	Scram +TB	scr poly mock	0.0020483	;DNA replication, synthesis of RNA primer	GlyGly (K)
Scram +TB / scr poly mock	A0A286YDF5_K437_M1	Myof	-0.309873	0.309873	0.991693	0.76422	0.542547	A0A286YCZ3;A0A286YDF5;A0A286YDV5;A0A286YE65;E9Q390;Q69ZN7	12	A0A286YCZ3_MOUSE;A0A286YDF5_MOUSE;A0A286YDV5_MOUSE;A0A286YE65_MOUSE;E9Q390_MOUSE;MYOF_MOUSE	Myoferlin (Fragment);Myoferlin;Myoferlin (Fragment);Myoferlin (Fragment);Myoferlin;Myoferlin	144	-19.3287	0.806713	Scram +TB	scr poly mock	-0.00822769	myoblast fusion;myoblast fusion;myoblast fusion;myoblast fusion;myoblast fusion;cellular response to heat,glycerol metabolic process,membrane fusion,muscle fiber development,myoblast fusion,plasma membrane organization,plasma membrane repair,regulation of vascular endothelial growth factor receptor signaling pathway,T-tubule organization	GlyGly (K)
Scram +TB / scr poly mock	B1ATS4_K234_M1	Atp2a3	0.732312	0.732312	0.991665	0.60333	0.542545	B1ATS4;B1ATS5;E9Q559;Q64518	12	B1ATS4_MOUSE;B1ATS5_MOUSE;E9Q559_MOUSE;AT2A3_MOUSE	Calcium-transporting ATPase;Calcium-transporting ATPase;Calcium-transporting ATPase;Sarcoplasmic/endoplasmic reticulum calcium ATPase 3	19	66.13	1.6613	Scram +TB	scr poly mock	-0.00667466	;;;activation of cysteine-type endopeptidase activity involved in apoptotic process,calcium ion transmembrane transport,calcium ion transport from cytosol to endoplasmic reticulum,cellular calcium ion homeostasis,endoplasmic reticulum calcium ion homeostasis,intrinsic apoptotic signaling pathway in response to endoplasmic reticulum stress,negative regulation of receptor binding	GlyGly (K)
Scram +TB / scr poly mock	Q9R1W5_K443_M1	Calcrl	-0.109279	0.109279	0.991653	0.429226	0.542545	Q9R1W5	12	CALRL_MOUSE	Calcitonin gene-related peptide type 1 receptor	6	-7.29488	0.927051	Scram +TB	scr poly mock	0.00464131	adenylate cyclase-activating G-protein coupled receptor signaling pathway,adenylate cyclase-modulating G-protein coupled receptor signaling pathway,adrenomedullin receptor signaling pathway,angiogenesis,calcitonin gene-related peptide receptor signaling pathway,calcium ion transport,cell surface receptor signaling pathway,cellular response to sucrose stimulus,G-protein coupled receptor signaling …	GlyGly (K)
Scram +TB / scr poly mock	E9Q616_K3344_M1	Ahnak	-0.164548	0.164548	0.991645	0.238724	0.542545	A0A494B8Y7;A0A494BBD5;E9Q616;G5E8K8	12	A0A494B8Y7_MOUSE;A0A494BBD5_MOUSE;E9Q616_MOUSE;G5E8K8_MOUSE	AHNAK nucleoprotein (desmoyokin);AHNAK nucleoprotein (desmoyokin) (Fragment);AHNAK nucleoprotein (desmoyokin);AHNAK nucleoprotein (desmoyokin)	119	-10.7792	0.892208	Scram +TB	scr poly mock	-0.00266113	regulation of RNA splicing,regulation of voltage-gated calcium channel activity;regulation of RNA splicing,regulation of voltage-gated calcium channel activity;regulation of RNA splicing,regulation of voltage-gated calcium channel activity;regulation of RNA splicing,regulation of voltage-gated calcium channel activity	GlyGly (K)
Scram +TB / scr poly mock	A0A0R4J1E9_K20_M1	Hif1a	-0.177003	0.177003	0.991668	0.426575	0.542545	A0A0R4J1E9;A0A0R4J1F0;Q61221	12	A0A0R4J1E9_MOUSE;A0A0R4J1F0_MOUSE;HIF1A_MOUSE	Hypoxia-inducible factor 1-alpha	22	-11.5462	0.884538	Scram +TB	scr poly mock	0.00460079	;regulation of transcription, DNA-templated;angiogenesis,axonal transport of mitochondrion,B-1 B cell homeostasis,blood vessel development,blood vessel morphogenesis,camera-type eye morphogenesis,cardiac ventricle morphogenesis,cartilage development,cell differentiation,cellular iron ion homeostasis,cellular response to hypoxia,cellular response to interleukin-1,cerebral cortex development,collag…	GlyGly (K)
Scram +TB / scr poly mock	P63017_K319_M1	Hspa8	-0.00507678	0.00507678	0.991567	0.325443	0.542532	D3Z5E2;P63017;Q504P4	12	D3Z5E2_MOUSE;HSP7C_MOUSE;Q504P4_MOUSE	Heat shock cognate 71 kDa protein (Fragment);Heat shock cognate 71 kDa protein;Heat shock cognate 71 kDa protein	78	-0.351277	0.996487	Scram +TB	scr poly mock	0.00358886	;ATP metabolic process,axo-dendritic transport,cellular protein complex disassembly,cellular response to unfolded protein,chaperone mediated protein folding requiring cofactor,chaperone-mediated autophagy,chaperone-mediated autophagy translocation complex disassembly,chaperone-mediated protein folding,chaperone-mediated protein transport involved in chaperone-mediated autophagy,clathrin coat disa…	GlyGly (K)
Scram +TB / scr poly mock	Q9D0N7_K211_M1	Chaf1b	-0.311473	0.311473	0.991504	0.500588	0.542518	A0A338P679;D3YTP6;D3Z616;Q9D0N7	12	A0A338P679_MOUSE;D3YTP6_MOUSE;D3Z616_MOUSE;CAF1B_MOUSE	Chromatin assembly factor 1 subunit B (Fragment);Chromatin assembly factor 1 subunit B (Fragment);Chromatin assembly factor 1 subunit B (Fragment);Chromatin assembly factor 1 subunit B	3	-19.4182	0.805818	Scram +TB	scr poly mock	-0.00564874	;;;cell cycle,chromatin assembly,DNA repair,DNA replication,DNA replication-dependent nucleosome assembly,nucleosome assembly	GlyGly (K)
Scram +TB / scr poly mock	A0A0R4J0I9_K1507_M1	Lrp1	-0.128051	0.128051	0.99148	0.328048	0.542517	A0A0R4J0I9;D3Z5M3;F6UAC8;F6XU19;Q3U5J2;Q91ZX7	12	A0A0R4J0I9_MOUSE;D3Z5M3_MOUSE;F6UAC8_MOUSE;F6XU19_MOUSE;Q3U5J2_MOUSE;LRP1_MOUSE	Prolow-density lipoprotein receptor-related protein 1;Prolow-density lipoprotein receptor-related protein 1;Prolow-density lipoprotein receptor-related protein 1 (Fragment);Prolow-density lipoprotein receptor-related protein 1 (Fragment);Prolow-density lipoprotein receptor-related protein 1;Prolow-density lipoprotein receptor-related protein 1	168	-8.49333	0.915067	Scram +TB	scr poly mock	0.00364244	aging,amyloid-beta clearance by cellular catabolic process,amyloid-beta clearance by transcytosis,cell proliferation,cellular lipid catabolic process,cerebral cortex development,chemoattraction of axon,lipoprotein metabolic process,negative regulation of cytosolic calcium ion concentration,negative regulation of focal adhesion assembly,negative regulation of neuron apoptotic process,negative regu…	GlyGly (K)
Scram +TB / scr poly mock	A0A1B0GT56_K146_M1	Adcy7	-0.0278648	0.0278648	0.991361	0.590477	0.542472	A0A1B0GT56;P51829	12	A0A1B0GT56_MOUSE;ADCY7_MOUSE	Adenylate cyclase type 7 (Fragment);Adenylate cyclase type 7	32	-1.91291	0.980871	Scram +TB	scr poly mock	0.00663617	cAMP biosynthetic process,intracellular signal transduction;activation of adenylate cyclase activity,adenylate cyclase-activating G-protein coupled receptor signaling pathway,cAMP biosynthetic process,cellular response to ethanol,cellular response to lithium ion,maternal process involved in female pregnancy,negative regulation of cytokine production involved in inflammatory response,regulation of…	GlyGly (K)
Scram +TB / scr poly mock	E9Q2A6_K869_M1	Ptk2b	-0.170276	0.170276	0.991375	0.203686	0.542472	E9Q2A6;F7CCX1;Q3UDE9;Q9QVP9	12	E9Q2A6_MOUSE;F7CCX1_MOUSE;Q3UDE9_MOUSE;FAK2_MOUSE	Protein-tyrosine kinase 2-beta;Protein-tyrosine kinase 2-beta (Fragment);Protein-tyrosine kinase 2-beta;Protein-tyrosine kinase 2-beta	54	-11.1327	0.888673	Scram +TB	scr poly mock	0.00241441	angiogenesis,regulation of actin cytoskeleton reorganization,regulation of angiogenesis,regulation of bone mineralization,regulation of cell adhesion,regulation of cell proliferation,regulation of leukocyte chemotaxis,signal complex assembly,signal transduction;regulation of actin cytoskeleton reorganization,regulation of angiogenesis,regulation of bone mineralization,regulation of cell adhesion,…	GlyGly (K)
Scram +TB / scr poly mock	Q99MP8_K384_M1	Brap	-0.509247	0.509247	0.991361	0.81553	0.542472	A0A0G2JF68;A0A0G2JFY1;D6RG84;Q99MP8	12	A0A0G2JF68_MOUSE;A0A0G2JFY1_MOUSE;D6RG84_MOUSE;BRAP_MOUSE	BRCA1-associated protein (Fragment);BRCA1-associated protein (Fragment);BRCA1-associated protein;BRCA1-associated protein	13	-29.7411	0.702589	Scram +TB	scr poly mock	0.00926095	;;;MAPK cascade,negative regulation of signal transduction,Ras protein signal transduction	GlyGly (K)
Scram +TB / scr poly mock	A0A0G2JGX4_K529_M1	Atp1a3	-0.0627692	0.0627692	0.991308	0.332863	0.542457	A0A0G2JGX4;Q6PIC6;Q8VCE0	12	A0A0G2JGX4_MOUSE;AT1A3_MOUSE;Q8VCE0_MOUSE	Sodium/potassium-transporting ATPase subunit alpha;Sodium/potassium-transporting ATPase subunit alpha-3;Sodium/potassium-transporting ATPase subunit alpha	29	-4.25754	0.957425	Scram +TB	scr poly mock	-0.00383147	;adult locomotory behavior,cardiac muscle contraction,cellular potassium ion homeostasis,cellular response to beta-amyloid,cellular response to retinoic acid,cellular response to thyroid hormone stimulus,cellular sodium ion homeostasis,cerebral cortex development,ionotropic glutamate receptor signaling pathway,memory,neuron projection maintenance,potassium ion import across plasma membrane,potass…	GlyGly (K)
Scram +TB / scr poly mock	Q9EQH2_K881_M1	Erap1	-0.461327	0.461327	0.991276	0.661668	0.542451	A0A1Y7VMT6;A0A1Y7VNJ8;A0A1Y7VNY4;Q9EQH2	12	A0A1Y7VMT6_MOUSE;A0A1Y7VNJ8_MOUSE;A0A1Y7VNY4_MOUSE;ERAP1_MOUSE	Endoplasmic reticulum aminopeptidase 1 (Fragment);Endoplasmic reticulum aminopeptidase 1 (Fragment);Endoplasmic reticulum aminopeptidase 1 (Fragment);Endoplasmic reticulum aminopeptidase 1	27	-27.3682	0.726318	Scram +TB	scr poly mock	0.00748902	antigen processing and presentation of endogenous peptide antigen via MHC class I,regulation of blood pressure;antigen processing and presentation of endogenous peptide antigen via MHC class I,regulation of blood pressure;antigen processing and presentation of endogenous peptide antigen via MHC class I,regulation of blood pressure;adaptive immune response,antigen processing and presentation of en…	GlyGly (K)
Scram +TB / scr poly mock	F6WJB7_K504_M1	Usp34	-0.276099	0.276099	0.99118	0.311728	0.542419	F6WJB7;Q6ZQ93;Z4YLQ1;Z4YN11	12	F6WJB7_MOUSE;UBP34_MOUSE;Z4YLQ1_MOUSE;Z4YN11_MOUSE	Ubiquitin carboxyl-terminal hydrolase 34 (Fragment);Ubiquitin carboxyl-terminal hydrolase 34;Ubiquitin carboxyl-terminal hydrolase (Fragment);Ubiquitin carboxyl-terminal hydrolase 34 (Fragment)	25	-17.4179	0.825821	Scram +TB	scr poly mock	0.00368058	protein deubiquitination,ubiquitin-dependent protein catabolic process;positive regulation of canonical Wnt signaling pathway,protein deubiquitination,protein K48-linked deubiquitination,ubiquitin-dependent protein catabolic process,Wnt signaling pathway;protein deubiquitination,ubiquitin-dependent protein catabolic process;	GlyGly (K)
Scram +TB / scr poly mock	A0A571BD95_K832_M1	Ube4b	0.0677489	0.0677489	0.991139	0.421853	0.542405	A0A571BD95;A0A5F8MP95;G3UZD6;G3UZM6;H7BXC2;Q9ES00	12	A0A571BD95_MOUSE;A0A5F8MP95_MOUSE;G3UZD6_MOUSE;G3UZM6_MOUSE;H7BXC2_MOUSE;UBE4B_MOUSE	Ubiquitin conjugation factor E4 B;Ubiquitin conjugation factor E4 B;Ubiquitin conjugation factor E4 B;Ubiquitin conjugation factor E4 B;Ubiquitin conjugation factor E4 B (Fragment);Ubiquitin conjugation factor E4 B	37	4.808	1.04808	Scram +TB	scr poly mock	0.00488072	ubiquitin-dependent protein catabolic process;ubiquitin-dependent protein catabolic process;ubiquitin-dependent protein catabolic process;;ubiquitin-dependent protein catabolic process;cellular protein catabolic process,granzyme-mediated apoptotic signaling pathway,neuron projection development,proteasome-mediated ubiquitin-dependent protein catabolic process,protein autoubiquitination,protein fo…	GlyGly (K)
Scram +TB / scr poly mock	A0A0R4J0G4_K559_M1	Ranbp10	-0.0467648	0.0467648	0.991124	0.255194	0.542405	A0A0R4J0G4;Q6VN19	12	A0A0R4J0G4_MOUSE;RBP10_MOUSE	Ran-binding protein 10	11	-3.18952	0.968105	Scram +TB	scr poly mock	-0.00293013	;cell surface receptor signaling pathway,cytoskeleton organization,microtubule cytoskeleton organization	GlyGly (K)
Scram +TB / scr poly mock	P84084_K127_M1	Arf5	-0.344311	0.344311	0.991124	0.374723	0.542405	P84084	12	ARF5_MOUSE	ADP-ribosylation factor 5	9	-21.2316	0.787684	Scram +TB	scr poly mock	0.00433535	intracellular protein transport,protein transport,retrograde vesicle-mediated transport, Golgi to ER,vesicle-mediated transport	GlyGly (K)
Scram +TB / scr poly mock	A0A1Y7VLY2_K549_M1	Dock4	-0.285615	0.285615	0.991037	0.742885	0.5424	A0A1Y7VLY2;P59764	12	A0A1Y7VLY2_MOUSE;DOCK4_MOUSE	Dedicator of cytokinesis protein 4	21	-17.9608	0.820392	Scram +TB	scr poly mock	0.0086876	small GTPase mediated signal transduction;cell chemotaxis,negative regulation of vascular smooth muscle contraction,positive regulation of vascular associated smooth muscle cell migration,small GTPase mediated signal transduction	GlyGly (K)
Scram +TB / scr poly mock	A0A5H1ZRP0_K288_M1	Parp3	-0.0839282	0.0839282	0.990847	0.223376	0.542341	A0A5H1ZRL5;A0A5H1ZRL8;A0A5H1ZRP0;Q3ULW8	12	A0A5H1ZRL5_MOUSE;A0A5H1ZRL8_MOUSE;A0A5H1ZRP0_MOUSE;PARP3_MOUSE	Protein mono-ADP-ribosyltransferase PARP3 (Fragment);Protein mono-ADP-ribosyltransferase PARP3 (Fragment);Protein mono-ADP-ribosyltransferase PARP3 (Fragment);Protein mono-ADP-ribosyltransferase PARP3	15	-5.65148	0.943485	Scram +TB	scr poly mock	0.00271313	double-strand break repair,protein ADP-ribosylation;double-strand break repair,protein ADP-ribosylation;double-strand break repair,protein ADP-ribosylation;DNA ADP-ribosylation,double-strand break repair,negative regulation of isotype switching,negative regulation of telomerase RNA reverse transcriptase activity,positive regulation of DNA ligation,positive regulation of double-strand break repair…	GlyGly (K)
Scram +TB / scr poly mock	Q5S006_K561_M1	Lrrk2	-0.109548	0.109548	0.990732	0.325739	0.542304	Q5S006	12	LRRK2_MOUSE	Leucine-rich repeat serine/threonine-protein kinase 2	37	-7.31216	0.926878	Scram +TB	scr poly mock	-0.00394696	activation of MAPK activity,activation of MAPKK activity,autophagy,calcium-mediated signaling,cellular protein localization,cellular response to dopamine,cellular response to manganese ion,cellular response to organic cyclic compound,cellular response to oxidative stress,cellular response to starvation,determination of adult lifespan,endocytosis,endoplasmic reticulum organization,excitatory posts…	GlyGly (K)
Scram +TB / scr poly mock	A0A0J9YVI4_K42_M1	Add1	-0.35162	0.35162	0.990746	0.357305	0.542304	A0A0J9YVI4;D3Z0T1;E9Q1K3;F6RDR0;F6V4G5;F8WGR0;F8WHZ9;Q9QYC0	12	A0A0J9YVI4_MOUSE;D3Z0T1_MOUSE;E9Q1K3_MOUSE;F6RDR0_MOUSE;F6V4G5_MOUSE;F8WGR0_MOUSE;F8WHZ9_MOUSE;ADDA_MOUSE	Alpha-adducin (Fragment);Alpha-adducin (Fragment);Alpha-adducin;Alpha-adducin (Fragment);Alpha-adducin (Fragment);Alpha-adducin;Alpha-adducin;Alpha-adducin	13	-21.6297	0.783703	Scram +TB	scr poly mock	-0.00435379	;;;;;;;actin filament bundle assembly,barbed-end actin filament capping,cell morphogenesis,cellular response to calcium ion,cellular response to retinoic acid,cell volume homeostasis,erythrocyte differentiation,hemoglobin metabolic process,homeostasis of number of cells within a tissue,in utero embryonic development,multicellular organism growth,negative regulation of actin filament polymerizatio…	GlyGly (K)
Scram +TB / scr poly mock	A0A3B2W7J8_K1058_M1	Plec	0.292522	0.292522	0.990684	0.229814	0.542304	A0A0B4J1M3;A0A0B4J1M7;A0A0R4J218;A0A0R4J221;A0A0R4J223;A0A3B2W7J8;E9PW24;E9Q3W4;E9Q9J6;Q9QXS1	12	A0A0B4J1M3_MOUSE;A0A0B4J1M7_MOUSE;A0A0R4J218_MOUSE;A0A0R4J221_MOUSE;A0A0R4J223_MOUSE;A0A3B2W7J8_MOUSE;E9PW24_MOUSE;E9Q3W4_MOUSE;E9Q9J6_MOUSE;PLEC_MOUSE	Plectin (Fragment);Plectin (Fragment);Plectin (Fragment);Plectin (Fragment);Plectin (Fragment);Plectin (Fragment);Plectin (Fragment);Plectin;Plectin (Fragment);Plectin	167	22.4779	1.22478	Scram +TB	scr poly mock	0.00283315	intermediate filament cytoskeleton organization;intermediate filament cytoskeleton organization;intermediate filament cytoskeleton organization;intermediate filament cytoskeleton organization;intermediate filament cytoskeleton organization;intermediate filament cytoskeleton organization;intermediate filament cytoskeleton organization;intermediate filament cytoskeleton organization;intermediate fi…	GlyGly (K)
Scram +TB / scr poly mock	A0A0U1RP62_K151_M1	Selenos	0.00772381	0.00772381	0.990572	0.69355	0.542304	A0A0U1RP62;A0A0U1RPI8;A0A0U1RQ25;Q9BCZ4	12	A0A0U1RP62_MOUSE;A0A0U1RPI8_MOUSE;A0A0U1RQ25_MOUSE;SELS_MOUSE	Selenoprotein S	2	0.53681	1.00537	Scram +TB	scr poly mock	-0.00852275	intracellular protein transport;intracellular protein transport;;cell redox homeostasis,cellular response to lipopolysaccharide,cellular response to oxidative stress,endoplasmic reticulum unfolded protein response,ER overload response,negative regulation of acute inflammatory response to antigenic stimulus,negative regulation of endoplasmic reticulum stress-induced intrinsic apoptotic signaling p…	GlyGly (K)
Scram +TB / scr poly mock	A0A1L1SQF2_K339_M1	Cnot10	-0.0866025	0.0866025	0.990546	0.425209	0.542304	A0A1L1SQA7;A0A1L1SQF2;A0A1L1SS47;A0A1L1SSE2;A0A5F8MPB8;Q8BH15	12	A0A1L1SQA7_MOUSE;A0A1L1SQF2_MOUSE;A0A1L1SS47_MOUSE;A0A1L1SSE2_MOUSE;A0A5F8MPB8_MOUSE;CNO10_MOUSE	CCR4-NOT transcription complex subunit 10;CCR4-NOT transcription complex subunit 10;CCR4-NOT transcription complex subunit 10;CCR4-NOT transcription complex subunit 10;CCR4-NOT transcription complex subunit 10 (Fragment);CCR4-NOT transcription complex subunit 10	16	-5.82621	0.941738	Scram +TB	scr poly mock	-0.00531364	;;;;;gene silencing by RNA,mRNA catabolic process,negative regulation of translation	GlyGly (K)
Scram +TB / scr poly mock	B1AY13_K2094_M1	Usp24	-0.123845	0.123845	0.990519	0.311427	0.542304	B1AY13;E9PV45	12	UBP24_MOUSE;E9PV45_MOUSE	Ubiquitin carboxyl-terminal hydrolase 24	42	-8.22613	0.917739	Scram +TB	scr poly mock	-0.00398794	protein deubiquitination,ubiquitin-dependent protein catabolic process;protein deubiquitination,ubiquitin-dependent protein catabolic process	GlyGly (K)
Scram +TB / scr poly mock	A0A494B9X2_K144_M1	Gnpda1	-0.180937	0.180937	0.990535	0.562518	0.542304	A0A494B9X2;A0A494BA15;A0A494BB68;D3Z0R5;O88958	12	A0A494B9X2_MOUSE;A0A494BA15_MOUSE;A0A494BB68_MOUSE;D3Z0R5_MOUSE;GNPI1_MOUSE	Glucosamine-6-phosphate isomerase 1;Glucosamine-6-phosphate isomerase 1 (Fragment);Glucosamine-6-phosphate isomerase 1;Glucosamine-6-phosphate isomerase 1 (Fragment);Glucosamine-6-phosphate isomerase 1	16	-11.787	0.88213	Scram +TB	scr poly mock	-0.00690588	carbohydrate metabolic process,N-acetylglucosamine metabolic process;N-acetylglucosamine metabolic process;carbohydrate metabolic process,N-acetylglucosamine metabolic process;carbohydrate metabolic process,N-acetylglucosamine metabolic process;acrosome reaction,fructose 6-phosphate metabolic process,fructose biosynthetic process,generation of precursor metabolites and energy,glucosamine cataboli…	GlyGly (K)
Scram +TB / scr poly mock	A0A0A0MQN4_K214_M1	Atg7	-0.212604	0.212604	0.990688	0.768144	0.542304	A0A0A0MQN4;Q9D906;S4R1K1;S4R1N8;S4R1T0;S4R1U3;S4R1W9;S4R2D5;S4R2P7;S4R2T5	12	A0A0A0MQN4_MOUSE;ATG7_MOUSE;S4R1K1_MOUSE;S4R1N8_MOUSE;S4R1T0_MOUSE;S4R1U3_MOUSE;S4R1W9_MOUSE;S4R2D5_MOUSE;S4R2P7_MOUSE;S4R2T5_MOUSE	Ubiquitin-like modifier-activating enzyme ATG7;Ubiquitin-like modifier-activating enzyme ATG7;Ubiquitin-like modifier-activating enzyme ATG7 (Fragment);Ubiquitin-like modifier-activating enzyme ATG7 (Fragment);Ubiquitin-like modifier-activating enzyme ATG7 (Fragment);Ubiquitin-like modifier-activating enzyme ATG7 (Fragment);Ubiquitin-like modifier-activating enzyme ATG7 (Fragment);Ubiquitin-like …	28	-13.7022	0.862978	Scram +TB	scr poly mock	0.00926984	aging,mitophagy,cellular response to hyperoxia,cellular response to morphine,cellular response to starvation,chaperone-mediated autophagy,defense response to virus,macroautophagy,negative regulation of mitochondrial DNA replication,negative regulation of oxidative stress-induced neuron death,autophagy of host cells involved in interaction with symbiont,positive regulation of apoptotic process,pos…	GlyGly (K)
Scram +TB / scr poly mock	A0A0R4J1Y8_K235_M1	Nfya	-0.221628	0.221628	0.990694	0.354514	0.542304	A0A0R4J1Y8;E0CY40;E0CYF3;F6TUY8;F6TWX0;F7DFJ2;P23708;Q9DBV7	12	A0A0R4J1Y8_MOUSE;E0CY40_MOUSE;E0CYF3_MOUSE;F6TUY8_MOUSE;F6TWX0_MOUSE;F7DFJ2_MOUSE;NFYA_MOUSE;Q9DBV7_MOUSE	Nuclear transcription factor Y subunit alpha;Nuclear transcription factor Y subunit alpha (Fragment);Nuclear transcription factor Y subunit alpha;Nuclear transcription factor Y subunit alpha (Fragment);Nuclear transcription factor Y subunit alpha (Fragment);Nuclear transcription factor Y subunit alpha (Fragment);Nuclear transcription factor Y subunit alpha;Nfya protein	1	-14.2403	0.857597	Scram +TB	scr poly mock	0.00446796	;;;;;;positive regulation of stem cell proliferation,positive regulation of transcription, DNA-templated,positive regulation of transcription from RNA polymerase II promoter,positive regulation of transcription from RNA polymerase II promoter in response to iron,regulation of stem cell population maintenance,regulation of transcription, DNA-templated,rhythmic process;	GlyGly (K)
Scram +TB / scr poly mock	A0A0R4J0I9_K4026_M1	Lrp1	-0.0301502	0.0301502	0.990481	0.236342	0.542295	A0A0R4J0I9;D3Z5M3;F6UAC8;F6XU19;Q3U5J2;Q91ZX7	12	A0A0R4J0I9_MOUSE;D3Z5M3_MOUSE;F6UAC8_MOUSE;F6XU19_MOUSE;Q3U5J2_MOUSE;LRP1_MOUSE	Prolow-density lipoprotein receptor-related protein 1;Prolow-density lipoprotein receptor-related protein 1;Prolow-density lipoprotein receptor-related protein 1 (Fragment);Prolow-density lipoprotein receptor-related protein 1 (Fragment);Prolow-density lipoprotein receptor-related protein 1;Prolow-density lipoprotein receptor-related protein 1	168	-2.06817	0.979318	Scram +TB	scr poly mock	0.00291844	aging,amyloid-beta clearance by cellular catabolic process,amyloid-beta clearance by transcytosis,cell proliferation,cellular lipid catabolic process,cerebral cortex development,chemoattraction of axon,lipoprotein metabolic process,negative regulation of cytosolic calcium ion concentration,negative regulation of focal adhesion assembly,negative regulation of neuron apoptotic process,negative regu…	GlyGly (K)
Scram +TB / scr poly mock	A0A2I3BPW7_K96_M1	Itm2b	-0.12496	0.12496	0.990298	0.562739	0.542224	A0A2I3BPW7;A0A2I3BQ30;O89051	12	A0A2I3BPW7_MOUSE;A0A2I3BQ30_MOUSE;ITM2B_MOUSE	Integral membrane protein 2B (Fragment);Integral membrane protein 2B;Integral membrane protein 2B	15	-8.29705	0.917029	Scram +TB	scr poly mock	0.00712249	;;negative regulation of amyloid precursor protein biosynthetic process	GlyGly (K)
Scram +TB / scr poly mock	O55135_K164_M1	Eif6	0.0844769	0.0844769	0.99026	0.520353	0.54221	A6PWZ2;B1AZQ4;D6RG53;D6RJJ3;O55135	12	A6PWZ2_MOUSE;B1AZQ4_MOUSE;D6RG53_MOUSE;D6RJJ3_MOUSE;IF6_MOUSE	Eukaryotic translation initiation factor 6 (Fragment);Eukaryotic translation initiation factor 6;Eukaryotic translation initiation factor 6;Eukaryotic translation initiation factor 6;Eukaryotic translation initiation factor 6	6	6.03032	1.0603	Scram +TB	scr poly mock	0.00662832	mature ribosome assembly;mature ribosome assembly;mature ribosome assembly;mature ribosome assembly;assembly of large subunit precursor of preribosome,gene silencing by miRNA,maturation of 5.8S rRNA,maturation of LSU-rRNA,mature ribosome assembly,miRNA mediated inhibition of translation,positive regulation of translation,regulation of fatty acid biosynthetic process,regulation of glycolytic proce…	GlyGly (K)
Scram +TB / scr poly mock	A0A140LI15_K62_M1	Ptov1	-0.109358	0.109358	0.990258	0.631386	0.54221	A0A140LHX3;A0A140LI15;A0A140LIC3;A0A140LJ23;A0A140LJ65;Q91VU8	12	A0A140LHX3_MOUSE;A0A140LI15_MOUSE;A0A140LIC3_MOUSE;A0A140LJ23_MOUSE;A0A140LJ65_MOUSE;PTOV1_MOUSE	Prostate tumor-overexpressed gene 1 protein homolog (Fragment);Prostate tumor-overexpressed gene 1 protein homolog (Fragment);Prostate tumor-overexpressed gene 1 protein homolog (Fragment);Prostate tumor-overexpressed gene 1 protein homolog (Fragment);Prostate tumor-overexpressed gene 1 protein homolog (Fragment);Prostate tumor-overexpressed gene 1 protein homolog	6	-7.29998	0.927	Scram +TB	scr poly mock	-0.00796687	;;;;;positive regulation of transcription from RNA polymerase II promoter	GlyGly (K)
Scram +TB / scr poly mock	Q8BS95_K279_M1	Gpr89a	-0.114312	0.114312	0.990258	0.893683	0.54221	Q8BS95	12	GPHR_MOUSE	Golgi pH regulator	5	-7.61775	0.923822	Scram +TB	scr poly mock	-0.0113012	intracellular pH reduction,protein transport,regulation of ion transmembrane transport,skin development,T cell differentiation	GlyGly (K)
Scram +TB / scr poly mock	A2AQE4_K385_M1	Cops2	-0.224903	0.224903	0.990112	0.245305	0.542164	A2AQE4;P61202	12	A2AQE4_MOUSE;CSN2_MOUSE	COP9 signalosome complex subunit 2	11	-14.4347	0.855653	Scram +TB	scr poly mock	0.00316841	;cell proliferation,inner cell mass cell proliferation,negative regulation of nucleic acid-templated transcription,negative regulation of transcription, DNA-templated,negative regulation of transcription from RNA polymerase II promoter,neuron differentiation,protein deneddylation,protein phosphorylation,skeletal muscle cell differentiation	GlyGly (K)
Scram +TB / scr poly mock	A0A1L1SUY8_K725_M1	Vps13c	-0.293352	0.293352	0.990091	0.383425	0.542155	A0A1L1SS63;A0A1L1SSJ3;A0A1L1SUY8;Q8BX70	12	A0A1L1SS63_MOUSE;A0A1L1SSJ3_MOUSE;A0A1L1SUY8_MOUSE;VP13C_MOUSE	Vacuolar protein sorting-associated protein 13C (Fragment);Vacuolar protein sorting-associated protein 13C (Fragment);Vacuolar protein sorting-associated protein 13C;Vacuolar protein sorting-associated protein 13C	90	-18.3996	0.816004	Scram +TB	scr poly mock	-0.00497625	;;;mitochondrion organization,negative regulation of parkin-mediated mitophagy in response to mitochondrial depolarization,protein retention in Golgi apparatus,protein targeting to vacuole,response to insulin	GlyGly (K)
Scram +TB / scr poly mock	A0A494BB75_K342_M1	Wdr26	0.196839	0.196839	0.990018	0.445949	0.542137	A0A494BB75;E0CYH4;F6UT94;F7DFQ2;F8WH48;Q8C6G8	12	A0A494BB75_MOUSE;E0CYH4_MOUSE;F6UT94_MOUSE;F7DFQ2_MOUSE;F8WH48_MOUSE;WDR26_MOUSE	WD repeat-containing protein 26;WD repeat-containing protein 26 (Fragment);WD repeat-containing protein 26 (Fragment);WD repeat-containing protein 26 (Fragment);WD repeat-containing protein 26 (Fragment);WD repeat-containing protein 26	20	14.6185	1.14618	Scram +TB	scr poly mock	0.00586951	;;;;;	GlyGly (K)
Scram +TB / scr poly mock	Q3TG45_K236_M1	Psmd8	0.277783	0.277783	0.989932	0.817693	0.542123	Q3TG45;Q9CPS5;Q9CX56	12	Q3TG45_MOUSE;Q9CPS5_MOUSE;PSMD8_MOUSE	26S proteasome non-ATPase regulatory subunit 8	17	21.2331	1.21233	Scram +TB	scr poly mock	0.0109219	proteolysis;proteolysis;proteasome-mediated ubiquitin-dependent protein catabolic process	GlyGly (K)
Scram +TB / scr poly mock	P30681_K114_M1	Hmgb2	-0.0473383	0.0473383	0.989974	0.171763	0.542123	A0A1B0GQX9;P30681	12	A0A1B0GQX9_MOUSE;HMGB2_MOUSE	High mobility group protein B2 (Fragment);High mobility group protein B2	4	-3.22799	0.96772	Scram +TB	scr poly mock	-0.00226701	innate immune response;cell chemotaxis,cellular response to lipopolysaccharide,chromatin remodeling,defense response to Gram-negative bacterium,defense response to Gram-positive bacterium,DNA recombination,DNA topological change,inflammatory response to antigenic stimulus,innate immune response,male gonad development,negative regulation of extrinsic apoptotic signaling pathway via death domain re…	GlyGly (K)
Scram +TB / scr poly mock	I7HPV9_K913_M1	Prex1	-0.101469	0.101469	0.989958	0.206791	0.542123	I7HPV9;Q69ZK0	12	I7HPV9_MOUSE;PREX1_MOUSE	Phosphatidylinositol 3,4,5-trisphosphate-dependent Rac exchanger 1 protein;Phosphatidylinositol 3,4,5-trisphosphate-dependent Rac exchanger 1 protein	40	-6.79163	0.932084	Scram +TB	scr poly mock	-0.00284789	intracellular signal transduction;G-protein coupled receptor signaling pathway,intracellular signal transduction,neutrophil chemotaxis,positive regulation of cell adhesion,positive regulation of cell migration,positive regulation of GTPase activity,positive regulation of substrate adhesion-dependent cell spreading,reactive oxygen species metabolic process,regulation of actin filament polymerizati…	GlyGly (K)
Scram +TB / scr poly mock	A0A0R4J0I9_K2375_M1	Lrp1	-0.208939	0.208939	0.989899	0.328304	0.542123	A0A0R4J0I9;D3Z5M3;F6UAC8;F6XU19;Q3U5J2;Q91ZX7	12	A0A0R4J0I9_MOUSE;D3Z5M3_MOUSE;F6UAC8_MOUSE;F6XU19_MOUSE;Q3U5J2_MOUSE;LRP1_MOUSE	Prolow-density lipoprotein receptor-related protein 1;Prolow-density lipoprotein receptor-related protein 1;Prolow-density lipoprotein receptor-related protein 1 (Fragment);Prolow-density lipoprotein receptor-related protein 1 (Fragment);Prolow-density lipoprotein receptor-related protein 1;Prolow-density lipoprotein receptor-related protein 1	168	-13.4827	0.865173	Scram +TB	scr poly mock	-0.00440588	aging,amyloid-beta clearance by cellular catabolic process,amyloid-beta clearance by transcytosis,cell proliferation,cellular lipid catabolic process,cerebral cortex development,chemoattraction of axon,lipoprotein metabolic process,negative regulation of cytosolic calcium ion concentration,negative regulation of focal adhesion assembly,negative regulation of neuron apoptotic process,negative regu…	GlyGly (K)
Scram +TB / scr poly mock	A0A494B987_K392_M1	Ddb1	-0.169386	0.169386	0.989827	0.540265	0.542117	A0A494B987;A0A494BAF6;A0A494BBJ6;Q3U1J4	12	A0A494B987_MOUSE;A0A494BAF6_MOUSE;A0A494BBJ6_MOUSE;DDB1_MOUSE	DNA damage-binding protein 1;DNA damage-binding protein 1 (Fragment);DNA damage-binding protein 1 (Fragment);DNA damage-binding protein 1	62	-11.0779	0.889221	Scram +TB	scr poly mock	-0.00712216	DNA repair,protein ubiquitination;DNA repair;DNA repair;cellular response to DNA damage stimulus,histone H2A monoubiquitination,interaction with symbiont,negative regulation of apoptotic process,nucleotide-excision repair,positive regulation by virus of viral protein levels in host cell,positive regulation of gluconeogenesis,positive regulation of protein catabolic process,positive regulation of …	GlyGly (K)
Scram +TB / scr poly mock	Q8R5H1_K813_M1	Usp15	0.0771304	0.0771304	0.989752	0.666148	0.542092	A0A1W2P8B7;Q8R5H1	12	A0A1W2P8B7_MOUSE;UBP15_MOUSE	Ubiquitin carboxyl-terminal hydrolase 15 (Fragment);Ubiquitin carboxyl-terminal hydrolase 15	34	5.49176	1.05492	Scram +TB	scr poly mock	-0.0088421	;BMP signaling pathway,histone H2B conserved C-terminal lysine deubiquitination,monoubiquitinated protein deubiquitination,pathway-restricted SMAD protein phosphorylation,positive regulation of RIG-I signaling pathway,protein deubiquitination,transforming growth factor beta receptor signaling pathway,ubiquitin-dependent protein catabolic process	GlyGly (K)
Scram +TB / scr poly mock	Q9Z1G3_K325_M1	Atp6v1c1	-0.266638	0.266638	0.989666	0.37016	0.542076	A0A2I3BPD0;A0A2I3BQD9;Q9Z1G3	12	A0A2I3BPD0_MOUSE;A0A2I3BQD9_MOUSE;VATC1_MOUSE	V-type proton ATPase subunit C;V-type proton ATPase subunit C (Fragment);V-type proton ATPase subunit C 1	34	-16.8746	0.831254	Scram +TB	scr poly mock	-0.00506594	;;	GlyGly (K)
Scram +TB / scr poly mock	A0A087WSF9_K8_M1	Rgl1	-0.617992	0.617992	0.989687	0.372282	0.542076	A0A087WSF9;E9Q8M9;E9Q8N0;Q60695	12	A0A087WSF9_MOUSE;E9Q8M9_MOUSE;E9Q8N0_MOUSE;RGL1_MOUSE	Ral guanine nucleotide dissociation stimulator-like 1	12	-34.8423	0.651577	Scram +TB	scr poly mock	0.00503592	small GTPase mediated signal transduction;small GTPase mediated signal transduction;small GTPase mediated signal transduction;small GTPase mediated signal transduction	GlyGly (K)
Scram +TB / scr poly mock	Q9D8N2_K132_M1	Dennd10	-0.754931	0.754931	0.989682	0.546064	0.542076	Q9D8N2	12	DEN10_MOUSE	DENN domain-containing protein 10	18	-40.7425	0.592575	Scram +TB	scr poly mock	-0.00744089	endosome transport via multivesicular body sorting pathway,protein transport,regulation of early endosome to late endosome transport	GlyGly (K)
Scram +TB / scr poly mock	Q8VHE0_K65_M1	Sec63	-0.231493	0.231493	0.989599	0.615348	0.542049	Q8VHE0	12	SEC63_MOUSE	Translocation protein SEC63 homolog	25	-14.8247	0.851753	Scram +TB	scr poly mock	-0.00834479	liver development,multicellular organism aging,nitrogen compound metabolic process,posttranslational protein targeting to membrane,posttranslational protein targeting to membrane, translocation,SRP-dependent cotranslational protein targeting to membrane	GlyGly (K)
Scram +TB / scr poly mock	Q9CYV5_K364_M1	Tmem135	-0.184451	0.184451	0.98954	0.770383	0.542031	D3YUX0;Q8C8G3;Q9CYV5	12	D3YUX0_MOUSE;Q8C8G3_MOUSE;TM135_MOUSE	Transmembrane protein 135 (Fragment);Transmembrane protein 135;Transmembrane protein 135	18	-12.0016	0.879984	Scram +TB	scr poly mock	-0.0104593	;;determination of adult lifespan,peroxisome organization,positive regulation of gene expression,positive regulation of lipid storage,positive regulation of mitochondrial membrane potential,regulation of mitochondrial fission,response to cold,response to food	GlyGly (K)
Scram +TB / scr poly mock	A0A2I3BRC2_K87_M1	Il7r	-0.600335	0.600335	0.989504	0.476302	0.542017	A0A2I3BRC2;P16872	12	A0A2I3BRC2_MOUSE;IL7RA_MOUSE	Interleukin-7 receptor subunit alpha	12	-34.0399	0.659601	Scram +TB	scr poly mock	-0.0065142	;B cell proliferation,cell morphogenesis,defense response to Gram-positive bacterium,homeostasis of number of cells,immunoglobulin production,lymph node development,negative regulation of T cell apoptotic process,negative regulation of T cell mediated cytotoxicity,positive regulation of cell proliferation,positive regulation of gene expression,positive regulation of STAT cascade,positive regulati…	GlyGly (K)
Scram +TB / scr poly mock	D3Z1H8_K57_M1	Gltp	0.476679	0.476679	0.989276	0.759632	0.54193	D3Z1H8;D3Z1H9;Q9JL62	12	D3Z1H8_MOUSE;D3Z1H9_MOUSE;GLTP_MOUSE	Glycolipid transfer protein	10	39.1537	1.39154	Scram +TB	scr poly mock	-0.0108216	;;ceramide transport,intermembrane lipid transfer	GlyGly (K)
Scram +TB / scr poly mock	G3X9H5_K883_M1	Htt	0.199583	0.199583	0.989269	0.544475	0.54193	G3X9H5;P42859	12	G3X9H5_MOUSE;HD_MOUSE	Huntingtin	54	14.8367	1.14837	Scram +TB	scr poly mock	-0.00764785	establishment of mitotic spindle orientation,Golgi organization,negative regulation of extrinsic apoptotic signaling pathway,positive regulation of aggrephagy,positive regulation of apoptotic process,positive regulation of mitophagy,positive regulation of cilium assembly,positive regulation of inositol 1,4,5-trisphosphate-sensitive calcium-release channel activity,positive regulation of lipophagy…	GlyGly (K)
Scram +TB / scr poly mock	Q8BYR8_K450_M1	Slc41a2	-0.218571	0.218571	0.989206	0.330508	0.541915	D3YWW0;D3YYW2;D3Z5A5;Q8BYR8	12	D3YWW0_MOUSE;D3YYW2_MOUSE;D3Z5A5_MOUSE;S41A2_MOUSE	Solute carrier family 41 member 2 (Fragment);Solute carrier family 41 member 2 (Fragment);Solute carrier family 41 member 2 (Fragment);Solute carrier family 41 member 2	6	-14.0584	0.859416	Scram +TB	scr poly mock	-0.00462283	;;;divalent metal ion transport	GlyGly (K)
Scram +TB / scr poly mock	F8WGM5_K342_M1	Stxbp2	0.0315339	0.0315339	0.989095	0.549085	0.541863	A0A140LHM1;A0A140LIF1;A0A140LJ60;A0A140LJH9;F8WGM5;Q64324	12	A0A140LHM1_MOUSE;A0A140LIF1_MOUSE;A0A140LJ60_MOUSE;A0A140LJH9_MOUSE;F8WGM5_MOUSE;STXB2_MOUSE	Syntaxin-binding protein 2;Syntaxin-binding protein 2;Syntaxin-binding protein 2 (Fragment);Syntaxin-binding protein 2 (Fragment);Syntaxin-binding protein 2 (Fragment);Syntaxin-binding protein 2	40	2.20983	1.0221	Scram +TB	scr poly mock	-0.00782539	;;protein transport,vesicle docking involved in exocytosis;protein transport,vesicle docking involved in exocytosis;protein transport,vesicle docking involved in exocytosis;cellular response to interferon-gamma,exocytosis,intracellular protein transport,leukocyte mediated cytotoxicity,neurotransmitter secretion,neutrophil degranulation,positive regulation of mast cell degranulation,regulation of …	GlyGly (K)
Scram +TB / scr poly mock	D3YX87_K202_M1	Msto1	0.030172	0.030172	0.989064	0.489141	0.541857	D3YX87;E9PUB7;Q2YDW2	12	D3YX87_MOUSE;E9PUB7_MOUSE;MSTO1_MOUSE	Protein misato homolog 1	19	2.11339	1.02113	Scram +TB	scr poly mock	0.00695074	;mitochondrion distribution;mitochondrial genome maintenance,mitochondrion distribution,mitochondrion organization,mitotic sister chromatid segregation,mitotic spindle assembly	GlyGly (K)
Scram +TB / scr poly mock	D3YYE1_K71_M1	Anp32a	-0.0511832	0.0511832	0.989035	0.464211	0.541849	D3YYE1;D3Z7M9;F6UFG6;O35381	12	D3YYE1_MOUSE;D3Z7M9_MOUSE;F6UFG6_MOUSE;AN32A_MOUSE	Acidic leucine-rich nuclear phosphoprotein 32 family member A (Fragment);Acidic leucine-rich nuclear phosphoprotein 32 family member A;Acidic leucine-rich nuclear phosphoprotein 32 family member A (Fragment);Acidic leucine-rich nuclear phosphoprotein 32 family member A	12	-3.48556	0.965144	Scram +TB	scr poly mock	-0.00674222	;;;nucleocytoplasmic transport,regulation of apoptotic process	GlyGly (K)
Scram +TB / scr poly mock	Q9D819_K282_M1	Ppa1	-0.147122	0.147122	0.989041	0.336412	0.541849	Q9D819	12	IPYR_MOUSE	Inorganic pyrophosphatase	6	-9.69496	0.90305	Scram +TB	scr poly mock	0.00493181	phosphate-containing compound metabolic process	GlyGly (K)
Scram +TB / scr poly mock	A0A1D5RLZ5_K131_M1	Pla2g15	-0.153209	0.153209	0.988896	0.377757	0.541798	A0A1D5RLZ5;Q8VEB4	12	A0A1D5RLZ5_MOUSE;PAG15_MOUSE	Group XV phospholipase A2	13	-10.0752	0.899248	Scram +TB	scr poly mock	-0.00552383	lipid metabolic process;ceramide metabolic process,diacylglycerol biosynthetic process,fatty acid metabolic process,glycerophospholipid metabolic process,phosphatidylcholine catabolic process,phosphatidylcholine metabolic process,phosphatidylethanolamine catabolic process	GlyGly (K)
Scram +TB / scr poly mock	Q91WK2_K188_M1	Eif3h	-0.0748077	0.0748077	0.988856	0.613374	0.541781	Q91WK2	12	EIF3H_MOUSE	Eukaryotic translation initiation factor 3 subunit H	26	-5.05313	0.949469	Scram +TB	scr poly mock	0.00891311	formation of cytoplasmic translation initiation complex,translational initiation	GlyGly (K)
Scram +TB / scr poly mock	Q8CJF8_K52_M1	Ago4	0.116794	0.116794	0.988786	0.62482	0.541757	Q8CJF8	12	AGO4_MOUSE	Protein argonaute-4	4	8.43227	1.08432	Scram +TB	scr poly mock	0.00913797	male gonad development,male meiosis,miRNA loading onto RISC involved in gene silencing by miRNA,miRNA mediated inhibition of translation,miRNA metabolic process,mRNA catabolic process,negative regulation of apoptotic process,pre-miRNA processing,production of miRNAs involved in gene silencing by miRNA,regulation of cell morphogenesis,RNA secondary structure unwinding,synaptonemal complex assembly	GlyGly (K)
Scram +TB / scr poly mock	D4AFX7_K1498_M1	Dnajc13	-0.187846	0.187846	0.988747	0.248462	0.541742	A0A087WRC9;A0A087WS25;A0A087WSI0;A0A1L1STR9;D4AFX7;G3X922	12	A0A087WRC9_MOUSE;A0A087WS25_MOUSE;A0A087WSI0_MOUSE;A0A1L1STR9_MOUSE;D4AFX7_MOUSE;G3X922_MOUSE	DnaJ heat shock protein family (Hsp40) member C13 (Fragment);DnaJ heat shock protein family (Hsp40) member C13 (Fragment);DnaJ heat shock protein family (Hsp40) member C13 (Fragment);DnaJ heat shock protein family (Hsp40) member C13 (Fragment);DnaJ heat shock protein family (Hsp40) member C13;DnaJ heat shock protein family (Hsp40) member C13	74	-12.2085	0.877915	Scram +TB	scr poly mock	0.00363757	endosome organization,receptor-mediated endocytosis,regulation of early endosome to late endosome transport,regulation of early endosome to recycling endosome transport;endosome organization,receptor-mediated endocytosis,regulation of early endosome to late endosome transport,regulation of early endosome to recycling endosome transport;endosome organization,receptor-mediated endocytosis,regulatio…	GlyGly (K)
Scram +TB / scr poly mock	A0A2I3BPE9_K575_M1	Tsc2	0.00418643	0.00418643	0.988729	0.585199	0.541737	A0A2I3BPE9;A0A2I3BPP1;A0A2I3BPR7;A0A2I3BRA1;A0A2I3BRT5;Q3TQ10;Q3UHB2;Q61037;Q7TT21	12	A0A2I3BPE9_MOUSE;A0A2I3BPP1_MOUSE;A0A2I3BPR7_MOUSE;A0A2I3BRA1_MOUSE;A0A2I3BRT5_MOUSE;Q3TQ10_MOUSE;Q3UHB2_MOUSE;TSC2_MOUSE;Q7TT21_MOUSE	Tuberin (Fragment);Tuberin;Tuberin (Fragment);Tuberin (Fragment);Tuberin;Tuberin (Fragment);Tuberin;Tuberin;Tuberin	24	0.290603	1.00291	Scram +TB	scr poly mock	0.00856031	negative regulation of TOR signaling;negative regulation of TOR signaling,regulation of small GTPase mediated signal transduction;;;negative regulation of TOR signaling,regulation of small GTPase mediated signal transduction;regulation of small GTPase mediated signal transduction;negative regulation of TOR signaling,regulation of small GTPase mediated signal transduction;aging,anoikis,cell projec…	GlyGly (K)
Scram +TB / scr poly mock	E9Q616_K2892_M1	Ahnak	-0.237805	0.237805	0.988691	0.317036	0.541728	A0A494B8Y7;A0A494BBD5;E9Q616;G5E8K8	12	A0A494B8Y7_MOUSE;A0A494BBD5_MOUSE;E9Q616_MOUSE;G5E8K8_MOUSE	AHNAK nucleoprotein (desmoyokin);AHNAK nucleoprotein (desmoyokin) (Fragment);AHNAK nucleoprotein (desmoyokin);AHNAK nucleoprotein (desmoyokin)	119	-15.1966	0.848034	Scram +TB	scr poly mock	-0.0047579	regulation of RNA splicing,regulation of voltage-gated calcium channel activity;regulation of RNA splicing,regulation of voltage-gated calcium channel activity;regulation of RNA splicing,regulation of voltage-gated calcium channel activity;regulation of RNA splicing,regulation of voltage-gated calcium channel activity	GlyGly (K)
Scram +TB / scr poly mock	Q921Y0_K142_M1	Mob1a	-0.144965	0.144965	0.988588	0.421894	0.541702	A0A0N4SUR8;A0A0N4SV28;Q921Y0	12	A0A0N4SUR8_MOUSE;A0A0N4SV28_MOUSE;MOB1A_MOUSE	MOB kinase activator 1A;MOB kinase activator 1A (Fragment);MOB kinase activator 1A	6	-9.55987	0.904401	Scram +TB	scr poly mock	0.00629576	;;hippo signaling	GlyGly (K)
Scram +TB / scr poly mock	P62488_K81_M1	Polr2g	-0.00512391	0.00512391	0.988561	0.463665	0.541701	A0A494BAJ9;P62488	12	A0A494BAJ9_MOUSE;RPB7_MOUSE	DNA-directed RNA polymerase II subunit RPB7	7	-0.354532	0.996455	Scram +TB	scr poly mock	0.00687116	;apoptotic process,nuclear-transcribed mRNA catabolic process, exonucleolytic,positive regulation of nuclear-transcribed mRNA poly(A) tail shortening,positive regulation of translational initiation,transcription from RNA polymerase II promoter,transcription initiation from RNA polymerase II promoter	GlyGly (K)
Scram +TB / scr poly mock	Q9JI13_K313_M1	Utp3	0.701196	0.701196	0.988515	0.517941	0.541696	Q9JI13	12	SAS10_MOUSE	Something about silencing protein 10	4	62.5852	1.62585	Scram +TB	scr poly mock	0.00793353	brain development,chromatin organization,maturation of SSU-rRNA from tricistronic rRNA transcript (SSU-rRNA, 5.8S rRNA, LSU-rRNA)	GlyGly (K)
Scram +TB / scr poly mock	E9Q2B0_K80_M1	Gtf3c4	-0.0183885	0.0183885	0.988444	0.392761	0.541696	E9Q2B0;Q8BMQ2	12	E9Q2B0_MOUSE;TF3C4_MOUSE	General transcription factor 3C polypeptide 4	12	-1.26651	0.987335	Scram +TB	scr poly mock	-0.00589465	;	GlyGly (K)
Scram +TB / scr poly mock	Q3UHC2_K63_M1	Lrrk1	-0.117745	0.117745	0.988417	0.31023	0.541687	F6YIW9;Q3UHC2	12	F6YIW9_MOUSE;LRRK1_MOUSE	Leucine-rich repeat serine/threonine-protein kinase 1 (Fragment);Leucine-rich repeat serine/threonine-protein kinase 1	8	-7.83729	0.921627	Scram +TB	scr poly mock	-0.00477736	;bone resorption,negative regulation of peptidyl-tyrosine phosphorylation,osteoclast development,positive regulation of canonical Wnt signaling pathway,positive regulation of intracellular signal transduction,positive regulation of peptidyl-tyrosine phosphorylation,signal transduction	GlyGly (K)
Scram +TB / scr poly mock	E9Q4U7_K914_M1	Diaph2	-0.0979155	0.0979155	0.988381	0.49562	0.541673	E9Q4U7;O70566;Q6W4W7	12	E9Q4U7_MOUSE;DIAP2_MOUSE;Q6W4W7_MOUSE	Protein diaphanous homolog 2;Protein diaphanous homolog 2;DIA3	28	-6.56179	0.934382	Scram +TB	scr poly mock	-0.00746533	actin filament organization,female gamete generation;actin filament polymerization,multicellular organism development,oogenesis;actin filament organization,female gamete generation	GlyGly (K)
Scram +TB / scr poly mock	Q8VD58_K277_M1	Evi2b	0.409327	0.409327	0.988327	0.360676	0.541667	Q8VD58	12	EVI2B_MOUSE	Protein EVI2B	10	32.8066	1.32807	Scram +TB	scr poly mock	-0.00547927	myeloid cell development,negative regulation of apoptotic process,negative regulation of cell cycle arrest,positive regulation of granulocyte differentiation,positive regulation of neutrophil differentiation,regulation of stem cell division	GlyGly (K)
Scram +TB / scr poly mock	E9QPI5_K1118_M1	Pds5a	-0.093353	0.093353	0.98826	0.199659	0.541662	A0A0J9YV33;E9QPI5;Q6A026	12	A0A0J9YV33_MOUSE;E9QPI5_MOUSE;PDS5A_MOUSE	Sister chromatid cohesion protein PDS5 homolog A (Fragment);Sister chromatid cohesion protein PDS5 homolog A;Sister chromatid cohesion protein PDS5 homolog A	24	-6.26583	0.937342	Scram +TB	scr poly mock	0.00315205	mitotic sister chromatid cohesion;cell division,mitotic sister chromatid cohesion,negative regulation of DNA replication;cell division,DNA repair,mitotic sister chromatid cohesion,negative regulation of DNA replication	GlyGly (K)
Scram +TB / scr poly mock	D3Z6Z0_K41_M1	Snx3	0.192073	0.192073	0.988217	0.866791	0.541653	D3Z6Z0;D3Z789;O70492;Q78ZM0	12	D3Z6Z0_MOUSE;D3Z789_MOUSE;SNX3_MOUSE;Q78ZM0_MOUSE	Sorting nexin-3	10	14.2404	1.1424	Scram +TB	scr poly mock	0.0133701	;;endocytic recycling,heme biosynthetic process,hemoglobin biosynthetic process,intralumenal vesicle formation,late endosome to Golgi transport,membrane invagination,negative regulation of early endosome to late endosome transport,negative regulation of phagocytosis,negative regulation of protein catabolic process,negative regulation of protein transport,negative regulation of viral entry into ho…	GlyGly (K)
Scram +TB / scr poly mock	O08759_K706_M1	Ube3a	0.0837571	0.0837571	0.988148	0.209971	0.541629	A0A0J9YTX6;A0A0J9YUF2;A0A0J9YUK0;A0A0J9YUY4;A0A0J9YV26;A0A0J9YVG1;A0A140LHS2;A0A140LI50;O08759	12	A0A0J9YTX6_MOUSE;A0A0J9YUF2_MOUSE;A0A0J9YUK0_MOUSE;A0A0J9YUY4_MOUSE;A0A0J9YV26_MOUSE;A0A0J9YVG1_MOUSE;A0A140LHS2_MOUSE;A0A140LI50_MOUSE;UBE3A_MOUSE	Ubiquitin-protein ligase E3A (Fragment);Ubiquitin-protein ligase E3A (Fragment);Ubiquitin-protein ligase E3A (Fragment);Ubiquitin-protein ligase E3A (Fragment);Ubiquitin-protein ligase E3A (Fragment);Ubiquitin-protein ligase E3A (Fragment);Ubiquitin-protein ligase E3A (Fragment);Ubiquitin-protein ligase E3A (Fragment);Ubiquitin-protein ligase E3A	38	5.97744	1.05977	Scram +TB	scr poly mock	0.00325821	;;;;;;;;androgen receptor signaling pathway,cellular response to brain-derived neurotrophic factor stimulus,negative regulation of dendritic spine morphogenesis,ovarian follicle development,positive regulation of Golgi lumen acidification,positive regulation of phosphatidylinositol 3-kinase signaling,positive regulation of protein ubiquitination,positive regulation of transcription from RNA polym…	GlyGly (K)
Scram +TB / scr poly mock	P06795_K1025_M1	Abcb1b	-0.23648	0.23648	0.988094	0.522941	0.541611	A0A0G2JF49;A0A0G2JGL4;P06795	12	A0A0G2JF49_MOUSE;A0A0G2JGL4_MOUSE;MDR1B_MOUSE	ATP-dependent translocase ABCB1 (Fragment);ATP-dependent translocase ABCB1;ATP-dependent translocase ABCB1	46	-15.1186	0.848814	Scram +TB	scr poly mock	-0.00821867	;;ceramide translocation,establishment of endothelial blood-brain barrier,phospholipid translocation,response to drug,Sertoli cell barrier remodeling	GlyGly (K)
Scram +TB / scr poly mock	G3X9H5_K944_M1	Htt	-0.432634	0.432634	0.98811	0.435874	0.541611	G3X9H5;P42859	12	G3X9H5_MOUSE;HD_MOUSE	Huntingtin	54	-25.9092	0.740908	Scram +TB	scr poly mock	-0.00677312	establishment of mitotic spindle orientation,Golgi organization,negative regulation of extrinsic apoptotic signaling pathway,positive regulation of aggrephagy,positive regulation of apoptotic process,positive regulation of mitophagy,positive regulation of cilium assembly,positive regulation of inositol 1,4,5-trisphosphate-sensitive calcium-release channel activity,positive regulation of lipophagy…	GlyGly (K)
Scram +TB / scr poly mock	A0A0A0MQK0_K81_M1	Cybc1	-0.326723	0.326723	0.988052	0.466375	0.541607	A0A0A0MQK0;E9Q3W5;Q3TYS2;X1WI15	12	A0A0A0MQK0_MOUSE;E9Q3W5_MOUSE;CYBC1_MOUSE;X1WI15_MOUSE	Cytochrome b-245 chaperone 1 (Fragment);Cytochrome b-245 chaperone 1 (Fragment);Cytochrome b-245 chaperone 1;Cytochrome b-245 chaperone 1 (Fragment)	8	-20.2654	0.797346	Scram +TB	scr poly mock	-0.00737147	;;innate immune response,respiratory burst after phagocytosis;	GlyGly (K)
Scram +TB / scr poly mock	Q5SWU9_K1434_M1	Acaca	-0.132792	0.132792	0.987988	0.52891	0.541583	A0A0R4J1S9;Q5SWU9;V9GWR9;V9GWS0;V9GWS1;V9GXY1	12	A0A0R4J1S9_MOUSE;ACACA_MOUSE;V9GWR9_MOUSE;V9GWS0_MOUSE;V9GWS1_MOUSE;V9GXY1_MOUSE	Acetyl-CoA carboxylase 1 (Fragment);Acetyl-CoA carboxylase 1;Acetyl-CoA carboxylase 1 (Fragment);Acetyl-CoA carboxylase 1 (Fragment);Acetyl-CoA carboxylase 1 (Fragment);Acetyl-CoA carboxylase 1 (Fragment)	47	-8.79351	0.912065	Scram +TB	scr poly mock	0.00833264	;acetyl-CoA metabolic process,cellular response to prostaglandin E stimulus,fatty acid biosynthetic process,lipid homeostasis,lipid metabolic process,malonyl-CoA biosynthetic process,protein homotetramerization,protein metabolic process,response to organic cyclic compound,tissue homeostasis;;;;fatty acid biosynthetic process	GlyGly (K)
Scram +TB / scr poly mock	D3Z7R9_K529_M1	Ccpg1	-0.0012151	0.0012151	0.987966	0.363553	0.541576	D3Z5G5;D3Z7R9;G3UVW4;Q640L3	12	D3Z5G5_MOUSE;D3Z7R9_MOUSE;G3UVW4_MOUSE;CCPG1_MOUSE	Cell cycle progression protein 1 (Fragment);Cell cycle progression protein 1;Cell cycle progression protein 1;Cell cycle progression protein 1	9	-0.0841886	0.999158	Scram +TB	scr poly mock	-0.00576303	regulation of Rho guanyl-nucleotide exchange factor activity;regulation of Rho guanyl-nucleotide exchange factor activity;regulation of Rho guanyl-nucleotide exchange factor activity;cell cycle,positive regulation of cell cycle,positive regulation of cell proliferation,positive regulation of transcription from RNA polymerase II promoter,regulation of Rho guanyl-nucleotide exchange factor activity	GlyGly (K)
Scram +TB / scr poly mock	G3X9B1_K627_M1	Heatr1	0.120066	0.120066	0.987913	0.44145	0.54157	A0A1Y7VNG8;A0A1Y7VNI1;G3X9B1	12	A0A1Y7VNG8_MOUSE;A0A1Y7VNI1_MOUSE;G3X9B1_MOUSE	HEAT repeat-containing 1;HEAT repeat-containing 1 (Fragment);HEAT repeat-containing 1	55	8.67847	1.08678	Scram +TB	scr poly mock	0.0069763	maturation of SSU-rRNA from tricistronic rRNA transcript (SSU-rRNA, 5.8S rRNA, LSU-rRNA),positive regulation of rRNA processing,positive regulation of transcription from RNA polymerase I promoter;maturation of SSU-rRNA from tricistronic rRNA transcript (SSU-rRNA, 5.8S rRNA, LSU-rRNA),positive regulation of rRNA processing,positive regulation of transcription from RNA polymerase I promoter;maturat…	GlyGly (K)
Scram +TB / scr poly mock	Q8VDN2_K21_M1	Atp1a1	0.0672315	0.0672315	0.9879	0.5222	0.54157	Q8VDN2	12	AT1A1_MOUSE	Sodium/potassium-transporting ATPase subunit alpha-1	70	4.77042	1.0477	Scram +TB	scr poly mock	0.00836191	cellular potassium ion homeostasis,cellular response to mechanical stimulus,cellular response to steroid hormone stimulus,cellular sodium ion homeostasis,membrane hyperpolarization,membrane repolarization,negative regulation of glucocorticoid biosynthetic process,negative regulation of heart contraction,positive regulation of heart contraction,positive regulation of striated muscle contraction,po…	GlyGly (K)
Scram +TB / scr poly mock	A9JEI5_K166_M1	Tollip	-0.00342661	0.00342661	0.987948	0.261587	0.54157	A9JEI5;F7AT44;Q8C5G6;Q9QZ06	12	A9JEI5_MOUSE;F7AT44_MOUSE;Q8C5G6_MOUSE;TOLIP_MOUSE	Toll-interacting protein	6	-0.237233	0.997628	Scram +TB	scr poly mock	-0.00413829	autophagy,inflammatory response,innate immune response;autophagy,inflammatory response,innate immune response;;autophagy,epithelial cell differentiation,inflammatory response,innate immune response,interleukin-1-mediated signaling pathway,phosphorylation,positive regulation of protein sumoylation,protein localization to endosome,signal transduction,ubiquitin-dependent protein catabolic process	GlyGly (K)
Scram +TB / scr poly mock	D3Z039_K248_M1	Tnip2	-0.232419	0.232419	0.987946	0.275828	0.54157	D3Z039;Q80VZ7;Q99JG7	12	D3Z039_MOUSE;Q80VZ7_MOUSE;TNIP2_MOUSE	TNFAIP3-interacting protein 2	5	-14.8794	0.851206	Scram +TB	scr poly mock	0.0043752	;;apoptotic process,CD40 signaling pathway,cellular response to lipopolysaccharide,I-kappaB kinase/NF-kappaB signaling,inflammatory response,interleukin-1-mediated signaling pathway,negative regulation of endothelial cell apoptotic process,positive regulation of B cell activation,positive regulation of I-kappaB kinase/NF-kappaB signaling,positive regulation of macrophage activation,positive regul…	GlyGly (K)
Scram +TB / scr poly mock	Q9QWR8_K362_M1	Naga	0.0809878	0.0809878	0.987798	0.587019	0.541548	A0A2R8VHC0;A0A2R8VHH9;A0A2R8VHJ3;A0A2R8VHU7;A0A2R8VK50;A0A2R8W742;Q3UZX5;Q9QWR8	12	A0A2R8VHC0_MOUSE;A0A2R8VHH9_MOUSE;A0A2R8VHJ3_MOUSE;A0A2R8VHU7_MOUSE;A0A2R8VK50_MOUSE;A0A2R8W742_MOUSE;Q3UZX5_MOUSE;NAGAB_MOUSE	Alpha-galactosidase (Fragment);Alpha-galactosidase (Fragment);Alpha-N-acetylgalactosaminidase;Alpha-galactosidase (Fragment);Alpha-N-acetylgalactosaminidase;Alpha-N-acetylgalactosaminidase (Fragment);Alpha-galactosidase;Alpha-N-acetylgalactosaminidase	15	5.7742	1.05774	Scram +TB	scr poly mock	0.00926862	carbohydrate metabolic process;carbohydrate metabolic process;carbohydrate metabolic process;carbohydrate metabolic process;;carbohydrate metabolic process;carbohydrate metabolic process;carbohydrate catabolic process,glycolipid catabolic process,glycoside catabolic process,glycosylceramide catabolic process,oligosaccharide metabolic process	GlyGly (K)
Scram +TB / scr poly mock	A2AWI5_K51_M1	Nup188	-0.0646476	0.0646476	0.987829	0.406972	0.541548	A2AWI5;F2Z4A7;J3JSA4;Q6ZQH8	12	A2AWI5_MOUSE;F2Z4A7_MOUSE;J3JSA4_MOUSE;NU188_MOUSE	Nucleoporin NUP188 homolog	37	-4.38212	0.956179	Scram +TB	scr poly mock	0.00654402	mRNA transport,protein transport;mRNA transport,protein transport;mRNA transport,protein transport;mRNA transport,protein import into nucleus,RNA export from nucleus	GlyGly (K)
Scram +TB / scr poly mock	A2A9X5_K106_M1	Nt5c	-0.166832	0.166832	0.98782	0.44114	0.541548	A2A9X5;Q9JM14	12	A2A9X5_MOUSE;NT5C_MOUSE	5'(3')-deoxyribonucleotidase, cytosolic type;5'(3')-deoxyribonucleotidase, cytosolic type	3	-10.9204	0.890796	Scram +TB	scr poly mock	0.00710391	deoxyribonucleotide catabolic process;deoxyribonucleotide catabolic process,dephosphorylation,pyrimidine deoxyribonucleotide catabolic process	GlyGly (K)
Scram +TB / scr poly mock	Q8VCH6_K367_M1	Dhcr24	-0.0180413	0.0180413	0.987626	0.780061	0.541499	Q8VCH6	12	DHC24_MOUSE	Delta(24)-sterol reductase	22	-1.24274	0.987573	Scram +TB	scr poly mock	0.0125267	amyloid precursor protein catabolic process,cholesterol biosynthetic process,cholesterol metabolic process,male genitalia development,membrane organization,negative regulation of apoptotic process,negative regulation of cell proliferation,negative regulation of cysteine-type endopeptidase activity involved in apoptotic process,oxidation-reduction process,plasminogen activation,protein localizatio…	GlyGly (K)
Scram +TB / scr poly mock	A0A0A6YWC8_K282_M1	Vim	-0.0284131	0.0284131	0.987674	0.450469	0.541499	A0A0A6YWC8;A2AKJ2;P20152	12	A0A0A6YWC8_MOUSE;A2AKJ2_MOUSE;VIME_MOUSE	Vimentin;Vimentin (Fragment);Vimentin	85	-1.95018	0.980498	Scram +TB	scr poly mock	0.00720391	;;astrocyte development,Bergmann glial cell differentiation,cellular response to interferon-gamma,cellular response to lipopolysaccharide,cellular response to muramyl dipeptide,intermediate filament-based process,intermediate filament organization,lens fiber cell development,negative regulation of neuron projection development,positive regulation of collagen biosynthetic process,positive regulati…	GlyGly (K)
Scram +TB / scr poly mock	G5E8H3_K285_M1	Ikzf1	-0.0946879	0.0946879	0.98768	0.516263	0.541499	G5E8H3;Q03267;Q5SWT6;Q5SWT7;Q5SWT9;Q5SWU0;Q8C9X3	12	G5E8H3_MOUSE;IKZF1_MOUSE;Q5SWT6_MOUSE;Q5SWT7_MOUSE;Q5SWT9_MOUSE;Q5SWU0_MOUSE;Q8C9X3_MOUSE	DNA-binding protein Ikaros;DNA-binding protein Ikaros;DNA-binding protein Ikaros (Fragment);DNA-binding protein Ikaros (Fragment);DNA-binding protein Ikaros;DNA-binding protein Ikaros;DNA-binding protein Ikaros	5	-6.35252	0.936475	Scram +TB	scr poly mock	-0.0083	erythrocyte differentiation,lymphocyte differentiation;amacrine cell differentiation,B cell differentiation,cell cycle,chromatin organization,erythrocyte differentiation,establishment of protein localization,forebrain development,gland development,hemopoiesis,lymph node development,lymphocyte differentiation,natural killer cell differentiation,negative regulation of transcription, DNA-templated,n…	GlyGly (K)
Scram +TB / scr poly mock	P25206_K35_M1	Mcm3	-0.197987	0.197987	0.98757	0.282778	0.541499	P25206	12	MCM3_MOUSE	DNA replication licensing factor MCM3	25	-12.8234	0.871766	Scram +TB	scr poly mock	0.00478947	DNA strand elongation involved in DNA replication,double-strand break repair via break-induced replication,mitotic DNA replication initiation,pre-replicative complex assembly involved in nuclear cell cycle DNA replication	GlyGly (K)
Scram +TB / scr poly mock	A8Y5J3_K396_M1	Ints11	-0.476506	0.476506	0.987618	0.382342	0.541499	A8Y5J3;D6RH69;Q9CWS4	12	A8Y5J3_MOUSE;D6RH69_MOUSE;INT11_MOUSE	Integrator complex subunit 11	8	-28.1284	0.718716	Scram +TB	scr poly mock	0.00616428	;;snRNA processing	GlyGly (K)
Scram +TB / scr poly mock	F6Z1R4_K35_M1	Cltc	0.0143133	0.0143133	0.987537	0.662142	0.541497	F6Z1R4;Q5SXR6;Q68FD5	12	F6Z1R4_MOUSE;Q5SXR6_MOUSE;CLH1_MOUSE	Clathrin heavy chain 1 (Fragment);Clathrin heavy chain;Clathrin heavy chain 1	108	0.997061	1.00997	Scram +TB	scr poly mock	-0.010675	autophagy,intracellular protein transport,vesicle-mediated transport;autophagy,intracellular protein transport,vesicle-mediated transport;amyloid-beta clearance by transcytosis,autophagy,cell division,clathrin coat assembly,clathrin-dependent endocytosis,Golgi organization,intracellular protein transport,mitotic cell cycle,mitotic spindle assembly,negative regulation of hyaluronan biosynthetic pr…	GlyGly (K)
Scram +TB / scr poly mock	Q8CGA3_K409_M2	Slc43a2	-0.0582934	0.0582934	0.98743	0.242364	0.541489	Q5ND23;Q5ND24;Q5ND25;Q8CGA3	12	Q5ND23_MOUSE;Q5ND24_MOUSE;Q5ND25_MOUSE;LAT4_MOUSE	Large neutral amino acids transporter small subunit 4 (Fragment);Large neutral amino acids transporter small subunit 4 (Fragment);Large neutral amino acids transporter small subunit 4 (Fragment);Large neutral amino acids transporter small subunit 4	18	-3.96005	0.9604	Scram +TB	scr poly mock	-0.00399453	;;;L-amino acid transport,negative regulation of amino acid transport,negative regulation of leucine import,neutral amino acid transport	GlyGly (K)
Scram +TB / scr poly mock	Q99KJ8_K119_M1	Dctn2	-0.159442	0.159442	0.987449	0.442439	0.541489	Q99KJ8	12	DCTN2_MOUSE	Dynactin subunit 2	18	-10.4629	0.895371	Scram +TB	scr poly mock	-0.00719218	melanosome transport,mitotic cell cycle,mitotic metaphase plate congression,mitotic spindle organization,protein localization to centrosome	GlyGly (K)
Scram +TB / scr poly mock	Q8VC10_K332_M1	Osgin1	-0.160339	0.160339	0.987379	0.486178	0.541489	A0A1D5RMD7;D3YWF1;D3YYR6;Q8VC10	12	A0A1D5RMD7_MOUSE;D3YWF1_MOUSE;D3YYR6_MOUSE;OSGI1_MOUSE	Oxidative stress-induced growth inhibitor 1 (Fragment);Oxidative stress-induced growth inhibitor 1;Oxidative stress-induced growth inhibitor 1 (Fragment);Oxidative stress-induced growth inhibitor 1	6	-10.5185	0.894815	Scram +TB	scr poly mock	0.00796392	negative regulation of cell growth,positive regulation of apoptotic process;negative regulation of cell growth,positive regulation of apoptotic process;negative regulation of cell growth,positive regulation of apoptotic process;cell differentiation,negative regulation of cell growth,positive regulation of apoptotic process,regulation of apoptotic process,regulation of cell migration,regulation of…	GlyGly (K)
Scram +TB / scr poly mock	A0A140LHY3_K89_M1	Mcoln1	-0.610976	0.610976	0.987372	0.595725	0.541489	A0A140LHK5;A0A140LHW6;A0A140LHY3;A0A140LI94;E0CZ07;Q99J21	12	A0A140LHK5_MOUSE;A0A140LHW6_MOUSE;A0A140LHY3_MOUSE;A0A140LI94_MOUSE;E0CZ07_MOUSE;MCLN1_MOUSE	Mucolipin-1 (Fragment);Mucolipin-1 (Fragment);Mucolipin-1 (Fragment);Mucolipin-1 (Fragment);Mucolipin-1 (Fragment);Mucolipin-1	5	-34.5246	0.654754	Scram +TB	scr poly mock	0.00992015	;;;;;adaptive immune response,autophagosome maturation,calcium ion transmembrane transport,cation transmembrane transport,cellular response to calcium ion,cellular response to pH,endosomal transport,phagosome maturation,protein homotetramerization,release of sequestered calcium ion into cytosol	GlyGly (K)
Scram +TB / scr poly mock	A0A0R4J0I9_K486_M1	Lrp1	-0.199247	0.199247	0.987275	0.523128	0.541447	A0A0R4J0I9;D3Z5M3;F6UAC8;F6XU19;Q3U5J2;Q91ZX7	12	A0A0R4J0I9_MOUSE;D3Z5M3_MOUSE;F6UAC8_MOUSE;F6XU19_MOUSE;Q3U5J2_MOUSE;LRP1_MOUSE	Prolow-density lipoprotein receptor-related protein 1;Prolow-density lipoprotein receptor-related protein 1;Prolow-density lipoprotein receptor-related protein 1 (Fragment);Prolow-density lipoprotein receptor-related protein 1 (Fragment);Prolow-density lipoprotein receptor-related protein 1;Prolow-density lipoprotein receptor-related protein 1	168	-12.8995	0.871005	Scram +TB	scr poly mock	-0.00863414	aging,amyloid-beta clearance by cellular catabolic process,amyloid-beta clearance by transcytosis,cell proliferation,cellular lipid catabolic process,cerebral cortex development,chemoattraction of axon,lipoprotein metabolic process,negative regulation of cytosolic calcium ion concentration,negative regulation of focal adhesion assembly,negative regulation of neuron apoptotic process,negative regu…	GlyGly (K)
Scram +TB / scr poly mock	A0A0R4J073_K148_M1	Uimc1	-0.127804	0.127804	0.987111	0.353872	0.541397	A0A0R4J073;A0A0R4J183;E9PWM5;E9Q577;Q5U5Q9	12	A0A0R4J073_MOUSE;A0A0R4J183_MOUSE;E9PWM5_MOUSE;E9Q577_MOUSE;UIMC1_MOUSE	BRCA1-A complex subunit RAP80	16	-8.47763	0.915224	Scram +TB	scr poly mock	-0.00593975	double-strand break repair,histone H2A K63-linked deubiquitination,negative regulation of transcription, DNA-templated,positive regulation of DNA repair,response to ionizing radiation,signal transduction involved in G2 DNA damage checkpoint;chromatin organization,double-strand break repair;chromatin organization,double-strand break repair;chromatin organization,double-strand break repair;double-s…	GlyGly (K)
Scram +TB / scr poly mock	P84091_K203_M1	Ap2m1	-0.621953	0.621953	0.987041	0.449031	0.541369	A0A338P6T4;A0A338P798;P84091;Q3TWV4	12	A0A338P6T4_MOUSE;A0A338P798_MOUSE;AP2M1_MOUSE;Q3TWV4_MOUSE	AP-2 complex subunit mu (Fragment);AP-2 complex subunit mu;AP-2 complex subunit mu;AP-2 complex subunit mu	33	-35.0209	0.649791	Scram +TB	scr poly mock	-0.00764312	intracellular protein transport,vesicle-mediated transport;;clathrin-dependent endocytosis,endocytosis,intracellular protein transport,negative regulation of protein localization to plasma membrane,positive regulation of receptor internalization,positive regulation of synaptic vesicle endocytosis,postsynaptic neurotransmitter receptor internalization,macromolecular complex assembly,receptor inter…	GlyGly (K)
Scram +TB / scr poly mock	A0A1W2P7T2_K74_M1	Cdc34	0.464446	0.464446	0.986735	0.353528	0.54127	A0A1W2P7T2;A0A1W2P7U1;A0A1W2P7U9;A0A1W2P861;A0A1W2P892;A0A1W2P8B1;Q8CFI2	12	A0A1W2P7T2_MOUSE;A0A1W2P7U1_MOUSE;A0A1W2P7U9_MOUSE;A0A1W2P861_MOUSE;A0A1W2P892_MOUSE;A0A1W2P8B1_MOUSE;UB2R1_MOUSE	Ubiquitin-conjugating enzyme E2 R1 (Fragment);Ubiquitin-conjugating enzyme E2 R1;Ubiquitin-conjugating enzyme E2 R1 (Fragment);Ubiquitin-conjugating enzyme E2 R1 (Fragment);Ubiquitin-conjugating enzyme E2 R1 (Fragment);Ubiquitin-conjugating enzyme E2 R1 (Fragment);Ubiquitin-conjugating enzyme E2 R1	5	37.9788	1.37979	Scram +TB	scr poly mock	0.00613111	;;;;;;cell cycle,cellular response to interferon-beta,negative regulation of cAMP-mediated signaling,positive regulation of inclusion body assembly,positive regulation of neuron apoptotic process,proteasome-mediated ubiquitin-dependent protein catabolic process,protein K48-linked ubiquitination,protein monoubiquitination,protein polyubiquitination,protein ubiquitination,ubiquitin-dependent protei…	GlyGly (K)
Scram +TB / scr poly mock	A1BN54_K431_M1	Actn1	0.0714395	0.0714395	0.986713	0.543368	0.54127	A1BN54;Q7TPR4	12	A1BN54_MOUSE;ACTN1_MOUSE	Alpha actinin 1a;Alpha-actinin-1	38	5.07646	1.05076	Scram +TB	scr poly mock	0.00955968	actin crosslink formation,actin filament bundle assembly;actin crosslink formation,actin filament bundle assembly,actin filament network formation,actin filament organization,cortical cytoskeleton organization,focal adhesion assembly,negative regulation of cellular component movement,platelet formation,platelet morphogenesis	GlyGly (K)
Scram +TB / scr poly mock	A0A5F8MPP4_K1081_M1	Usp25	-0.0448307	0.0448307	0.986706	0.105188	0.54127	A0A5F8MPP4;P57080	12	A0A5F8MPP4_MOUSE;UBP25_MOUSE	Ubiquitin carboxyl-terminal hydrolase 25	40	-3.05964	0.969404	Scram +TB	scr poly mock	0.00182102	protein deubiquitination,ubiquitin-dependent protein catabolic process;negative regulation of ERAD pathway,protein deubiquitination,protein K48-linked deubiquitination,protein K63-linked deubiquitination,ubiquitin-dependent protein catabolic process	GlyGly (K)
Scram +TB / scr poly mock	Q8R3P6_K386_M1	Ints14	-0.267173	0.267173	0.986755	0.282016	0.54127	Q8R3P6	12	INT14_MOUSE	Integrator complex subunit 14	8	-16.9054	0.830946	Scram +TB	scr poly mock	0.00488088	snRNA 3'-end processing	GlyGly (K)
Scram +TB / scr poly mock	A0A571BEI3_K246_M2	Gnas	0.0328322	0.0328322	0.986604	0.819247	0.541244	A0A571BDL4;A0A571BE25;A0A571BE38;A0A571BEG2;A0A571BEI3;A0A571BEM2;A0A571BGH5;A2A610;A6PW70;A6PW71;P63094;Q6R0H6;Q6R0H7;Q9Z0F1;Z4YKV1	12	A0A571BDL4_MOUSE;A0A571BE25_MOUSE;A0A571BE38_MOUSE;A0A571BEG2_MOUSE;A0A571BEI3_MOUSE;A0A571BEM2_MOUSE;A0A571BGH5_MOUSE;A2A610_MOUSE;A6PW70_MOUSE;A6PW71_MOUSE;GNAS2_MOUSE;ALEX_MOUSE;GNAS1_MOUSE;GNAS3_MOUSE;Z4YKV1_MOUSE	Guanine nucleotide-binding protein G(s) subunit alpha isoforms short;Guanine nucleotide-binding protein G(s) subunit alpha isoforms short (Fragment);Guanine nucleotide-binding protein G(s) subunit alpha isoforms short;Guanine nucleotide-binding protein G(s) subunit alpha isoforms short (Fragment);Guanine nucleotide-binding protein G(s) subunit alpha isoforms short;Guanine nucleotide-binding prote…	26	2.30185	1.02302	Scram +TB	scr poly mock	-0.0142124	G-protein coupled receptor signaling pathway;G-protein coupled receptor signaling pathway;;G-protein coupled receptor signaling pathway;G-protein coupled receptor signaling pathway;G-protein coupled receptor signaling pathway;;G-protein coupled receptor signaling pathway;response to parathyroid hormone;response to parathyroid hormone;adenylate cyclase-activating adrenergic receptor signaling path…	GlyGly (K)
Scram +TB / scr poly mock	O70479_K67_M1	Tnfaip1	0.0495918	0.0495918	0.986581	0.233494	0.541243	O70479	12	BACD2_MOUSE	BTB/POZ domain-containing adapter for CUL3-mediated RhoA degradation protein 2	7	3.4972	1.03497	Scram +TB	scr poly mock	0.00410652	cell migration,DNA replication,immune response,negative regulation of Rho protein signal transduction,positive regulation of DNA replication,proteasome-mediated ubiquitin-dependent protein catabolic process,protein homooligomerization,protein ubiquitination,stress fiber assembly	GlyGly (K)
Scram +TB / scr poly mock	O88623_K522_M1	Usp2	0.0195083	0.0195083	0.986584	0.260862	0.541243	H3BLH3;H3BLN9;O88623	12	H3BLH3_MOUSE;H3BLN9_MOUSE;UBP2_MOUSE	Ubiquitin carboxyl-terminal hydrolase 2;Ubiquitin carboxyl-terminal hydrolase 2 (Fragment);Ubiquitin carboxyl-terminal hydrolase 2	6	1.36139	1.01361	Scram +TB	scr poly mock	-0.00460596	;;cell cycle,circadian behavior,circadian regulation of gene expression,entrainment of circadian clock by photoperiod,locomotor rhythm,muscle organ development,negative regulation of calcium ion transport,negative regulation of skeletal muscle tissue development,negative regulation of transcription from RNA polymerase II promoter,positive regulation of mitotic cell cycle,positive regulation of sk…	GlyGly (K)
Scram +TB / scr poly mock	A0A0R4J0S4_K683_M1	Llgl1	0.418233	0.418233	0.986529	0.638591	0.541224	A0A0R4J0S4;Q80Y17	12	A0A0R4J0S4_MOUSE;L2GL1_MOUSE	Lethal(2) giant larvae protein homolog 1	5	33.629	1.33629	Scram +TB	scr poly mock	-0.0117677	cortical actin cytoskeleton organization,exocytosis,macromolecular complex assembly;axonogenesis,brain development,cortical actin cytoskeleton organization,establishment of spindle orientation,exocytosis,Golgi to plasma membrane transport,maintenance of apical/basal cell polarity,macromolecular complex assembly,regulation of establishment or maintenance of cell polarity,regulation of Notch signal…	GlyGly (K)
Scram +TB / scr poly mock	A0A140LHA2_K216_M1	Bub3	0.0961524	0.0961524	0.986487	0.396927	0.541224	A0A140LHA2;A0A140LI47;A0A140LIM5;A0A140LJ21;Q9WVA3	12	A0A140LHA2_MOUSE;A0A140LI47_MOUSE;A0A140LIM5_MOUSE;A0A140LJ21_MOUSE;BUB3_MOUSE	Mitotic checkpoint protein BUB3;Mitotic checkpoint protein BUB3;Mitotic checkpoint protein BUB3;Mitotic checkpoint protein BUB3 (Fragment);Mitotic checkpoint protein BUB3	10	6.89189	1.06892	Scram +TB	scr poly mock	-0.007149	;;;;attachment of spindle microtubules to kinetochore,cell division,chromosome segregation,meiotic cell cycle,mitotic sister chromatid segregation,mitotic spindle assembly checkpoint,protein localization to kinetochore,regulation of chromosome segregation	GlyGly (K)
Scram +TB / scr poly mock	A0A494BA44_K93_M1	Rela	-0.249498	0.249498	0.98654	0.675565	0.541224	A0A494B901;A0A494BA44;Q04207;Q4U113	12	A0A494B901_MOUSE;A0A494BA44_MOUSE;TF65_MOUSE;Q4U113_MOUSE	Transcription factor p65 (Fragment);Transcription factor p65;Transcription factor p65;NF-kB RelA splice variant 1	3	-15.8811	0.841189	Scram +TB	scr poly mock	-0.0119973	positive regulation of NF-kappaB transcription factor activity;positive regulation of NF-kappaB transcription factor activity;acetaldehyde metabolic process,aging,animal organ morphogenesis,cellular response to angiotensin,cellular response to hepatocyte growth factor stimulus,cellular response to hydrogen peroxide,cellular response to interleukin-1,cellular response to interleukin-6,cellular res…	GlyGly (K)
Scram +TB / scr poly mock	D3Z7B5_K40_M1	Cip2a	-0.403632	0.403632	0.986234	0.615376	0.541136	D3Z7B5;Q8BWY9	12	D3Z7B5_MOUSE;CIP2A_MOUSE	Protein CIP2A	8	-24.4047	0.755953	Scram +TB	scr poly mock	-0.0110651	;positive regulation of neural precursor cell proliferation,spermatogenesis	GlyGly (K)
Scram +TB / scr poly mock	Q91W86_K469_M1	Vps11	-0.3242	0.3242	0.986134	0.50694	0.541093	A0A1L1SQ62;A0A1L1SRH3;A0A1L1STI8;A0A1L1SV27;Q91W86	12	A0A1L1SQ62_MOUSE;A0A1L1SRH3_MOUSE;A0A1L1STI8_MOUSE;A0A1L1SV27_MOUSE;VPS11_MOUSE	Vacuolar protein sorting-associated protein 11 homolog;Vacuolar protein sorting-associated protein 11 homolog;Vacuolar protein sorting-associated protein 11 homolog (Fragment);Vacuolar protein sorting-associated protein 11 homolog (Fragment);Vacuolar protein sorting-associated protein 11 homolog	43	-20.1259	0.798741	Scram +TB	scr poly mock	0.00912707	;;;;autophagy,endosomal vesicle fusion,endosome organization,endosome to lysosome transport,intracellular protein transport,positive regulation of cellular protein catabolic process,positive regulation of early endosome to late endosome transport,regulation of organelle assembly,regulation of SNARE complex assembly,toxin transport,vacuole organization,vesicle docking involved in exocytosis	GlyGly (K)
Scram +TB / scr poly mock	D3YUP0_K423_M1	Vps8	-0.0334172	0.0334172	0.986122	0.780436	0.541089	A0A338P780;D3YUP0;D3Z2G2;F6ZLN8;F7A250;F8WI64;Q0P5W1	12	A0A338P780_MOUSE;D3YUP0_MOUSE;D3Z2G2_MOUSE;F6ZLN8_MOUSE;F7A250_MOUSE;F8WI64_MOUSE;VPS8_MOUSE	Vacuolar protein sorting-associated protein 8 homolog (Fragment);Vacuolar protein sorting-associated protein 8 homolog;Vacuolar protein sorting-associated protein 8 homolog (Fragment);Vacuolar protein sorting-associated protein 8 homolog (Fragment);Vacuolar protein sorting-associated protein 8 homolog (Fragment);Vacuolar protein sorting-associated protein 8 homolog;Vacuolar protein sorting-associ…	39	-2.28968	0.977103	Scram +TB	scr poly mock	-0.0140148	;;;;;;endosomal vesicle fusion	GlyGly (K)
Scram +TB / scr poly mock	Q68FH4_K258_M1	Galk2	-0.0268844	0.0268844	0.986077	0.480738	0.541071	B7ZCT3;B7ZCT4;B7ZCT5;D6RJ57;Q68FH4;Q8BUU7	12	B7ZCT3_MOUSE;B7ZCT4_MOUSE;B7ZCT5_MOUSE;D6RJ57_MOUSE;GALK2_MOUSE;Q8BUU7_MOUSE	N-acetylgalactosamine kinase (Fragment);N-acetylgalactosamine kinase (Fragment);N-acetylgalactosamine kinase (Fragment);N-acetylgalactosamine kinase;N-acetylgalactosamine kinase;N-acetylgalactosamine kinase	21	-1.84623	0.981538	Scram +TB	scr poly mock	0.00867759	galactose metabolic process;;galactose metabolic process;;galactose metabolic process;galactose metabolic process	GlyGly (K)
Scram +TB / scr poly mock	O70481_K599_M1	Ubr1	-0.468163	0.468163	0.986016	0.681571	0.541046	O70481	12	UBR1_MOUSE	E3 ubiquitin-protein ligase UBR1	19	-27.7115	0.722885	Scram +TB	scr poly mock	0.0126168	cellular response to leucine,negative regulation of TOR signaling,protein ubiquitination,ubiquitin-dependent protein catabolic process,ubiquitin-dependent protein catabolic process via the N-end rule pathway	GlyGly (K)
Scram +TB / scr poly mock	Q99KJ8_K156_M1	Dctn2	-0.192284	0.192284	0.985999	0.340124	0.54104	Q99KJ8	12	DCTN2_MOUSE	Dynactin subunit 2	18	-12.4781	0.875219	Scram +TB	scr poly mock	0.00627589	melanosome transport,mitotic cell cycle,mitotic metaphase plate congression,mitotic spindle organization,protein localization to centrosome	GlyGly (K)
Scram +TB / scr poly mock	Q3TWW8_K101_M1	Srsf6	-0.368954	0.368954	0.985976	0.806046	0.541029	A0A0A6YXX6;Q3TWW8	12	A0A0A6YXX6_MOUSE;SRSF6_MOUSE	Serine/arginine-rich-splicing factor 6;Serine/arginine-rich splicing factor 6	5	-22.5656	0.774344	Scram +TB	scr poly mock	0.0147166	;alternative mRNA splicing, via spliceosome,mRNA cis splicing, via spliceosome,mRNA splice site selection,negative regulation of cell death,negative regulation of gene expression,negative regulation of keratinocyte differentiation,negative regulation of mRNA splicing, via spliceosome,negative regulation of type B pancreatic cell apoptotic process,positive regulation of epithelial cell proliferati…	GlyGly (K)
Scram +TB / scr poly mock	F8WI31_K113_M1	Plrg1	-0.0472313	0.0472313	0.985753	0.234799	0.540955	D3Z4V1;F8WI31;Q922V4	12	D3Z4V1_MOUSE;F8WI31_MOUSE;PLRG1_MOUSE	Pleiotropic regulator 1	13	-3.22081	0.967792	Scram +TB	scr poly mock	0.00449871	;;mRNA splicing, via spliceosome,positive regulation of G1/S transition of mitotic cell cycle,protein localization to nucleus	GlyGly (K)
Scram +TB / scr poly mock	Q5DU37_K1998_M1	Zfyve26	-0.259174	0.259174	0.985693	0.326367	0.540935	A0A1W2P6J0;A0A1W2P6K6;Q5DU37	12	A0A1W2P6J0_MOUSE;A0A1W2P6K6_MOUSE;ZFY26_MOUSE	Zinc finger FYVE domain-containing protein 26;Zinc finger FYVE domain-containing protein 26 (Fragment);Zinc finger FYVE domain-containing protein 26	33	-16.4434	0.835566	Scram +TB	scr poly mock	-0.00605548	double-strand break repair via homologous recombination,mitotic cytokinesis;double-strand break repair via homologous recombination,mitotic cytokinesis;double-strand break repair via homologous recombination,mitotic cytokinesis,regulation of cytokinesis	GlyGly (K)
Scram +TB / scr poly mock	A0A1D5RLV7_K581_M1	Wdfy3	0.165066	0.165066	0.985667	0.485642	0.540924	A0A1D5RLV7;G3UY81;G3UYW1;Q6VNB8	12	A0A1D5RLV7_MOUSE;G3UY81_MOUSE;G3UYW1_MOUSE;WDFY3_MOUSE	WD repeat and FYVE domain-containing protein 3;WD repeat and FYVE domain-containing protein 3 (Fragment);WD repeat and FYVE domain-containing protein 3;WD repeat and FYVE domain-containing protein 3	67	12.1218	1.12122	Scram +TB	scr poly mock	-0.00929459	;;;aggrephagy,multicellular organism development	GlyGly (K)
Scram +TB / scr poly mock	A0A0R3P9C8_K344_M1	Ndufa9	-0.302898	0.302898	0.985511	0.265362	0.540871	A0A0R3P9C8;Q9DC69	12	A0A0R3P9C8_MOUSE;NDUA9_MOUSE	NADH dehydrogenase [ubiquinone] 1 alpha subcomplex subunit 9, mitochondrial;NADH dehydrogenase [ubiquinone] 1 alpha subcomplex subunit 9, mitochondrial	19	-18.9378	0.810622	Scram +TB	scr poly mock	-0.00499185	;circadian rhythm,mitochondrial respiratory chain complex I assembly,response to glucose,ubiquinone-6 biosynthetic process	GlyGly (K)
Scram +TB / scr poly mock	Q14AM7_K75_M1	NaN	-0.254127	0.254127	0.98549	0.465627	0.540866	Q14AM7	12	CP072_MOUSE	UPF0472 protein C16orf72 homolog	5	-16.1505	0.838495	Scram +TB	scr poly mock	-0.00876273		GlyGly (K)
Scram +TB / scr poly mock	Q8C129_K159_M1	Lnpep	-0.448935	0.448935	0.98546	0.41329	0.540863	Q8C129	12	LCAP_MOUSE	Leucyl-cystinyl aminopeptidase	33	-26.7417	0.732583	Scram +TB	scr poly mock	0.00786043	negative regulation of cold-induced thermogenesis,peptide catabolic process,protein catabolic process,proteolysis,SMAD protein signal transduction	GlyGly (K)
Scram +TB / scr poly mock	E9PUQ8_K720_M1	Dgkd	-0.179792	0.179792	0.985429	0.351498	0.540854	A0A087WP49;A0A087WP73;A0A087WQ75;E9PUQ8	12	A0A087WP49_MOUSE;A0A087WP73_MOUSE;A0A087WQ75_MOUSE;E9PUQ8_MOUSE	Diacylglycerol kinase, delta (Fragment);Diacylglycerol kinase, delta (Fragment);Diacylglycerol kinase, delta (Fragment);Diacylglycerol kinase	11	-11.717	0.88283	Scram +TB	scr poly mock	-0.00665666	;protein kinase C-activating G-protein coupled receptor signaling pathway;protein kinase C-activating G-protein coupled receptor signaling pathway;diacylglycerol metabolic process,endocytosis,glycerolipid metabolic process,intracellular signal transduction,lipid phosphorylation,negative regulation of protein kinase C signaling,phosphatidic acid biosynthetic process,positive regulation of clathrin…	GlyGly (K)
Scram +TB / scr poly mock	D3YZ62_K1207_M1	Myo5a	0.533719	0.533719	0.985375	0.789413	0.540835	B8JK05;D3YZ62;D3Z4J3;D6RFU0;F6TDE5;F6Z2S4;Q99104	12	B8JK05_MOUSE;D3YZ62_MOUSE;D3Z4J3_MOUSE;D6RFU0_MOUSE;F6TDE5_MOUSE;F6Z2S4_MOUSE;MYO5A_MOUSE	Unconventional myosin-Va (Fragment);Unconventional myosin-Va;Unconventional myosin-Va;Unconventional myosin-Va;Unconventional myosin-Va (Fragment);Unconventional myosin-Va (Fragment);Unconventional myosin-Va	27	44.7656	1.44766	Scram +TB	scr poly mock	-0.0151158	;;;;;;actin filament-based movement,actin filament organization,axo-dendritic protein transport,cellular response to insulin stimulus,chemical synaptic transmission,developmental pigmentation,endoplasmic reticulum localization,establishment of endoplasmic reticulum localization to postsynapse,exocytosis,hair follicle maturation,insulin secretion,locomotion involved in locomotory behavior,long-cha…	GlyGly (K)
Scram +TB / scr poly mock	Q68FH4_K234_M1	Galk2	-0.36859	0.36859	0.985113	0.452261	0.540743	B7ZCT3;B7ZCT4;B7ZCT5;D6RJ57;Q68FH4;Q8BUU7	12	B7ZCT3_MOUSE;B7ZCT4_MOUSE;B7ZCT5_MOUSE;D6RJ57_MOUSE;GALK2_MOUSE;Q8BUU7_MOUSE	N-acetylgalactosamine kinase (Fragment);N-acetylgalactosamine kinase (Fragment);N-acetylgalactosamine kinase (Fragment);N-acetylgalactosamine kinase;N-acetylgalactosamine kinase;N-acetylgalactosamine kinase	21	-22.5461	0.774539	Scram +TB	scr poly mock	-0.00874501	galactose metabolic process;;galactose metabolic process;;galactose metabolic process;galactose metabolic process	GlyGly (K)
Scram +TB / scr poly mock	Q8BTI9_K726_M1	Pik3cb	-0.114434	0.114434	0.98499	0.686554	0.540707	D3Z2Z7;Q8BTI9;S4R1S1	12	D3Z2Z7_MOUSE;PK3CB_MOUSE;S4R1S1_MOUSE	Phosphatidylinositol 4,5-bisphosphate 3-kinase catalytic subunit beta isoform (Fragment);Phosphatidylinositol 4,5-bisphosphate 3-kinase catalytic subunit beta isoform;Phosphatidylinositol 4,5-bisphosphate 3-kinase catalytic subunit beta isoform	29	-7.62551	0.923745	Scram +TB	scr poly mock	-0.0133473	phosphatidylinositol-mediated signaling,phosphatidylinositol phosphorylation;angiogenesis involved in wound healing,autophagy,cell migration,cellular calcium ion homeostasis,embryonic cleavage,endocytosis,endothelial cell proliferation,homophilic cell adhesion via plasma membrane adhesion molecules,phosphatidylinositol 3-kinase signaling,phosphatidylinositol-3-phosphate biosynthetic process,phosp…	GlyGly (K)
Scram +TB / scr poly mock	P55097_K287_M1	Ctsk	-0.155754	0.155754	0.984994	0.214459	0.540707	P55097	12	CATK_MOUSE	Cathepsin K	2	-10.2337	0.897663	Scram +TB	scr poly mock	-0.00418783	bone resorption,collagen catabolic process,immune response,intramembranous ossification,negative regulation of cartilage development,proteolysis involved in cellular protein catabolic process,thyroid hormone generation	GlyGly (K)
Scram +TB / scr poly mock	D3YY53_K157_M1	Nit1	0.0432704	0.0432704	0.98498	0.480246	0.540705	D3YY53;D3Z2Y2;D3Z3I3;Q8VDK1	12	D3YY53_MOUSE;D3Z2Y2_MOUSE;D3Z3I3_MOUSE;NIT1_MOUSE	Deaminated glutathione amidase;Deaminated glutathione amidase (Fragment);Deaminated glutathione amidase (Fragment);Deaminated glutathione amidase	4	3.0447	1.03045	Scram +TB	scr poly mock	-0.00939362	nitrogen compound metabolic process;nitrogen compound metabolic process;nitrogen compound metabolic process;nitrogen compound metabolic process	GlyGly (K)
Scram +TB / scr poly mock	Q9JLV5_K88_M1	Cul3	-0.135306	0.135306	0.984943	0.700826	0.540703	E9Q4T8;F6R0N8;F6UY44;F6ZZK0;Q9JLV5	12	E9Q4T8_MOUSE;F6R0N8_MOUSE;F6UY44_MOUSE;F6ZZK0_MOUSE;CUL3_MOUSE	Cullin-3;Cullin-3 (Fragment);Cullin-3 (Fragment);Cullin-3 (Fragment);Cullin-3	25	-8.95233	0.910477	Scram +TB	scr poly mock	0.0136508	protein ubiquitination,ubiquitin-dependent protein catabolic process;;protein ubiquitination,ubiquitin-dependent protein catabolic process;ubiquitin-dependent protein catabolic process;anaphase-promoting complex-dependent catabolic process,cell migration,cell morphogenesis,cell projection organization,COPII vesicle coating,embryonic cleavage,ER to Golgi vesicle-mediated transport,fibroblast apopt…	GlyGly (K)
Scram +TB / scr poly mock	P54823_K353_M1	Ddx6	-0.236056	0.236056	0.984909	0.500562	0.540693	P54823	12	DDX6_MOUSE	Probable ATP-dependent RNA helicase DDX6	30	-15.0937	0.849063	Scram +TB	scr poly mock	0.00985862	cytoplasmic mRNA processing body assembly,negative regulation of neuron differentiation,spermatid differentiation,stem cell population maintenance,stress granule assembly,viral RNA genome packaging	GlyGly (K)
Scram +TB / scr poly mock	A0A0R4J0H7_K1118_M1	Ncapd2	-0.333866	0.333866	0.984837	0.296317	0.540675	A0A087WNQ1;A0A087WRK6;A0A0R4J0H7;Q8K2Z4	12	A0A087WNQ1_MOUSE;A0A087WRK6_MOUSE;A0A0R4J0H7_MOUSE;CND1_MOUSE	Condensin complex subunit 1 (Fragment);Condensin complex subunit 1;Condensin complex subunit 1;Condensin complex subunit 1	31	-20.6593	0.793407	Scram +TB	scr poly mock	-0.0059424	mitotic chromosome condensation;;cell division,mitotic chromosome condensation;cell division,chromosome separation,meiotic chromosome condensation,mitotic chromosome condensation	GlyGly (K)
Scram +TB / scr poly mock	D3YYE1_K89_M1	Anp32a	0.160625	0.160625	0.984796	0.218907	0.540662	D3YYE1;D3Z7M9;F6UFG6;O35381	12	D3YYE1_MOUSE;D3Z7M9_MOUSE;F6UFG6_MOUSE;AN32A_MOUSE	Acidic leucine-rich nuclear phosphoprotein 32 family member A (Fragment);Acidic leucine-rich nuclear phosphoprotein 32 family member A;Acidic leucine-rich nuclear phosphoprotein 32 family member A (Fragment);Acidic leucine-rich nuclear phosphoprotein 32 family member A	12	11.7771	1.11777	Scram +TB	scr poly mock	0.00430704	;;;nucleocytoplasmic transport,regulation of apoptotic process	GlyGly (K)
Scram +TB / scr poly mock	P21279_K16_M1	Gnaq	-0.130058	0.130058	0.984799	0.231833	0.540662	P21279	12	GNAQ_MOUSE	Guanine nucleotide-binding protein G(q) subunit alpha	15	-8.62056	0.913794	Scram +TB	scr poly mock	0.00469771	action potential,activation of phospholipase C activity,adenylate cyclase-activating G-protein coupled receptor signaling pathway,adenylate cyclase-modulating G-protein coupled receptor signaling pathway,developmental pigmentation,embryonic digit morphogenesis,forebrain neuron development,glutamate receptor signaling pathway,G-protein coupled receptor signaling pathway,heart development,maternal …	GlyGly (K)
Scram +TB / scr poly mock	A0A3Q4EBZ1_K16_M1	Cul2	-0.12774	0.12774	0.984728	0.420738	0.540649	A0A3Q4EBZ1;A0A3Q4EI83;E0CYT5;H7BX52;Q9D4H8	12	A0A3Q4EBZ1_MOUSE;A0A3Q4EI83_MOUSE;E0CYT5_MOUSE;H7BX52_MOUSE;CUL2_MOUSE	Cullin-2;Cullin-2;Cullin-2 (Fragment);Cullin-2;Cullin-2	23	-8.47357	0.915264	Scram +TB	scr poly mock	-0.00837172	ubiquitin-dependent protein catabolic process;;ubiquitin-dependent protein catabolic process;;proteasome-mediated ubiquitin-dependent protein catabolic process,protein catabolic process,protein ubiquitination,SCF-dependent proteasomal ubiquitin-dependent protein catabolic process,ubiquitin-dependent protein catabolic process	GlyGly (K)
Scram +TB / scr poly mock	E9Q7B0_K399_M1	P4ha1	-0.0502881	0.0502881	0.984447	0.471986	0.540571	E9Q7B0;Q60715	12	E9Q7B0_MOUSE;P4HA1_MOUSE	Prolyl 4-hydroxylase subunit alpha-1	19	-3.42565	0.965743	Scram +TB	scr poly mock	-0.00965045	;collagen fibril organization,peptidyl-proline hydroxylation to 4-hydroxy-L-proline	GlyGly (K)
Scram +TB / scr poly mock	Q8BGH2_K221_M1	Samm50	-0.134922	0.134922	0.984275	0.492465	0.540501	Q8BGH2	12	SAM50_MOUSE	Sorting and assembly machinery component 50 homolog	20	-8.92811	0.910719	Scram +TB	scr poly mock	0.0100344	cellular macromolecular complex assembly,cristae formation,mitochondrial respiratory chain complex assembly,macromolecular complex assembly,protein import into mitochondrial outer membrane	GlyGly (K)
Scram +TB / scr poly mock	Q5XF89_K251_M1	Atp13a3	0.122284	0.122284	0.984166	0.766624	0.540498	A0A2R8VI02;A0A2R8VJX0;Q5XF89	12	A0A2R8VI02_MOUSE;A0A2R8VJX0_MOUSE;AT133_MOUSE	Probable cation-transporting ATPase 13A3 (Fragment);Probable cation-transporting ATPase 13A3 (Fragment);Probable cation-transporting ATPase 13A3	14	8.84564	1.08846	Scram +TB	scr poly mock	-0.0158776	;cation transport;cation transport,cellular calcium ion homeostasis	GlyGly (K)
Scram +TB / scr poly mock	Q8VEG4_K508_M1	Exd2	-0.178135	0.178135	0.984113	0.311493	0.540487	A0A1W2P7Q1;A0A1W2P895;Q8VEG4	12	A0A1W2P7Q1_MOUSE;A0A1W2P895_MOUSE;EXD2_MOUSE	Exonuclease 3'-5' domain-containing protein 2 (Fragment);Exonuclease 3'-5' domain-containing protein 2 (Fragment);Exonuclease 3'-5' domain-containing protein 2	5	-11.6155	0.883845	Scram +TB	scr poly mock	0.0065947	;;DNA double-strand break processing,double-strand break repair,double-strand break repair via homologous recombination,nucleic acid phosphodiester bond hydrolysis,replication fork processing	GlyGly (K)
Scram +TB / scr poly mock	Q8C052_K914_M1	Map1s	0.000210156	0.000210156	0.984106	0.548356	0.540485	A0A1D5RLY6;A0A1D5RMF1;A0A1D5RMG7;A0A1D5RML0;Q8C052	12	A0A1D5RLY6_MOUSE;A0A1D5RMF1_MOUSE;A0A1D5RMG7_MOUSE;A0A1D5RML0_MOUSE;MAP1S_MOUSE	Microtubule-associated protein 1S;Microtubule-associated protein 1S (Fragment);Microtubule-associated protein 1S (Fragment);Microtubule-associated protein 1S;Microtubule-associated protein 1S	17	0.014568	1.00015	Scram +TB	scr poly mock	0.0113414	apoptotic process,microtubule cytoskeleton organization;apoptotic process,microtubule cytoskeleton organization;apoptotic process,microtubule cytoskeleton organization;apoptotic process,microtubule cytoskeleton organization;apoptotic process,axonogenesis,brain development,dendrite development,microtubule bundle formation,microtubule cytoskeleton organization,nervous system development,neuron proj…	GlyGly (K)
Scram +TB / scr poly mock	Q8VDJ3_K349_M1	Hdlbp	-0.24882	0.24882	0.984067	0.670516	0.540465	A0A087WNQ4;A0A087WP83;A0A087WPC5;A0A087WPH2;A0A087WQY9;A0A087WS92;Q8VDJ3	12	A0A087WNQ4_MOUSE;A0A087WP83_MOUSE;A0A087WPC5_MOUSE;A0A087WPH2_MOUSE;A0A087WQY9_MOUSE;A0A087WS92_MOUSE;VIGLN_MOUSE	Vigilin (Fragment);Vigilin;Vigilin (Fragment);Vigilin (Fragment);Vigilin (Fragment);Vigilin (Fragment);Vigilin	16	-15.8415	0.841585	Scram +TB	scr poly mock	0.0141068	;;;;;;cholesterol metabolic process,lipid transport	GlyGly (K)
Scram +TB / scr poly mock	Q3TMC4_K320_M1	Slc25a44	-0.024229	0.024229	0.983911	0.848459	0.540402	Q3TMC4;Q3TNN4;Q8BGF9	12	Q3TMC4_MOUSE;Q3TNN4_MOUSE;S2544_MOUSE	Solute carrier family 25 member 44	4	-1.6654	0.983346	Scram +TB	scr poly mock	0.0177446	;;branched-chain amino acid catabolic process,branched-chain amino acid transport,regulation of cold-induced thermogenesis	GlyGly (K)
Scram +TB / scr poly mock	A0A0A6YWJ1_K7_M1	Rhoa	0.133812	0.133812	0.983815	0.516459	0.540379	A0A0A6YWJ1;A0A0A6YXF6;Q9QUI0	12	A0A0A6YWJ1_MOUSE;A0A0A6YXF6_MOUSE;RHOA_MOUSE	Transforming protein RhoA (Fragment);Transforming protein RhoA (Fragment);Transforming protein RhoA	18	9.71892	1.09719	Scram +TB	scr poly mock	-0.0108667	;small GTPase mediated signal transduction;actin cytoskeleton organization,actin cytoskeleton reorganization,actin filament organization,alpha-beta T cell lineage commitment,androgen receptor signaling pathway,angiotensin mediated vasoconstriction involved in regulation of systemic arterial blood pressure,apical junction assembly,apolipoprotein A-I-mediated signaling pathway,beta selection,cell a…	GlyGly (K)
Scram +TB / scr poly mock	Q5SV80_K838_M1	Myo19	-0.179351	0.179351	0.983703	0.36056	0.540356	Q5SV80	12	MYO19_MOUSE	Unconventional myosin-XIX	3	-11.69	0.8831	Scram +TB	scr poly mock	-0.00766613	actin filament organization,mitochondrion migration along actin filament,regulation of cytokinesis,regulation of mitochondrial fission,vesicle transport along actin filament	GlyGly (K)
Scram +TB / scr poly mock	A0A0G2JGI9_K245_M1	Agl	-0.242585	0.242585	0.983704	0.377382	0.540356	A0A0G2JGI9;E0CX86;E0CYU6;F6XXE6;F7CSZ6;F8VPN4	12	A0A0G2JGI9_MOUSE;E0CX86_MOUSE;E0CYU6_MOUSE;F6XXE6_MOUSE;F7CSZ6_MOUSE;F8VPN4_MOUSE	Amylo-1,6-glucosidase, 4-alpha-glucanotransferase;Amylo-1,6-glucosidase, 4-alpha-glucanotransferase (Fragment);Amylo-1,6-glucosidase, 4-alpha-glucanotransferase;Amylo-1,6-glucosidase, 4-alpha-glucanotransferase (Fragment);Amylo-1,6-glucosidase, 4-alpha-glucanotransferase (Fragment);Amylo-1,6-glucosidase, 4-alpha-glucanotransferase	48	-15.4771	0.845229	Scram +TB	scr poly mock	-0.00798898	glycogen biosynthetic process,glycogen catabolic process,glycogen metabolic process,response to glucocorticoid,response to hormone,response to nutrient;glycogen catabolic process,glycogen metabolic process,response to glucocorticoid,response to hormone,response to nutrient;glycogen catabolic process,glycogen metabolic process,response to glucocorticoid,response to hormone,response to nutrient;gly…	GlyGly (K)
Scram +TB / scr poly mock	Q91YZ5_K4_M1	Pex2	-0.0280922	0.0280922	0.983658	0.346502	0.540353	P55098;Q91YZ5	12	PEX2_MOUSE;Q91YZ5_MOUSE	Peroxisome biogenesis factor 2;Peroxisomal membrane protein 3	2	-1.92837	0.980716	Scram +TB	scr poly mock	0.00735003	bile acid biosynthetic process,cholesterol homeostasis,fatty acid beta-oxidation,negative regulation of epithelial cell proliferation,negative regulation of fibroblast proliferation,negative regulation of transcription from RNA polymerase II promoter,nervous system development,neuron migration,peroxisome organization,protein destabilization,protein import into peroxisome matrix,regulation of chol…	GlyGly (K)
Scram +TB / scr poly mock	F6YHG5_K40_M1	Stt3a	-0.121688	0.121688	0.983647	0.785388	0.540353	A0A1L1SSD1;D3YZN5;D6RDS9;F6YHG5;P46978	12	A0A1L1SSD1_MOUSE;D3YZN5_MOUSE;D6RDS9_MOUSE;F6YHG5_MOUSE;STT3A_MOUSE	Dolichyl-diphosphooligosaccharide--protein glycosyltransferase subunit STT3A;Dolichyl-diphosphooligosaccharide--protein glycosyltransferase subunit STT3A (Fragment);Dolichyl-diphosphooligosaccharide--protein glycosyltransferase subunit STT3A;Dolichyl-diphosphooligosaccharide--protein glycosyltransferase subunit STT3A (Fragment);Dolichyl-diphosphooligosaccharide--protein glycosyltransferase subuni…	26	-8.08881	0.919112	Scram +TB	scr poly mock	-0.0166176	;protein glycosylation;;protein glycosylation;co-translational protein modification,post-translational protein modification,protein N-linked glycosylation,protein N-linked glycosylation via asparagine	GlyGly (K)
Scram +TB / scr poly mock	E9Q5B6_K21_M1	Hnrnpd	-0.0546656	0.0546656	0.983559	0.151469	0.540332	A0A0G2JFL4;E9Q4W5;E9Q5B6;F6SHF3;F6ZV59;F7A465;G3X9W0;G5E8G0;Q60668	12	A0A0G2JFL4_MOUSE;E9Q4W5_MOUSE;E9Q5B6_MOUSE;F6SHF3_MOUSE;F6ZV59_MOUSE;F7A465_MOUSE;G3X9W0_MOUSE;G5E8G0_MOUSE;HNRPD_MOUSE	Heterogeneous nuclear ribonucleoprotein D0 (Fragment);Heterogeneous nuclear ribonucleoprotein D0;Heterogeneous nuclear ribonucleoprotein D0 (Fragment);Heterogeneous nuclear ribonucleoprotein D0 (Fragment);Heterogeneous nuclear ribonucleoprotein D0 (Fragment);Heterogeneous nuclear ribonucleoprotein D0 (Fragment);Heterogeneous nuclear ribonucleoprotein D0;Heterogeneous nuclear ribonucleoprotein D0;…	15	-3.71824	0.962818	Scram +TB	scr poly mock	-0.00322527	;;;;;;;;3'-UTR-mediated mRNA destabilization,cellular response to amino acid stimulus,cellular response to estradiol stimulus,cellular response to nitric oxide,cellular response to putrescine,cerebellum development,circadian regulation of translation,hepatocyte dedifferentiation,liver development,mRNA stabilization,mRNA transcription from RNA polymerase II promoter,negative regulation of gene exp…	GlyGly (K)
Scram +TB / scr poly mock	Q5SU71_K505_M1	Trim25	-0.399173	0.399173	0.983529	0.277539	0.540332	Q5SU71;Q5SU72;Q61510	12	Q5SU71_MOUSE;Q5SU72_MOUSE;TRI25_MOUSE	E3 ubiquitin/ISG15 ligase TRIM25	52	-24.1707	0.758293	Scram +TB	scr poly mock	-0.00602276	;;cellular response to leukemia inhibitory factor,defense response to virus,innate immune response,negative regulation of viral entry into host cell,negative regulation of viral release from host cell,positive regulation of sequence-specific DNA binding transcription factor activity,positive regulation of I-kappaB kinase/NF-kappaB signaling,positive regulation of NF-kappaB transcription factor ac…	GlyGly (K)
Scram +TB / scr poly mock	F7C1A3_K270_M1	Irf8	-0.363101	0.363101	0.983504	0.353876	0.540331	E0CZE4;F7C1A3;P23611	12	E0CZE4_MOUSE;F7C1A3_MOUSE;IRF8_MOUSE	Interferon regulatory factor 8 (Fragment);Interferon regulatory factor 8;Interferon regulatory factor 8	3	-22.2508	0.777492	Scram +TB	scr poly mock	-0.0077101	;;autophagy,cellular response to interferon-gamma,cellular response to lipopolysaccharide,defense response to bacterium,defense response to protozoan,immune response,immune system process,myeloid cell differentiation,negative regulation of transcription from RNA polymerase II promoter,phagocytosis,positive regulation of interferon-gamma production,positive regulation of interleukin-12 production,…	GlyGly (K)
Scram +TB / scr poly mock	P70227_K1173_M1	Itpr3	-0.046282	0.046282	0.983456	0.234544	0.540311	P70227	12	ITPR3_MOUSE	Inositol 1,4,5-trisphosphate receptor type 3	44	-3.15711	0.968429	Scram +TB	scr poly mock	-0.00504692	calcium ion transport,calcium ion transport into cytosol,cellular response to cAMP,G-protein coupled receptor signaling pathway,long-term synaptic potentiation,memory,positive regulation of cytosolic calcium ion concentration,release of sequestered calcium ion into cytosol,response to calcium ion,sensory perception of bitter taste,sensory perception of sweet taste,sensory perception of umami taste	GlyGly (K)
Scram +TB / scr poly mock	Q8BYZ1_K46_M1	Abi3	0.161862	0.161862	0.983171	0.735734	0.540244	F6RXN4;Q8BYZ1	12	F6RXN4_MOUSE;ABI3_MOUSE	ABI gene family member 3 (Fragment);ABI gene family member 3	3	11.873	1.11873	Scram +TB	scr poly mock	0.01616	;regulation of cell migration	GlyGly (K)
Scram +TB / scr poly mock	O88738_K3169_M1	Birc6	-0.101302	0.101302	0.983194	0.545712	0.540244	A0A3Q4EH00;J3QP64;O88738;S4R1L5;S4R1R8;S4R1S3;S4R268;S4R2J7;S4R2N7;S4R2P8	12	A0A3Q4EH00_MOUSE;J3QP64_MOUSE;BIRC6_MOUSE;S4R1L5_MOUSE;S4R1R8_MOUSE;S4R1S3_MOUSE;S4R268_MOUSE;S4R2J7_MOUSE;S4R2N7_MOUSE;S4R2P8_MOUSE	Baculoviral IAP repeat-containing protein 6 (Fragment);Baculoviral IAP repeat-containing protein 6 (Fragment);Baculoviral IAP repeat-containing protein 6;Baculoviral IAP repeat-containing protein 6;Baculoviral IAP repeat-containing protein 6 (Fragment);Baculoviral IAP repeat-containing protein 6 (Fragment);Baculoviral IAP repeat-containing protein 6 (Fragment);Baculoviral IAP repeat-containing pr…	108	-6.78085	0.932192	Scram +TB	scr poly mock	-0.0120871	;;apoptotic process,cell cycle,cell division,labyrinthine layer development,negative regulation of apoptotic process,negative regulation of extrinsic apoptotic signaling pathway,placenta development,positive regulation of cell proliferation,protein ubiquitination,regulation of cell proliferation,regulation of cytokinesis,spongiotrophoblast layer development,ubiquitin-dependent protein catabolic p…	GlyGly (K)
Scram +TB / scr poly mock	O88738_K3698_M1	Birc6	-0.198153	0.198153	0.983197	0.407712	0.540244	A0A3Q4EH00;J3QP64;O88738;S4R1L5;S4R1R8;S4R1S3;S4R268;S4R2J7;S4R2N7;S4R2P8	12	A0A3Q4EH00_MOUSE;J3QP64_MOUSE;BIRC6_MOUSE;S4R1L5_MOUSE;S4R1R8_MOUSE;S4R1S3_MOUSE;S4R268_MOUSE;S4R2J7_MOUSE;S4R2N7_MOUSE;S4R2P8_MOUSE	Baculoviral IAP repeat-containing protein 6 (Fragment);Baculoviral IAP repeat-containing protein 6 (Fragment);Baculoviral IAP repeat-containing protein 6;Baculoviral IAP repeat-containing protein 6;Baculoviral IAP repeat-containing protein 6 (Fragment);Baculoviral IAP repeat-containing protein 6 (Fragment);Baculoviral IAP repeat-containing protein 6 (Fragment);Baculoviral IAP repeat-containing pr…	108	-12.8334	0.871666	Scram +TB	scr poly mock	-0.00918996	;;apoptotic process,cell cycle,cell division,labyrinthine layer development,negative regulation of apoptotic process,negative regulation of extrinsic apoptotic signaling pathway,placenta development,positive regulation of cell proliferation,protein ubiquitination,regulation of cell proliferation,regulation of cytokinesis,spongiotrophoblast layer development,ubiquitin-dependent protein catabolic p…	GlyGly (K)
Scram +TB / scr poly mock	Q9WV54_K99_M1	Asah1	-0.231403	0.231403	0.983178	0.423781	0.540244	D3Z015;D3Z505;Q9WV54	12	D3Z015_MOUSE;D3Z505_MOUSE;ASAH1_MOUSE	Acid ceramidase;Acid ceramidase (Fragment);Acid ceramidase	23	-14.8194	0.851806	Scram +TB	scr poly mock	-0.00939682	;;cellular response to tumor necrosis factor,ceramide biosynthetic process,ceramide catabolic process,keratinocyte differentiation,lung development,negative regulation of nucleic acid-templated transcription,regulation of programmed necrotic cell death,regulation of steroid biosynthetic process,response to organic substance,sphingosine biosynthetic process	GlyGly (K)
Scram +TB / scr poly mock	Q3U2G2_K640_M1	Hspa4	-0.175751	0.175751	0.983043	0.447967	0.540204	Q3U2G2;Q61316	12	Q3U2G2_MOUSE;HSP74_MOUSE	Heat shock 70 kDa protein 4	55	-11.4694	0.885306	Scram +TB	scr poly mock	-0.00997055	chaperone-mediated protein complex assembly,protein import into mitochondrial outer membrane;chaperone-mediated protein complex assembly,negative regulation of apoptotic process,negative regulation of cell death,negative regulation of DNA binding,negative regulation of gene expression,negative regulation of protein phosphorylation,positive regulation of gene expression,positive regulation of prot…	GlyGly (K)
Scram +TB / scr poly mock	Q91WG4_K296_M1	Elp2	0.0777792	0.0777792	0.983031	0.282095	0.540202	Q91WG4	12	ELP2_MOUSE	Elongator complex protein 2	25	5.53922	1.05539	Scram +TB	scr poly mock	-0.00622658	proteasome assembly,regulation of JAK-STAT cascade,transcription elongation from RNA polymerase II promoter,tRNA wobble uridine modification	GlyGly (K)
Scram +TB / scr poly mock	A0A0J9YU62_K269_M1	Ctbp1	0.00838725	0.00838725	0.982974	0.599511	0.540178	A0A0J9YTW3;A0A0J9YU62;A0A0J9YU66;A0A0J9YUM4;A0A0J9YUR5;A0A0J9YVC3;A0A0J9YVI3;O88712	12	A0A0J9YTW3_MOUSE;A0A0J9YU62_MOUSE;A0A0J9YU66_MOUSE;A0A0J9YUM4_MOUSE;A0A0J9YUR5_MOUSE;A0A0J9YVC3_MOUSE;A0A0J9YVI3_MOUSE;CTBP1_MOUSE	C-terminal-binding protein 1 (Fragment);C-terminal-binding protein 1;C-terminal-binding protein 1;C-terminal-binding protein 1;C-terminal-binding protein 1 (Fragment);C-terminal-binding protein 1 (Fragment);C-terminal-binding protein 1 (Fragment);C-terminal-binding protein 1	10	0.583053	1.00583	Scram +TB	scr poly mock	0.0132654	;;;;;;;chromatin silencing,negative regulation of histone acetylation,negative regulation of histone H4 acetylation,negative regulation of transcription, DNA-templated,negative regulation of transcription from RNA polymerase II promoter,positive regulation of histone deacetylation,presynapse to nucleus signaling pathway,regulation of cell cycle,white fat cell differentiation	GlyGly (K)
Scram +TB / scr poly mock	A0A0A0MQA6_K147_M1	Macf1	0.0302605	0.0302605	0.982918	0.333042	0.540163	A0A0A0MQA6;A0A0A0MQH5;A0A286YD76;A0A571BF93;A0A571BGC6;A0A5F8MP99;B1ARU1;B1ARU4;E9PVY8;E9QA63;E9QNP1;F6Q750;F6RCJ3;F6RL59;F6SHS0;F6XCT0;F6YKN8;F7ACR9;Q9QXZ0	12	A0A0A0MQA6_MOUSE;A0A0A0MQH5_MOUSE;A0A286YD76_MOUSE;A0A571BF93_MOUSE;A0A571BGC6_MOUSE;A0A5F8MP99_MOUSE;B1ARU1_MOUSE;B1ARU4_MOUSE;E9PVY8_MOUSE;E9QA63_MOUSE;E9QNP1_MOUSE;F6Q750_MOUSE;F6RCJ3_MOUSE;F6RL59_MOUSE;F6SHS0_MOUSE;F6XCT0_MOUSE;F6YKN8_MOUSE;F7ACR9_MOUSE;MACF1_MOUSE	Microtubule-actin cross-linking factor 1;Microtubule-actin cross-linking factor 1 (Fragment);Microtubule-actin cross-linking factor 1 (Fragment);Microtubule-actin cross-linking factor 1;Microtubule-actin cross-linking factor 1;Microtubule-actin cross-linking factor 1 (Fragment);Microtubule-actin cross-linking factor 1;Microtubule-actin cross-linking factor 1;Microtubule-actin cross-linking factor…	59	2.11965	1.0212	Scram +TB	scr poly mock	0.00747784	intermediate filament cytoskeleton organization;intermediate filament cytoskeleton organization;;intermediate filament cytoskeleton organization;intermediate filament cytoskeleton organization;;;intermediate filament cytoskeleton organization;Golgi to plasma membrane protein transport,intermediate filament cytoskeleton organization,positive regulation of axon extension,regulation of cell migratio…	GlyGly (K)
Scram +TB / scr poly mock	Q63829_K60_M1	Commd3	-0.16268	0.16268	0.982827	0.467114	0.540143	Q63829	12	COMD3_MOUSE	COMM domain-containing protein 3	9	-10.6636	0.893364	Scram +TB	scr poly mock	-0.0104189	sodium ion transport	GlyGly (K)
Scram +TB / scr poly mock	D3YU56_K785_M1	Lemd3	0.0273349	0.0273349	0.982717	0.249852	0.540107	D3YU56;E9QP59;Q9WU40	12	D3YU56_MOUSE;E9QP59_MOUSE;MAN1_MOUSE	Inner nuclear membrane protein Man1	4	1.91278	1.01913	Scram +TB	scr poly mock	-0.00570116	nucleus organization,regulation of intracellular signal transduction;negative regulation of activin receptor signaling pathway,negative regulation of BMP signaling pathway,negative regulation of transforming growth factor beta receptor signaling pathway,nucleus organization,regulation of intracellular signal transduction;angiogenesis,blood vessel endothelial cell migration involved in intussuscep…	GlyGly (K)
Scram +TB / scr poly mock	A2AN08_K366_M1	Ubr4	-0.230488	0.230488	0.9827	0.338864	0.540107	A2AN08;F6SSP6;Z4YLP1;Z4YMA7	12	UBR4_MOUSE;F6SSP6_MOUSE;Z4YLP1_MOUSE;Z4YMA7_MOUSE	E3 ubiquitin-protein ligase UBR4;E3 ubiquitin-protein ligase UBR4 (Fragment);E3 ubiquitin-protein ligase UBR4 (Fragment);E3 ubiquitin-protein ligase UBR4 (Fragment)	158	-14.7654	0.852346	Scram +TB	scr poly mock	0.00785479	ubiquitin-dependent protein catabolic process;protein ubiquitination;;	GlyGly (K)
Scram +TB / scr poly mock	Q9JIB6_K972_M1	Naip6	-0.276409	0.276409	0.98266	0.150818	0.540095	Q9JIB6	12	BIR1F_MOUSE	Baculoviral IAP repeat-containing protein 1f	15	-17.4356	0.825644	Scram +TB	scr poly mock	-0.00343235	cellular response to estrogen stimulus,defense response to bacterium,detection of bacterium,inflammatory response,innate immune response,negative regulation of cysteine-type endopeptidase activity involved in apoptotic process,pyroptosis	GlyGly (K)
Scram +TB / scr poly mock	Q8CIA5_K321_M1	Slc35b4	-0.430927	0.430927	0.982661	0.85918	0.540095	Q8CIA5;S4R2P0	12	S35B4_MOUSE;S4R2P0_MOUSE	UDP-xylose and UDP-N-acetylglucosamine transporter	1	-25.8215	0.741785	Scram +TB	scr poly mock	-0.0195183	carbohydrate transport,regulation of gluconeogenesis,UDP-N-acetylglucosamine transmembrane transport,UDP-xylose transport;	GlyGly (K)
Scram +TB / scr poly mock	A2A6Q2_K112_M1	Cdc42ep4	0.176197	0.176197	0.982631	0.29357	0.540091	A2A6Q2;A2A6Q3;Q9JM96	12	A2A6Q2_MOUSE;A2A6Q3_MOUSE;BORG4_MOUSE	Cdc42 effector protein 4 (Fragment);Cdc42 effector protein 4 (Fragment);Cdc42 effector protein 4	3	12.9902	1.1299	Scram +TB	scr poly mock	-0.00669258	;;cellular response to interferon-gamma,positive regulation of actin filament polymerization,positive regulation of pseudopodium assembly,regulation of cell shape,Rho protein signal transduction	GlyGly (K)
Scram +TB / scr poly mock	Q9ET22_K225_M1	Dpp7	-0.0679519	0.0679519	0.982597	0.610167	0.540077	Q9ET22	12	DPP2_MOUSE	Dipeptidyl peptidase 2	12	-4.60086	0.953991	Scram +TB	scr poly mock	0.0138027	proteolysis	GlyGly (K)
Scram +TB / scr poly mock	A0A0J9YUH4_K61_M1	Fryl	0.0747264	0.0747264	0.982471	0.708335	0.540028	A0A0J9YTS1;A0A0J9YU33;A0A0J9YUH4;A0A0J9YUJ6;F6Q1V8;F6SDM9;F8VQ05;H3BLH9	12	A0A0J9YTS1_MOUSE;A0A0J9YU33_MOUSE;A0A0J9YUH4_MOUSE;A0A0J9YUJ6_MOUSE;F6Q1V8_MOUSE;F6SDM9_MOUSE;F8VQ05_MOUSE;H3BLH9_MOUSE	FRY-like transcription coactivator (Fragment);FRY-like transcription coactivator (Fragment);FRY-like transcription coactivator (Fragment);FRY-like transcription coactivator (Fragment);FRY-like transcription coactivator (Fragment);FRY-like transcription coactivator (Fragment);FRY-like transcription coactivator;FRY-like transcription coactivator (Fragment)	25	5.31613	1.05316	Scram +TB	scr poly mock	0.0160774	cell morphogenesis,neuron projection development;cell morphogenesis,neuron projection development;cell morphogenesis,neuron projection development;cell morphogenesis,neuron projection development;cell morphogenesis,neuron projection development;cell morphogenesis,neuron projection development;cell morphogenesis,neuron projection development;cell morphogenesis,neuron projection development	GlyGly (K)
Scram +TB / scr poly mock	Q8C2E7_K202_M1	Washc5	-0.0963172	0.0963172	0.982447	0.655922	0.540028	Q8C2E7	12	WASC5_MOUSE	WASH complex subunit 5	42	-6.45822	0.935418	Scram +TB	scr poly mock	-0.0149509	cellular protein complex localization,cholesterol homeostasis,endosomal transport,endosome fission,exocytosis,lysosome organization,oocyte maturation,phagocytosis,polar body extrusion after meiotic divisions,positive regulation of neuron projection development,macromolecular complex subunit organization,protein transport,regulation of actin nucleation,regulation of vesicle size,spindle assembly i…	GlyGly (K)
Scram +TB / scr poly mock	B2FDI6_K108_M1	Ggta1	-0.435452	0.435452	0.982465	0.407238	0.540028	B2FDI6;P23336;Q8C2H7;Q91W00;Q9DBU1	12	B2FDI6_MOUSE;GGTA1_MOUSE;Q8C2H7_MOUSE;Q91W00_MOUSE;Q9DBU1_MOUSE	N-acetyllactosaminide alpha-1,3-galactosyltransferase (Fragment);N-acetyllactosaminide alpha-1,3-galactosyltransferase;N-acetyllactosaminide alpha-1,3-galactosyltransferase;Ggta1 protein;N-acetyllactosaminide alpha-1,3-galactosyltransferase	8	-26.0538	0.739462	Scram +TB	scr poly mock	-0.00928126	carbohydrate metabolic process;carbohydrate metabolic process,lipid glycosylation,protein galactosylation at cell surface;carbohydrate metabolic process;carbohydrate metabolic process;carbohydrate metabolic process,protein galactosylation at cell surface	GlyGly (K)
Scram +TB / scr poly mock	Q3UFS0_K208_M1	Zyg11b	-0.0496684	0.0496684	0.982404	0.516756	0.540019	Q3UFS0	12	ZY11B_MOUSE	Protein zyg-11 homolog B	5	-3.38417	0.966158	Scram +TB	scr poly mock	-0.0118536	positive regulation of proteasomal ubiquitin-dependent protein catabolic process,misfolded or incompletely synthesized protein catabolic process	GlyGly (K)
Scram +TB / scr poly mock	F8WIR1_K333_M1	Ctsd	-0.00947802	0.00947802	0.98233	0.713209	0.539998	F8WIR1;P18242	12	F8WIR1_MOUSE;CATD_MOUSE	Cathepsin D	48	-0.654813	0.993452	Scram +TB	scr poly mock	-0.0163058	;autophagosome assembly,lipoprotein catabolic process,positive regulation of apoptotic process,positive regulation of cysteine-type endopeptidase activity involved in apoptotic process,proteolysis,regulation of establishment of protein localization	GlyGly (K)
Scram +TB / scr poly mock	Q8C2E7_K581_M1	Washc5	0.0205373	0.0205373	0.982256	0.729889	0.539984	Q8C2E7	12	WASC5_MOUSE	WASH complex subunit 5	42	1.43372	1.01434	Scram +TB	scr poly mock	-0.0167801	cellular protein complex localization,cholesterol homeostasis,endosomal transport,endosome fission,exocytosis,lysosome organization,oocyte maturation,phagocytosis,polar body extrusion after meiotic divisions,positive regulation of neuron projection development,macromolecular complex subunit organization,protein transport,regulation of actin nucleation,regulation of vesicle size,spindle assembly i…	GlyGly (K)
Scram +TB / scr poly mock	A0A0N4SUQ3_K284_M1	Rasgrp4	-0.342149	0.342149	0.982268	0.456063	0.539984	A0A0N4SUN7;A0A0N4SUQ3;A0A0N4SVP1;A0A0N4SVV6;A0A0N4SW33;E0CX54;E0CZ06;E9QKB7;F7BK25;Q8BTM9	12	A0A0N4SUN7_MOUSE;A0A0N4SUQ3_MOUSE;A0A0N4SVP1_MOUSE;A0A0N4SVV6_MOUSE;A0A0N4SW33_MOUSE;E0CX54_MOUSE;E0CZ06_MOUSE;E9QKB7_MOUSE;F7BK25_MOUSE;GRP4_MOUSE	RAS guanyl-releasing protein 4;RAS guanyl-releasing protein 4;RAS guanyl-releasing protein 4;RAS guanyl-releasing protein 4;RAS guanyl-releasing protein 4;RAS guanyl-releasing protein 4 (Fragment);RAS guanyl-releasing protein 4;RAS guanyl-releasing protein 4;RAS guanyl-releasing protein 4 (Fragment);RAS guanyl-releasing protein 4	8	-21.1134	0.788866	Scram +TB	scr poly mock	-0.0106406	small GTPase mediated signal transduction;small GTPase mediated signal transduction;small GTPase mediated signal transduction;small GTPase mediated signal transduction;small GTPase mediated signal transduction;small GTPase mediated signal transduction;small GTPase mediated signal transduction;small GTPase mediated signal transduction;;cell differentiation,cell proliferation,positive regulation of…	GlyGly (K)
Scram +TB / scr poly mock	Q9CR86_K65_M1	Carhsp1	-0.524623	0.524623	0.982256	0.273525	0.539984	Q9CR86	12	CHSP1_MOUSE	Calcium-regulated heat stable protein 1	3	-30.4859	0.695141	Scram +TB	scr poly mock	0.00668672	regulation of mRNA stability	GlyGly (K)
Scram +TB / scr poly mock	A2AP92_K63_M1	Map3k7	0.20106	0.20106	0.982179	0.433541	0.539973	A2AP92;A2AP93;Q62073;Q923A8	12	A2AP92_MOUSE;A2AP93_MOUSE;M3K7_MOUSE;Q923A8_MOUSE	Mitogen-activated protein kinase kinase kinase 7	2	14.9543	1.14954	Scram +TB	scr poly mock	0.0103161	apoptotic process,I-kappaB phosphorylation,positive regulation of JUN kinase activity;;angiogenesis,anoikis,I-kappaB phosphorylation,JNK cascade,MAPK cascade,negative regulation of apoptotic signaling pathway,negative regulation of necroptotic process,negative regulation of reactive oxygen species metabolic process,negative regulation of ripoptosome assembly involved in necroptotic process,neural…	GlyGly (K)
Scram +TB / scr poly mock	A0A087WNQ1_K118_M1	Ncapd2	-0.220328	0.220328	0.98219	0.479185	0.539973	A0A087WNQ1;A0A087WRK6;A0A0R4J0H7;Q8K2Z4	12	A0A087WNQ1_MOUSE;A0A087WRK6_MOUSE;A0A0R4J0H7_MOUSE;CND1_MOUSE	Condensin complex subunit 1 (Fragment);Condensin complex subunit 1;Condensin complex subunit 1;Condensin complex subunit 1	31	-14.163	0.85837	Scram +TB	scr poly mock	-0.0113195	mitotic chromosome condensation;;cell division,mitotic chromosome condensation;cell division,chromosome separation,meiotic chromosome condensation,mitotic chromosome condensation	GlyGly (K)
Scram +TB / scr poly mock	P70168_K68_M1	Kpnb1	0.0985433	0.0985433	0.982129	0.50118	0.53996	P70168	12	IMB1_MOUSE	Importin subunit beta-1	33	7.06918	1.07069	Scram +TB	scr poly mock	-0.0115935	astral microtubule organization,establishment of mitotic spindle localization,establishment of protein localization,mitotic chromosome movement towards spindle pole,mitotic metaphase plate congression,mitotic spindle assembly,protein import into nucleus,Ran protein signal transduction,ribosomal protein import into nucleus	GlyGly (K)
Scram +TB / scr poly mock	A0A0G2JDE8_K223_M1	Anapc5	-0.21166	0.21166	0.982132	0.19574	0.53996	A0A0G2JDE8;A0A0G2JDM7;A0A0G2JE03;A0A0G2JF12;A0A0G2JF95;A0A0G2JFH0;A0A0G2JG78;A0A0G2JGE5;Q3TWF7;Q8BTZ4	12	A0A0G2JDE8_MOUSE;A0A0G2JDM7_MOUSE;A0A0G2JE03_MOUSE;A0A0G2JF12_MOUSE;A0A0G2JF95_MOUSE;A0A0G2JFH0_MOUSE;A0A0G2JG78_MOUSE;A0A0G2JGE5_MOUSE;Q3TWF7_MOUSE;APC5_MOUSE	Anaphase-promoting complex subunit 5;Anaphase-promoting complex subunit 5;Anaphase-promoting complex subunit 5;Anaphase-promoting complex subunit 5;Anaphase-promoting complex subunit 5 (Fragment);Anaphase-promoting complex subunit 5;Anaphase-promoting complex subunit 5 (Fragment);Anaphase-promoting complex subunit 5 (Fragment);Anaphase-promoting complex subunit 5;Anaphase-promoting complex subuni…	9	-13.6457	0.863543	Scram +TB	scr poly mock	0.00462076	cell cycle,cell division,protein ubiquitination;cell cycle,cell division,protein ubiquitination;cell cycle,cell division,protein ubiquitination;;;cell cycle,cell division;cell cycle,cell division;;cell cycle,cell division,protein ubiquitination;anaphase-promoting complex-dependent catabolic process,cell cycle,cell division,positive regulation of mitotic metaphase/anaphase transition,protein K11-l…	GlyGly (K)
Scram +TB / scr poly mock	Q8BYI6_K233_M1	Lpcat2	-0.337553	0.337553	0.982058	0.360004	0.53994	Q8BYI6	12	PCAT2_MOUSE	Lysophosphatidylcholine acyltransferase 2	19	-20.8618	0.791382	Scram +TB	scr poly mock	0.00838727	membrane organization,phosphatidylcholine acyl-chain remodeling,platelet activating factor biosynthetic process	GlyGly (K)
Scram +TB / scr poly mock	E9PYK0_K485_M1	Unc93b1	-0.329016	0.329016	0.982004	0.715684	0.539921	A0A494B9X0;A0A494BBK7;E9PYK0;E9Q8P6;Q8VCW4	12	A0A494B9X0_MOUSE;A0A494BBK7_MOUSE;E9PYK0_MOUSE;E9Q8P6_MOUSE;UN93B_MOUSE	Protein unc-93 homolog B1 (Fragment);Protein unc-93 homolog B1 (Fragment);Protein unc-93 homolog B1;Protein unc-93 homolog B1;Protein unc-93 homolog B1	14	-20.3921	0.796079	Scram +TB	scr poly mock	0.016677	toll-like receptor signaling pathway;toll-like receptor signaling pathway;toll-like receptor 3 signaling pathway,toll-like receptor 7 signaling pathway,toll-like receptor 9 signaling pathway;toll-like receptor signaling pathway;adaptive immune response,antigen processing and presentation,antigen processing and presentation of exogenous peptide antigen via MHC class II,cell morphogenesis,defense r…	GlyGly (K)
Scram +TB / scr poly mock	A0A0R4J172_K629_M1	Dennd4b	-0.27074	0.27074	0.981985	0.343893	0.539916	A0A0R4J172;F6RPS8;F6RXE7;F6W646;Q3U1Y4	12	A0A0R4J172_MOUSE;F6RPS8_MOUSE;F6RXE7_MOUSE;F6W646_MOUSE;DEN4B_MOUSE	DENN domain-containing protein 4B;DENN domain-containing protein 4B (Fragment);DENN domain-containing protein 4B (Fragment);DENN domain-containing protein 4B (Fragment);DENN domain-containing protein 4B	26	-17.1106	0.828894	Scram +TB	scr poly mock	-0.00814433	regulation of Rab protein signal transduction;;;;regulation of Rab protein signal transduction	GlyGly (K)
Scram +TB / scr poly mock	E9QPU1_K511_M1	Vwf	-0.139526	0.139526	0.981908	0.581717	0.53988	E9QPU1;Q3TD35;Q3TPE1;Q8CIZ8;S4R195	12	E9QPU1_MOUSE;Q3TD35_MOUSE;Q3TPE1_MOUSE;VWF_MOUSE;S4R195_MOUSE	von Willebrand factor;von Willebrand factor;von Willebrand factor;von Willebrand factor;von Willebrand factor (Fragment)	12	-9.21824	0.907818	Scram +TB	scr poly mock	-0.0136297	cell-substrate adhesion,platelet activation;blood coagulation;blood coagulation;blood coagulation,cell adhesion,cell-substrate adhesion,hemostasis,liver development,placenta development,platelet activation;blood coagulation	GlyGly (K)
Scram +TB / scr poly mock	A0A0R4J093_K137_M1	Cmpk1	-0.260125	0.260125	0.981911	0.266261	0.53988	A0A0R4J093;D6RIL5;F6TY56;Q9DBP5	12	A0A0R4J093_MOUSE;D6RIL5_MOUSE;F6TY56_MOUSE;KCY_MOUSE	UMP-CMP kinase;UMP-CMP kinase;UMP-CMP kinase (Fragment);UMP-CMP kinase	17	-16.4985	0.835015	Scram +TB	scr poly mock	0.00633198	'de novo' pyrimidine nucleobase biosynthetic process,nucleoside triphosphate biosynthetic process,pyrimidine nucleotide biosynthetic process;;;'de novo' pyrimidine nucleobase biosynthetic process,CDP biosynthetic process,dCDP biosynthetic process,dUDP biosynthetic process,nucleoside diphosphate phosphorylation,nucleoside triphosphate biosynthetic process,purine nucleotide metabolic process,UDP bi…	GlyGly (K)
Scram +TB / scr poly mock	Q8BMS1_K620_M1	Hadha	-0.166655	0.166655	0.981858	0.235123	0.539877	Q8BMS1	12	ECHA_MOUSE	Trifunctional enzyme subunit alpha, mitochondrial	38	-10.9094	0.890906	Scram +TB	scr poly mock	0.00559411	cardiolipin acyl-chain remodeling,fatty acid beta-oxidation,response to drug,response to insulin	GlyGly (K)
Scram +TB / scr poly mock	F6SMY7_K3749_M1	Mycbp2	0.00372407	0.00372407	0.981849	0.340758	0.539874	F6SMY7;F6T4V9;F7CZG3;Q7TPH6	12	F6SMY7_MOUSE;F6T4V9_MOUSE;F7CZG3_MOUSE;MYCB2_MOUSE	E3 ubiquitin-protein ligase MYCBP2 (Fragment);E3 ubiquitin-protein ligase MYCBP2 (Fragment);E3 ubiquitin-protein ligase MYCBP2 (Fragment);E3 ubiquitin-protein ligase MYCBP2	62	0.258466	1.00258	Scram +TB	scr poly mock	0.00817296	protein ubiquitination;;;branchiomotor neuron axon guidance,cell morphogenesis involved in neuron differentiation,central nervous system projection neuron axonogenesis,circadian regulation of gene expression,motor neuron axon guidance,negative regulation of protein catabolic process,neuromuscular process,positive regulation of protein ubiquitination,protein ubiquitination,regulation of axon guida…	GlyGly (K)
Scram +TB / scr poly mock	Q921F4_K418_M1	Hnrnpll	-0.933957	0.933957	0.981835	0.449571	0.539874	Q921F4;V9GXB6	12	HNRLL_MOUSE;V9GXB6_MOUSE	Heterogeneous nuclear ribonucleoprotein L-like	12	-47.6579	0.523421	Scram +TB	scr poly mock	0.0108224	mRNA processing,positive regulation of RNA splicing,regulation of RNA splicing,regulation of translation;mRNA processing	GlyGly (K)
Scram +TB / scr poly mock	Q8C145_K87_M1	Slc39a6	0.0907965	0.0907965	0.981815	0.540257	0.539874	D3Z0J4;D3Z7N4;Q8C145	12	D3Z0J4_MOUSE;D3Z7N4_MOUSE;S39A6_MOUSE	Zinc transporter ZIP6 (Fragment);Zinc transporter ZIP6 (Fragment);Zinc transporter ZIP6	11	6.4958	1.06496	Scram +TB	scr poly mock	0.0127869	;;cellular zinc ion homeostasis,zinc II ion transmembrane import,zinc II ion transmembrane transport	GlyGly (K)
Scram +TB / scr poly mock	A0A0R4J0I9_K3862_M1	Lrp1	-0.414688	0.414688	0.981741	0.543123	0.539841	A0A0R4J0I9;D3Z5M3;F6UAC8;F6XU19;Q3U5J2;Q91ZX7	12	A0A0R4J0I9_MOUSE;D3Z5M3_MOUSE;F6UAC8_MOUSE;F6XU19_MOUSE;Q3U5J2_MOUSE;LRP1_MOUSE	Prolow-density lipoprotein receptor-related protein 1;Prolow-density lipoprotein receptor-related protein 1;Prolow-density lipoprotein receptor-related protein 1 (Fragment);Prolow-density lipoprotein receptor-related protein 1 (Fragment);Prolow-density lipoprotein receptor-related protein 1;Prolow-density lipoprotein receptor-related protein 1	168	-24.9818	0.750182	Scram +TB	scr poly mock	0.0128409	aging,amyloid-beta clearance by cellular catabolic process,amyloid-beta clearance by transcytosis,cell proliferation,cellular lipid catabolic process,cerebral cortex development,chemoattraction of axon,lipoprotein metabolic process,negative regulation of cytosolic calcium ion concentration,negative regulation of focal adhesion assembly,negative regulation of neuron apoptotic process,negative regu…	GlyGly (K)
Scram +TB / scr poly mock	D3Z3W9_K225_M1	Pira2	0.123497	0.123497	0.981643	0.363167	0.539827	D3Z3W9;F8VQ94	12	D3Z3W9_MOUSE;F8VQ94_MOUSE	Paired-Ig-like receptor A2	5	8.9372	1.08937	Scram +TB	scr poly mock	-0.00868794	;	GlyGly (K)
Scram +TB / scr poly mock	A0A0G2JGL8_K621_M1	Dhx30	-0.21911	0.21911	0.981654	0.695227	0.539827	A0A0G2JE53;A0A0G2JEN0;A0A0G2JEN9;A0A0G2JEY7;A0A0G2JFR1;A0A0G2JGD9;A0A0G2JGL1;A0A0G2JGL8;A0A0G2JGU3;A0A0G2JGY7;Q99PU8	12	A0A0G2JE53_MOUSE;A0A0G2JEN0_MOUSE;A0A0G2JEN9_MOUSE;A0A0G2JEY7_MOUSE;A0A0G2JFR1_MOUSE;A0A0G2JGD9_MOUSE;A0A0G2JGL1_MOUSE;A0A0G2JGL8_MOUSE;A0A0G2JGU3_MOUSE;A0A0G2JGY7_MOUSE;DHX30_MOUSE	ATP-dependent RNA helicase DHX30 (Fragment);ATP-dependent RNA helicase DHX30;ATP-dependent RNA helicase DHX30 (Fragment);ATP-dependent RNA helicase DHX30 (Fragment);ATP-dependent RNA helicase DHX30 (Fragment);ATP-dependent RNA helicase DHX30 (Fragment);ATP-dependent RNA helicase DHX30 (Fragment);ATP-dependent RNA helicase DHX30;ATP-dependent RNA helicase DHX30 (Fragment);ATP-dependent RNA helicas…	16	-14.0905	0.859095	Scram +TB	scr poly mock	-0.0168293	;;;;;;;;;;central nervous system development,mitochondrial large ribosomal subunit assembly	GlyGly (K)
Scram +TB / scr poly mock	A2AKX3_K645_M1	Setx	-0.0205871	0.0205871	0.981568	0.387788	0.539803	A0A0A0MQJ0;A2AKX3;F6R186	12	A0A0A0MQJ0_MOUSE;SETX_MOUSE;F6R186_MOUSE	Probable helicase senataxin (Fragment);Probable helicase senataxin;Probable helicase senataxin (Fragment)	12	-1.41686	0.985831	Scram +TB	scr poly mock	-0.0095386	;cellular response to DNA damage stimulus,cellular response to fibroblast growth factor stimulus,cellular response to hydrogen peroxide,cellular response to oxidative stress,cellular response to retinoic acid,circadian rhythm,DNA recombination,DNA-templated transcription, termination,double-strand break repair,fibroblast growth factor receptor signaling pathway,MAPK cascade,mRNA splice site selec…	GlyGly (K)
Scram +TB / scr poly mock	Q5GMG0_K70_M1	Elmo2	0.246187	0.246187	0.981495	0.269645	0.539787	A2A5A7;D6RHT3;F6XD63;F6YXR3;Q5GMG0;Q8BHL5	12	A2A5A7_MOUSE;D6RHT3_MOUSE;F6XD63_MOUSE;F6YXR3_MOUSE;Q5GMG0_MOUSE;ELMO2_MOUSE	Engulfment and cell motility protein 2 (Fragment);Engulfment and cell motility protein 2;Engulfment and cell motility protein 2 (Fragment);Engulfment and cell motility protein 2 (Fragment);Engulfment and cell motility protein 2 (Fragment);Engulfment and cell motility protein 2	15	18.6068	1.18607	Scram +TB	scr poly mock	0.00674896	;;cell-cell adhesion,cell migration,cytoskeleton organization;apoptotic process,cell-cell adhesion,cell migration,cytoskeleton organization,phagocytosis;cell-cell adhesion,cell migration,cytoskeleton organization;actin filament organization,apoptotic process,cell-cell adhesion,cell chemotaxis,cell motility,phagocytosis	GlyGly (K)
Scram +TB / scr poly mock	Q9JI08_K57_M1	Bin3	-0.028864	0.028864	0.981454	0.459243	0.539787	A0A2I3BR15;Q9JI08	12	A0A2I3BR15_MOUSE;BIN3_MOUSE	Bridging integrator 3	11	-1.98082	0.980192	Scram +TB	scr poly mock	0.0111295	;actin cortical patch localization,barrier septum assembly,endocytosis,myoblast migration involved in skeletal muscle regeneration,membrane tubulation,protein localization,regulation of lamellipodium assembly,skeletal muscle fiber development,skeletal muscle tissue regeneration,unidimensional cell growth	GlyGly (K)
Scram +TB / scr poly mock	A0A087WQ86_K1252_M1	Dock10	-0.475455	0.475455	0.981472	0.322327	0.539787	A0A087WQ86;A0A087WQA1;A0A087WRP5;A0A087WS26;A0A0R4J2B7;E9QM99;Q8BLX9;Q8BZN6	12	A0A087WQ86_MOUSE;A0A087WQA1_MOUSE;A0A087WRP5_MOUSE;A0A087WS26_MOUSE;A0A0R4J2B7_MOUSE;E9QM99_MOUSE;Q8BLX9_MOUSE;DOC10_MOUSE	Dedicator of cytokinesis protein 10;Dedicator of cytokinesis protein 10 (Fragment);Dedicator of cytokinesis protein 10;Dedicator of cytokinesis protein 10 (Fragment);Dedicator of cytokinesis protein 10 (Fragment);Dedicator of cytokinesis protein 10;Dedicator of cytokinesis protein 10 (Fragment);Dedicator of cytokinesis protein 10	98	-28.076	0.71924	Scram +TB	scr poly mock	-0.00773872	small GTPase mediated signal transduction;small GTPase mediated signal transduction;small GTPase mediated signal transduction;small GTPase mediated signal transduction;small GTPase mediated signal transduction;small GTPase mediated signal transduction;small GTPase mediated signal transduction;B cell homeostasis,dendritic spine morphogenesis,marginal zone B cell differentiation,positive regulation…	GlyGly (K)
Scram +TB / scr poly mock	P47955_K92_M1	Rplp1	-0.0238447	0.0238447	0.981318	0.244446	0.539757	P47955	12	RLA1_MOUSE	60S acidic ribosomal protein P1	6	-1.6392	0.983608	Scram +TB	scr poly mock	0.00592818	cytoplasmic translation,regulation of translation,translational elongation	GlyGly (K)
Scram +TB / scr poly mock	Q8C3J5_K1333_M1	Dock2	-0.0927076	0.0927076	0.981298	0.354561	0.539748	D6RGU3;Q3TMS1;Q5SRI3;Q8C3J5	12	D6RGU3_MOUSE;Q3TMS1_MOUSE;Q5SRI3_MOUSE;DOCK2_MOUSE	Dedicator of cytokinesis protein 2	134	-6.22388	0.937761	Scram +TB	scr poly mock	0.00861674	actin cytoskeleton organization,small GTPase mediated signal transduction;actin cytoskeleton organization,small GTPase mediated signal transduction;actin cytoskeleton organization,small GTPase mediated signal transduction;actin cytoskeleton organization,alpha-beta T cell activation,alpha-beta T cell proliferation,chemotaxis,cytoskeleton organization,establishment of T cell polarity,immunological …	GlyGly (K)
Scram +TB / scr poly mock	A0A571BD95_K1026_M1	Ube4b	-0.0105428	0.0105428	0.981233	0.539338	0.539726	A0A571BD95;A0A5F8MP95;G3UZD6;G3UZM6;H7BXC2;Q9ES00	12	A0A571BD95_MOUSE;A0A5F8MP95_MOUSE;G3UZD6_MOUSE;G3UZM6_MOUSE;H7BXC2_MOUSE;UBE4B_MOUSE	Ubiquitin conjugation factor E4 B;Ubiquitin conjugation factor E4 B;Ubiquitin conjugation factor E4 B;Ubiquitin conjugation factor E4 B;Ubiquitin conjugation factor E4 B (Fragment);Ubiquitin conjugation factor E4 B	37	-0.728108	0.992719	Scram +TB	scr poly mock	0.0132856	ubiquitin-dependent protein catabolic process;ubiquitin-dependent protein catabolic process;ubiquitin-dependent protein catabolic process;;ubiquitin-dependent protein catabolic process;cellular protein catabolic process,granzyme-mediated apoptotic signaling pathway,neuron projection development,proteasome-mediated ubiquitin-dependent protein catabolic process,protein autoubiquitination,protein fo…	GlyGly (K)
Scram +TB / scr poly mock	Q8C3J5_K1196_M1	Dock2	-0.416429	0.416429	0.981231	0.470116	0.539726	D6RGU3;Q3TMS1;Q5SRI3;Q8C3J5	12	D6RGU3_MOUSE;Q3TMS1_MOUSE;Q5SRI3_MOUSE;DOCK2_MOUSE	Dedicator of cytokinesis protein 2	134	-25.0723	0.749277	Scram +TB	scr poly mock	-0.0116759	actin cytoskeleton organization,small GTPase mediated signal transduction;actin cytoskeleton organization,small GTPase mediated signal transduction;actin cytoskeleton organization,small GTPase mediated signal transduction;actin cytoskeleton organization,alpha-beta T cell activation,alpha-beta T cell proliferation,chemotaxis,cytoskeleton organization,establishment of T cell polarity,immunological …	GlyGly (K)
Scram +TB / scr poly mock	A2AIV8_K254_M1	Card9	-0.662037	0.662037	0.981177	0.802745	0.539721	A2AIV8	12	CARD9_MOUSE	Caspase recruitment domain-containing protein 9	12	-36.8015	0.631985	Scram +TB	scr poly mock	-0.0197541	defense response to Gram-positive bacterium,defense response to virus,I-kappaB kinase/NF-kappaB signaling,innate immune response,positive regulation of cysteine-type endopeptidase activity involved in apoptotic process,positive regulation of I-kappaB kinase/NF-kappaB signaling,positive regulation of innate immune response,positive regulation of interleukin-6 production,positive regulation of JNK …	GlyGly (K)
Scram +TB / scr poly mock	A0A5H1ZRL2_K384_M1	Slfn8	1.64172	1.64172	0.98116	0.962075	0.539715	A0A5H1ZRL2;A0A5H1ZRM2;B1ARD8;E9Q0R4	12	A0A5H1ZRL2_MOUSE;A0A5H1ZRM2_MOUSE;SLFN8_MOUSE;E9Q0R4_MOUSE	Schlafen family member 8 (Fragment);Schlafen family member 8 (Fragment);Schlafen family member 8;Schlafen family member 8	55	212.038	3.12038	Scram +TB	scr poly mock	0.0246479	;;defense response to virus,rRNA catabolic process,tRNA catabolic process;	GlyGly (K)
Scram +TB / scr poly mock	A0A1D5RLI7_K302_M1	Capn15	0.077556	0.077556	0.981091	0.434481	0.539697	A0A1D5RLI7;A0A1D5RLJ4;A0A1D5RLS3;Q9JLG8	12	A0A1D5RLI7_MOUSE;A0A1D5RLJ4_MOUSE;A0A1D5RLS3_MOUSE;CAN15_MOUSE	Calpain-15	9	5.52289	1.05523	Scram +TB	scr poly mock	-0.0106973	;;;proteolysis	GlyGly (K)
Scram +TB / scr poly mock	A0A140LHQ8_K394_M1	Picalm	-0.147964	0.147964	0.98104	0.385456	0.539689	A0A140LHG9;A0A140LHQ8;A0A1L1SUR7;Q7M6Y3	12	A0A140LHG9_MOUSE;A0A140LHQ8_MOUSE;A0A1L1SUR7_MOUSE;PICAL_MOUSE	Phosphatidylinositol-binding clathrin assembly protein (Fragment);Phosphatidylinositol-binding clathrin assembly protein (Fragment);Phosphatidylinositol-binding clathrin assembly protein (Fragment);Phosphatidylinositol-binding clathrin assembly protein	17	-9.74768	0.902523	Scram +TB	scr poly mock	0.00958549	;clathrin coat assembly,endocytosis;clathrin coat assembly,endocytosis;amyloid-beta clearance by transcytosis,axonogenesis,clathrin coat assembly,clathrin-coated pit assembly,clathrin-dependent endocytosis,dendrite morphogenesis,endocytosis,endosomal transport,hemopoiesis,iron ion homeostasis,learning or memory,membrane bending,modulation of age-related behavioral decline,negative regulation of g…	GlyGly (K)
Scram +TB / scr poly mock	O35704_K197_M1	Sptlc1	-0.501764	0.501764	0.980955	0.38669	0.539665	O35704	12	SPTC1_MOUSE	Serine palmitoyltransferase 1	19	-29.3757	0.706243	Scram +TB	scr poly mock	0.00962154	ceramide biosynthetic process,positive regulation of lipophagy,regulation of fat cell apoptotic process,sphinganine biosynthetic process,sphingolipid biosynthetic process,sphingolipid metabolic process,sphingomyelin biosynthetic process,sphingosine biosynthetic process	GlyGly (K)
Scram +TB / scr poly mock	Q8BKX6_K2727_M1	Smg1	-0.0100444	0.0100444	0.980941	0.271322	0.539662	J3QMR1;J3QPA7;J3QQ22;Q8BKX6	12	J3QMR1_MOUSE;J3QPA7_MOUSE;J3QQ22_MOUSE;SMG1_MOUSE	Serine/threonine-protein kinase SMG1 (Fragment);Serine/threonine-protein kinase SMG1 (Fragment);Serine/threonine-protein kinase SMG1 (Fragment);Serine/threonine-protein kinase SMG1	42	-0.69381	0.993062	Scram +TB	scr poly mock	0.00672645	;;;DNA repair,negative regulation of autophagy,negative regulation of macroautophagy,nuclear-transcribed mRNA catabolic process, nonsense-mediated decay,peptidyl-serine phosphorylation,phosphatidylinositol phosphorylation,protein autophosphorylation,regulation of response to DNA damage stimulus,regulation of telomere maintenance,TORC1 signaling	GlyGly (K)
Scram +TB / scr poly mock	Q9JKF1_K1368_M1	Iqgap1	-0.0574198	0.0574198	0.980889	0.473001	0.53965	A0A0U1RNG5;A0A0U1RPI2;A0A0U1RPU3;Q9JKF1	12	A0A0U1RNG5_MOUSE;A0A0U1RPI2_MOUSE;A0A0U1RPU3_MOUSE;IQGA1_MOUSE	Ras GTPase-activating-like protein IQGAP1 (Fragment);Ras GTPase-activating-like protein IQGAP1 (Fragment);Ras GTPase-activating-like protein IQGAP1 (Fragment);Ras GTPase-activating-like protein IQGAP1	146	-3.90188	0.960981	Scram +TB	scr poly mock	0.0118242	;;;cell migration,cellular response to calcium ion,cellular response to epidermal growth factor stimulus,cellular response to fibroblast growth factor stimulus,cellular response to platelet-derived growth factor stimulus,epidermal growth factor receptor signaling pathway,fibroblast growth factor receptor signaling pathway,fibroblast migration,glomerular visceral epithelial cell development,negati…	GlyGly (K)
Scram +TB / scr poly mock	D3Z2H2_K301_M1	Ctnnd1	0.0278296	0.0278296	0.980865	0.732982	0.539638	D3Z2H2;D3Z2H7;D3Z7H6;E9Q8Z4;E9Q8Z5;E9Q8Z6;E9Q8Z8;E9Q8Z9;E9Q901;E9Q903;E9Q904;E9Q905;E9Q906;E9Q907;E9Q986;G3X9V2;P30999	12	D3Z2H2_MOUSE;D3Z2H7_MOUSE;D3Z7H6_MOUSE;E9Q8Z4_MOUSE;E9Q8Z5_MOUSE;E9Q8Z6_MOUSE;E9Q8Z8_MOUSE;E9Q8Z9_MOUSE;E9Q901_MOUSE;E9Q903_MOUSE;E9Q904_MOUSE;E9Q905_MOUSE;E9Q906_MOUSE;E9Q907_MOUSE;E9Q986_MOUSE;G3X9V2_MOUSE;CTND1_MOUSE	Catenin delta-1	36	1.94773	1.01948	Scram +TB	scr poly mock	-0.0183354	cell-cell adhesion;cell-cell adhesion;cell-cell adhesion;cell-cell adhesion;cell-cell adhesion;cell-cell adhesion;cell-cell adhesion;cell-cell adhesion;cell-cell adhesion;cell-cell adhesion;cell-cell adhesion;cell-cell adhesion;cell-cell adhesion;cell-cell adhesion;cell-cell adhesion;cell-cell adhesion;cell adhesion,cell-cell adhesion,cell-cell adhesion mediated by cadherin,cell-cell junction ass…	GlyGly (K)
Scram +TB / scr poly mock	Q8R2Y8_K121_M1	Ptrh2	-0.202908	0.202908	0.980797	0.236052	0.539634	Q8R2Y8	12	PTH2_MOUSE	Peptidyl-tRNA hydrolase 2, mitochondrial	5	-13.1203	0.868797	Scram +TB	scr poly mock	0.00591543	negative regulation of anoikis,negative regulation of gene expression,positive regulation of anoikis	GlyGly (K)
Scram +TB / scr poly mock	Q9CYN9_K268_M1	Atp6ap2	-0.0798	0.0798	0.980662	0.502187	0.539604	Q9CYN9	12	RENR_MOUSE	Renin receptor	14	-5.38112	0.946189	Scram +TB	scr poly mock	-0.0126571	angiotensin maturation,eye pigmentation,head morphogenesis,lysosomal lumen acidification,positive regulation of canonical Wnt signaling pathway,positive regulation of transforming growth factor beta1 production,positive regulation of Wnt signaling pathway,regulation of MAPK cascade,rostrocaudal neural tube patterning	GlyGly (K)
Scram +TB / scr poly mock	A0A2I3BQW4_K78_M1	Dop1b	0.258465	0.258465	0.98061	0.82403	0.539596	A0A2I3BQW4;A0A2I3BRE4;A0A2I3BRW5;A0A2I3BRZ2;A0A338P6R7;Q3UHQ6	12	A0A2I3BQW4_MOUSE;A0A2I3BRE4_MOUSE;A0A2I3BRW5_MOUSE;A0A2I3BRZ2_MOUSE;A0A338P6R7_MOUSE;DOP2_MOUSE	Protein dopey-2 (Fragment);Protein dopey-2 (Fragment);Protein dopey-2 (Fragment);Protein dopey-2;Protein dopey-2 (Fragment);Protein dopey-2	38	19.6205	1.19621	Scram +TB	scr poly mock	-0.0208026	Golgi to endosome transport;Golgi to endosome transport;Golgi to endosome transport;Golgi to endosome transport;Golgi to endosome transport;cognition,Golgi to endosome transport,protein transport	GlyGly (K)
Scram +TB / scr poly mock	G5E8Q0_K2663_M1	Lyst	-0.0615391	0.0615391	0.980625	0.380446	0.539596	A0A2R8W6Q6;G5E8Q0;P97412	12	A0A2R8W6Q6_MOUSE;G5E8Q0_MOUSE;LYST_MOUSE	Lysosomal-trafficking regulator (Fragment);Lysosomal-trafficking regulator;Lysosomal-trafficking regulator	77	-4.17587	0.958241	Scram +TB	scr poly mock	0.00966132	;endosome to lysosome transport via multivesicular body sorting pathway,lysosome organization,natural killer cell mediated cytotoxicity,pigmentation;blood coagulation,defense response to bacterium,defense response to protozoan,defense response to virus,endosome to lysosome transport via multivesicular body sorting pathway,leukocyte chemotaxis,lysosome organization,mast cell secretory granule orga…	GlyGly (K)
Scram +TB / scr poly mock	A0A0R4J0H8_K346_M1	Fndc3b	-0.202956	0.202956	0.980568	0.507575	0.539596	A0A0A6YX88;A0A0R4J0H8;Q6NWW9	12	A0A0A6YX88_MOUSE;A0A0R4J0H8_MOUSE;FND3B_MOUSE	Fibronectin type III domain-containing protein 3B (Fragment);Fibronectin type III domain-containing protein 3B;Fibronectin type III domain-containing protein 3B	13	-13.1231	0.868769	Scram +TB	scr poly mock	-0.0128007	;;cell migration,negative regulation of osteoblast differentiation,positive regulation of fat cell differentiation,positive regulation of fibroblast proliferation,substrate adhesion-dependent cell spreading,Type II pneumocyte differentiation	GlyGly (K)
Scram +TB / scr poly mock	Q3TCN2_K372_M1	Plbd2	-0.0311897	0.0311897	0.980532	0.348601	0.539584	Q3TCN2	12	PLBL2_MOUSE	Putative phospholipase B-like 2	11	-2.1387	0.978613	Scram +TB	scr poly mock	0.00882741	lipid catabolic process	GlyGly (K)
Scram +TB / scr poly mock	Q6R5N8_K741_M1	Tlr13	-0.361977	0.361977	0.98054	0.222458	0.539584	Q6R5N8	12	TLR13_MOUSE	Toll-like receptor 13	52	-22.1902	0.778098	Scram +TB	scr poly mock	-0.00562643	inflammatory response,innate immune response,MyD88-dependent toll-like receptor signaling pathway,regulation of MAPK cascade,response to virus,toll-like receptor 13 signaling pathway,toll-like receptor signaling pathway	GlyGly (K)
Scram +TB / scr poly mock	Q8R5J9_K158_M1	Arl6ip5	-0.241769	0.241769	0.98048	0.901391	0.539565	Q8R5J9	12	PRAF3_MOUSE	PRA1 family protein 3	7	-15.4292	0.845708	Scram +TB	scr poly mock	0.0229805	intrinsic apoptotic signaling pathway in response to oxidative stress,L-glutamate transport,negative regulation of L-glutamate transport,negative regulation of mitochondrial membrane potential,negative regulation of transport,positive regulation of apoptotic process,positive regulation of cysteine-type endopeptidase activity involved in apoptotic process,positive regulation of stress-activated MA…	GlyGly (K)
Scram +TB / scr poly mock	Q9DC51_K192_M1	Gnai3	0.0844113	0.0844113	0.980388	0.512166	0.539546	Q9DC51	12	GNAI3_MOUSE	Guanine nucleotide-binding protein G(i) subunit alpha	10	6.0255	1.06025	Scram +TB	scr poly mock	-0.013014	adenylate cyclase-inhibiting G-protein coupled receptor signaling pathway,adenylate cyclase-modulating G-protein coupled receptor signaling pathway,brain development,cell cycle,cell division,dopamine receptor signaling pathway,G-protein coupled receptor signaling pathway,GTP metabolic process,negative regulation of apoptotic signaling pathway,positive regulation of macroautophagy,positive regulat…	GlyGly (K)
Scram +TB / scr poly mock	A0A338P7C0_K127_M1	Psmb1	0.0592849	0.0592849	0.980407	0.348425	0.539546	A0A338P7C0;A0A338P7F1;O09061	12	A0A338P7C0_MOUSE;A0A338P7F1_MOUSE;PSB1_MOUSE	Proteasome subunit beta type-1;Proteasome subunit beta;Proteasome subunit beta type-1	15	4.19492	1.04195	Scram +TB	scr poly mock	0.00886716	proteolysis involved in cellular protein catabolic process;proteolysis involved in cellular protein catabolic process;proteasomal protein catabolic process,proteasomal ubiquitin-independent protein catabolic process,proteasome-mediated ubiquitin-dependent protein catabolic process	GlyGly (K)
Scram +TB / scr poly mock	I7HPV9_K432_M1	Prex1	-0.16112	0.16112	0.980347	0.472092	0.539531	I7HPV9;Q69ZK0	12	I7HPV9_MOUSE;PREX1_MOUSE	Phosphatidylinositol 3,4,5-trisphosphate-dependent Rac exchanger 1 protein;Phosphatidylinositol 3,4,5-trisphosphate-dependent Rac exchanger 1 protein	40	-10.567	0.89433	Scram +TB	scr poly mock	-0.012225	intracellular signal transduction;G-protein coupled receptor signaling pathway,intracellular signal transduction,neutrophil chemotaxis,positive regulation of cell adhesion,positive regulation of cell migration,positive regulation of GTPase activity,positive regulation of substrate adhesion-dependent cell spreading,reactive oxygen species metabolic process,regulation of actin filament polymerizati…	GlyGly (K)
Scram +TB / scr poly mock	M0QWU8_K8_M1	Dbi	0.0514823	0.0514823	0.980314	0.447583	0.539527	D3Z563;M0QWU8;P31786;Q4VWZ5	12	D3Z563_MOUSE;M0QWU8_MOUSE;ACBP_MOUSE;Q4VWZ5_MOUSE	Acyl-CoA-binding protein	4	3.63292	1.03633	Scram +TB	scr poly mock	0.0114917	;;behavioral fear response,glial cell proliferation,hair follicle development,lateral ventricle development,learning or memory,long-term synaptic potentiation,negative regulation of fatty acid beta-oxidation,negative regulation of protein lipidation,phosphatidylcholine acyl-chain remodeling,positive regulation of CoA-transferase activity,positive regulation of lipid biosynthetic process,positive …	GlyGly (K)
Scram +TB / scr poly mock	A0A0U1RQ20_K117_M1	Pycard	0.0588464	0.0588464	0.980247	0.426252	0.539513	A0A0U1RQ20;Q9EPB4	12	A0A0U1RQ20_MOUSE;ASC_MOUSE	Apoptosis-associated speck-like protein-containing a CARD (Fragment);Apoptosis-associated speck-like protein containing a CARD	8	4.16325	1.04163	Scram +TB	scr poly mock	-0.0109488	inflammatory response,innate immune response,regulation of apoptotic process;activation of cysteine-type endopeptidase activity,activation of cysteine-type endopeptidase activity involved in apoptotic process,activation of innate immune response,apoptotic process,cellular response to interleukin-1,cellular response to lipopolysaccharide,cellular response to tumor necrosis factor,defense response …	GlyGly (K)
Scram +TB / scr poly mock	A0A140LHF7_K150_M1	Prmt1	-0.070812	0.070812	0.980269	0.254052	0.539513	A0A140LHF7;A0A140LHS4;A0A140LI33;A0A140LIF7;A0A140LJ68;A0A140LJ70;A0A140LJF4;A0A140LJG1;A0A171KXD3;Q9JIF0	12	A0A140LHF7_MOUSE;A0A140LHS4_MOUSE;A0A140LI33_MOUSE;A0A140LIF7_MOUSE;A0A140LJ68_MOUSE;A0A140LJ70_MOUSE;A0A140LJF4_MOUSE;A0A140LJG1_MOUSE;A0A171KXD3_MOUSE;ANM1_MOUSE	Protein arginine N-methyltransferase 1;Protein arginine N-methyltransferase 1 (Fragment);Protein arginine N-methyltransferase 1 (Fragment);Protein arginine N-methyltransferase 1 (Fragment);Protein arginine N-methyltransferase 1;Protein arginine N-methyltransferase 1;Protein arginine N-methyltransferase 1 (Fragment);Protein arginine N-methyltransferase 1;Protein arginine N-methyltransferase 1;Prot…	18	-4.7898	0.952102	Scram +TB	scr poly mock	-0.00649896	;;;;;;;;;histone H4-R3 methylation,histone methylation,in utero embryonic development,liver regeneration,negative regulation of megakaryocyte differentiation,neuron projection development,peptidyl-arginine methylation,peptidyl-arginine methylation, to asymmetrical-dimethyl arginine,peptidyl-arginine omega-N-methylation,positive regulation of cell proliferation,positive regulation of erythrocyte d…	GlyGly (K)
Scram +TB / scr poly mock	P32233_K7_M1	Drg1	-0.387368	0.387368	0.980133	0.216677	0.539492	D6RHA5;F7BQ65;P32233	12	D6RHA5_MOUSE;F7BQ65_MOUSE;DRG1_MOUSE	Developmentally-regulated GTP-binding protein 1;Developmentally-regulated GTP-binding protein 1 (Fragment);Developmentally-regulated GTP-binding protein 1	20	-23.5477	0.764523	Scram +TB	scr poly mock	-0.00568975	;;cytoplasmic translation,positive regulation of microtubule polymerization,regulation of mitotic spindle assembly	GlyGly (K)
Scram +TB / scr poly mock	P06795_K913_M1	Abcb1b	-0.811405	0.811405	0.980035	0.704004	0.539451	A0A0G2JF49;A0A0G2JGL4;P06795	12	A0A0G2JF49_MOUSE;A0A0G2JGL4_MOUSE;MDR1B_MOUSE	ATP-dependent translocase ABCB1 (Fragment);ATP-dependent translocase ABCB1;ATP-dependent translocase ABCB1	46	-43.0174	0.569826	Scram +TB	scr poly mock	-0.0183635	;;ceramide translocation,establishment of endothelial blood-brain barrier,phospholipid translocation,response to drug,Sertoli cell barrier remodeling	GlyGly (K)
Scram +TB / scr poly mock	A0A286YE28_K117_M1	Tkt	0.102626	0.102626	0.979969	0.593325	0.539434	A0A286YE28;E0CY51;P40142	12	A0A286YE28_MOUSE;E0CY51_MOUSE;TKT_MOUSE	Transketolase (Fragment);Transketolase;Transketolase	69	7.37258	1.07373	Scram +TB	scr poly mock	-0.0153931	;;glyceraldehyde-3-phosphate biosynthetic process,pentose-phosphate shunt,pentose-phosphate shunt, non-oxidative branch,regulation of growth,ribose phosphate biosynthetic process	GlyGly (K)
Scram +TB / scr poly mock	Q9Z2B1_K312_M1	Il18rap	0.131669	0.131669	0.979904	0.417925	0.539428	Q9Z2B1	12	I18RA_MOUSE	Interleukin-18 receptor accessory protein	8	9.55603	1.09556	Scram +TB	scr poly mock	-0.0110473	cell proliferation,cellular response to hydrogen peroxide,cellular response to interleukin-18,inflammatory response,interferon-gamma production,interleukin-18-mediated signaling pathway,interleukin-6 production,neutrophil activation,positive regulation of natural killer cell mediated cytotoxicity,positive regulation of NF-kappaB transcription factor activity,T-helper 1 cell cytokine production	GlyGly (K)
Scram +TB / scr poly mock	Q9R062_K86_M1	Gyg1	-0.10889	0.10889	0.97983	0.331584	0.5394	Q9R062	12	GLYG_MOUSE	Glycogenin-1	21	-7.2699	0.927301	Scram +TB	scr poly mock	-0.00871569	glycogen biosynthetic process	GlyGly (K)
Scram +TB / scr poly mock	A0A1L1SV25_K351_M1	Actn4	-0.200378	0.200378	0.979777	0.396275	0.539376	A0A1L1SV25;A0A1L1SVJ6;D3Z0L8;D3Z761;E9Q2W9;P57780	12	A0A1L1SV25_MOUSE;A0A1L1SVJ6_MOUSE;D3Z0L8_MOUSE;D3Z761_MOUSE;E9Q2W9_MOUSE;ACTN4_MOUSE	Alpha-actinin-4;Alpha-actinin-4 (Fragment);Alpha-actinin-4 (Fragment);Alpha-actinin-4 (Fragment);Alpha-actinin-4 (Fragment);Alpha-actinin-4	56	-12.9677	0.870323	Scram +TB	scr poly mock	0.0104758	;;;;;actin filament bundle assembly,bicellular tight junction assembly,negative regulation of cellular component movement,negative regulation of substrate adhesion-dependent cell spreading,peroxisome proliferator activated receptor signaling pathway,positive regulation of cell migration,positive regulation of cellular component movement,positive regulation of NIK/NF-kappaB signaling,positive regu…	GlyGly (K)
Scram +TB / scr poly mock	B9EJ80_K431_M1	Pdzd8	-0.25992	0.25992	0.979782	0.515257	0.539376	B9EJ80	12	PDZD8_MOUSE	PDZ domain-containing protein 8	6	-16.4866	0.835134	Scram +TB	scr poly mock	-0.0139641	cytoskeleton organization,intracellular signal transduction,lipid transport,mitochondrial calcium ion homeostasis,mitochondrion-ER tethering,regulation of cell morphogenesis	GlyGly (K)
Scram +TB / scr poly mock	B1ATI0_K296_M1	Aldh3a2	-0.0834078	0.0834078	0.97976	0.580034	0.539372	A0A140LJF9;B1ATI0;B1AV77;P47740	12	A0A140LJF9_MOUSE;B1ATI0_MOUSE;B1AV77_MOUSE;AL3A2_MOUSE	Aldehyde dehydrogenase family 3 member A2 (Fragment);Aldehyde dehydrogenase;Aldehyde dehydrogenase;Aldehyde dehydrogenase family 3 member A2	13	-5.61744	0.943826	Scram +TB	scr poly mock	-0.015225	;cellular aldehyde metabolic process;cellular aldehyde metabolic process;cellular aldehyde metabolic process,central nervous system development,epidermis development,fatty acid metabolic process,formaldehyde metabolic process,hexadecanal metabolic process,oxidation-reduction process,peripheral nervous system development,phytol metabolic process,response to reactive oxygen species,sesquiterpenoid …	GlyGly (K)
Scram +TB / scr poly mock	A0A1D5RLV7_K2093_M1	Wdfy3	-0.262672	0.262672	0.979744	0.625927	0.539371	A0A1D5RLV7;G3UY81;G3UYW1;Q6VNB8	12	A0A1D5RLV7_MOUSE;G3UY81_MOUSE;G3UYW1_MOUSE;WDFY3_MOUSE	WD repeat and FYVE domain-containing protein 3;WD repeat and FYVE domain-containing protein 3 (Fragment);WD repeat and FYVE domain-containing protein 3;WD repeat and FYVE domain-containing protein 3	67	-16.6457	0.833543	Scram +TB	scr poly mock	0.0164483	;;;aggrephagy,multicellular organism development	GlyGly (K)
Scram +TB / scr poly mock	A0A1Y7VN27_K118_M1	Tbc1d7	-0.368435	0.368435	0.979625	0.360382	0.53933	A0A1Y7VIN4;A0A1Y7VJF2;A0A1Y7VKU8;A0A1Y7VM03;A0A1Y7VN27;Q9D0K0	12	A0A1Y7VIN4_MOUSE;A0A1Y7VJF2_MOUSE;A0A1Y7VKU8_MOUSE;A0A1Y7VM03_MOUSE;A0A1Y7VN27_MOUSE;TBCD7_MOUSE	TBC1 domain family member 7 (Fragment);TBC1 domain family member 7;TBC1 domain family member 7;TBC1 domain family member 7 (Fragment);TBC1 domain family member 7 (Fragment);TBC1 domain family member 7	4	-22.5378	0.774622	Scram +TB	scr poly mock	-0.00976574	;;;;;activation of GTPase activity,negative regulation of cilium assembly,negative regulation of TOR signaling,positive regulation of GTPase activity,positive regulation of protein ubiquitination,response to growth factor	GlyGly (K)
Scram +TB / scr poly mock	A0A494BAT3_K76_M1	Sec11c	0.00397085	0.00397085	0.979582	0.415823	0.539321	A0A494BAT3;D3Z5H3;D6RFV4;Q9D8V7	12	A0A494BAT3_MOUSE;D3Z5H3_MOUSE;D6RFV4_MOUSE;SC11C_MOUSE	Signal peptidase complex catalytic subunit SEC11C;Signal peptidase complex catalytic subunit SEC11;Signal peptidase complex catalytic subunit SEC11C;Signal peptidase complex catalytic subunit SEC11C	6	0.275618	1.00276	Scram +TB	scr poly mock	-0.0111256	signal peptide processing;signal peptide processing;signal peptide processing;signal peptide processing	GlyGly (K)
Scram +TB / scr poly mock	Q8BZZ3_K96_M1	Wwp1	-0.173809	0.173809	0.979577	0.590571	0.539321	Q8BZZ3	12	WWP1_MOUSE	NEDD4-like E3 ubiquitin-protein ligase WWP1	16	-11.3501	0.886499	Scram +TB	scr poly mock	-0.0157041	lung development,negative regulation of transcription, DNA-templated,positive regulation of protein catabolic process,proteasome-mediated ubiquitin-dependent protein catabolic process,protein polyubiquitination,protein ubiquitination,T cell differentiation,ubiquitin-dependent protein catabolic process	GlyGly (K)
Scram +TB / scr poly mock	A0A0U1RNG9_K132_M1	Herc2	0.0968633	0.0968633	0.979548	0.582024	0.539321	A0A0U1RNG9;A0A0U1RP01;A0A0U1RPZ3;Q4U2R1	12	A0A0U1RNG9_MOUSE;A0A0U1RP01_MOUSE;A0A0U1RPZ3_MOUSE;HERC2_MOUSE	E3 ubiquitin-protein ligase HERC2 (Fragment);E3 ubiquitin-protein ligase HERC2 (Fragment);E3 ubiquitin-protein ligase HERC2 (Fragment);E3 ubiquitin-protein ligase HERC2	51	6.94457	1.06945	Scram +TB	scr poly mock	-0.0154762	;;;cellular response to DNA damage stimulus,DNA repair,proteasome-mediated ubiquitin-dependent protein catabolic process,protein ubiquitination,spermatogenesis	GlyGly (K)
Scram +TB / scr poly mock	A0A0R4J0H8_K1171_M1	Fndc3b	0.395925	0.395925	0.979475	0.320837	0.539309	A0A0A6YX88;A0A0R4J0H8;Q6NWW9	12	A0A0A6YX88_MOUSE;A0A0R4J0H8_MOUSE;FND3B_MOUSE	Fibronectin type III domain-containing protein 3B (Fragment);Fibronectin type III domain-containing protein 3B;Fibronectin type III domain-containing protein 3B	13	31.5786	1.31579	Scram +TB	scr poly mock	0.00867151	;;cell migration,negative regulation of osteoblast differentiation,positive regulation of fat cell differentiation,positive regulation of fibroblast proliferation,substrate adhesion-dependent cell spreading,Type II pneumocyte differentiation	GlyGly (K)
Scram +TB / scr poly mock	F7B7X2_K147_M1	Trim44	-0.245563	0.245563	0.979427	0.674403	0.539294	A2AGP1;F7B7X2;Q4KMS1;Q9QXA7	12	A2AGP1_MOUSE;F7B7X2_MOUSE;Q4KMS1_MOUSE;TRI44_MOUSE	Tripartite motif-containing protein 44 (Fragment);Tripartite motif-containing protein 44 (Fragment);Tripartite motif-containing 44;Tripartite motif-containing protein 44	4	-15.6513	0.843487	Scram +TB	scr poly mock	0.0181554	;;negative regulation of protein K48-linked ubiquitination,positive regulation of cytokine-mediated signaling pathway,positive regulation of defense response to virus by host,positive regulation of NIK/NF-kappaB signaling,positive regulation of transcription, DNA-templated,protein stabilization;negative regulation of protein K48-linked ubiquitination,positive regulation of cytokine-mediated signa…	GlyGly (K)
Scram +TB / scr poly mock	G3V011_K320_M1	Myo1f	-0.0417547	0.0417547	0.979352	0.486227	0.53927	G3UZR3;G3V011;P70248;Q8CG29	12	G3UZR3_MOUSE;G3V011_MOUSE;MYO1F_MOUSE;Q8CG29_MOUSE	Unconventional myosin-If (Fragment);Unconventional myosin-If;Unconventional myosin-If;Myosin-1F-like protein	65	-2.85273	0.971473	Scram +TB	scr poly mock	-0.0132506	;;actin filament organization,defense response to Gram-positive bacterium,negative regulation of cell adhesion,neutrophil degranulation,neutrophil mediated immunity,positive regulation of cell migration,regulation of actin cytoskeleton organization,regulation of innate immune response,response to bacterium,vesicle transport along actin filament;	GlyGly (K)
Scram +TB / scr poly mock	A0A0J9YUY4_K139_M1	Ube3a	-0.132931	0.132931	0.979289	0.661844	0.539249	A0A0J9YTX6;A0A0J9YUF2;A0A0J9YUK0;A0A0J9YUY4;A0A0J9YV26;A0A0J9YVG1;A0A140LHS2;A0A140LI50;O08759	12	A0A0J9YTX6_MOUSE;A0A0J9YUF2_MOUSE;A0A0J9YUK0_MOUSE;A0A0J9YUY4_MOUSE;A0A0J9YV26_MOUSE;A0A0J9YVG1_MOUSE;A0A140LHS2_MOUSE;A0A140LI50_MOUSE;UBE3A_MOUSE	Ubiquitin-protein ligase E3A (Fragment);Ubiquitin-protein ligase E3A (Fragment);Ubiquitin-protein ligase E3A (Fragment);Ubiquitin-protein ligase E3A (Fragment);Ubiquitin-protein ligase E3A (Fragment);Ubiquitin-protein ligase E3A (Fragment);Ubiquitin-protein ligase E3A (Fragment);Ubiquitin-protein ligase E3A (Fragment);Ubiquitin-protein ligase E3A	38	-8.80235	0.911977	Scram +TB	scr poly mock	0.0177944	;;;;;;;;androgen receptor signaling pathway,cellular response to brain-derived neurotrophic factor stimulus,negative regulation of dendritic spine morphogenesis,ovarian follicle development,positive regulation of Golgi lumen acidification,positive regulation of phosphatidylinositol 3-kinase signaling,positive regulation of protein ubiquitination,positive regulation of transcription from RNA polym…	GlyGly (K)
Scram +TB / scr poly mock	D3YWM9_K415_M1	Synj2	-0.278794	0.278794	0.979257	0.629774	0.539249	D3YWM9;D3YZB2;D3YZB5;E9Q4P5;F6U4I6;F7BI35;F8WHD8;Q9D2G5;S4R207	12	D3YWM9_MOUSE;D3YZB2_MOUSE;D3YZB5_MOUSE;E9Q4P5_MOUSE;F6U4I6_MOUSE;F7BI35_MOUSE;F8WHD8_MOUSE;SYNJ2_MOUSE;S4R207_MOUSE	Synaptojanin-2 (Fragment);Synaptojanin-2;Synaptojanin-2;Synaptojanin-2;Synaptojanin-2 (Fragment);Synaptojanin-2 (Fragment);Synaptojanin-2;Synaptojanin-2;Synaptojanin-2	6	-17.572	0.82428	Scram +TB	scr poly mock	-0.017102	phosphatidylinositol dephosphorylation;phosphatidylinositol dephosphorylation;phosphatidylinositol dephosphorylation;phosphatidylinositol dephosphorylation;phosphatidylinositol dephosphorylation;phosphatidylinositol dephosphorylation;phosphatidylinositol dephosphorylation;brain development,inositol phosphate dephosphorylation,intracellular distribution of mitochondria,phosphatidylinositol dephosp…	GlyGly (K)
Scram +TB / scr poly mock	A0A1L1SQA7_K204_M1	Cnot10	-0.407676	0.407676	0.979235	0.40587	0.539249	A0A1L1SQA7;A0A1L1SQF2;A0A1L1SS47;A0A1L1SSE2;A0A5F8MPB8;Q8BH15	12	A0A1L1SQA7_MOUSE;A0A1L1SQF2_MOUSE;A0A1L1SS47_MOUSE;A0A1L1SSE2_MOUSE;A0A5F8MPB8_MOUSE;CNO10_MOUSE	CCR4-NOT transcription complex subunit 10;CCR4-NOT transcription complex subunit 10;CCR4-NOT transcription complex subunit 10;CCR4-NOT transcription complex subunit 10;CCR4-NOT transcription complex subunit 10 (Fragment);CCR4-NOT transcription complex subunit 10	16	-24.6163	0.753837	Scram +TB	scr poly mock	0.0112008	;;;;;gene silencing by RNA,mRNA catabolic process,negative regulation of translation	GlyGly (K)
Scram +TB / scr poly mock	Q9CQ20_K163_M1	Mid1ip1	-0.557378	0.557378	0.979137	0.59144	0.539219	F6XIS3;F7D5Q6;Q9CQ20	12	F6XIS3_MOUSE;F7D5Q6_MOUSE;M1IP1_MOUSE	Mid1-interacting protein 1 (Fragment);Mid1-interacting protein 1 (Fragment);Mid1-interacting protein 1	9	-32.0464	0.679536	Scram +TB	scr poly mock	-0.0164381	;;lipid metabolic process,negative regulation of microtubule depolymerization,positive regulation of fatty acid biosynthetic process,positive regulation of ligase activity,protein polymerization,regulation of lipid biosynthetic process	GlyGly (K)
Scram +TB / scr poly mock	Q9QUJ7_K81_M1	Acsl4	-0.84816	0.84816	0.979134	0.424338	0.539219	Q9QUJ7	12	ACSL4_MOUSE	Long-chain-fatty-acid--CoA ligase 4	56	-44.4507	0.555493	Scram +TB	scr poly mock	0.0116671	dendritic spine development,embryonic process involved in female pregnancy,fatty acid metabolic process,fatty acid transport,lipid biosynthetic process,lipid metabolic process,long-chain fatty acid metabolic process,long-chain fatty-acyl-CoA biosynthetic process,long-chain fatty-acyl-CoA metabolic process,negative regulation of prostaglandin secretion,neuron differentiation,positive regulation of…	GlyGly (K)
Scram +TB / scr poly mock	A2ATQ5_K137_M1	Anapc1	-0.253425	0.253425	0.979058	0.306355	0.53919	A2ATQ5;P53995;Q6PG65	12	A2ATQ5_MOUSE;APC1_MOUSE;Q6PG65_MOUSE	Anaphase-promoting complex subunit 1;Anaphase-promoting complex subunit 1;Anapc1 protein	35	-16.1098	0.838902	Scram +TB	scr poly mock	0.00834591	cell cycle,cell division;anaphase-promoting complex-dependent catabolic process,cell division,metaphase/anaphase transition of mitotic cell cycle,protein K11-linked ubiquitination;	GlyGly (K)
Scram +TB / scr poly mock	A0A494BAK4_K156_M1	Ergic1	-0.054558	0.054558	0.978955	0.713456	0.539159	A0A494B9M5;A0A494BAK4;A0A494BAW5;A0A494BAX4;F6SLP4;F6Z6A5;Q9DC16	12	A0A494B9M5_MOUSE;A0A494BAK4_MOUSE;A0A494BAW5_MOUSE;A0A494BAX4_MOUSE;F6SLP4_MOUSE;F6Z6A5_MOUSE;ERGI1_MOUSE	Endoplasmic reticulum-Golgi intermediate compartment protein 1;Endoplasmic reticulum-Golgi intermediate compartment protein 1;Endoplasmic reticulum-Golgi intermediate compartment protein 1;Endoplasmic reticulum-Golgi intermediate compartment protein 1 (Fragment);Endoplasmic reticulum-Golgi intermediate compartment protein 1;Endoplasmic reticulum-Golgi intermediate compartment protein 1;Endoplasmi…	7	-3.71106	0.962889	Scram +TB	scr poly mock	0.0195558	;vesicle-mediated transport;;;;;ER to Golgi vesicle-mediated transport,retrograde vesicle-mediated transport, Golgi to ER	GlyGly (K)
Scram +TB / scr poly mock	G3UYI2_K67_M2	Glipr1	0.394325	0.394325	0.978833	0.386009	0.539125	G3UYI2;Q9CWG1	12	G3UYI2_MOUSE;GLIP1_MOUSE	Glioma pathogenesis-related protein 1 (Fragment);Glioma pathogenesis-related protein 1	12	31.4328	1.31433	Scram +TB	scr poly mock	0.0107778	;	GlyGly (K)
Scram +TB / scr poly mock	E9Q1G8_K208_M1	Sept7;Sept7;Septin7	-0.0618209	0.0618209	0.978793	0.266685	0.539125	E9Q1G8;E9Q9F5;O55131	12	E9Q1G8_MOUSE;E9Q9F5_MOUSE;SEPT7_MOUSE	Septin 7;Septin 7;Septin-7	24	-4.19458	0.958054	Scram +TB	scr poly mock	-0.00761201	spermatogenesis;spermatogenesis;cellular protein localization,cilium morphogenesis,collateral sprouting,cortical cytoskeleton organization,cytoskeleton-dependent cytokinesis,dendritic spine morphogenesis,mitotic cytokinesis,positive regulation of nonmotile primary cilium assembly,postsynapse organization,pseudopodium retraction,regulation of embryonic cell shape,spermatogenesis	GlyGly (K)
Scram +TB / scr poly mock	D4AFX7_K1219_M1	Dnajc13	0.276373	0.276373	0.978678	0.557181	0.539093	A0A087WRC9;A0A087WS25;A0A087WSI0;A0A1L1STR9;D4AFX7;G3X922	12	A0A087WRC9_MOUSE;A0A087WS25_MOUSE;A0A087WSI0_MOUSE;A0A1L1STR9_MOUSE;D4AFX7_MOUSE;G3X922_MOUSE	DnaJ heat shock protein family (Hsp40) member C13 (Fragment);DnaJ heat shock protein family (Hsp40) member C13 (Fragment);DnaJ heat shock protein family (Hsp40) member C13 (Fragment);DnaJ heat shock protein family (Hsp40) member C13 (Fragment);DnaJ heat shock protein family (Hsp40) member C13;DnaJ heat shock protein family (Hsp40) member C13	74	21.1146	1.21115	Scram +TB	scr poly mock	-0.0155053	endosome organization,receptor-mediated endocytosis,regulation of early endosome to late endosome transport,regulation of early endosome to recycling endosome transport;endosome organization,receptor-mediated endocytosis,regulation of early endosome to late endosome transport,regulation of early endosome to recycling endosome transport;endosome organization,receptor-mediated endocytosis,regulatio…	GlyGly (K)
Scram +TB / scr poly mock	Q99J77_K355_M1	Nans	0.12571	0.12571	0.978612	0.321638	0.53908	Q99J77	12	SIAS_MOUSE	Sialic acid synthase	13	9.10447	1.09104	Scram +TB	scr poly mock	-0.00914724	carbohydrate biosynthetic process,glycosylation	GlyGly (K)
Scram +TB / scr poly mock	A0A0R4J0Q9_K77_M1	Cog7	-0.0411237	0.0411237	0.978601	0.709053	0.53908	A0A0R4J0Q9;Q3TR20;Q3UM29	12	A0A0R4J0Q9_MOUSE;Q3TR20_MOUSE;COG7_MOUSE	Conserved oligomeric Golgi complex subunit 7	12	-2.81024	0.971898	Scram +TB	scr poly mock	-0.0198725	intracellular protein transport,protein glycosylation,protein localization to Golgi apparatus,protein stabilization,retrograde vesicle-mediated transport, Golgi to ER;intracellular protein transport;Golgi organization,intracellular protein transport,protein glycosylation,protein localization to Golgi apparatus,protein localization to organelle,protein stabilization,retrograde vesicle-mediated tra…	GlyGly (K)
Scram +TB / scr poly mock	A0A0G2JE26_K399_M1	Antxr2	-0.112333	0.112333	0.978639	0.390398	0.53908	A0A0G2JE26;Q6DFX2	12	A0A0G2JE26_MOUSE;ANTR2_MOUSE	Anthrax toxin receptor;Anthrax toxin receptor 2	13	-7.49091	0.925091	Scram +TB	scr poly mock	0.0109624	;reproductive process,toxin transport	GlyGly (K)
Scram +TB / scr poly mock	A0A1L1SSL9_K2121_M1	Atr	-0.223227	0.223227	0.978638	0.524819	0.53908	A0A1L1SSL9;E9QPK4;Q9JKK8	12	A0A1L1SSL9_MOUSE;E9QPK4_MOUSE;ATR_MOUSE	Serine/threonine-protein kinase ATR	12	-14.3353	0.856647	Scram +TB	scr poly mock	-0.0145538	cellular response to gamma radiation,cellular response to UV,DNA damage checkpoint,DNA repair,establishment of RNA localization to telomere,negative regulation of DNA replication,peptidyl-serine phosphorylation,positive regulation of DNA damage response, signal transduction by p53 class mediator,positive regulation of telomerase catalytic core complex assembly,protein autophosphorylation,protein …	GlyGly (K)
Scram +TB / scr poly mock	A0A0A0MQK3_K910_M1	Srebf1	-0.237159	0.237159	0.978606	0.783612	0.53908	A0A0A0MQK3;F6XZS9;Q9WTN3	12	A0A0A0MQK3_MOUSE;F6XZS9_MOUSE;SRBP1_MOUSE	Sterol regulatory element-binding protein 1 (Fragment);Sterol regulatory element-binding protein 1 (Fragment);Sterol regulatory element-binding protein 1	17	-15.1585	0.848415	Scram +TB	scr poly mock	0.0220709	;;aging,cellular response to fatty acid,cellular response to starvation,cholesterol metabolic process,circadian rhythm,fat cell differentiation,insulin receptor signaling pathway,lipid biosynthetic process,lipid localization,lung development,mRNA transcription from RNA polymerase II promoter,negative regulation of insulin secretion,negative regulation of transcription from RNA polymerase II promo…	GlyGly (K)
Scram +TB / scr poly mock	J3QMX8_K163_M1	Slc30a6	-0.481422	0.481422	0.978421	0.610662	0.539049	A0A3B2WCC9;A0A3B2WCJ8;A0A3B2WCW5;A0A3Q4EC60;A0A3Q4EGM9;J3QMX8;Q8BJM5	12	A0A3B2WCC9_MOUSE;A0A3B2WCJ8_MOUSE;A0A3B2WCW5_MOUSE;A0A3Q4EC60_MOUSE;A0A3Q4EGM9_MOUSE;J3QMX8_MOUSE;ZNT6_MOUSE	Zinc transporter 6 (Fragment);Zinc transporter 6 (Fragment);Zinc transporter 6;Zinc transporter 6;Zinc transporter 6;Zinc transporter 6;Zinc transporter 6	6	-28.3729	0.716271	Scram +TB	scr poly mock	-0.0174472	zinc II ion transport;zinc II ion transport;;zinc II ion transport;zinc II ion transport;zinc II ion transport;Golgi to endosome transport,zinc II ion transport	GlyGly (K)
Scram +TB / scr poly mock	A0A1D5RLD1_K585_M1	Myo9b	-0.354094	0.354094	0.978393	0.42311	0.539043	A0A1D5RLD1;A0A1D5RLW4;E9PWZ6;E9PZW8;E9QKV6;Q9QY06	12	A0A1D5RLD1_MOUSE;A0A1D5RLW4_MOUSE;E9PWZ6_MOUSE;E9PZW8_MOUSE;E9QKV6_MOUSE;MYO9B_MOUSE	Unconventional myosin-IXb;Unconventional myosin-IXb (Fragment);Unconventional myosin-IXb;Unconventional myosin-IXb;Unconventional myosin-IXb;Unconventional myosin-IXb	48	-21.7639	0.782361	Scram +TB	scr poly mock	0.0118615	actin filament-based movement,Rho protein signal transduction;actin filament-based movement,Rho protein signal transduction;actin filament-based movement,Rho protein signal transduction;actin filament-based movement,regulation of Rho protein signal transduction,Rho protein signal transduction,Roundabout signaling pathway;actin filament-based movement,Rho protein signal transduction;actin filament…	GlyGly (K)
Scram +TB / scr poly mock	B8JJG7_K47_M1	Tfg	0.0333019	0.0333019	0.978292	0.285709	0.53903	B8JJG7;B8JJG8;B8JJG9;F6QJV5;Q9Z1A1	12	B8JJG7_MOUSE;B8JJG8_MOUSE;B8JJG9_MOUSE;F6QJV5_MOUSE;Q9Z1A1_MOUSE	Trk-fused gene (Fragment);Trk-fused gene (Fragment);Trk-fused gene (Fragment);Trk-fused gene (Fragment);TFG protein	6	2.33516	1.02335	Scram +TB	scr poly mock	0.00818516	COPII vesicle coating,ER to Golgi vesicle-mediated transport;COPII vesicle coating,ER to Golgi vesicle-mediated transport;COPII vesicle coating,ER to Golgi vesicle-mediated transport;COPII vesicle coating,ER to Golgi vesicle-mediated transport;COPII vesicle coating,ER to Golgi vesicle-mediated transport	GlyGly (K)
Scram +TB / scr poly mock	A0A0G2JF08_K38_M1	Sec22b	-0.0143332	0.0143332	0.978245	0.120588	0.539014	A0A0G2JF08;D6RES2;E9Q6R3;O08547	12	A0A0G2JF08_MOUSE;D6RES2_MOUSE;E9Q6R3_MOUSE;SC22B_MOUSE	Vesicle-trafficking protein SEC22b	13	-0.98858	0.990114	Scram +TB	scr poly mock	0.00343543	;;;ER to Golgi vesicle-mediated transport,negative regulation of autophagosome assembly,positive regulation of protein catabolic process,protein transport,retrograde vesicle-mediated transport, Golgi to ER,vesicle fusion with Golgi apparatus,vesicle-mediated transport	GlyGly (K)
Scram +TB / scr poly mock	Q9EQ06_K79_M1	Hsd17b11	-0.037491	0.037491	0.977968	0.205671	0.538916	Q9EQ06	12	DHB11_MOUSE	Estradiol 17-beta-dehydrogenase 11	18	-2.5652	0.974348	Scram +TB	scr poly mock	0.00587673	androgen catabolic process,steroid biosynthetic process	GlyGly (K)
Scram +TB / scr poly mock	A0A0G2JED4_K181_M1	Sh2b2	-0.505315	0.505315	0.97799	0.557437	0.538916	A0A0G2JDV1;A0A0G2JED4;Q9JID9	12	A0A0G2JDV1_MOUSE;A0A0G2JED4_MOUSE;SH2B2_MOUSE	SH2B adapter protein 2 (Fragment);SH2B adapter protein 2;SH2B adapter protein 2	14	-29.5493	0.704507	Scram +TB	scr poly mock	0.0162753	signal transduction;signal transduction;actin cytoskeleton organization,antigen receptor-mediated signaling pathway,B-1 B cell homeostasis,B cell receptor signaling pathway,brown fat cell differentiation,cytokine-mediated signaling pathway,glucose homeostasis,insulin receptor signaling pathway,intracellular signal transduction,negative regulation of glucose import,nervous system development,regul…	GlyGly (K)
Scram +TB / scr poly mock	A2BHN6_K97_M1	Fbxo3	0.458015	0.458015	0.977917	0.70082	0.538908	A2BHN6;Q9DC63	12	A2BHN6_MOUSE;FBX3_MOUSE	F-box only protein 3	11	37.3651	1.37365	Scram +TB	scr poly mock	0.0202024	;	GlyGly (K)
Scram +TB / scr poly mock	F7BYZ4_K120_M1	Stk4	-0.331221	0.331221	0.977883	0.52161	0.538898	A2A5M9;F7BYZ4;Q8CDG4;Q9JI11	12	A2A5M9_MOUSE;F7BYZ4_MOUSE;Q8CDG4_MOUSE;STK4_MOUSE	Serine/threonine-protein kinase 4 (Fragment);Serine/threonine-protein kinase 4 (Fragment);Serine/threonine-protein kinase 4;Serine/threonine-protein kinase 4	12	-20.5137	0.794863	Scram +TB	scr poly mock	0.0152288	;;signal transduction;activation of protein kinase activity,apoptotic process,patterning of blood vessels,cell differentiation involved in embryonic placenta development,cell morphogenesis,central nervous system development,endocardium development,hepatocyte apoptotic process,hippo signaling,intracellular signal transduction,keratinocyte differentiation,negative regulation of canonical Wnt signal…	GlyGly (K)
Scram +TB / scr poly mock	Q3V117_K1077_M1	Acly	-0.121735	0.121735	0.977857	0.588954	0.538889	Q3TS02;Q3V117;Q91V92	12	Q3TS02_MOUSE;Q3V117_MOUSE;ACLY_MOUSE	ATP-citrate synthase	71	-8.09185	0.919081	Scram +TB	scr poly mock	0.0169208	;acetyl-CoA biosynthetic process,citrate metabolic process,lipid biosynthetic process,oxaloacetate metabolic process;acetyl-CoA biosynthetic process,acetyl-CoA metabolic process,citrate metabolic process,fatty acid biosynthetic process,lipid biosynthetic process,oxaloacetate metabolic process	GlyGly (K)
Scram +TB / scr poly mock	A0A3Q4EGR2_K569_M1	Rock1	0.123211	0.123211	0.977822	0.421481	0.538878	A0A3Q4EGR2;A0A3Q4L2X0;P70335	12	A0A3Q4EGR2_MOUSE;A0A3Q4L2X0_MOUSE;ROCK1_MOUSE	Rho-associated protein kinase 1;Rho-associated protein kinase 1 (Fragment);Rho-associated protein kinase 1	8	8.91564	1.08916	Scram +TB	scr poly mock	-0.0121492	Rho protein signal transduction;;actin cytoskeleton organization,actomyosin structure organization,apical constriction,apoptotic process,bleb assembly,cortical actin cytoskeleton organization,cytoskeleton organization,embryonic morphogenesis,I-kappaB kinase/NF-kappaB signaling,leukocyte cell-cell adhesion,leukocyte migration,leukocyte tethering or rolling,membrane to membrane docking,mitotic cyto…	GlyGly (K)
Scram +TB / scr poly mock	E9Q2Y3_K349_M1	Ikbkg	0.0500273	0.0500273	0.977763	0.385099	0.538878	A3KG37;A3KG38;A3KG39;A3KG40;A3KG41;A3KG44;D3YYY3;E9Q2Y3;O88522;Q7TSS3;Q8VC91	12	A3KG37_MOUSE;A3KG38_MOUSE;A3KG39_MOUSE;A3KG40_MOUSE;A3KG41_MOUSE;A3KG44_MOUSE;D3YYY3_MOUSE;E9Q2Y3_MOUSE;NEMO_MOUSE;Q7TSS3_MOUSE;Q8VC91_MOUSE	NF-kappa-B essential modulator (Fragment);NF-kappa-B essential modulator (Fragment);NF-kappa-B essential modulator (Fragment);NF-kappa-B essential modulator (Fragment);NF-kappa-B essential modulator (Fragment);NF-kappa-B essential modulator (Fragment);NF-kappa-B essential modulator (Fragment);NF-kappa-B essential modulator;NF-kappa-B essential modulator;Inhibitor of kappaB kinase gamma;Ikbkg prot…	9	3.52845	1.03528	Scram +TB	scr poly mock	-0.0112286	;;;;;;;;activation of NF-kappaB-inducing kinase activity,anoikis,B cell homeostasis,cellular response to DNA damage stimulus,establishment of vesicle localization,negative regulation of endoplasmic reticulum stress-induced intrinsic apoptotic signaling pathway,positive regulation of gene expression,positive regulation of I-kappaB kinase/NF-kappaB signaling,positive regulation of macroautophagy,po…	GlyGly (K)
Scram +TB / scr poly mock	E9PWV3_K431_M1	Rps6ka1	0.00463977	0.00463977	0.977721	0.513024	0.538878	E9PWV3;F6Q8A4;F6RQA2;G3UZI3;P18653;Q505N6	12	E9PWV3_MOUSE;F6Q8A4_MOUSE;F6RQA2_MOUSE;G3UZI3_MOUSE;KS6A1_MOUSE;Q505N6_MOUSE	Ribosomal protein S6 kinase;Ribosomal protein S6 kinase alpha-1 (Fragment);Ribosomal protein S6 kinase;Non-specific serine/threonine protein kinase;Ribosomal protein S6 kinase alpha-1;Ribosomal protein S6 kinase	37	0.322122	1.00322	Scram +TB	scr poly mock	0.0149406	intracellular signal transduction;intracellular signal transduction;intracellular signal transduction;intracellular signal transduction;hepatocyte proliferation,intracellular signal transduction,negative regulation of apoptotic process,negative regulation of cysteine-type endopeptidase activity involved in apoptotic process,positive regulation of hepatic stellate cell activation,positive regulati…	GlyGly (K)
Scram +TB / scr poly mock	E0CYV4_K106_M1	Desi2	-0.212149	0.212149	0.977808	0.420161	0.538878	E0CYV4;Q8BIB9;Q8C5I4;Q9D291	12	E0CYV4_MOUSE;Q8BIB9_MOUSE;Q8C5I4_MOUSE;DESI2_MOUSE	Deubiquitinase DESI2 (Fragment);Deubiquitinase DESI2;Deubiquitinase DESI2;Deubiquitinase DESI2	1	-13.675	0.86325	Scram +TB	scr poly mock	-0.0121994	;;;protein deubiquitination,protein modification by small protein removal	GlyGly (K)
Scram +TB / scr poly mock	Q76MZ3_K292_M1	Ppp2r1a	-0.66631	0.66631	0.977634	0.116358	0.538869	G3UWL2;G3UXQ1;Q76MZ3	12	G3UWL2_MOUSE;G3UXQ1_MOUSE;2AAA_MOUSE	Serine/threonine-protein phosphatase 2A 65 kDa regulatory subunit A alpha isoform (Fragment);Serine/threonine-protein phosphatase 2A 65 kDa regulatory subunit A alpha isoform;Serine/threonine-protein phosphatase 2A 65 kDa regulatory subunit A alpha isoform	20	-36.9884	0.630116	Scram +TB	scr poly mock	-0.00349141	macromolecular complex assembly;macromolecular complex assembly;chromosome segregation,female meiotic division,meiotic sister chromatid cohesion, centromeric,meiotic spindle elongation,mitotic sister chromatid separation,peptidyl-serine dephosphorylation,positive regulation of extrinsic apoptotic signaling pathway in absence of ligand,macromolecular complex assembly,regulation of meiotic cell cyc…	GlyGly (K)
Scram +TB / scr poly mock	Q9JLN9_K2469_M1	Mtor	0.235387	0.235387	0.977517	0.269358	0.538828	Q9JLN9	12	MTOR_MOUSE	Serine/threonine-protein kinase mTOR	54	17.7222	1.17722	Scram +TB	scr poly mock	-0.0080988	'de novo' pyrimidine nucleobase biosynthetic process,brain development,cardiac cell development,cardiac muscle cell development,cardiac muscle contraction,cardiac muscle tissue development,cell aging,cell projection organization,cellular response to amino acid starvation,cellular response to amino acid stimulus,cellular response to hypoxia,cellular response to leucine,cellular response to leucine…	GlyGly (K)
Scram +TB / scr poly mock	A0A1L1SSJ7_K206_M1	Glb1	-0.141784	0.141784	0.977496	0.123945	0.538822	A0A1L1SSJ7;P23780	12	A0A1L1SSJ7_MOUSE;BGAL_MOUSE	Beta-galactosidase	17	-9.36026	0.906397	Scram +TB	scr poly mock	0.00373115	carbohydrate metabolic process;cellular carbohydrate metabolic process,galactose catabolic process,response to cortisone,response to Thyroglobulin triiodothyronine	GlyGly (K)
Scram +TB / scr poly mock	A0A0U1RP20_K6_M2	Slc6a6	0.0562591	0.0562591	0.977309	0.504659	0.538745	A0A0U1RP20;A0A0U1RPH7;A0A0U1RQA0;A0A0U1RQA5;O35316	12	A0A0U1RP20_MOUSE;A0A0U1RPH7_MOUSE;A0A0U1RQA0_MOUSE;A0A0U1RQA5_MOUSE;SC6A6_MOUSE	Transporter (Fragment);Sodium- and chloride-dependent taurine transporter (Fragment);Transporter (Fragment);Transporter (Fragment);Sodium- and chloride-dependent taurine transporter	16	3.97661	1.03977	Scram +TB	scr poly mock	-0.014867	;;;;alanine transport,amino acid import across plasma membrane,gamma-aminobutyric acid import,import across plasma membrane,neurotransmitter transport,nitrogen compound transport,positive regulation of cell differentiation,positive regulation of necrotic cell death,taurine transport	GlyGly (K)
Scram +TB / scr poly mock	F6QC57_K29_M1	Ubr3	-0.0504143	0.0504143	0.977283	0.261895	0.538745	A2AV05;F6QC57;F6RDS0;Q5U430	12	A2AV05_MOUSE;F6QC57_MOUSE;F6RDS0_MOUSE;UBR3_MOUSE	E3 ubiquitin-protein ligase (Fragment);E3 ubiquitin-protein ligase;E3 ubiquitin-protein ligase (Fragment);E3 ubiquitin-protein ligase UBR3	19	-3.4341	0.965659	Scram +TB	scr poly mock	0.00776728	ubiquitin-dependent protein catabolic process via the N-end rule pathway;ubiquitin-dependent protein catabolic process via the N-end rule pathway;ubiquitin-dependent protein catabolic process via the N-end rule pathway;embryo development ending in birth or egg hatching,in utero embryonic development,olfactory behavior,protein ubiquitination,sensory perception of smell,suckling behavior,ubiquitin-…	GlyGly (K)
Scram +TB / scr poly mock	A0A1D5RLI7_K32_M1	Capn15	-0.224003	0.224003	0.977107	0.639312	0.538685	A0A1D5RLI7;A0A1D5RLJ4;A0A1D5RLS3;Q9JLG8	12	A0A1D5RLI7_MOUSE;A0A1D5RLJ4_MOUSE;A0A1D5RLS3_MOUSE;CAN15_MOUSE	Calpain-15	9	-14.3813	0.856187	Scram +TB	scr poly mock	-0.0189427	;;;proteolysis	GlyGly (K)
Scram +TB / scr poly mock	A2AAN0_K65_M1	Exoc7	-0.373926	0.373926	0.977021	0.221183	0.53865	A2AAN0;A2AAN3;A2AAN4;A2AAN5;O35250	12	A2AAN0_MOUSE;A2AAN3_MOUSE;A2AAN4_MOUSE;A2AAN5_MOUSE;EXOC7_MOUSE	Exocyst complex component 7;Exocyst complex component 7 (Fragment);Exocyst complex component 7 (Fragment);Exocyst complex component 7 (Fragment);Exocyst complex component 7	5	-22.832	0.77168	Scram +TB	scr poly mock	-0.00678392	exocytosis,protein transport;exocytosis;exocytosis;;exocytosis,protein transport,regulation of entry of bacterium into host cell	GlyGly (K)
Scram +TB / scr poly mock	Q9CQ20_K121_M1	Mid1ip1	0.202217	0.202217	0.97697	0.662424	0.538635	F6XIS3;F7D5Q6;Q9CQ20	12	F6XIS3_MOUSE;F7D5Q6_MOUSE;M1IP1_MOUSE	Mid1-interacting protein 1 (Fragment);Mid1-interacting protein 1 (Fragment);Mid1-interacting protein 1	9	15.0465	1.15047	Scram +TB	scr poly mock	0.0201931	;;lipid metabolic process,negative regulation of microtubule depolymerization,positive regulation of fatty acid biosynthetic process,positive regulation of ligase activity,protein polymerization,regulation of lipid biosynthetic process	GlyGly (K)
Scram +TB / scr poly mock	P54923_K326_M1	Adprh	-0.167658	0.167658	0.97697	0.272306	0.538635	P54923	12	ADPRH_MOUSE	[Protein ADP-ribosylarginine] hydrolase	17	-10.9713	0.890287	Scram +TB	scr poly mock	0.00817652	cellular protein modification process,protein de-ADP-ribosylation	GlyGly (K)
Scram +TB / scr poly mock	E9QNH7_K158_M1	Acbd5	0.125889	0.125889	0.97685	0.439281	0.538596	A0A2I3BQ50;A0A2I3BQH8;A0A2I3BRB9;E9QNH7;Q5XG73;Z4YM84;Z4YN06	12	A0A2I3BQ50_MOUSE;A0A2I3BQH8_MOUSE;A0A2I3BRB9_MOUSE;E9QNH7_MOUSE;ACBD5_MOUSE;Z4YM84_MOUSE;Z4YN06_MOUSE	Acyl-CoA-binding domain-containing protein 5;Acyl-CoA-binding domain-containing protein 5;Acyl-CoA-binding domain-containing protein 5;Acyl-CoA-binding domain-containing protein 5;Acyl-CoA-binding domain-containing protein 5;Acyl-CoA-binding domain-containing protein 5;Acyl-CoA-binding domain-containing protein 5 (Fragment)	13	9.11801	1.09118	Scram +TB	scr poly mock	-0.0132034	pexophagy;pexophagy;pexophagy;pexophagy;pexophagy;pexophagy;	GlyGly (K)
Scram +TB / scr poly mock	Q8C115_K1157_M1	Plekhh2	0.0219773	0.0219773	0.976717	0.547919	0.538543	Q8C115	12	PKHH2_MOUSE	Pleckstrin homology domain-containing family H member 2	2	1.53501	1.01535	Scram +TB	scr poly mock	0.0166234	negative regulation of actin filament depolymerization	GlyGly (K)
Scram +TB / scr poly mock	Q8CIN4_K52_M1	Pak2	-0.169008	0.169008	0.976662	0.140261	0.538535	Q8CIN4	12	PAK2_MOUSE	Serine/threonine-protein kinase PAK 2	30	-11.0546	0.889454	Scram +TB	scr poly mock	0.0043535	activation of protein kinase activity,adherens junction assembly,apoptotic process,bicellular tight junction assembly,cellular response to organic cyclic compound,dendritic spine development,negative regulation of apoptotic process,negative regulation of cysteine-type endopeptidase activity involved in execution phase of apoptosis,negative regulation of stress fiber assembly,peptidyl-serine phosp…	GlyGly (K)
Scram +TB / scr poly mock	E9Q740_K322_M1	Srp72	-0.183225	0.183225	0.976694	0.334437	0.538535	E9Q740;F8VQC1	12	E9Q740_MOUSE;F8VQC1_MOUSE	Signal recognition particle subunit SRP72	20	-11.9268	0.880732	Scram +TB	scr poly mock	0.0102799	response to drug,SRP-dependent cotranslational protein targeting to membrane;response to drug,SRP-dependent cotranslational protein targeting to membrane	GlyGly (K)
Scram +TB / scr poly mock	O08584_K280_M1	Klf6	-0.0737762	0.0737762	0.976635	0.588719	0.538529	A0A1Y7VLA9;O08584;Q8BPQ2	12	A0A1Y7VLA9_MOUSE;KLF6_MOUSE;Q8BPQ2_MOUSE	Krueppel-like factor 6	5	-4.98523	0.950148	Scram +TB	scr poly mock	-0.0178736	;cytokine-mediated signaling pathway,positive regulation of connective tissue replacement,positive regulation of transcription from RNA polymerase II promoter;	GlyGly (K)
Scram +TB / scr poly mock	Q9DB42_K90_M1	Znf593	-0.800239	0.800239	0.976496	0.282268	0.538478	Q9DB42	12	ZN593_MOUSE	Zinc finger protein 593	1	-42.5746	0.574254	Scram +TB	scr poly mock	-0.00874025	negative regulation of RNA polymerase II regulatory region sequence-specific DNA binding,positive regulation of transcription from RNA polymerase II promoter,ribosomal large subunit export from nucleus	GlyGly (K)
Scram +TB / scr poly mock	A0A1L1SRP4_K542_M1	Kif23	0.0258476	0.0258476	0.976365	0.362983	0.538455	A0A1L1SRP4;E9Q5G3	12	A0A1L1SRP4_MOUSE;KIF23_MOUSE	Kinesin-like protein (Fragment);Kinesin-like protein KIF23	3	1.80776	1.01808	Scram +TB	scr poly mock	0.0112795	actomyosin contractile ring assembly,plus-end-directed vesicle transport along microtubule;actomyosin contractile ring assembly,microtubule-based movement,mitotic cytokinesis,mitotic spindle midzone assembly,plus-end-directed vesicle transport along microtubule,positive regulation of cytokinesis	GlyGly (K)
Scram +TB / scr poly mock	P58682_K627_M1	Tlr8	0.166238	0.166238	0.976354	0.303851	0.538452	A2AHI8;P58682	12	A2AHI8_MOUSE;TLR8_MOUSE	Toll-like receptor 8 (Fragment);Toll-like receptor 8	13	12.2128	1.12213	Scram +TB	scr poly mock	0.00953501	defense response to virus,inflammatory response,MyD88-dependent toll-like receptor signaling pathway,positive regulation of innate immune response,regulation of cytokine secretion,toll-like receptor 8 signaling pathway;cellular response to mechanical stimulus,defense response to virus,I-kappaB kinase/NF-kappaB signaling,immune response,innate immune response,microglial cell activation,MyD88-depen…	GlyGly (K)
Scram +TB / scr poly mock	E9Q3W4_K4286_M1	Plec	0.0248018	0.0248018	0.976273	0.16305	0.538429	A0A0B4J1M3;A0A0B4J1M7;A0A0R4J218;A0A0R4J221;A0A0R4J223;A0A3B2W7J8;E9PW24;E9Q3W4;E9Q9J6;Q9QXS1	12	A0A0B4J1M3_MOUSE;A0A0B4J1M7_MOUSE;A0A0R4J218_MOUSE;A0A0R4J221_MOUSE;A0A0R4J223_MOUSE;A0A3B2W7J8_MOUSE;E9PW24_MOUSE;E9Q3W4_MOUSE;E9Q9J6_MOUSE;PLEC_MOUSE	Plectin (Fragment);Plectin (Fragment);Plectin (Fragment);Plectin (Fragment);Plectin (Fragment);Plectin (Fragment);Plectin (Fragment);Plectin;Plectin (Fragment);Plectin	167	1.73399	1.01734	Scram +TB	scr poly mock	-0.00505581	intermediate filament cytoskeleton organization;intermediate filament cytoskeleton organization;intermediate filament cytoskeleton organization;intermediate filament cytoskeleton organization;intermediate filament cytoskeleton organization;intermediate filament cytoskeleton organization;intermediate filament cytoskeleton organization;intermediate filament cytoskeleton organization;intermediate fi…	GlyGly (K)
Scram +TB / scr poly mock	A0A0R4J104_K120_M1	Dab2	0.0794472	0.0794472	0.976069	0.468709	0.538349	A0A0R4J104;A0A1Y7VGS2;E0CXT5;E0CYJ2;E0CZ53;E9PX84;E9QL31;F6TQN9;P98078;Q3TRE6;Q9DCE6	12	A0A0R4J104_MOUSE;A0A1Y7VGS2_MOUSE;E0CXT5_MOUSE;E0CYJ2_MOUSE;E0CZ53_MOUSE;E9PX84_MOUSE;E9QL31_MOUSE;F6TQN9_MOUSE;DAB2_MOUSE;Q3TRE6_MOUSE;Q9DCE6_MOUSE	Disabled homolog 2;Disabled homolog 2 (Fragment);Disabled homolog 2;Disabled homolog 2 (Fragment);Disabled homolog 2 (Fragment);Disabled homolog 2;Disabled homolog 2;Disabled homolog 2 (Fragment);Disabled homolog 2;Disabled homolog 2;Disabled homolog 2	19	5.66131	1.05661	Scram +TB	scr poly mock	0.0145257	leading edge cell differentiation,negative regulation of androgen receptor signaling pathway,negative regulation of apoptotic process,negative regulation of canonical Wnt signaling pathway,negative regulation of protein binding,negative regulation of protein localization to plasma membrane,negative regulation of transcription from RNA polymerase II promoter,positive regulation of cell migration,p…	GlyGly (K)
Scram +TB / scr poly mock	A0A0R4IZX7_K300_M1	Mknk2	-0.544676	0.544676	0.976049	0.685464	0.538349	A0A0G2JDJ0;A0A0G2JGQ2;A0A0G2JGS6;A0A0R4IZX7;Q8CDB0	12	A0A0G2JDJ0_MOUSE;A0A0G2JGQ2_MOUSE;A0A0G2JGS6_MOUSE;A0A0R4IZX7_MOUSE;MKNK2_MOUSE	MAP kinase-interacting serine/threonine-protein kinase 2 (Fragment);MAP kinase-interacting serine/threonine-protein kinase 2 (Fragment);MAP kinase-interacting serine/threonine-protein kinase 2 (Fragment);MAP kinase-interacting serine/threonine-protein kinase 2;MAP kinase-interacting serine/threonine-protein kinase 2	4	-31.4455	0.685545	Scram +TB	scr poly mock	-0.0213616	;;;;cellular response to arsenic-containing substance,extrinsic apoptotic signaling pathway in absence of ligand,hemopoiesis,intracellular signal transduction,peptidyl-serine phosphorylation,protein autophosphorylation,protein phosphorylation,regulation of translation	GlyGly (K)
Scram +TB / scr poly mock	A0A0G2JDI9_K72_M1	Abcd3	-0.0210045	0.0210045	0.976011	0.446745	0.538341	A0A0G2JDI9;A0A0G2JGA4;P55096	12	A0A0G2JDI9_MOUSE;A0A0G2JGA4_MOUSE;ABCD3_MOUSE	ATP-binding cassette sub-family D member 3	40	-1.44537	0.985546	Scram +TB	scr poly mock	0.0140525	peroxisomal long-chain fatty acid import;;fatty acid beta-oxidation,fatty acid biosynthetic process,peroxisomal long-chain fatty acid import,peroxisome organization,response to drug,response to organic cyclic compound,very long-chain fatty acid catabolic process	GlyGly (K)
Scram +TB / scr poly mock	P10922_K59_M1	H1-0	-0.108155	0.108155	0.975993	0.583099	0.538338	P10922	12	H10_MOUSE	Histone H1.0	3	-7.2226	0.927774	Scram +TB	scr poly mock	-0.0181537	chromatin silencing,chromosome condensation,negative regulation of chromatin silencing,negative regulation of DNA recombination,negative regulation of transcription from RNA polymerase II promoter,nucleosome assembly,nucleosome positioning,positive regulation of transcription regulatory region DNA binding,regulation of transcription, DNA-templated	GlyGly (K)
Scram +TB / scr poly mock	P35564_K88_M1	Canx	0.073699	0.073699	0.975948	0.794068	0.538326	P35564	12	CALX_MOUSE	Calnexin	28	5.24116	1.05241	Scram +TB	scr poly mock	0.0247428	aging,clathrin-dependent endocytosis,endoplasmic reticulum unfolded protein response,protein folding,synaptic vesicle endocytosis	GlyGly (K)
Scram +TB / scr poly mock	A0A571BEI3_K241_M2	Gnas	-0.0105479	0.0105479	0.975935	0.617763	0.53832	A0A571BDL4;A0A571BE25;A0A571BE38;A0A571BEG2;A0A571BEI3;A0A571BEM2;A0A571BGH5;A2A610;A6PW70;A6PW71;P63094;Q6R0H6;Q6R0H7;Q9Z0F1;Z4YKV1	12	A0A571BDL4_MOUSE;A0A571BE25_MOUSE;A0A571BE38_MOUSE;A0A571BEG2_MOUSE;A0A571BEI3_MOUSE;A0A571BEM2_MOUSE;A0A571BGH5_MOUSE;A2A610_MOUSE;A6PW70_MOUSE;A6PW71_MOUSE;GNAS2_MOUSE;ALEX_MOUSE;GNAS1_MOUSE;GNAS3_MOUSE;Z4YKV1_MOUSE	Guanine nucleotide-binding protein G(s) subunit alpha isoforms short;Guanine nucleotide-binding protein G(s) subunit alpha isoforms short (Fragment);Guanine nucleotide-binding protein G(s) subunit alpha isoforms short;Guanine nucleotide-binding protein G(s) subunit alpha isoforms short (Fragment);Guanine nucleotide-binding protein G(s) subunit alpha isoforms short;Guanine nucleotide-binding prote…	26	-0.728459	0.992715	Scram +TB	scr poly mock	0.0193268	G-protein coupled receptor signaling pathway;G-protein coupled receptor signaling pathway;;G-protein coupled receptor signaling pathway;G-protein coupled receptor signaling pathway;G-protein coupled receptor signaling pathway;;G-protein coupled receptor signaling pathway;response to parathyroid hormone;response to parathyroid hormone;adenylate cyclase-activating adrenergic receptor signaling path…	GlyGly (K)
Scram +TB / scr poly mock	A0A338P7E0_K163_M1	Top3b	0.00408261	0.00408261	0.975721	0.29148	0.538239	A0A338P6A6;A0A338P6C0;A0A338P6F5;A0A338P6J7;A0A338P6M7;A0A338P753;A0A338P7C6;A0A338P7E0;Q9Z321	12	A0A338P6A6_MOUSE;A0A338P6C0_MOUSE;A0A338P6F5_MOUSE;A0A338P6J7_MOUSE;A0A338P6M7_MOUSE;A0A338P753_MOUSE;A0A338P7C6_MOUSE;A0A338P7E0_MOUSE;TOP3B_MOUSE	DNA topoisomerase (Fragment);DNA topoisomerase (Fragment);DNA topoisomerase (Fragment);DNA topoisomerase (Fragment);DNA topoisomerase 3-beta-1 (Fragment);DNA topoisomerase (Fragment);DNA topoisomerase (Fragment);DNA topoisomerase (Fragment);DNA topoisomerase 3-beta-1	5	0.283385	1.00283	Scram +TB	scr poly mock	-0.00924345	DNA topological change;DNA topological change;DNA topological change;DNA topological change;;DNA topological change;DNA topological change;DNA topological change;chromosome segregation,DNA topological change	GlyGly (K)
Scram +TB / scr poly mock	E9PYK0_K603_M1	Unc93b1	-0.0800911	0.0800911	0.975682	0.214395	0.538226	A0A494B9X0;A0A494BBK7;E9PYK0;E9Q8P6;Q8VCW4	12	A0A494B9X0_MOUSE;A0A494BBK7_MOUSE;E9PYK0_MOUSE;E9Q8P6_MOUSE;UN93B_MOUSE	Protein unc-93 homolog B1 (Fragment);Protein unc-93 homolog B1 (Fragment);Protein unc-93 homolog B1;Protein unc-93 homolog B1;Protein unc-93 homolog B1	14	-5.40021	0.945998	Scram +TB	scr poly mock	-0.00697127	toll-like receptor signaling pathway;toll-like receptor signaling pathway;toll-like receptor 3 signaling pathway,toll-like receptor 7 signaling pathway,toll-like receptor 9 signaling pathway;toll-like receptor signaling pathway;adaptive immune response,antigen processing and presentation,antigen processing and presentation of exogenous peptide antigen via MHC class II,cell morphogenesis,defense r…	GlyGly (K)
Scram +TB / scr poly mock	P67778_K177_M1	Phb	0.0408303	0.0408303	0.975631	0.350211	0.538213	P67778;Q5SQG5	12	PHB_MOUSE;Q5SQG5_MOUSE	Prohibitin;Prohibitin (Fragment)	17	2.87057	1.02871	Scram +TB	scr poly mock	-0.0112134	activation of phospholipase C activity,activation of protein kinase C activity,animal organ regeneration,antiviral innate immune response,B cell activation,CD40 signaling pathway,cellular response to interleukin-6,DNA biosynthetic process,histone deacetylation,immunoglobulin production,interleukin-17 production,mitochondrion organization,modulation by host of viral RNA genome replication,negative…	GlyGly (K)
Scram +TB / scr poly mock	Q9DC61_K487_M1	Pmpca	-0.11994	0.11994	0.975637	0.411764	0.538213	A2AIW9;Q9DC61	12	A2AIW9_MOUSE;MPPA_MOUSE	Mitochondrial-processing peptidase subunit alpha	28	-7.97742	0.920226	Scram +TB	scr poly mock	0.0130391	protein processing involved in protein targeting to mitochondrion;protein processing involved in protein targeting to mitochondrion,proteolysis	GlyGly (K)
Scram +TB / scr poly mock	A2ALV6_K497_M1	Ecpas	-0.0778128	0.0778128	0.975515	0.240715	0.538182	A2ALV6;A2ALV7;A2ALV8;A2ALV9;A2ALW1;Q6PDI5	12	A2ALV6_MOUSE;A2ALV7_MOUSE;A2ALV8_MOUSE;A2ALV9_MOUSE;A2ALW1_MOUSE;ECM29_MOUSE	Proteasome adapter and scaffold protein ECM29;Proteasome adapter and scaffold protein ECM29 (Fragment);Proteasome adapter and scaffold protein ECM29 (Fragment);Proteasome adapter and scaffold protein ECM29 (Fragment);Proteasome adapter and scaffold protein ECM29;Proteasome adapter and scaffold protein ECM29	78	-5.2507	0.947493	Scram +TB	scr poly mock	-0.00772725	proteasome assembly;proteasome assembly;proteasome assembly;proteasome assembly;proteasome assembly;proteasome assembly,ER-associated ubiquitin-dependent protein catabolic process	GlyGly (K)
Scram +TB / scr poly mock	A0A0N4SUM2_K36_M1	Hnrnpa2b1	-0.480824	0.480824	0.975498	0.324409	0.538182	A0A0N4SUM2;O88569	12	A0A0N4SUM2_MOUSE;ROA2_MOUSE	Heterogeneous nuclear ribonucleoproteins A2/B1 (Fragment);Heterogeneous nuclear ribonucleoproteins A2/B1	30	-28.3432	0.716568	Scram +TB	scr poly mock	0.0108593	mRNA export from nucleus,mRNA processing;G-quadruplex DNA unwinding,miRNA transport,mRNA export from nucleus,mRNA processing,mRNA splicing, via spliceosome,negative regulation of mRNA splicing, via spliceosome,negative regulation of transcription from RNA polymerase II promoter,positive regulation of telomerase RNA reverse transcriptase activity,positive regulation of telomere maintenance via tel…	GlyGly (K)
Scram +TB / scr poly mock	D3YXL1_K146_M1	Ntpcr	-0.605565	0.605565	0.975506	0.550416	0.538182	D3YXL1;D3Z2W9;Q8C373;Q9CQA9	12	D3YXL1_MOUSE;D3Z2W9_MOUSE;Q8C373_MOUSE;NTPCR_MOUSE	Cancer-related nucleoside-triphosphatase homolog	3	-34.2786	0.657214	Scram +TB	scr poly mock	0.0182371	;;;	GlyGly (K)
Scram +TB / scr poly mock	A2ALN0_K430_M1	Abcd1	-0.126077	0.126077	0.975333	0.459037	0.53812	A2ALN0;P48410	12	A2ALN0_MOUSE;ABCD1_MOUSE	ATP-binding cassette sub-family D member 1	36	-8.36806	0.916319	Scram +TB	scr poly mock	-0.0147018	fatty acid beta-oxidation;fatty acid beta-oxidation,fatty acid elongation,fatty acid homeostasis,long-chain fatty acid catabolic process,peroxisomal long-chain fatty acid import,myelin maintenance,negative regulation of cytokine production involved in inflammatory response,negative regulation of reactive oxygen species biosynthetic process,neuron projection maintenance,peroxisome organization,pos…	GlyGly (K)
Scram +TB / scr poly mock	P97499_K526_M1	Tep1	-0.273708	0.273708	0.975312	0.171689	0.538115	A0A2I3BQ06;A0A2I3BR80;A0A2I3BRB1;P97499	12	A0A2I3BQ06_MOUSE;A0A2I3BR80_MOUSE;A0A2I3BRB1_MOUSE;TEP1_MOUSE	Telomerase protein component 1 (Fragment);Telomerase protein component 1 (Fragment);Telomerase protein component 1 (Fragment);Telomerase protein component 1	73	-17.2809	0.827191	Scram +TB	scr poly mock	-0.0055797	;;;telomere maintenance via recombination	GlyGly (K)
Scram +TB / scr poly mock	Q8BGG7_K226_M1	Ubash3b	-0.52713	0.52713	0.975163	0.39051	0.538055	D3YVT5;H3BJB9;Q8BGG7	12	D3YVT5_MOUSE;H3BJB9_MOUSE;UBS3B_MOUSE	Ubiquitin-associated and SH3 domain-containing protein B (Fragment);Ubiquitin-associated and SH3 domain-containing protein B (Fragment);Ubiquitin-associated and SH3 domain-containing protein B	27	-30.6066	0.693934	Scram +TB	scr poly mock	-0.0126382	;;collagen-activated signaling pathway,collagen-activated tyrosine kinase receptor signaling pathway,negative regulation of bone resorption,negative regulation of osteoclast differentiation,negative regulation of platelet aggregation,negative regulation of protein kinase activity,negative regulation of signal transduction,peptidyl-tyrosine dephosphorylation,platelet activation,platelet aggregatio…	GlyGly (K)
Scram +TB / scr poly mock	A0A0B4J1M3_K18_M1	Plec	0.0828724	0.0828724	0.975126	0.578467	0.538047	A0A0B4J1M3;A0A0B4J1M7;A0A0R4J218;A0A0R4J221;A0A0R4J223;A0A3B2W7J8;E9PW24;E9Q3W4;E9Q9J6;Q9QXS1	12	A0A0B4J1M3_MOUSE;A0A0B4J1M7_MOUSE;A0A0R4J218_MOUSE;A0A0R4J221_MOUSE;A0A0R4J223_MOUSE;A0A3B2W7J8_MOUSE;E9PW24_MOUSE;E9Q3W4_MOUSE;E9Q9J6_MOUSE;PLEC_MOUSE	Plectin (Fragment);Plectin (Fragment);Plectin (Fragment);Plectin (Fragment);Plectin (Fragment);Plectin (Fragment);Plectin (Fragment);Plectin;Plectin (Fragment);Plectin	167	5.91246	1.05912	Scram +TB	scr poly mock	0.0186423	intermediate filament cytoskeleton organization;intermediate filament cytoskeleton organization;intermediate filament cytoskeleton organization;intermediate filament cytoskeleton organization;intermediate filament cytoskeleton organization;intermediate filament cytoskeleton organization;intermediate filament cytoskeleton organization;intermediate filament cytoskeleton organization;intermediate fi…	GlyGly (K)
Scram +TB / scr poly mock	Q8BHY2_K115_M1	Noc4l	-0.165763	0.165763	0.975063	0.305634	0.538043	Q8BHY2	12	NOC4L_MOUSE	Nucleolar complex protein 4 homolog	11	-10.8543	0.891457	Scram +TB	scr poly mock	0.00990674	ribosome biogenesis	GlyGly (K)
Scram +TB / scr poly mock	A0A1Y7VM63_K236_M1	Galc	-0.436288	0.436288	0.975068	0.722263	0.538043	A0A1Y7VM63;P54818	12	A0A1Y7VM63_MOUSE;GALC_MOUSE	Galactocerebrosidase (Fragment);Galactocerebrosidase	12	-26.0967	0.739033	Scram +TB	scr poly mock	-0.0238429	galactosylceramide catabolic process;galactosylceramide catabolic process,myelination	GlyGly (K)
Scram +TB / scr poly mock	P06795_K514_M1	Abcb1b	-0.193739	0.193739	0.975042	0.579369	0.538034	A0A0G2JF49;A0A0G2JGL4;P06795	12	A0A0G2JF49_MOUSE;A0A0G2JGL4_MOUSE;MDR1B_MOUSE	ATP-dependent translocase ABCB1 (Fragment);ATP-dependent translocase ABCB1;ATP-dependent translocase ABCB1	46	-12.5663	0.874337	Scram +TB	scr poly mock	0.0187998	;;ceramide translocation,establishment of endothelial blood-brain barrier,phospholipid translocation,response to drug,Sertoli cell barrier remodeling	GlyGly (K)
Scram +TB / scr poly mock	Q80UP5_K69_M1	Ankrd13a	-0.201615	0.201615	0.975033	0.498851	0.538032	F7B209;Q80UP5	12	F7B209_MOUSE;AN13A_MOUSE	Ankyrin repeat domain-containing protein 13A (Fragment);Ankyrin repeat domain-containing protein 13A	28	-13.0424	0.869576	Scram +TB	scr poly mock	-0.0163256	;negative regulation of protein localization to endosome,negative regulation of receptor internalization	GlyGly (K)
Scram +TB / scr poly mock	E9QND8_K251_M1	Atl2	0.102712	0.102712	0.975007	0.508681	0.538023	A0A1Y7VJ85;A0A1Y7VKB0;E9QND8;Q6PA06	12	A0A1Y7VJ85_MOUSE;A0A1Y7VKB0_MOUSE;E9QND8_MOUSE;ATLA2_MOUSE	Atlastin-2;Atlastin-2 (Fragment);Atlastin-2;Atlastin-2	7	7.37899	1.07379	Scram +TB	scr poly mock	0.0165695	;;;endoplasmic reticulum organization,endoplasmic reticulum tubular network membrane organization,Golgi organization,protein homooligomerization	GlyGly (K)
Scram +TB / scr poly mock	A0A494BB75_K287_M1	Wdr26	-0.375501	0.375501	0.9749	0.412074	0.537992	A0A494BB75;E0CYH4;F6UT94;F7DFQ2;F8WH48;Q8C6G8	12	A0A494BB75_MOUSE;E0CYH4_MOUSE;F6UT94_MOUSE;F7DFQ2_MOUSE;F8WH48_MOUSE;WDR26_MOUSE	WD repeat-containing protein 26;WD repeat-containing protein 26 (Fragment);WD repeat-containing protein 26 (Fragment);WD repeat-containing protein 26 (Fragment);WD repeat-containing protein 26 (Fragment);WD repeat-containing protein 26	20	-22.9162	0.770838	Scram +TB	scr poly mock	0.0136793	;;;;;	GlyGly (K)
Scram +TB / scr poly mock	Q921Q3_K301_M1	Alg1	-0.828225	0.828225	0.974901	0.491223	0.537992	Q921Q3	12	ALG1_MOUSE	Chitobiosyldiphosphodolichol beta-mannosyltransferase	16	-43.6778	0.563222	Scram +TB	scr poly mock	0.016231	protein glycosylation	GlyGly (K)
Scram +TB / scr poly mock	A2AJP5_K956_M1	Tmem67	-0.334487	0.334487	0.974854	0.364856	0.537982	A2AJP5;D6RGQ2;E9QNI1;Q8BR76	12	A2AJP5_MOUSE;D6RGQ2_MOUSE;E9QNI1_MOUSE;MKS3_MOUSE	Meckelin;Meckelin (Fragment);Meckelin;Meckelin	11	-20.6934	0.793066	Scram +TB	scr poly mock	0.0121897	cilium morphogenesis,negative regulation of centrosome duplication;cilium morphogenesis,negative regulation of centrosome duplication;cilium morphogenesis,negative regulation of centrosome duplication,ER-associated ubiquitin-dependent protein catabolic process;branching morphogenesis of an epithelial tube,cilium morphogenesis,determination of left/right symmetry,head development,heart development…	GlyGly (K)
Scram +TB / scr poly mock	Q8BKT8_K87_M1	Haus7	-0.0414401	0.0414401	0.9748	0.336808	0.537972	Q8BKT8	12	HAUS7_MOUSE	HAUS augmin-like complex subunit 7	7	-2.83155	0.971685	Scram +TB	scr poly mock	0.0110583	cell division,centrosome cycle,spindle assembly	GlyGly (K)
Scram +TB / scr poly mock	B7FAU8_K10_M1	Gdi1	-0.235952	0.235952	0.974815	0.314485	0.537972	B7FAU8;D6RI86;P50396	12	B7FAU8_MOUSE;D6RI86_MOUSE;GDIA_MOUSE	Rab GDP dissociation inhibitor (Fragment);Rab GDP dissociation inhibitor alpha (Fragment);Rab GDP dissociation inhibitor alpha	14	-15.0876	0.849124	Scram +TB	scr poly mock	-0.0105395	protein transport,small GTPase mediated signal transduction;small GTPase mediated signal transduction;negative regulation of axonogenesis,negative regulation of protein targeting to membrane,positive regulation of axon extension,protein transport,Rab protein signal transduction,response to calcium ion,vesicle-mediated transport	GlyGly (K)
Scram +TB / scr poly mock	A8Y5J3_K478_M1	Ints11	-0.275494	0.275494	0.97473	0.507494	0.53794	A8Y5J3;D6RH69;Q9CWS4	12	A8Y5J3_MOUSE;D6RH69_MOUSE;INT11_MOUSE	Integrator complex subunit 11	8	-17.3832	0.826168	Scram +TB	scr poly mock	-0.0168298	;;snRNA processing	GlyGly (K)
Scram +TB / scr poly mock	Q9Z1N5_K384_M1	Ddx39b	0.699089	0.699089	0.97466	0.705818	0.537908	G3UXI6;Q9Z1N5	12	G3UXI6_MOUSE;DX39B_MOUSE	Spliceosome RNA helicase Ddx39b (Fragment);Spliceosome RNA helicase Ddx39b	13	62.348	1.62348	Scram +TB	scr poly mock	-0.023814	;liver development,mRNA export from nucleus,mRNA splicing, via spliceosome,negative regulation of DNA damage checkpoint,positive regulation of cell growth involved in cardiac muscle cell development,positive regulation of DNA biosynthetic process,positive regulation of DNA-templated transcription, elongation,positive regulation of translation,positive regulation of vascular smooth muscle cell pro…	GlyGly (K)
Scram +TB / scr poly mock	Q9Z329_K2559_M1	Itpr2	-0.0736005	0.0736005	0.974591	0.533895	0.537892	A0A0N4SUL2;B2KF89;B2KF92;Q9Z329	12	A0A0N4SUL2_MOUSE;B2KF89_MOUSE;B2KF92_MOUSE;ITPR2_MOUSE	Inositol 1,4,5-trisphosphate receptor type 2 (Fragment);Inositol 1,4,5-trisphosphate receptor type 2 (Fragment);Inositol 1,4,5-trisphosphate receptor type 2;Inositol 1,4,5-trisphosphate receptor type 2	11	-4.97365	0.950263	Scram +TB	scr poly mock	-0.0177428	;;;calcium ion transport,cellular response to cAMP,cellular response to ethanol,release of sequestered calcium ion into cytosol,response to hypoxia	GlyGly (K)
Scram +TB / scr poly mock	A0A0R4J190_K129_M1	Bst1	-0.17257	0.17257	0.974614	0.326818	0.537892	A0A0G2JG11;A0A0R4J190;Q64277	12	A0A0G2JG11_MOUSE;A0A0R4J190_MOUSE;BST1_MOUSE	ADP-ribosyl cyclase/cyclic ADP-ribose hydrolase 2	6	-11.2739	0.887261	Scram +TB	scr poly mock	-0.0110024	;positive regulation of cell proliferation,regulation of actin cytoskeleton organization,regulation of calcium-mediated signaling,regulation of cell-matrix adhesion,regulation of inflammatory response,regulation of neutrophil chemotaxis,regulation of peptidyl-tyrosine phosphorylation;positive regulation of B cell proliferation,positive regulation of cell proliferation,regulation of actin cytoskel…	GlyGly (K)
Scram +TB / scr poly mock	E9PXU2_K168_M1	Adam17	-0.0921698	0.0921698	0.97456	0.444472	0.537886	A0A338P6F3;A0A338P6I8;E9PXU2;J3QMF2;J3QNB3;Q9Z0F8	12	A0A338P6F3_MOUSE;A0A338P6I8_MOUSE;E9PXU2_MOUSE;J3QMF2_MOUSE;J3QNB3_MOUSE;ADA17_MOUSE	Disintegrin and metalloproteinase domain-containing protein 17	25	-6.18892	0.938111	Scram +TB	scr poly mock	-0.0146647	;;cell adhesion mediated by integrin,cellular response to high density lipoprotein particle stimulus,defense response to Gram-positive bacterium,epidermal growth factor receptor signaling pathway,negative regulation of transforming growth factor beta receptor signaling pathway,Notch receptor processing,PMA-inducible membrane protein ectodomain proteolysis,positive regulation of blood vessel endot…	GlyGly (K)
Scram +TB / scr poly mock	F6UND7_K46_M1	Hck	-0.377873	0.377873	0.974408	0.483087	0.537833	F6UND7;P08103	12	F6UND7_MOUSE;HCK_MOUSE	Tyrosine-protein kinase;Tyrosine-protein kinase HCK	27	-23.0428	0.769572	Scram +TB	scr poly mock	0.0161756	;cell differentiation,defense response to Gram-positive bacterium,exocytosis,inflammatory response,innate immune response,negative regulation of apoptotic process,peptidyl-tyrosine autophosphorylation,peptidyl-tyrosine phosphorylation,phagocytosis,positive regulation of actin cytoskeleton reorganization,positive regulation of cell proliferation,protein autophosphorylation,regulation of cell proli…	GlyGly (K)
Scram +TB / scr poly mock	A2CES4_K85_M1	Snrpb2	-0.1035	0.1035	0.974321	0.362224	0.537806	A2CES4;Q9CQI7	12	A2CES4_MOUSE;RU2B_MOUSE	U2 small nuclear ribonucleoprotein B'' (Fragment);U2 small nuclear ribonucleoprotein B''	6	-6.9228	0.930772	Scram +TB	scr poly mock	0.0122316	;mRNA splicing, via spliceosome	GlyGly (K)
Scram +TB / scr poly mock	E9PZP8_K128_M1	Herc1	-0.221558	0.221558	0.974273	0.244653	0.537802	E9PZP8;F6RXM1	12	E9PZP8_MOUSE;F6RXM1_MOUSE	HECT and RLD domain-containing E3 ubiquitin protein ligase family member 1;HECT and RLD domain-containing E3 ubiquitin protein ligase family member 1 (Fragment)	35	-14.2361	0.857639	Scram +TB	scr poly mock	0.0081941	cerebellar Purkinje cell differentiation,negative regulation of autophagy,neuromuscular process controlling balance,neuron projection development;cerebellar Purkinje cell differentiation,negative regulation of autophagy,neuromuscular process controlling balance,neuron projection development	GlyGly (K)
Scram +TB / scr poly mock	Q9D0L4_K433_M1	Adck1	0.0492212	0.0492212	0.974177	0.403524	0.537795	Q9D0L4	12	ADCK1_MOUSE	AarF domain-containing protein kinase 1	4	3.47062	1.03471	Scram +TB	scr poly mock	0.0136043	lipid homeostasis,mitochondrion organization,negative regulation of mitochondrial fusion,positive regulation of cristae formation	GlyGly (K)
Scram +TB / scr poly mock	P47226_K419_M1	Tes	-0.0981481	0.0981481	0.974255	0.214898	0.537795	D6RH72;P47226;Q3ULB1;Q921W7	12	D6RH72_MOUSE;TES_MOUSE;Q3ULB1_MOUSE;Q921W7_MOUSE	Testin (Fragment);Testin;Testin;Testin	10	-6.57686	0.934231	Scram +TB	scr poly mock	0.00716771	regulation of cell proliferation;negative regulation of cell proliferation;regulation of cell proliferation;regulation of cell proliferation	GlyGly (K)
Scram +TB / scr poly mock	A2AKG8_K1165_M1	Focad	-0.203227	0.203227	0.974243	0.733729	0.537795	A2AKG8;E9PYJ6	12	FOCAD_MOUSE;E9PYJ6_MOUSE	Focadhesin	23	-13.1395	0.868605	Scram +TB	scr poly mock	0.0245526	;	GlyGly (K)
Scram +TB / scr poly mock	J3QJX3_K622_M1	Sel1l	-0.206028	0.206028	0.974246	0.624765	0.537795	J3QJX3;Q9Z2G6	12	J3QJX3_MOUSE;SE1L1_MOUSE	Protein sel-1 homolog 1	17	-13.3079	0.866921	Scram +TB	scr poly mock	0.0209809	;ERAD pathway,Notch signaling pathway,protein secretion,response to endoplasmic reticulum stress,retrograde protein transport, ER to cytosol,triglyceride metabolic process,ER-associated ubiquitin-dependent protein catabolic process	GlyGly (K)
Scram +TB / scr poly mock	A0A0N4SVW8_K34_M1	Skap2	-0.150399	0.150399	0.97406	0.538828	0.537747	A0A0N4SVW8;Q3UND0	12	A0A0N4SVW8_MOUSE;SKAP2_MOUSE	Src kinase-associated phosphoprotein 2 (Fragment);Src kinase-associated phosphoprotein 2	19	-9.89987	0.901001	Scram +TB	scr poly mock	-0.0185735	;B cell activation,negative regulation of cell proliferation	GlyGly (K)
Scram +TB / scr poly mock	Q8BHK9_K688_M1	Ercc6l	-0.342698	0.342698	0.973979	0.227926	0.537713	Q8BHK9	12	ERC6L_MOUSE	DNA excision repair protein ERCC-6-like	6	-21.1435	0.788565	Scram +TB	scr poly mock	0.00780773	cell cycle,cell division	GlyGly (K)
Scram +TB / scr poly mock	Q99KV1_K200_M1	Dnajb11	0.00329798	0.00329798	0.973951	0.345674	0.537699	A0A338P778;Q99KV1	12	A0A338P778_MOUSE;DJB11_MOUSE	DnaJ homolog subfamily B member 11 (Fragment);DnaJ homolog subfamily B member 11	6	0.22886	1.00229	Scram +TB	scr poly mock	0.011844	protein folding;mRNA modification,negative regulation of neurogenesis,positive regulation of ATPase activity,protein folding,protein maturation	GlyGly (K)
Scram +TB / scr poly mock	A2AD84_K175_M1	Stk26	0.114338	0.114338	0.973806	0.292619	0.537683	A2AD84;Q99JT2	12	A2AD84_MOUSE;STK26_MOUSE	Serine/threonine-protein kinase 26	7	8.24783	1.08248	Scram +TB	scr poly mock	-0.010539	;apoptotic process,cellular response to starvation,microvillus assembly,negative regulation of cell migration,protein autophosphorylation,protein phosphorylation,regulation of apoptotic process,regulation of hydrogen peroxide-induced cell death,response to hydrogen peroxide	GlyGly (K)
Scram +TB / scr poly mock	D3YWH3_K139_M2	Atp6v1a	-0.20496	0.20496	0.973862	0.338428	0.537683	D3YWH3;D3YZ23;D3Z1B9;P50516	12	D3YWH3_MOUSE;D3YZ23_MOUSE;D3Z1B9_MOUSE;VATA_MOUSE	V-type proton ATPase catalytic subunit A (Fragment);V-type proton ATPase catalytic subunit A (Fragment);V-type proton ATPase catalytic subunit A (Fragment);V-type proton ATPase catalytic subunit A	66	-13.2437	0.867563	Scram +TB	scr poly mock	-0.0114646	ATP metabolic process,hydrogen ion transmembrane transport;ATP metabolic process,hydrogen ion transmembrane transport;ATP metabolic process,hydrogen ion transmembrane transport;cellular iron ion homeostasis,cellular response to increased oxygen levels	GlyGly (K)
Scram +TB / scr poly mock	A0A0J9YV34_K48_M1	Atp8a1	-0.254212	0.254212	0.973917	0.244822	0.537683	A0A0J9YV34;A0A0M3HEP7;E9Q4J5;F6Q8P7;P70704;Q3U9N5	12	A0A0J9YV34_MOUSE;A0A0M3HEP7_MOUSE;E9Q4J5_MOUSE;F6Q8P7_MOUSE;AT8A1_MOUSE;Q3U9N5_MOUSE	Phospholipid-transporting ATPase;Phospholipid-transporting ATPase;Phospholipid-transporting ATPase IA;Phospholipid-transporting ATPase IA (Fragment);Phospholipid-transporting ATPase IA;Phospholipid-transporting ATPase IA	15	-16.1555	0.838445	Scram +TB	scr poly mock	0.00842795	phospholipid transport;phospholipid transport;phospholipid transport;phospholipid transport;learning,lipid transport,phospholipid translocation,positive regulation of cell migration,positive regulation of phospholipid translocation,transmembrane transport;phospholipid transport	GlyGly (K)
Scram +TB / scr poly mock	Q8BGR2_K394_M1	Lrrc8d	-0.00216114	0.00216114	0.973726	0.380424	0.537667	D3YV62;D3Z5Q6;D3Z6C1;Q8BGR2	12	D3YV62_MOUSE;D3Z5Q6_MOUSE;D3Z6C1_MOUSE;LRC8D_MOUSE	Volume-regulated anion channel subunit LRRC8D (Fragment);Volume-regulated anion channel subunit LRRC8D (Fragment);Volume-regulated anion channel subunit LRRC8D (Fragment);Volume-regulated anion channel subunit LRRC8D	31	-0.149687	0.998503	Scram +TB	scr poly mock	-0.01301	;;;anion transmembrane transport,aspartate transport,cellular response to osmotic stress,taurine transport	GlyGly (K)
Scram +TB / scr poly mock	Q8CH72_K216_M1	Trim32	-0.181027	0.181027	0.973644	0.371057	0.537629	A2AGS0;A2AGS1;Q8CH72	12	A2AGS0_MOUSE;A2AGS1_MOUSE;TRI32_MOUSE	E3 ubiquitin-protein ligase TRIM32 (Fragment);E3 ubiquitin-protein ligase TRIM32 (Fragment);E3 ubiquitin-protein ligase TRIM32	12	-11.7925	0.882075	Scram +TB	scr poly mock	0.0127096	;;actin ubiquitination,axon development,fat cell differentiation,innate immune response,muscle cell cellular homeostasis,negative regulation of fibroblast proliferation,negative regulation of intrinsic apoptotic signaling pathway in response to DNA damage,negative regulation of keratinocyte apoptotic process,negative regulation of viral release from host cell,negative regulation of viral transcri…	GlyGly (K)
Scram +TB / scr poly mock	A0A140LJ04_K2802_M1	Zzef1	-0.198599	0.198599	0.973636	0.65161	0.537629	A0A140LJ04;E9Q5W5;Q5SSH7	12	A0A140LJ04_MOUSE;E9Q5W5_MOUSE;ZZEF1_MOUSE	Zinc finger ZZ-type and EF-hand domain-containing protein 1	52	-12.8604	0.871396	Scram +TB	scr poly mock	0.022333	;;	GlyGly (K)
Scram +TB / scr poly mock	A0A2R8VKI5_K46_M1	Myh9	-0.0638033	0.0638033	0.973624	0.343406	0.537627	A0A2R8VKI5;A0A2R8W6V7;F2Z494;Q8VDD5	12	A0A2R8VKI5_MOUSE;A0A2R8W6V7_MOUSE;F2Z494_MOUSE;MYH9_MOUSE	Myosin-9 (Fragment);Myosin-9 (Fragment);Myosin-9;Myosin-9	140	-4.32614	0.956739	Scram +TB	scr poly mock	0.0118528	;;;actin cytoskeleton reorganization,actin filament-based movement,actomyosin structure organization,angiogenesis,blood vessel endothelial cell migration,cell adhesion,cell-cell adhesion,cell morphogenesis involved in differentiation,cytokinetic process,establishment of meiotic spindle localization,establishment of T cell polarity,in utero embryonic development,lysosome localization,meiotic spind…	GlyGly (K)
Scram +TB / scr poly mock	A0A087WQF3_K215_M1	Tgfbrap1	-0.117003	0.117003	0.973537	0.351627	0.537587	A0A087WQF3;A0A087WQX7;A0A087WR01;Q3UR70	12	A0A087WQF3_MOUSE;A0A087WQX7_MOUSE;A0A087WR01_MOUSE;TGFA1_MOUSE	Transforming growth factor-beta receptor-associated protein 1 (Fragment);Transforming growth factor-beta receptor-associated protein 1 (Fragment);Transforming growth factor-beta receptor-associated protein 1 (Fragment);Transforming growth factor-beta receptor-associated protein 1	14	-7.78989	0.922101	Scram +TB	scr poly mock	-0.0120376	vesicle-mediated transport;vesicle-mediated transport;vesicle-mediated transport;endosomal vesicle fusion,endosome to lysosome transport,intracellular protein transport,regulation of transcription, DNA-templated,signal transduction,vesicle-mediated transport	GlyGly (K)
Scram +TB / scr poly mock	F7B2M7_K74_M1	2024-03-07	0.179152	0.179152	0.973497	0.512993	0.537577	F7B2M7;Q9WV66	12	F7B2M7_MOUSE;MARH7_MOUSE	E3 ubiquitin-protein ligase MARCH7 (Fragment);E3 ubiquitin-protein ligase MARCH7	6	13.2218	1.13222	Scram +TB	scr poly mock	0.0176174	;negative regulation of DNA damage response, signal transduction by p53 class mediator,negative regulation of intrinsic apoptotic signaling pathway in response to DNA damage by p53 class mediator,negative regulation of proteasomal protein catabolic process,negative regulation of protein autoubiquitination,negative regulation of T cell proliferation,positive regulation of cell proliferation,positi…	GlyGly (K)
Scram +TB / scr poly mock	A0A0G2JE26_K193_M1	Antxr2	-0.809298	0.809298	0.973506	0.898113	0.537577	A0A0G2JE26;Q6DFX2	12	A0A0G2JE26_MOUSE;ANTR2_MOUSE	Anthrax toxin receptor;Anthrax toxin receptor 2	13	-42.9341	0.570659	Scram +TB	scr poly mock	-0.031148	;reproductive process,toxin transport	GlyGly (K)
Scram +TB / scr poly mock	A0A1D5RLR7_K321_M1	Mau2	-0.21624	0.21624	0.973473	0.209607	0.537574	A0A1D5RLR7;A0A1D5RLW7;Q9D2X5;Z4YNA3	12	A0A1D5RLR7_MOUSE;A0A1D5RLW7_MOUSE;SCC4_MOUSE;Z4YNA3_MOUSE	MAU2 chromatid cohesion factor homolog	13	-13.9194	0.860806	Scram +TB	scr poly mock	0.00733623	cohesin loading,maintenance of mitotic sister chromatid cohesion;mitotic sister chromatid cohesion;cell division,cohesin loading,maintenance of mitotic sister chromatid cohesion;mitotic sister chromatid cohesion	GlyGly (K)
Scram +TB / scr poly mock	F7D1J2_K317_M1	Ripk1	0.10162	0.10162	0.973356	0.343113	0.537535	F7D1J2;Q60855	12	F7D1J2_MOUSE;RIPK1_MOUSE	Receptor-interacting serine/threonine-protein kinase 1 (Fragment);Receptor-interacting serine/threonine-protein kinase 1	21	7.29777	1.07298	Scram +TB	scr poly mock	-0.0119982	signal transduction;activation of JUN kinase activity,amyloid fibril formation,apoptotic process,cell death,cellular protein catabolic process,cellular response to growth factor stimulus,cellular response to hydrogen peroxide,cellular response to tumor necrosis factor,extrinsic apoptotic signaling pathway,inflammatory response,necroptotic process,necroptotic signaling pathway,negative regulation …	GlyGly (K)
Scram +TB / scr poly mock	D6RIN4_K9_M1	Dynll2	-0.570571	0.570571	0.973269	0.56994	0.537501	D6RIN4;Q9D0M5	12	D6RIN4_MOUSE;DYL2_MOUSE	Dynein light chain;Dynein light chain 2, cytoplasmic	2	-32.665	0.67335	Scram +TB	scr poly mock	-0.0198993	microtubule-based process;microtubule-based process,positive regulation of ATP-dependent microtubule motor activity, plus-end-directed	GlyGly (K)
Scram +TB / scr poly mock	Q61093_K521_M1	Cybb	-0.0875148	0.0875148	0.973261	0.74178	0.5375	E9Q7S3;E9Q802;Q61093	12	E9Q7S3_MOUSE;E9Q802_MOUSE;CY24B_MOUSE	Cytochrome b-245 heavy chain (Fragment);Cytochrome b-245 heavy chain;Cytochrome b-245 heavy chain	55	-5.88574	0.941143	Scram +TB	scr poly mock	0.0256703	;;cellular response to cadmium ion,cellular response to ethanol,cellular response to L-glutamine,defense response,hydrogen peroxide biosynthetic process,hypoxia-inducible factor-1alpha signaling pathway,inflammatory response,innate immune response,oxidation-reduction process,positive regulation of angiogenesis,positive regulation of tumor necrosis factor biosynthetic process,regulation of ion tra…	GlyGly (K)
Scram +TB / scr poly mock	Q9CYL5_K15_M1	Glipr2	-0.0436277	0.0436277	0.973215	0.34055	0.537481	B1AWD6;Q9CYL5	12	B1AWD6_MOUSE;GAPR1_MOUSE	Golgi-associated plant pathogenesis-related protein 1	6	-2.97878	0.970212	Scram +TB	scr poly mock	0.0118493	;positive regulation of epithelial cell migration,positive regulation of epithelial to mesenchymal transition,positive regulation of ERK1 and ERK2 cascade	GlyGly (K)
Scram +TB / scr poly mock	A0A3Q4ECA5_K111_M1	Riok3	-0.0719555	0.0719555	0.973194	0.383667	0.537477	A0A3Q4ECA5;A0A3Q4EG70;A0A3Q4EGV1;A0A3Q4EI66;Q9DBU3	12	A0A3Q4ECA5_MOUSE;A0A3Q4EG70_MOUSE;A0A3Q4EGV1_MOUSE;A0A3Q4EI66_MOUSE;RIOK3_MOUSE	Serine/threonine-protein kinase RIO3 (Fragment);Serine/threonine-protein kinase RIO3;Serine/threonine-protein kinase RIO3 (Fragment);Serine/threonine-protein kinase RIO3 (Fragment);Serine/threonine-protein kinase RIO3	27	-4.86524	0.951348	Scram +TB	scr poly mock	-0.0133028	;;ribosome biogenesis;;cellular response to dsDNA,cellular response to dsRNA,cellular response to virus,defense response to virus,innate immune response,maturation of SSU-rRNA,negative regulation of I-kappaB kinase/NF-kappaB signaling,negative regulation of MDA-5 signaling pathway,negative regulation of protein complex assembly,positive regulation of innate immune response,positive regulation of …	GlyGly (K)
Scram +TB / scr poly mock	A0A1W2P6X3_K697_M1	Fmnl1	0.247588	0.247588	0.973141	0.408012	0.537462	A0A1W2P6X3;A2AB60;G3UWI1;Q9JL26	12	A0A1W2P6X3_MOUSE;A2AB60_MOUSE;G3UWI1_MOUSE;FMNL1_MOUSE	Formin-like protein 1;Formin-like protein 1;Formin-like protein 1 (Fragment);Formin-like protein 1	61	18.7221	1.18722	Scram +TB	scr poly mock	-0.0143135	actin cytoskeleton organization,regulation of cell shape;actin cytoskeleton organization,regulation of cell shape;cytoskeleton organization,regulation of cell shape;actin filament severing,cell migration,cellular process,cortical actin cytoskeleton organization,regulation of cell shape,substrate-dependent cell migration	GlyGly (K)
Scram +TB / scr poly mock	Q924C1_K113_M1	Xpo5	-0.0482266	0.0482266	0.973122	0.708976	0.537462	Q924C1	12	XPO5_MOUSE	Exportin-5	40	-3.28756	0.967124	Scram +TB	scr poly mock	-0.0246869	positive regulation of RNA interference,pre-miRNA export from nucleus,protein export from nucleus,regulation of protein export from nucleus,RNA export from nucleus	GlyGly (K)
Scram +TB / scr poly mock	Q91VH2_K325_M1	Snx9	-0.0955231	0.0955231	0.973111	0.10051	0.537462	Q91VH2	12	SNX9_MOUSE	Sorting nexin-9	24	-6.40671	0.935933	Scram +TB	scr poly mock	0.00351695	cleavage furrow formation,endocytosis,endosomal transport,intracellular protein transport,lipid tube assembly,mitotic cytokinesis,membrane tubulation,positive regulation of actin filament polymerization,positive regulation of GTPase activity,positive regulation of membrane protein ectodomain proteolysis,positive regulation of protein kinase activity,macromolecular complex assembly,receptor-mediat…	GlyGly (K)
Scram +TB / scr poly mock	A0A571BEK9_K182_M1	Fdft1	-0.17604	0.17604	0.973106	0.590893	0.537462	A0A286YD20;A0A571BEK9;P53798	12	A0A286YD20_MOUSE;A0A571BEK9_MOUSE;FDFT_MOUSE	Squalene synthase	16	-11.4871	0.885129	Scram +TB	scr poly mock	-0.0206064	;lipid biosynthetic process;cholesterol biosynthetic process,farnesyl diphosphate metabolic process,isoprenoid biosynthetic process	GlyGly (K)
Scram +TB / scr poly mock	Q6A0A9_K424_M1	FAM120A	-0.230588	0.230588	0.973083	0.476931	0.537462	Q6A0A9	12	F120A_MOUSE	Constitutive coactivator of PPAR-gamma-like protein 1	39	-14.7713	0.852287	Scram +TB	scr poly mock	-0.0166897		GlyGly (K)
Scram +TB / scr poly mock	E9QQ38_K728_M1	Ddhd1	-0.053391	0.053391	0.97295	0.495746	0.53741	A0A2I3BQ73;D6RH62;E9QQ38;F8WHP5;F8WIJ5;G3UVX0;G3UWN4;Q80YA3	12	A0A2I3BQ73_MOUSE;D6RH62_MOUSE;E9QQ38_MOUSE;F8WHP5_MOUSE;F8WIJ5_MOUSE;G3UVX0_MOUSE;G3UWN4_MOUSE;DDHD1_MOUSE	Phospholipase DDHD1 (Fragment);Phospholipase DDHD1;Phospholipase DDHD1;Phospholipase DDHD1;Phospholipase DDHD1;Phospholipase DDHD1 (Fragment);Phospholipase DDHD1 (Fragment);Phospholipase DDHD1	12	-3.63314	0.963669	Scram +TB	scr poly mock	0.0173516	;;;;;;;lipid catabolic process,positive regulation of mitochondrial fission,sperm mitochondrion organization	GlyGly (K)
Scram +TB / scr poly mock	A0A2I3BPS6_K163_M1	Otulinl	-0.230408	0.230408	0.972925	0.608516	0.53741	A0A2I3BPS6;A0A2I3BQU9;A0A338P717;Q3TVP5	12	A0A2I3BPS6_MOUSE;A0A2I3BQU9_MOUSE;A0A338P717_MOUSE;OTULL_MOUSE	Inactive ubiquitin thioesterase OTULINL;Inactive ubiquitin thioesterase OTULINL (Fragment);Inactive ubiquitin thioesterase OTULINL (Fragment);Inactive ubiquitin thioesterase OTULINL	17	-14.7606	0.852394	Scram +TB	scr poly mock	-0.0215521	;;;proteolysis	GlyGly (K)
Scram +TB / scr poly mock	D3YZ96_K120_M1	Ugt1a7c	-0.0672386	0.0672386	0.972883	0.760525	0.537405	D3YZ96;D6RH94;Q6ZQM8	12	D3YZ96_MOUSE;D6RH94_MOUSE;UD17C_MOUSE	UDP-glucuronosyltransferase (Fragment);UDP-glucuronosyltransferase 1-7C;UDP-glucuronosyltransferase 1-7C	20	-4.55369	0.954463	Scram +TB	scr poly mock	-0.0267276	;;aromatic compound catabolic process,coumarin catabolic process,estrogen catabolic process,flavonoid glucuronidation,xenobiotic glucuronidation	GlyGly (K)
Scram +TB / scr poly mock	Q8BGB5_K46_M1	Limd2	0.0854191	0.0854191	0.972782	0.413096	0.537385	Q8BGB5	12	LIMD2_MOUSE	LIM domain-containing protein 2	4	6.09959	1.061	Scram +TB	scr poly mock	0.0148529		GlyGly (K)
Scram +TB / scr poly mock	Q9WV54_K298_M1	Asah1	0.0256655	0.0256655	0.972796	0.56825	0.537385	D3Z015;D3Z505;Q9WV54	12	D3Z015_MOUSE;D3Z505_MOUSE;ASAH1_MOUSE	Acid ceramidase;Acid ceramidase (Fragment);Acid ceramidase	23	1.79492	1.01795	Scram +TB	scr poly mock	0.0201942	;;cellular response to tumor necrosis factor,ceramide biosynthetic process,ceramide catabolic process,keratinocyte differentiation,lung development,negative regulation of nucleic acid-templated transcription,regulation of programmed necrotic cell death,regulation of steroid biosynthetic process,response to organic substance,sphingosine biosynthetic process	GlyGly (K)
Scram +TB / scr poly mock	Q6NZR5_K536_M1	Skiv2l	0.0566761	0.0566761	0.972654	0.487153	0.537372	G3UYT1;G3UZ05;Q6NZR5	12	G3UYT1_MOUSE;G3UZ05_MOUSE;Q6NZR5_MOUSE	Superkiller viralicidic activity 2-like (S. cerevisiae) (Fragment);Superkiller viralicidic activity 2-like (S. cerevisiae);Superkiller viralicidic activity 2-like (S. cerevisiae)	32	4.00668	1.04007	Scram +TB	scr poly mock	-0.0173666	nuclear-transcribed mRNA catabolic process, 3'-5' exonucleolytic nonsense-mediated decay,RNA catabolic process;nuclear-transcribed mRNA catabolic process, 3'-5' exonucleolytic nonsense-mediated decay,RNA catabolic process;nuclear-transcribed mRNA catabolic process, 3'-5' exonucleolytic nonsense-mediated decay,RNA catabolic process	GlyGly (K)
Scram +TB / scr poly mock	B1ARD8_K796_M1	Slfn8	-0.308739	0.308739	0.972615	0.265669	0.537355	A0A5H1ZRL2;A0A5H1ZRM2;B1ARD8;E9Q0R4	12	A0A5H1ZRL2_MOUSE;A0A5H1ZRM2_MOUSE;SLFN8_MOUSE;E9Q0R4_MOUSE	Schlafen family member 8 (Fragment);Schlafen family member 8 (Fragment);Schlafen family member 8;Schlafen family member 8	55	-19.2653	0.807347	Scram +TB	scr poly mock	-0.00965324	;;defense response to virus,rRNA catabolic process,tRNA catabolic process;	GlyGly (K)
Scram +TB / scr poly mock	A2A9W7_K174_M1	Gga3	0.170747	0.170747	0.97258	0.96291	0.537347	A2A9W5;A2A9W7;Q8BMI3;S4R2D2	12	A2A9W5_MOUSE;A2A9W7_MOUSE;GGA3_MOUSE;S4R2D2_MOUSE	ADP-ribosylation factor-binding protein GGA3 (Fragment);ADP-ribosylation factor-binding protein GGA3;ADP-ribosylation factor-binding protein GGA3;ADP-ribosylation factor-binding protein GGA3	15	12.5641	1.12564	Scram +TB	scr poly mock	0.0344613	intracellular protein transport;intracellular protein transport,vesicle-mediated transport;endocytic recycling,Golgi to plasma membrane protein transport,intracellular protein transport,negative regulation of beta-amyloid formation,positive regulation of protein catabolic process,protein destabilization,protein localization to cell surface,protein localization to lysosome,regulation of protein st…	GlyGly (K)
Scram +TB / scr poly mock	P05214_K352_M1	Tuba3a	-0.300184	0.300184	0.972552	0.425281	0.537344	P05214	12	TBA3_MOUSE	Tubulin alpha-3 chain	6	-18.7851	0.812149	Scram +TB	scr poly mock	-0.0153092	microtubule-based process,microtubule cytoskeleton organization,mitotic cell cycle	GlyGly (K)
Scram +TB / scr poly mock	D3Z1N2_K337_M1	Rnf10	-0.033768	0.033768	0.972523	0.408205	0.537338	D3Z1N2;F7AN16;H7BX06;Q3UIW5	12	D3Z1N2_MOUSE;F7AN16_MOUSE;H7BX06_MOUSE;RNF10_MOUSE	RING finger protein 10;RING finger protein 10 (Fragment);RING finger protein 10;RING finger protein 10	9	-2.31344	0.976866	Scram +TB	scr poly mock	0.0148332	positive regulation of transcription, DNA-templated,protein autoubiquitination;;;negative regulation of Schwann cell proliferation,positive regulation of myelination,positive regulation of transcription, DNA-templated,positive regulation of transcription from RNA polymerase II promoter,postsynapse to nucleus signaling pathway,protein autoubiquitination	GlyGly (K)
Scram +TB / scr poly mock	A0A5F8MPF0_K1156_M1	Kif1b	-0.394387	0.394387	0.972405	0.384855	0.537318	A0A5F8MPF0;A2AH75;F6XNB6;Q60575	12	A0A5F8MPF0_MOUSE;A2AH75_MOUSE;F6XNB6_MOUSE;KIF1B_MOUSE	Kinesin-like protein KIF1B;Kinesin-like protein KIF1B;Kinesin-like protein KIF1B (Fragment);Kinesin-like protein KIF1B	8	-23.9188	0.760812	Scram +TB	scr poly mock	-0.0141177	microtubule-based movement;microtubule-based movement;microtubule-based movement,regulation of mitotic nuclear division;anterograde axonal transport,anterograde neuronal dense core vesicle transport,cellular response to nerve growth factor stimulus,cytoskeleton-dependent intracellular transport,embryo development ending in birth or egg hatching,lysosome localization,microtubule-based movement,mit…	GlyGly (K)
Scram +TB / scr poly mock	Q8BJY1_K100_M1	Psmd5	-0.0754889	0.0754889	0.972244	0.277717	0.537268	F7BA91;Q8BJY1	12	F7BA91_MOUSE;PSMD5_MOUSE	26S proteasome non-ATPase regulatory subunit 5 (Fragment);26S proteasome non-ATPase regulatory subunit 5	9	-5.09795	0.94902	Scram +TB	scr poly mock	0.0102091	proteasome assembly;proteasome regulatory particle assembly	GlyGly (K)
Scram +TB / scr poly mock	A2AFQ0_K253_M1	Huwe1	-0.180637	0.180637	0.972232	0.611166	0.537268	A0A0G2JD97;A2AFQ0;D6RDF2;F6UYC1;F6XP90;Q7TMY8	12	A0A0G2JD97_MOUSE;A2AFQ0_MOUSE;D6RDF2_MOUSE;F6UYC1_MOUSE;F6XP90_MOUSE;HUWE1_MOUSE	E3 ubiquitin-protein ligase HUWE1 (Fragment);E3 ubiquitin-protein ligase HUWE1;E3 ubiquitin-protein ligase HUWE1;E3 ubiquitin-protein ligase HUWE1 (Fragment);E3 ubiquitin-protein ligase HUWE1 (Fragment);E3 ubiquitin-protein ligase HUWE1	84	-11.7687	0.882313	Scram +TB	scr poly mock	-0.0220788	;base-excision repair,circadian regulation of gene expression,histone ubiquitination,negative regulation of mitochondrial fusion,mitophagy in response to mitochondrial depolarization,positive regulation of protein ubiquitination,protein monoubiquitination,protein polyubiquitination;;;;base-excision repair,cell differentiation,circadian regulation of gene expression,Golgi organization,histone ubiq…	GlyGly (K)
Scram +TB / scr poly mock	Q9JJ28_K746_M1	Flii	-0.0845478	0.0845478	0.972204	0.379164	0.537259	Q9JJ28	12	FLII_MOUSE	Protein flightless-1 homolog	51	-5.69199	0.94308	Scram +TB	scr poly mock	0.0136717	actin cytoskeleton organization,actin filament severing,actin polymerization or depolymerization,barbed-end actin filament capping,multicellular organism development,myofibril assembly	GlyGly (K)
Scram +TB / scr poly mock	P06339_K166_M1	H2-T23	0.0549895	0.0549895	0.972171	0.720222	0.537258	P06339	12	HA15_MOUSE	H-2 class I histocompatibility antigen, D-37 alpha chain	11	3.88516	1.03885	Scram +TB	scr poly mock	-0.0259596	adaptive immune response,antibacterial humoral response,antigen processing and presentation of endogenous peptide antigen via MHC class Ib,antigen processing and presentation of endogenous peptide antigen via MHC class Ib via ER pathway, TAP-dependent,antigen processing and presentation of exogenous peptide antigen via MHC class Ib,antigen processing and presentation of peptide antigen via MHC cl…	GlyGly (K)
Scram +TB / scr poly mock	P56565_K60_M1	S100a1	-0.115783	0.115783	0.972031	0.260079	0.537209	D3YUT6;P56565;Q91V77	12	D3YUT6_MOUSE;S10A1_MOUSE;Q91V77_MOUSE	Protein S100-A1;Protein S100-A1;Protein S100	9	-7.71185	0.922882	Scram +TB	scr poly mock	0.00947092	regulation of heart contraction;negative regulation of transcription from RNA polymerase II promoter,positive regulation of nitric-oxide synthase activity,positive regulation of sprouting angiogenesis,positive regulation of voltage-gated calcium channel activity,regulation of heart contraction;negative regulation of transcription from RNA polymerase II promoter,positive regulation of nitric-oxide…	GlyGly (K)
Scram +TB / scr poly mock	Q8BLY2_K395_M1	Tarsl2	-0.289523	0.289523	0.971929	0.369252	0.537161	Q8BLY2	12	SYTC2_MOUSE	Threonine--tRNA ligase 2, cytoplasmic	1	-18.1828	0.818172	Scram +TB	scr poly mock	0.0135114	threonyl-tRNA aminoacylation,tRNA aminoacylation for protein translation	GlyGly (K)
Scram +TB / scr poly mock	Q6ZWX6_K12_M1	Eif2s1	-0.000625516	0.000625516	0.971893	0.41256	0.537151	Q6ZWX6	12	IF2A_MOUSE	Eukaryotic translation initiation factor 2 subunit 1	20	-0.0433481	0.999567	Scram +TB	scr poly mock	0.015065	aging,cellular response to amino acid starvation,cellular response to heat,cellular response to oxidative stress,cellular response to UV,negative regulation of guanyl-nucleotide exchange factor activity,negative regulation of translational initiation in response to stress,positive regulation of neuron death,positive regulation of type B pancreatic cell apoptotic process,protein autophosphorylatio…	GlyGly (K)
Scram +TB / scr poly mock	A0A1L1STF5_K59_M1	Il18	0.757298	0.757298	0.971803	0.751332	0.537123	A0A1L1STF5;K3W4N2;P70380	12	A0A1L1STF5_MOUSE;K3W4N2_MOUSE;IL18_MOUSE	Interleukin-18	1	69.0322	1.69032	Scram +TB	scr poly mock	-0.0278271	;immune response,inflammatory response;activation of protein kinase B activity,angiogenesis,cell proliferation,cellular response to organic cyclic compound,cellular response to peptide hormone stimulus,cholesterol homeostasis,detection of mechanical stimulus involved in sensory perception of pain,extrinsic apoptotic signaling pathway via death domain receptors,immune response,inflammatory respons…	GlyGly (K)
Scram +TB / scr poly mock	A0A1D5RLD1_K711_M1	Myo9b	-0.23167	0.23167	0.971816	0.413726	0.537123	A0A1D5RLD1;A0A1D5RLW4;E9PWZ6;E9PZW8;E9QKV6;Q9QY06	12	A0A1D5RLD1_MOUSE;A0A1D5RLW4_MOUSE;E9PWZ6_MOUSE;E9PZW8_MOUSE;E9QKV6_MOUSE;MYO9B_MOUSE	Unconventional myosin-IXb;Unconventional myosin-IXb (Fragment);Unconventional myosin-IXb;Unconventional myosin-IXb;Unconventional myosin-IXb;Unconventional myosin-IXb	48	-14.8352	0.851648	Scram +TB	scr poly mock	-0.015342	actin filament-based movement,Rho protein signal transduction;actin filament-based movement,Rho protein signal transduction;actin filament-based movement,Rho protein signal transduction;actin filament-based movement,regulation of Rho protein signal transduction,Rho protein signal transduction,Roundabout signaling pathway;actin filament-based movement,Rho protein signal transduction;actin filament…	GlyGly (K)
Scram +TB / scr poly mock	P58750_K186_M1	Pim3	-0.0299828	0.0299828	0.971762	0.41358	0.537114	P58750	12	PIM3_MOUSE	Serine/threonine-protein kinase pim-3	2	-2.05681	0.979432	Scram +TB	scr poly mock	0.015349	apoptotic process,cell cycle,histone phosphorylation,negative regulation of apoptotic process,negative regulation of insulin secretion involved in cellular response to glucose stimulus,protein autophosphorylation,protein phosphorylation,regulation of mitotic cell cycle	GlyGly (K)
Scram +TB / scr poly mock	E9Q359_K154_M1	Adam8	-0.0589547	0.0589547	0.97172	0.631503	0.5371	E9Q359;G3UXF8;Q05910;Q3U7G2	12	E9Q359_MOUSE;G3UXF8_MOUSE;ADAM8_MOUSE;Q3U7G2_MOUSE	Disintegrin and metalloproteinase domain-containing protein 8 (Fragment);Disintegrin and metalloproteinase domain-containing protein 8;Disintegrin and metalloproteinase domain-containing protein 8;Disintegrin and metalloproteinase domain-containing protein 8	28	-4.00406	0.959959	Scram +TB	scr poly mock	0.0232469	;;angiogenesis,blood vessel endothelial cell migration,cell-cell adhesion,cell-matrix adhesion,cell morphogenesis,cellular response to hypoxia,inflammatory response,leukocyte migration involved in inflammatory response,lymphocyte chemotaxis,membrane fusion,negative regulation of neuron apoptotic process,negative regulation of thymocyte aggregation,osteoclast fusion,positive regulation of acute in…	GlyGly (K)
Scram +TB / scr poly mock	E9PV60_K381_M1	Wdfy4	-0.34362	0.34362	0.971687	0.599801	0.537098	E0CXD5;E9PV60;E9Q2M9;F6X8K3	12	E0CXD5_MOUSE;E9PV60_MOUSE;WDFY4_MOUSE;F6X8K3_MOUSE	WD repeat- and FYVE domain-containing protein 4 (Fragment);WD repeat- and FYVE domain-containing protein 4;WD repeat- and FYVE domain-containing protein 4;WD repeat- and FYVE domain-containing protein 4 (Fragment)	117	-21.1938	0.788062	Scram +TB	scr poly mock	-0.0220851	;;antigen processing and presentation,autophagy,CD8-positive, alpha-beta T cell activation,cellular response to virus;	GlyGly (K)
Scram +TB / scr poly mock	E9PXB0_K337_M1	Pnpla8	-0.513092	0.513092	0.971698	0.743548	0.537098	A0A1W2P6P7;A0A1W2P7I1;D3Z5W9;E9PXB0;E9QAC9;F7B2N8;Q8K1N1	12	A0A1W2P6P7_MOUSE;A0A1W2P7I1_MOUSE;D3Z5W9_MOUSE;E9PXB0_MOUSE;E9QAC9_MOUSE;F7B2N8_MOUSE;PLPL8_MOUSE	Calcium-independent phospholipase A2-gamma (Fragment);Calcium-independent phospholipase A2-gamma (Fragment);Calcium-independent phospholipase A2-gamma (Fragment);Calcium-independent phospholipase A2-gamma;Calcium-independent phospholipase A2-gamma;Calcium-independent phospholipase A2-gamma (Fragment);Calcium-independent phospholipase A2-gamma	5	-29.9281	0.700719	Scram +TB	scr poly mock	0.0275138	lipid metabolic process;;;lipid catabolic process;lipid metabolic process;lipid metabolic process;arachidonic acid metabolic process,arachidonic acid secretion,cell death,fatty acid metabolic process,linoleic acid metabolic process,lipid homeostasis,phosphatidylcholine catabolic process,phosphatidylethanolamine catabolic process,prostaglandin biosynthetic process,triglyceride homeostasis	GlyGly (K)
Scram +TB / scr poly mock	A0A1B0GR11_K126_M1	Taldo1	-0.357241	0.357241	0.971641	0.302622	0.537096	A0A1B0GR11;Q93092	12	A0A1B0GR11_MOUSE;TALDO_MOUSE	Transaldolase	40	-21.9344	0.780656	Scram +TB	scr poly mock	-0.0112696	carbohydrate metabolic process,pentose-phosphate shunt;carbohydrate metabolic process,fructose 6-phosphate metabolic process,glyceraldehyde-3-phosphate metabolic process,pentose-phosphate shunt,pentose-phosphate shunt, non-oxidative branch	GlyGly (K)
Scram +TB / scr poly mock	A0A1L1SST5_K102_M1	Spg21	-0.046738	0.046738	0.971489	0.395122	0.537059	A0A1L1SST5;A0A1L1SSV6;Q9CQC8	12	A0A1L1SST5_MOUSE;A0A1L1SSV6_MOUSE;SPG21_MOUSE	Maspardin;Maspardin (Fragment);Maspardin	13	-3.18772	0.968123	Scram +TB	scr poly mock	-0.0147156	;;	GlyGly (K)
Scram +TB / scr poly mock	D3YWH4_K291_M1	Tm9sf1	0.25605	0.25605	0.971245	0.640898	0.537006	D3YWH4;D3YYW1;D3Z279;D3Z6X7;D6RGM8;Q9DBU0	12	D3YWH4_MOUSE;D3YYW1_MOUSE;D3Z279_MOUSE;D3Z6X7_MOUSE;D6RGM8_MOUSE;TM9S1_MOUSE	Transmembrane 9 superfamily member (Fragment);Transmembrane 9 superfamily member (Fragment);Transmembrane 9 superfamily member (Fragment);Transmembrane 9 superfamily member;Transmembrane 9 superfamily member;Transmembrane 9 superfamily member 1	2	19.4204	1.1942	Scram +TB	scr poly mock	0.0244084	;;;;;autophagy,protein localization to membrane	GlyGly (K)
Scram +TB / scr poly mock	E0CXZ0_K134_M1	Nop56	0.108636	0.108636	0.971268	0.837772	0.537006	A2APD7;E0CXZ0;F6TLG3;F6U250;F6USW7;F6V095;F7CHP9;F7CHQ7;Q9D6Z1	12	A2APD7_MOUSE;E0CXZ0_MOUSE;F6TLG3_MOUSE;F6U250_MOUSE;F6USW7_MOUSE;F6V095_MOUSE;F7CHP9_MOUSE;F7CHQ7_MOUSE;NOP56_MOUSE	Nucleolar protein 56 (Fragment);Nucleolar protein 56;Nucleolar protein 56 (Fragment);Nucleolar protein 56 (Fragment);Nucleolar protein 56 (Fragment);Nucleolar protein 56 (Fragment);Nucleolar protein 56 (Fragment);Nucleolar protein 56 (Fragment);Nucleolar protein 56	19	7.82086	1.07821	Scram +TB	scr poly mock	-0.0311715	;ribosome biogenesis;;;;;;;ribosome biogenesis	GlyGly (K)
Scram +TB / scr poly mock	E9Q236_K309_M1	Abcc4	0.0778152	0.0778152	0.971258	0.635623	0.537006	E9Q236;E9Q467	12	E9Q236_MOUSE;E9Q467_MOUSE	ATP-binding cassette, sub-family C (CFTR/MRP), member 4;ATP-binding cassette, sub-family C (CFTR/MRP), member 4	27	5.54185	1.05542	Scram +TB	scr poly mock	-0.0236931	bile acid signaling pathway,cilium morphogenesis,drug transmembrane transport,export across plasma membrane,positive regulation of smooth muscle cell proliferation,prostaglandin secretion,response to organic cyclic compound,response to organonitrogen compound,transmembrane transport;cilium morphogenesis,drug transmembrane transport,export across plasma membrane,positive regulation of smooth muscl…	GlyGly (K)
Scram +TB / scr poly mock	A2ADE0_K721_M1	Plekhm2	-0.10641	0.10641	0.971227	0.531245	0.537006	A2ADE0;Q80TQ5;Z4YJW6	12	A2ADE0_MOUSE;PKHM2_MOUSE;Z4YJW6_MOUSE	Pleckstrin homology domain-containing family M member 2	14	-7.11033	0.928897	Scram +TB	scr poly mock	0.0200691	;Golgi organization,lysosome localization,positive regulation of membrane tubulation,regulation of protein localization;Golgi organization,lysosome localization,positive regulation of membrane tubulation,regulation of protein localization	GlyGly (K)
Scram +TB / scr poly mock	Q6ZQH8_K344_M1	Nup188	-0.18929	0.18929	0.971157	0.654031	0.537006	A2AWI5;F2Z4A7;J3JSA4;Q6ZQH8	12	A2AWI5_MOUSE;F2Z4A7_MOUSE;J3JSA4_MOUSE;NU188_MOUSE	Nucleoporin NUP188 homolog	37	-12.2963	0.877037	Scram +TB	scr poly mock	-0.0245105	mRNA transport,protein transport;mRNA transport,protein transport;mRNA transport,protein transport;mRNA transport,protein import into nucleus,RNA export from nucleus	GlyGly (K)
Scram +TB / scr poly mock	A0A1B0GR42_K47_M1	Ilk	-0.208408	0.208408	0.971186	0.376035	0.537006	A0A1B0GR42;A0A1B0GRF6;A0A1B0GRW6;D3YZA5;F6Q5Z1;O55222	12	A0A1B0GR42_MOUSE;A0A1B0GRF6_MOUSE;A0A1B0GRW6_MOUSE;D3YZA5_MOUSE;F6Q5Z1_MOUSE;ILK_MOUSE	Integrin-linked protein kinase (Fragment);Integrin-linked protein kinase;Integrin-linked protein kinase (Fragment);Integrin-linked protein kinase (Fragment);Integrin-linked protein kinase (Fragment);Integrin-linked protein kinase	26	-13.4508	0.865492	Scram +TB	scr poly mock	-0.0141141	;;;;;branching involved in ureteric bud morphogenesis,cell aging,cell cycle arrest,cell-matrix adhesion,cell projection organization,establishment or maintenance of epithelial cell apical/basal polarity,fibroblast migration,integrin-mediated signaling pathway,myelin assembly,myelination in peripheral nervous system,negative regulation of apoptotic process,negative regulation of cardiac muscle cel…	GlyGly (K)
Scram +TB / scr poly mock	Q9CZN7_K262_M1	Shmt2	-0.241926	0.241926	0.971063	0.329118	0.536979	Q9CZN7	12	GLYM_MOUSE	Serine hydroxymethyltransferase, mitochondrial	24	-15.4384	0.845616	Scram +TB	scr poly mock	0.012402	cellular response to tetrahydrofolate,folic acid metabolic process,glycine biosynthetic process,glycine biosynthetic process from serine,glycine metabolic process,L-serine biosynthetic process,L-serine catabolic process,L-serine metabolic process,one-carbon metabolic process,positive regulation of cell proliferation,protein homotetramerization,protein K63-linked deubiquitination,protein tetrameri…	GlyGly (K)
Scram +TB / scr poly mock	A2ANR6_K88_M1	Csnk2a1	-0.404257	0.404257	0.970975	0.456433	0.53696	A2ANR6;Q60737;Q6NSS6	12	A2ANR6_MOUSE;CSK21_MOUSE;Q6NSS6_MOUSE	Casein kinase II subunit alpha (Fragment);Casein kinase II subunit alpha;Casein kinase II subunit alpha (Fragment)	14	-24.4375	0.755625	Scram +TB	scr poly mock	0.0172022	;apoptotic process,cell cycle,cerebral cortex development,liver regeneration,negative regulation of cysteine-type endopeptidase activity involved in apoptotic process,negative regulation of protein ubiquitination involved in ubiquitin-dependent protein catabolic process,peptidyl-serine phosphorylation,peptidyl-threonine phosphorylation,positive regulation of cell growth,positive regulation of cel…	GlyGly (K)
Scram +TB / scr poly mock	Q91W86_K417_M1	Vps11	-0.172045	0.172045	0.970867	0.36147	0.536916	A0A1L1SQ62;A0A1L1SRH3;A0A1L1STI8;A0A1L1SV27;Q91W86	12	A0A1L1SQ62_MOUSE;A0A1L1SRH3_MOUSE;A0A1L1STI8_MOUSE;A0A1L1SV27_MOUSE;VPS11_MOUSE	Vacuolar protein sorting-associated protein 11 homolog;Vacuolar protein sorting-associated protein 11 homolog;Vacuolar protein sorting-associated protein 11 homolog (Fragment);Vacuolar protein sorting-associated protein 11 homolog (Fragment);Vacuolar protein sorting-associated protein 11 homolog	43	-11.2416	0.887584	Scram +TB	scr poly mock	-0.0136387	;;;;autophagy,endosomal vesicle fusion,endosome organization,endosome to lysosome transport,intracellular protein transport,positive regulation of cellular protein catabolic process,positive regulation of early endosome to late endosome transport,regulation of organelle assembly,regulation of SNARE complex assembly,toxin transport,vacuole organization,vesicle docking involved in exocytosis	GlyGly (K)
Scram +TB / scr poly mock	Q5SU71_K564_M2	Trim25	-0.348417	0.348417	0.970883	0.406959	0.536916	Q5SU71;Q5SU72;Q61510	12	Q5SU71_MOUSE;Q5SU72_MOUSE;TRI25_MOUSE	E3 ubiquitin/ISG15 ligase TRIM25	52	-21.4555	0.785445	Scram +TB	scr poly mock	0.0154357	;;cellular response to leukemia inhibitory factor,defense response to virus,innate immune response,negative regulation of viral entry into host cell,negative regulation of viral release from host cell,positive regulation of sequence-specific DNA binding transcription factor activity,positive regulation of I-kappaB kinase/NF-kappaB signaling,positive regulation of NF-kappaB transcription factor ac…	GlyGly (K)
Scram +TB / scr poly mock	A8Y5I3_K187_M1	Rad50	-0.566537	0.566537	0.970887	0.445292	0.536916	A8Y5I3;E9PUJ2;P70388;Q5SV02	12	A8Y5I3_MOUSE;E9PUJ2_MOUSE;RAD50_MOUSE;Q5SV02_MOUSE	DNA repair protein RAD50 (Fragment);DNA repair protein RAD50;DNA repair protein RAD50;DNA repair protein RAD50	8	-32.4764	0.675236	Scram +TB	scr poly mock	-0.0172229	DNA repair,telomere maintenance;DNA repair,telomere maintenance;cellular response to DNA damage stimulus,chromosome organization,chromosome organization involved in meiotic cell cycle,DNA duplex unwinding,DNA recombination,DNA repair,double-strand break repair,negative regulation of telomere capping,negative regulation of viral entry into host cell,nucleic acid phosphodiester bond hydrolysis,posi…	GlyGly (K)
Scram +TB / scr poly mock	Q5SWU9_K291_M1	Acaca	0.812903	0.812903	0.970732	1.06227	0.53689	A0A0R4J1S9;Q5SWU9;V9GWR9;V9GWS0;V9GWS1;V9GXY1	12	A0A0R4J1S9_MOUSE;ACACA_MOUSE;V9GWR9_MOUSE;V9GWS0_MOUSE;V9GWS1_MOUSE;V9GXY1_MOUSE	Acetyl-CoA carboxylase 1 (Fragment);Acetyl-CoA carboxylase 1;Acetyl-CoA carboxylase 1 (Fragment);Acetyl-CoA carboxylase 1 (Fragment);Acetyl-CoA carboxylase 1 (Fragment);Acetyl-CoA carboxylase 1 (Fragment)	47	75.6743	1.75674	Scram +TB	scr poly mock	-0.0408534	;acetyl-CoA metabolic process,cellular response to prostaglandin E stimulus,fatty acid biosynthetic process,lipid homeostasis,lipid metabolic process,malonyl-CoA biosynthetic process,protein homotetramerization,protein metabolic process,response to organic cyclic compound,tissue homeostasis;;;;fatty acid biosynthetic process	GlyGly (K)
Scram +TB / scr poly mock	E9PUB0_K516_M1	Arap1	0.0416504	0.0416504	0.970722	0.3906	0.53689	A0A1B0GSK4;D3YVS8;D3YWW7;D3YY40;D3YYF5;D3YZJ7;D3Z2S2;D3Z2X3;E9PUB0;Q4LDD4	12	A0A1B0GSK4_MOUSE;D3YVS8_MOUSE;D3YWW7_MOUSE;D3YY40_MOUSE;D3YYF5_MOUSE;D3YZJ7_MOUSE;D3Z2S2_MOUSE;D3Z2X3_MOUSE;E9PUB0_MOUSE;ARAP1_MOUSE	Arf-GAP with Rho-GAP domain, ANK repeat and PH domain-containing protein 1 (Fragment);Arf-GAP with Rho-GAP domain, ANK repeat and PH domain-containing protein 1 (Fragment);Arf-GAP with Rho-GAP domain, ANK repeat and PH domain-containing protein 1 (Fragment);Arf-GAP with Rho-GAP domain, ANK repeat and PH domain-containing protein 1 (Fragment);Arf-GAP with Rho-GAP domain, ANK repeat and PH domain-c…	35	2.92906	1.02929	Scram +TB	scr poly mock	-0.0148476	;;;;;;;;signal transduction;negative regulation of stress fiber assembly,positive regulation of filopodium assembly,positive regulation of GTPase activity,positive regulation of receptor recycling,positive regulation of transcription, DNA-templated,regulation of cell shape,regulation of cellular component movement,SMAD protein signal transduction,transforming growth factor beta receptor signaling…	GlyGly (K)
Scram +TB / scr poly mock	Q9CXL1_K19_M1	Tmem50a	-0.0527617	0.0527617	0.97077	0.495612	0.53689	Q9CXL1	12	TM50A_MOUSE	Transmembrane protein 50A	2	-3.59109	0.964089	Scram +TB	scr poly mock	-0.0189986	late endosome to vacuole transport via multivesicular body sorting pathway	GlyGly (K)
Scram +TB / scr poly mock	Q9CZN7_K181_M1	Shmt2	-0.107942	0.107942	0.970758	0.507168	0.53689	Q9CZN7	12	GLYM_MOUSE	Serine hydroxymethyltransferase, mitochondrial	24	-7.20894	0.927911	Scram +TB	scr poly mock	0.0192451	cellular response to tetrahydrofolate,folic acid metabolic process,glycine biosynthetic process,glycine biosynthetic process from serine,glycine metabolic process,L-serine biosynthetic process,L-serine catabolic process,L-serine metabolic process,one-carbon metabolic process,positive regulation of cell proliferation,protein homotetramerization,protein K63-linked deubiquitination,protein tetrameri…	GlyGly (K)
Scram +TB / scr poly mock	Q3TEK6_K66_M1	Dapp1	-0.0520227	0.0520227	0.970685	0.306029	0.536887	Q3TEK6;Q9QXT1	12	Q3TEK6_MOUSE;DAPP1_MOUSE	Dual adapter for phosphotyrosine and 3-phosphotyrosine and 3-phosphoinositide	6	-3.5417	0.964583	Scram +TB	scr poly mock	0.0118014	;	GlyGly (K)
Scram +TB / scr poly mock	Q6AXE3_K640_M1	Abca3	-0.118891	0.118891	0.970683	0.335981	0.536887	Q6AXE3;Q8R420	12	Q6AXE3_MOUSE;ABCA3_MOUSE	ATP-binding cassette sub-family A member 3	18	-7.9105	0.920895	Scram +TB	scr poly mock	0.0129032	;lipid transport,response to glucocorticoid	GlyGly (K)
Scram +TB / scr poly mock	Q8CJG0_K740_M1	Ago2	-0.0394746	0.0394746	0.970643	0.578815	0.536879	Q8CJG0	12	AGO2_MOUSE	Protein argonaute-2	33	-2.69908	0.973009	Scram +TB	scr poly mock	0.0223152	cell differentiation,gene silencing by RNA,miRNA loading onto RISC involved in gene silencing by miRNA,miRNA mediated inhibition of translation,miRNA metabolic process,mRNA cleavage involved in gene silencing by miRNA,mRNA cleavage involved in gene silencing by siRNA,negative regulation of amyloid precursor protein biosynthetic process,negative regulation of translational initiation,positive regu…	GlyGly (K)
Scram +TB / scr poly mock	A0A087WP68_K79_M1	Kdm2a	0.0383821	0.0383821	0.970616	0.529226	0.536879	A0A087WP68;A0A087WQL9;A0A494B8Y1;F6YRW4;H3BKJ9;H3BL82;H3BLD4;P59997	12	A0A087WP68_MOUSE;A0A087WQL9_MOUSE;A0A494B8Y1_MOUSE;F6YRW4_MOUSE;H3BKJ9_MOUSE;H3BL82_MOUSE;H3BLD4_MOUSE;KDM2A_MOUSE	Lysine-specific demethylase 2A;Lysine-specific demethylase 2A;Lysine-specific demethylase 2A (Fragment);Lysine-specific demethylase 2A;Lysine-specific demethylase 2A (Fragment);Lysine-specific demethylase 2A (Fragment);Lysine-specific demethylase 2A (Fragment);Lysine-specific demethylase 2A	3	2.69615	1.02696	Scram +TB	scr poly mock	-0.0201666	;;;circadian regulation of gene expression,double-strand break repair via nonhomologous end joining,negative regulation of transcription by competitive promoter binding,regulation of circadian rhythm;;;;circadian regulation of gene expression,double-strand break repair via nonhomologous end joining,heart looping,histone H3-K36 demethylation,in utero embryonic development,multicellular organism gr…	GlyGly (K)
Scram +TB / scr poly mock	Q810L4_K475_M1	Tmem39b	-0.0575081	0.0575081	0.970613	0.892394	0.536879	A8Y5J9;D6RCH5;D6RJL2;Q810L4	12	A8Y5J9_MOUSE;D6RCH5_MOUSE;D6RJL2_MOUSE;TM39B_MOUSE	Transmembrane protein 39B (Fragment);Transmembrane protein 39B;Transmembrane protein 39B;Transmembrane protein 39B	2	-3.90775	0.960922	Scram +TB	scr poly mock	-0.0339966	;;;	GlyGly (K)
Scram +TB / scr poly mock	B1ATY9_K86_M1	Hgs	-0.0905954	0.0905954	0.970602	0.281222	0.536879	B1ATY9;F6VV02;Q3UMA3;Q99LI8	12	B1ATY9_MOUSE;F6VV02_MOUSE;Q3UMA3_MOUSE;HGS_MOUSE	Hepatocyte growth factor-regulated tyrosine kinase substrate (Fragment);Hepatocyte growth factor-regulated tyrosine kinase substrate (Fragment);Hepatocyte growth factor-regulated tyrosine kinase substrate;Hepatocyte growth factor-regulated tyrosine kinase substrate	17	-6.08649	0.939135	Scram +TB	scr poly mock	-0.0109698	intracellular protein transport;;membrane invagination,negative regulation of angiogenesis,negative regulation of platelet-derived growth factor receptor signaling pathway,negative regulation of JAK-STAT cascade,negative regulation of vascular endothelial growth factor receptor signaling pathway,positive regulation of exosomal secretion,positive regulation of gene expression,protein localization …	GlyGly (K)
Scram +TB / scr poly mock	A0A0G2JFK7_K105_M1	Arpc3	-0.204436	0.204436	0.970618	0.310447	0.536879	A0A0G2JFK7;D3Z2F7;D3Z2F8;H7BWZ3;Q9JM76	12	A0A0G2JFK7_MOUSE;D3Z2F7_MOUSE;D3Z2F8_MOUSE;H7BWZ3_MOUSE;ARPC3_MOUSE	Actin-related protein 2/3 complex subunit 3 (Fragment);Actin-related protein 2/3 complex subunit 3;Actin-related protein 2/3 complex subunit 3;Actin-related protein 2/3 complex subunit 3;Actin-related protein 2/3 complex subunit 3	16	-13.2122	0.867878	Scram +TB	scr poly mock	0.011947	Arp2/3 complex-mediated actin nucleation;Arp2/3 complex-mediated actin nucleation;Arp2/3 complex-mediated actin nucleation;Arp2/3 complex-mediated actin nucleation;Arp2/3 complex-mediated actin nucleation,cellular response to nerve growth factor stimulus	GlyGly (K)
Scram +TB / scr poly mock	P62270_K54_M1	Rps18;Rps18;Rps18;Rps18-ps6	0.0744322	0.0744322	0.970465	0.305317	0.536837	A0A3Q4EGP3;P62270;S4R1N6;F6YVP7	12	A0A3Q4EGP3_MOUSE;RS18_MOUSE;S4R1N6_MOUSE;F6YVP7_MOUSE	40S ribosomal protein S18;40S ribosomal protein S18;40S ribosomal protein S18;Ribosomal protein S18, pseudogene 6	13	5.29466	1.05295	Scram +TB	scr poly mock	-0.0117676	;translation;translation;translation	GlyGly (K)
Scram +TB / scr poly mock	E9PZQ1_K1097_M1	Ddx60	-0.17312	0.17312	0.970209	0.218038	0.536741	D3YZ76;D3Z3B3;E9PZQ1;G3X9F7	12	D3YZ76_MOUSE;D3Z3B3_MOUSE;E9PZQ1_MOUSE;G3X9F7_MOUSE	DEAD (Asp-Glu-Ala-Asp) box polypeptide 60 (Fragment);DEAD (Asp-Glu-Ala-Asp) box polypeptide 60 (Fragment);DEAD (Asp-Glu-Ala-Asp) box polypeptide 60;DEAD (Asp-Glu-Ala-Asp) box polypeptide 60	71	-11.3077	0.886923	Scram +TB	scr poly mock	-0.00868639	defense response to virus,positive regulation of MDA-5 signaling pathway,positive regulation of RIG-I signaling pathway,response to virus;defense response to virus,positive regulation of MDA-5 signaling pathway,positive regulation of RIG-I signaling pathway,response to virus;defense response to virus,positive regulation of MDA-5 signaling pathway,positive regulation of RIG-I signaling pathway,res…	GlyGly (K)
Scram +TB / scr poly mock	Q6PAV2_K469_M1	Herc4	-0.0998891	0.0998891	0.970037	0.506407	0.536669	A0A1W2P735;Q6PAV2	12	A0A1W2P735_MOUSE;HERC4_MOUSE	Probable E3 ubiquitin-protein ligase HERC4	29	-6.68953	0.933105	Scram +TB	scr poly mock	0.0196297	;cell differentiation,negative regulation of smoothened signaling pathway,protein ubiquitination,spermatogenesis	GlyGly (K)
Scram +TB / scr poly mock	D3YVV1_K8_M1	Tmem30a	-0.116507	0.116507	0.970015	0.208897	0.536661	D3YVV1;Q8VEK0	12	D3YVV1_MOUSE;CC50A_MOUSE	Cell cycle control protein;Cell cycle control protein 50A	12	-7.75817	0.922418	Scram +TB	scr poly mock	0.00815569	phospholipid transport;aminophospholipid transport,drug transmembrane transport,phospholipid translocation,positive regulation of neuron projection development,positive regulation of protein exit from endoplasmic reticulum,protein localization to endosome	GlyGly (K)
Scram +TB / scr poly mock	E9PUM3_K568_M1	Pygm	-0.148747	0.148747	0.970002	0.463109	0.536659	E9PUM3;Q9WUB3	12	E9PUM3_MOUSE;PYGM_MOUSE	Alpha-1,4 glucan phosphorylase;Glycogen phosphorylase, muscle form	16	-9.79666	0.902033	Scram +TB	scr poly mock	0.0183517	glycogen metabolic process;cellular calcium ion homeostasis,glycogen catabolic process,glycogen metabolic process,response to cAMP,response to hypoxia,response to organic substance	GlyGly (K)
Scram +TB / scr poly mock	A0A0A6YWJ6_K65_M1	Pnpla7	0.092247	0.092247	0.969795	0.332966	0.536576	A0A0A6YWJ6;A2AJ88;B0R009;B0R010;B0R011;F6UDU9	12	A0A0A6YWJ6_MOUSE;PLPL7_MOUSE;B0R009_MOUSE;B0R010_MOUSE;B0R011_MOUSE;F6UDU9_MOUSE	Patatin-like phospholipase domain-containing protein 7;Patatin-like phospholipase domain-containing protein 7;Patatin-like phospholipase domain-containing protein 7 (Fragment);Patatin-like phospholipase domain-containing protein 7 (Fragment);Patatin-like phospholipase domain-containing protein 7 (Fragment);Patatin-like phospholipase domain-containing protein 7 (Fragment)	31	6.60292	1.06603	Scram +TB	scr poly mock	-0.0132746	;phosphatidylcholine catabolic process;;;;	GlyGly (K)
Scram +TB / scr poly mock	A0A087WRA0_K158_M1	St8sia4	-0.0249467	0.0249467	0.969755	0.203745	0.536566	A0A087WRA0;Q64692	12	A0A087WRA0_MOUSE;SIA8D_MOUSE	CMP-N-acetylneuraminate-poly-alpha-2,8-sialyltransferase;CMP-N-acetylneuraminate-poly-alpha-2,8-sialyltransferase	1	-1.71431	0.982857	Scram +TB	scr poly mock	-0.00798798	protein glycosylation;ganglioside biosynthetic process,N-glycan processing,oligosaccharide metabolic process,protein glycosylation	GlyGly (K)
Scram +TB / scr poly mock	E9Q3X0_K344_M1	Mvp	-0.110483	0.110483	0.969744	0.392105	0.536566	D3Z2N7;E9Q3X0;Q9EQK5	12	D3Z2N7_MOUSE;E9Q3X0_MOUSE;MVP_MOUSE	Major vault protein (Fragment);Major vault protein;Major vault protein	52	-7.37221	0.926278	Scram +TB	scr poly mock	-0.0156419	;ERBB signaling pathway,negative regulation of epidermal growth factor receptor signaling pathway,negative regulation of protein autophosphorylation,negative regulation of protein tyrosine kinase activity;cell proliferation,ERBB signaling pathway,negative regulation of epidermal growth factor receptor signaling pathway,negative regulation of protein autophosphorylation,negative regulation of prot…	GlyGly (K)
Scram +TB / scr poly mock	A0A0N4SW50_K170_M1	Tmem168	-0.326344	0.326344	0.969726	0.411295	0.536566	A0A0N4SW50;Q91VX9	12	A0A0N4SW50_MOUSE;TM168_MOUSE	Transmembrane protein 168	14	-20.2445	0.797555	Scram +TB	scr poly mock	0.0162176	;	GlyGly (K)
Scram +TB / scr poly mock	P22437_K575_M1	Ptgs1	-0.32825	0.32825	0.969752	0.465135	0.536566	P22437	12	PGH1_MOUSE	Prostaglandin G/H synthase 1	23	-20.3498	0.796502	Scram +TB	scr poly mock	0.0191174	cyclooxygenase pathway,inflammatory response,keratinocyte differentiation,learning,maintenance of blood-brain barrier,memory,negative regulation of blood vessel diameter,negative regulation of epinephrine secretion,negative regulation of norepinephrine secretion,positive regulation of smooth muscle contraction,positive regulation of vasoconstriction,prostaglandin biosynthetic process,prostaglandi…	GlyGly (K)
Scram +TB / scr poly mock	P62196_K101_M1	Psmc5	0.00210259	0.00210259	0.96956	0.611318	0.536512	P62196;Q8K1K2	12	PRS8_MOUSE;Q8K1K2_MOUSE	26S proteasome regulatory subunit 8	22	0.145847	1.00146	Scram +TB	scr poly mock	-0.0244157	modulation of synaptic transmission,negative regulation of transcription, DNA-templated,positive regulation of inclusion body assembly,positive regulation of RNA polymerase II transcriptional preinitiation complex assembly,proteasome-mediated ubiquitin-dependent protein catabolic process,regulation of transcription from RNA polymerase II promoter;protein catabolic process	GlyGly (K)
Scram +TB / scr poly mock	Q99P91_K543_M2	Gpnmb	-0.059731	0.059731	0.969302	0.758618	0.536428	A0A0N4SVG5;Q8BVA0;Q99P91	12	A0A0N4SVG5_MOUSE;Q8BVA0_MOUSE;GPNMB_MOUSE	Transmembrane glycoprotein NMB	36	-4.0557	0.959443	Scram +TB	scr poly mock	0.0302223	;;bone mineralization,cell adhesion,cell-cell signaling,negative regulation of cytokine production,negative regulation of G1/S transition of mitotic cell cycle,negative regulation of neuron death,negative regulation of T cell activation,negative regulation of T cell proliferation,negative regulation of tumor necrosis factor production,osteoblast differentiation,positive regulation of cell migrati…	GlyGly (K)
Scram +TB / scr poly mock	A0A0B4J1M6_K93_M1	Fcgr3	-0.265495	0.265495	0.969362	0.444264	0.536428	A0A0B4J1M6;E9PUV2;E9PVR4;P08508	12	A0A0B4J1M6_MOUSE;E9PUV2_MOUSE;E9PVR4_MOUSE;FCGR3_MOUSE	Low affinity immunoglobulin gamma Fc region receptor III;Low affinity immunoglobulin gamma Fc region receptor III;Low affinity immunoglobulin gamma Fc region receptor III (Fragment);Low affinity immunoglobulin gamma Fc region receptor III	4	-16.8087	0.831913	Scram +TB	scr poly mock	0.0181477	;;;antibody-dependent cellular cytotoxicity,antigen processing and presentation of exogenous peptide antigen via MHC class I,cell surface receptor signaling pathway,mast cell activation,neutrophil chemotaxis,phagocytosis, engulfment,phagocytosis, recognition,positive regulation of phagocytosis,positive regulation of tumor necrosis factor biosynthetic process,positive regulation of type I hypersen…	GlyGly (K)
Scram +TB / scr poly mock	Q8BVA0_K107_M1	Gpnmb	0.0883941	0.0883941	0.969174	0.551594	0.536391	A0A0N4SVG5;Q8BVA0;Q99P91	12	A0A0N4SVG5_MOUSE;Q8BVA0_MOUSE;GPNMB_MOUSE	Transmembrane glycoprotein NMB	36	6.3186	1.06319	Scram +TB	scr poly mock	-0.0220295	;;bone mineralization,cell adhesion,cell-cell signaling,negative regulation of cytokine production,negative regulation of G1/S transition of mitotic cell cycle,negative regulation of neuron death,negative regulation of T cell activation,negative regulation of T cell proliferation,negative regulation of tumor necrosis factor production,osteoblast differentiation,positive regulation of cell migrati…	GlyGly (K)
Scram +TB / scr poly mock	O54774_K216_M1	Ap3d1	-0.0860658	0.0860658	0.969165	0.686346	0.536391	A0A1W2P6Q6;A0A1W2P7Z2;O54774	12	A0A1W2P6Q6_MOUSE;A0A1W2P7Z2_MOUSE;AP3D1_MOUSE	AP-3 complex subunit delta-1 (Fragment);AP-3 complex subunit delta-1 (Fragment);AP-3 complex subunit delta-1	38	-5.79117	0.942088	Scram +TB	scr poly mock	0.0274236	intracellular protein transport,vesicle-mediated transport;;anterograde axonal transport,anterograde synaptic vesicle transport,antigen processing and presentation,antigen processing and presentation, exogenous lipid antigen via MHC class Ib,endosome to melanosome transport,Golgi to vacuole transport,intracellular protein transport,neurotransmitter receptor transport, postsynaptic endosome to lys…	GlyGly (K)
Scram +TB / scr poly mock	B2RXC1_K591_M1	Trappc11	-0.305414	0.305414	0.969122	0.224518	0.536379	B2RXC1	12	TPC11_MOUSE	Trafficking protein particle complex subunit 11	38	-19.079	0.80921	Scram +TB	scr poly mock	0.00916296	constitutive secretory pathway,ER to Golgi vesicle-mediated transport,Golgi organization,regulation of protein complex stability	GlyGly (K)
Scram +TB / scr poly mock	Q8K1X4_K550_M1	Nckap1l	-0.0876095	0.0876095	0.969093	0.474863	0.536366	A0A2R8VHC4;Q8K1X4	12	A0A2R8VHC4_MOUSE;NCKPL_MOUSE	Nck-associated protein 1-like	57	-5.89192	0.941081	Scram +TB	scr poly mock	0.0190347	;actin polymerization-dependent cell motility,B cell homeostasis,B cell receptor signaling pathway,cell migration,cell morphogenesis,cell projection assembly,chemotaxis,cortical actin cytoskeleton organization,erythrocyte development,erythrocyte homeostasis,maintenance of cell polarity,myeloid cell homeostasis,negative regulation of apoptotic process,negative regulation of interleukin-17 producti…	GlyGly (K)
Scram +TB / scr poly mock	P52019_K146_M1	Sqle	-0.211354	0.211354	0.969072	0.75904	0.536357	P52019;Q3TSS7	12	ERG1_MOUSE;Q3TSS7_MOUSE	Squalene monooxygenase	19	-13.6274	0.863726	Scram +TB	scr poly mock	-0.0307975	cellular aromatic compound metabolic process,cholesterol metabolic process,lipid droplet formation,regulation of cell proliferation,response to organic substance,sterol biosynthetic process;sterol biosynthetic process	GlyGly (K)
Scram +TB / scr poly mock	A0A0R4J034_K406_M1	Pdxdc1	-0.280616	0.280616	0.96893	0.535405	0.5363	A0A0R4J034;D3YZA7;Q99K01	12	A0A0R4J034_MOUSE;D3YZA7_MOUSE;PDXD1_MOUSE	Pyridoxal-dependent decarboxylase domain-containing protein 1;Pyridoxal-dependent decarboxylase domain-containing protein 1 (Fragment);Pyridoxal-dependent decarboxylase domain-containing protein 1	12	-17.6761	0.823239	Scram +TB	scr poly mock	0.0217198	carboxylic acid metabolic process;carboxylic acid metabolic process;ameboidal-type cell migration,carboxylic acid metabolic process,sphingolipid catabolic process,sphingolipid metabolic process	GlyGly (K)
Scram +TB / scr poly mock	Q3TJ56_K389_M1	Snd1	-0.411676	0.411676	0.968933	0.419534	0.5363	A0A1C7ZN09;E9Q3E9;Q3TJ56;Q78PY7	12	A0A1C7ZN09_MOUSE;E9Q3E9_MOUSE;Q3TJ56_MOUSE;SND1_MOUSE	Staphylococcal nuclease domain-containing protein 1 (Fragment);Staphylococcal nuclease domain-containing protein 1;Staphylococcal nuclease domain-containing protein 1;Staphylococcal nuclease domain-containing protein 1	48	-24.825	0.75175	Scram +TB	scr poly mock	-0.0169656	;;;gene silencing by RNA,miRNA catabolic process,regulation of cell cycle process,RNA catabolic process	GlyGly (K)
Scram +TB / scr poly mock	D3YY41_K406_M1	Pik3ca	-0.132292	0.132292	0.968791	0.630078	0.536257	D3YY41;P42337	12	D3YY41_MOUSE;PK3CA_MOUSE	Phosphatidylinositol 4,5-bisphosphate 3-kinase catalytic subunit;Phosphatidylinositol 4,5-bisphosphate 3-kinase catalytic subunit alpha isoform	13	-8.76194	0.912381	Scram +TB	scr poly mock	0.0255832	phosphatidylinositol 3-kinase signaling;adipose tissue development,angiogenesis,cell migration,cellular response to glucose stimulus,energy homeostasis,glucose metabolic process,hypomethylation of CpG island,liver development,negative regulation of anoikis,negative regulation of fibroblast apoptotic process,negative regulation of gene expression,negative regulation of neuron apoptotic process,pha…	GlyGly (K)
Scram +TB / scr poly mock	Q91YL3_K328_M1	Uckl1	-0.197813	0.197813	0.968667	0.406024	0.536207	B7ZCR0;B7ZCR1;D6RJ84;F6V4H6;F6W7K4;F7CAK3;Q91YL3	12	B7ZCR0_MOUSE;B7ZCR1_MOUSE;D6RJ84_MOUSE;F6V4H6_MOUSE;F6W7K4_MOUSE;F7CAK3_MOUSE;UCKL1_MOUSE	Uridine-cytidine kinase-like 1 (Fragment);Uridine-cytidine kinase-like 1 (Fragment);Uridine-cytidine kinase;Uridine-cytidine kinase-like 1 (Fragment);Uridine-cytidine kinase-like 1 (Fragment);Uridine-cytidine kinase-like 1 (Fragment);Uridine-cytidine kinase-like 1	4	-12.8129	0.871871	Scram +TB	scr poly mock	-0.0164967	;UMP salvage;CTP salvage,UMP salvage;UMP salvage;;nucleoside metabolic process;nucleoside metabolic process,UMP salvage	GlyGly (K)
Scram +TB / scr poly mock	A0A494BB86_K230_M1	Actr1a	-0.378546	0.378546	0.968496	0.24346	0.53615	A0A494B9R6;A0A494BAH0;A0A494BB86;P61164	12	A0A494B9R6_MOUSE;A0A494BAH0_MOUSE;A0A494BB86_MOUSE;ACTZ_MOUSE	Alpha-centractin	11	-23.0788	0.769212	Scram +TB	scr poly mock	0.0102018	;;;spermatogenesis	GlyGly (K)
Scram +TB / scr poly mock	Q9EQ06_K32_M1	Hsd17b11	-0.218199	0.218199	0.968473	0.687008	0.536146	Q9EQ06	12	DHB11_MOUSE	Estradiol 17-beta-dehydrogenase 11	18	-14.0362	0.859638	Scram +TB	scr poly mock	-0.0281168	androgen catabolic process,steroid biosynthetic process	GlyGly (K)
Scram +TB / scr poly mock	G3UZP7_K92_M1	H2-D1	0.0150193	0.0150193	0.968448	0.469447	0.536139	G3UZP7;P01895;P01899;P01900;P14426;P14427	12	G3UZP7_MOUSE;HA1Y_MOUSE;HA11_MOUSE;HA12_MOUSE;HA13_MOUSE;HA14_MOUSE	H-2 class I histocompatibility antigen, D-K alpha chain;H-2 class I histocompatibility antigen, alpha chain (Fragment);H-2 class I histocompatibility antigen, D-B alpha chain;H-2 class I histocompatibility antigen, D-D alpha chain;H-2 class I histocompatibility antigen, D-K alpha chain;H-2 class I histocompatibility antigen, D-P alpha chain	30	1.0465	1.01046	Scram +TB	scr poly mock	-0.0193003	antigen processing and presentation,immune response;antigen processing and presentation of endogenous peptide antigen via MHC class Ib,antigen processing and presentation of endogenous peptide antigen via MHC class I via ER pathway, TAP-dependent,immune response,negative regulation of neuron projection development,positive regulation of T cell mediated cytotoxicity;antigen processing and presenta…	GlyGly (K)
Scram +TB / scr poly mock	F8VPL2_K533_M1	Pik3c2a	0.390264	0.390264	0.968245	0.365972	0.536073	A0A0U1RNH9;A0A0U1RNT0;F8VPL2;Q61194	12	A0A0U1RNH9_MOUSE;A0A0U1RNT0_MOUSE;F8VPL2_MOUSE;P3C2A_MOUSE	Phosphatidylinositol 4-phosphate 3-kinase C2 domain-containing subunit alpha;Phosphatidylinositol 4-phosphate 3-kinase C2 domain-containing subunit alpha (Fragment);Phosphatidylinositol 4-phosphate 3-kinase C2 domain-containing subunit alpha;Phosphatidylinositol 4-phosphate 3-kinase C2 domain-containing subunit alpha	38	31.0633	1.31063	Scram +TB	scr poly mock	0.0152233	phosphatidylinositol-mediated signaling,phosphatidylinositol phosphorylation;phosphatidylinositol-mediated signaling,phosphatidylinositol phosphorylation;endocytosis,phosphatidylinositol-mediated signaling,positive regulation of autophagy,positive regulation of cell migration involved in sprouting angiogenesis;autophagosome organization,cell migration,cellular response to starvation,endocytosis,e…	GlyGly (K)
Scram +TB / scr poly mock	A0A5F8MP98_K682_M1	Tns3	-0.292731	0.292731	0.968247	0.266934	0.536073	A0A5F8MP98;A0A5F8MPF2;Q5SSZ5	12	A0A5F8MP98_MOUSE;A0A5F8MPF2_MOUSE;TENS3_MOUSE	Tensin-3	36	-18.3645	0.816355	Scram +TB	scr poly mock	-0.0112833	intracellular signal transduction;intracellular signal transduction;cell migration,lung alveolus development,positive regulation of cell proliferation	GlyGly (K)
Scram +TB / scr poly mock	A0A1W2P6X3_K99_M1	Fmnl1	0.0174974	0.0174974	0.9682	0.223219	0.536061	A0A1W2P6X3;A2AB60;G3UWI1;Q9JL26	12	A0A1W2P6X3_MOUSE;A2AB60_MOUSE;G3UWI1_MOUSE;FMNL1_MOUSE	Formin-like protein 1;Formin-like protein 1;Formin-like protein 1 (Fragment);Formin-like protein 1	61	1.22021	1.0122	Scram +TB	scr poly mock	0.00934723	actin cytoskeleton organization,regulation of cell shape;actin cytoskeleton organization,regulation of cell shape;cytoskeleton organization,regulation of cell shape;actin filament severing,cell migration,cellular process,cortical actin cytoskeleton organization,regulation of cell shape,substrate-dependent cell migration	GlyGly (K)
Scram +TB / scr poly mock	A0A5F8MPP4_K201_M1	Usp25	-0.117584	0.117584	0.968086	0.457351	0.536025	A0A5F8MPP4;P57080	12	A0A5F8MPP4_MOUSE;UBP25_MOUSE	Ubiquitin carboxyl-terminal hydrolase 25	40	-7.82699	0.92173	Scram +TB	scr poly mock	0.0192817	protein deubiquitination,ubiquitin-dependent protein catabolic process;negative regulation of ERAD pathway,protein deubiquitination,protein K48-linked deubiquitination,protein K63-linked deubiquitination,ubiquitin-dependent protein catabolic process	GlyGly (K)
Scram +TB / scr poly mock	P14576_K311_M1	Srp54	-0.170668	0.170668	0.968079	0.220663	0.536025	P14576	12	SRP54_MOUSE	Signal recognition particle 54 kDa protein	4	-11.1569	0.888431	Scram +TB	scr poly mock	0.00918647	exocrine pancreas development,granulocyte differentiation,neutrophil chemotaxis,SRP-dependent cotranslational protein targeting to membrane,SRP-dependent cotranslational protein targeting to membrane, translocation	GlyGly (K)
Scram +TB / scr poly mock	Q8K387_K577_M1	Usp45	-0.179089	0.179089	0.968099	0.235119	0.536025	E9Q4D8;F7BAC1;F7CLE5;Q8K387	12	E9Q4D8_MOUSE;F7BAC1_MOUSE;F7CLE5_MOUSE;UBP45_MOUSE	Ubiquitinyl hydrolase 1 (Fragment);Ubiquitin carboxyl-terminal hydrolase 45 (Fragment);Ubiquitinyl hydrolase 1 (Fragment);Ubiquitin carboxyl-terminal hydrolase 45	14	-11.674	0.88326	Scram +TB	scr poly mock	0.00986989	ubiquitin-dependent protein catabolic process;protein deubiquitination,ubiquitin-dependent protein catabolic process;ubiquitin-dependent protein catabolic process;DNA repair,photoreceptor cell maintenance,protein deubiquitination,ubiquitin-dependent protein catabolic process	GlyGly (K)
Scram +TB / scr poly mock	Q64511_K664_M1	Top2b	-0.521849	0.521849	0.967946	0.263148	0.536003	F6U5K2;F6XX57;Q64511	12	F6U5K2_MOUSE;F6XX57_MOUSE;TOP2B_MOUSE	DNA topoisomerase 2-beta (Fragment);DNA topoisomerase 2-beta (Fragment);DNA topoisomerase 2-beta	35	-30.3521	0.696479	Scram +TB	scr poly mock	0.0109927	DNA topological change;DNA topological change;axonogenesis,cell aging,cellular response to ATP,cellular response to hydrogen peroxide,DNA topological change,forebrain development,mitotic DNA integrity checkpoint,neuron migration,positive regulation of double-strand break repair via nonhomologous end joining,positive regulation of single stranded viral RNA replication via double stranded DNA inter…	GlyGly (K)
Scram +TB / scr poly mock	E9PXU2_K102_M1	Adam17	-0.0811404	0.0811404	0.967914	0.42172	0.535989	A0A338P6F3;A0A338P6I8;E9PXU2;J3QMF2;J3QNB3;Q9Z0F8	12	A0A338P6F3_MOUSE;A0A338P6I8_MOUSE;E9PXU2_MOUSE;J3QMF2_MOUSE;J3QNB3_MOUSE;ADA17_MOUSE	Disintegrin and metalloproteinase domain-containing protein 17	25	-5.46899	0.94531	Scram +TB	scr poly mock	0.0178626	;;cell adhesion mediated by integrin,cellular response to high density lipoprotein particle stimulus,defense response to Gram-positive bacterium,epidermal growth factor receptor signaling pathway,negative regulation of transforming growth factor beta receptor signaling pathway,Notch receptor processing,PMA-inducible membrane protein ectodomain proteolysis,positive regulation of blood vessel endot…	GlyGly (K)
Scram +TB / scr poly mock	A0A0U1RNT0_K271_M1	Pik3c2a	0.0990878	0.0990878	0.967755	0.205732	0.535944	A0A0U1RNH9;A0A0U1RNT0;F8VPL2;Q61194	12	A0A0U1RNH9_MOUSE;A0A0U1RNT0_MOUSE;F8VPL2_MOUSE;P3C2A_MOUSE	Phosphatidylinositol 4-phosphate 3-kinase C2 domain-containing subunit alpha;Phosphatidylinositol 4-phosphate 3-kinase C2 domain-containing subunit alpha (Fragment);Phosphatidylinositol 4-phosphate 3-kinase C2 domain-containing subunit alpha;Phosphatidylinositol 4-phosphate 3-kinase C2 domain-containing subunit alpha	38	7.1096	1.0711	Scram +TB	scr poly mock	0.00889941	phosphatidylinositol-mediated signaling,phosphatidylinositol phosphorylation;phosphatidylinositol-mediated signaling,phosphatidylinositol phosphorylation;endocytosis,phosphatidylinositol-mediated signaling,positive regulation of autophagy,positive regulation of cell migration involved in sprouting angiogenesis;autophagosome organization,cell migration,cellular response to starvation,endocytosis,e…	GlyGly (K)
Scram +TB / scr poly mock	J3QK52_K349_M1	Noc2l	-0.607934	0.607934	0.967708	0.516172	0.535934	J3QK52;Q9WV70	12	J3QK52_MOUSE;NOC2L_MOUSE	Nucleolar complex protein 2 homolog	9	-34.3864	0.656136	Scram +TB	scr poly mock	-0.021964	cellular response to UV,chromatin assembly,negative regulation of B cell apoptotic process,negative regulation of histone acetylation,negative regulation of intrinsic apoptotic signaling pathway,negative regulation of transcription from RNA polymerase II promoter;apoptotic process,cellular response to UV,chromatin assembly,negative regulation of B cell apoptotic process,negative regulation of his…	GlyGly (K)
Scram +TB / scr poly mock	Q9DB34_K94_M1	Chmp2a	-0.126303	0.126303	0.96765	0.205502	0.535913	A0A1B0GR63;A0A1B0GSH4;A0A1B0GT75;Q9DB34	12	A0A1B0GR63_MOUSE;A0A1B0GSH4_MOUSE;A0A1B0GT75_MOUSE;CHM2A_MOUSE	Charged multivesicular body protein 2a	4	-8.38239	0.916176	Scram +TB	scr poly mock	0.00883689	vacuolar transport;vacuolar transport;vacuolar transport;endosome transport via multivesicular body sorting pathway,establishment of protein localization,exit from mitosis,late endosome to vacuole transport,membrane invagination,midbody abscission,mitotic metaphase plate congression,negative regulation of cell death,negative regulation of centriole elongation,nuclear envelope reassembly,nucleus o…	GlyGly (K)
Scram +TB / scr poly mock	A2AHX8_K87_M1	Bcl2l1	-0.549583	0.549583	0.967568	0.252068	0.535872	A2AHX7;A2AHX8;A2AHX9;Q64373;Q9QWX2	12	A2AHX7_MOUSE;A2AHX8_MOUSE;A2AHX9_MOUSE;B2CL1_MOUSE;Q9QWX2_MOUSE	Bcl-2-like protein 1 (Fragment);Bcl-2-like protein 1 (Fragment);Bcl-2-like protein 1 (Fragment);Bcl-2-like protein 1;Bcl-2-like protein 1 (Fragment)	4	-31.6782	0.683218	Scram +TB	scr poly mock	-0.0113234	apoptotic process,regulation of apoptotic process;apoptotic process,regulation of apoptotic process;apoptotic process,regulation of apoptotic process;apoptotic process in bone marrow,cell proliferation,cellular response to alkaloid,cellular response to amino acid stimulus,cellular response to gamma radiation,defense response to virus,extrinsic apoptotic signaling pathway in absence of ligand,fert…	GlyGly (K)
Scram +TB / scr poly mock	P26041_K448_M1	Msn	-0.144315	0.144315	0.967498	0.27411	0.535854	P26041	12	MOES_MOUSE	Moesin	64	-9.51911	0.904809	Scram +TB	scr poly mock	0.0115519	cellular response to testosterone stimulus,establishment of endothelial barrier,establishment of epithelial cell apical/basal polarity,gland morphogenesis,immunological synapse formation,membrane to membrane docking,positive regulation of cellular protein catabolic process,positive regulation of early endosome to late endosome transport,positive regulation of gene expression,positive regulation o…	GlyGly (K)
Scram +TB / scr poly mock	A0A0J9YQM4_K133_M1	Rnf187	0.285131	0.285131	0.967416	0.504583	0.535821	A0A0J9YQM4;Q8BFX1	12	A0A0J9YQM4_MOUSE;RN187_MOUSE	E3 ubiquitin-protein ligase RNF187	3	21.8521	1.21852	Scram +TB	scr poly mock	-0.0223158	;innate immune response,positive regulation of cell proliferation,positive regulation of transcription, DNA-templated,proteasome-mediated ubiquitin-dependent protein catabolic process,protein autoubiquitination,protein K48-linked ubiquitination,protein ubiquitination,regulation of gene expression	GlyGly (K)
Scram +TB / scr poly mock	A0A0R4J0I9_K3346_M1	Lrp1	-0.123251	0.123251	0.967264	0.250344	0.535767	A0A0R4J0I9;D3Z5M3;F6UAC8;F6XU19;Q3U5J2;Q91ZX7	12	A0A0R4J0I9_MOUSE;D3Z5M3_MOUSE;F6UAC8_MOUSE;F6XU19_MOUSE;Q3U5J2_MOUSE;LRP1_MOUSE	Prolow-density lipoprotein receptor-related protein 1;Prolow-density lipoprotein receptor-related protein 1;Prolow-density lipoprotein receptor-related protein 1 (Fragment);Prolow-density lipoprotein receptor-related protein 1 (Fragment);Prolow-density lipoprotein receptor-related protein 1;Prolow-density lipoprotein receptor-related protein 1	168	-8.18834	0.918117	Scram +TB	scr poly mock	-0.0109154	aging,amyloid-beta clearance by cellular catabolic process,amyloid-beta clearance by transcytosis,cell proliferation,cellular lipid catabolic process,cerebral cortex development,chemoattraction of axon,lipoprotein metabolic process,negative regulation of cytosolic calcium ion concentration,negative regulation of focal adhesion assembly,negative regulation of neuron apoptotic process,negative regu…	GlyGly (K)
Scram +TB / scr poly mock	G3V011_K565_M1	Myo1f	-0.200549	0.200549	0.967163	0.323462	0.535745	G3UZR3;G3V011;P70248;Q8CG29	12	G3UZR3_MOUSE;G3V011_MOUSE;MYO1F_MOUSE;Q8CG29_MOUSE	Unconventional myosin-If (Fragment);Unconventional myosin-If;Unconventional myosin-If;Myosin-1F-like protein	65	-12.978	0.87022	Scram +TB	scr poly mock	-0.0139634	;;actin filament organization,defense response to Gram-positive bacterium,negative regulation of cell adhesion,neutrophil degranulation,neutrophil mediated immunity,positive regulation of cell migration,regulation of actin cytoskeleton organization,regulation of innate immune response,response to bacterium,vesicle transport along actin filament;	GlyGly (K)
Scram +TB / scr poly mock	P15920_K374_M1	Atp6v0a2	-0.502207	0.502207	0.967068	0.67231	0.535717	A0A0G2JFS2;A0A0G2JG81;P15920	12	A0A0G2JFS2_MOUSE;A0A0G2JG81_MOUSE;VPP2_MOUSE	V-type proton ATPase subunit a;V-type proton ATPase 116 kDa subunit a isoform 2 (Fragment);V-type proton ATPase 116 kDa subunit a isoform 2	15	-29.3974	0.706026	Scram +TB	scr poly mock	-0.028861	;;cellular iron ion homeostasis,cellular response to increased oxygen levels,vacuolar acidification	GlyGly (K)
Scram +TB / scr poly mock	A0A087WNR0_K87_M2	Slc11a1	-0.000464736	0.000464736	0.967055	0.751237	0.535713	A0A087WNR0;P41251	12	A0A087WNR0_MOUSE;NRAM1_MOUSE	Natural resistance-associated macrophage protein 1	10	-0.0322078	0.999678	Scram +TB	scr poly mock	-0.0321321	iron ion homeostasis;activation of protein kinase activity,antigen processing and presentation of peptide antigen,cadmium ion transmembrane transport,cellular cadmium ion homeostasis,cellular iron ion homeostasis,defense response to bacterium,defense response to Gram-negative bacterium,defense response to protozoan,divalent metal ion export,inflammatory response,interleukin-2 production,interleuk…	GlyGly (K)
Scram +TB / scr poly mock	A0A0R4J150_K567_M1	Osbpl8	0.0112506	0.0112506	0.966935	0.424986	0.535667	A0A0R4J150;A0A5F8MPC5;B9EJ86	12	A0A0R4J150_MOUSE;A0A5F8MPC5_MOUSE;OSBL8_MOUSE	Oxysterol-binding protein;Oxysterol-binding protein-related protein 8 (Fragment);Oxysterol-binding protein-related protein 8	73	0.782883	1.00783	Scram +TB	scr poly mock	-0.0181932	lipid transport;lipid transport;activation of protein kinase B activity,fat cell differentiation,negative regulation of cell migration,negative regulation of sequestering of triglyceride,phospholipid transport,positive regulation of glucose import,positive regulation of insulin receptor signaling pathway,positive regulation of protein kinase B signaling,protein localization to nuclear pore	GlyGly (K)
Scram +TB / scr poly mock	P33610_K185_M1	Prim2	-0.245928	0.245928	0.966865	0.23369	0.535642	P33610	12	PRI2_MOUSE	DNA primase large subunit	4	-15.6727	0.843273	Scram +TB	scr poly mock	0.0101457	DNA replication, synthesis of RNA primer	GlyGly (K)
Scram +TB / scr poly mock	D3YVM5_K26_M1	Rplp0	-0.139727	0.139727	0.966784	0.455479	0.535623	D3YVM5;P14869;S4R1N1	12	D3YVM5_MOUSE;RLA0_MOUSE;S4R1N1_MOUSE	60S acidic ribosomal protein P0 (Fragment);60S acidic ribosomal protein P0;60S acidic ribosomal protein P0 (Fragment)	27	-9.23089	0.907691	Scram +TB	scr poly mock	0.0202741	ribosome biogenesis;cellular response to interleukin-4,cytoplasmic translation,ribosomal large subunit assembly;ribosome biogenesis	GlyGly (K)
Scram +TB / scr poly mock	Q9WTR1_K196_M1	Trpv2	-0.527091	0.527091	0.966736	0.412971	0.535608	Q9WTR1	12	TRPV2_MOUSE	Transient receptor potential cation channel subfamily V member 2	33	-30.6047	0.693953	Scram +TB	scr poly mock	-0.0182209	calcium ion import across plasma membrane,negative regulation of cell proliferation,positive regulation of axon extension,positive regulation of calcium ion import,positive regulation of cold-induced thermogenesis,response to heat,response to temperature stimulus	GlyGly (K)
Scram +TB / scr poly mock	E9Q8B3_K286_M1	Dnajc11	-0.141001	0.141001	0.966638	0.222193	0.535574	A2A8D1;E9Q8B3;Q5U458	12	A2A8D1_MOUSE;E9Q8B3_MOUSE;DJC11_MOUSE	DnaJ homolog subfamily C member 11 (Fragment);DnaJ homolog subfamily C member 11;DnaJ homolog subfamily C member 11	11	-9.31105	0.906889	Scram +TB	scr poly mock	0.0096952	;;cristae formation	GlyGly (K)
Scram +TB / scr poly mock	A0A0R4J0V5_K976_M1	Polr2a	-0.141578	0.141578	0.966507	0.426114	0.535527	A0A0R4J0V5;P08775	12	A0A0R4J0V5_MOUSE;RPB1_MOUSE	DNA-directed RNA polymerase subunit;DNA-directed RNA polymerase II subunit RPB1	55	-9.34731	0.906527	Scram +TB	scr poly mock	-0.0185744	transcription from RNA polymerase II promoter;cellular response to oxygen levels,DNA-templated transcription, termination,positive regulation of RNA splicing,response to organic cyclic compound,transcription from RNA polymerase II promoter	GlyGly (K)
Scram +TB / scr poly mock	Q9CR40_K215_M1	Klhl28	0.045432	0.045432	0.966421	0.331865	0.535492	Q9CR40	12	KLH28_MOUSE	Kelch-like protein 28	6	3.19921	1.03199	Scram +TB	scr poly mock	0.014514		GlyGly (K)
Scram +TB / scr poly mock	G3X9T1_K280_M1	Zfp715	-0.215013	0.215013	0.966406	0.423575	0.535488	D3YV82;D3Z3C8;G3X9T1;Q9D082;S4R1I9	12	D3YV82_MOUSE;D3Z3C8_MOUSE;G3X9T1_MOUSE;Q9D082_MOUSE;S4R1I9_MOUSE	Zinc finger protein 715 (Fragment);Zinc finger protein 715 (Fragment);Zinc finger protein 715;Zinc finger protein 715;Zinc finger protein 715	3	-13.8462	0.861538	Scram +TB	scr poly mock	-0.0184715	negative regulation of transcription from RNA polymerase II promoter,positive regulation of transcription from RNA polymerase II promoter;negative regulation of transcription from RNA polymerase II promoter,positive regulation of transcription from RNA polymerase II promoter;negative regulation of transcription from RNA polymerase II promoter,positive regulation of transcription from RNA polymera…	GlyGly (K)
Scram +TB / scr poly mock	A0A2I3BPX3_K906_M1	Ano6	-0.070441	0.070441	0.966375	0.591847	0.53548	A0A2I3BPX3;A0A2I3BPY8;A0A2I3BRD2;Q6P9J9	12	A0A2I3BPX3_MOUSE;A0A2I3BPY8_MOUSE;A0A2I3BRD2_MOUSE;ANO6_MOUSE	Anoctamin;Anoctamin;Anoctamin-6 (Fragment);Anoctamin-6	23	-4.76532	0.952347	Scram +TB	scr poly mock	-0.0258059	blood coagulation,calcium activated phospholipid scrambling,chloride transmembrane transport,dendritic cell chemotaxis,positive regulation of bone mineralization,positive regulation of ion transmembrane transport;blood coagulation,calcium activated phospholipid scrambling,chloride transmembrane transport,dendritic cell chemotaxis,positive regulation of bone mineralization,positive regulation of i…	GlyGly (K)
Scram +TB / scr poly mock	Q9Z0D9_K269_M1	Cx3cr1	-0.171806	0.171806	0.966297	0.177823	0.535447	Q9Z0D9	12	CX3C1_MOUSE	CX3C chemokine receptor 1	4	-11.227	0.88773	Scram +TB	scr poly mock	0.00809905	autocrine signaling,calcium-mediated signaling,cell adhesion,cell chemotaxis,cellular response to lipopolysaccharide,cellular response to transforming growth factor beta stimulus,central nervous system maturation,cerebral cortex cell migration,chemokine-mediated signaling pathway,chemotaxis,cytokine-mediated signaling pathway,immune response,innate immune response,leukocyte tethering or rolling,m…	GlyGly (K)
Scram +TB / scr poly mock	A0A0J9YUK0_K190_M1	Ube3a	0.300676	0.300676	0.966215	0.536079	0.53541	A0A0J9YTX6;A0A0J9YUF2;A0A0J9YUK0;A0A0J9YUY4;A0A0J9YV26;A0A0J9YVG1;A0A140LHS2;A0A140LI50;O08759	12	A0A0J9YTX6_MOUSE;A0A0J9YUF2_MOUSE;A0A0J9YUK0_MOUSE;A0A0J9YUY4_MOUSE;A0A0J9YV26_MOUSE;A0A0J9YVG1_MOUSE;A0A140LHS2_MOUSE;A0A140LI50_MOUSE;UBE3A_MOUSE	Ubiquitin-protein ligase E3A (Fragment);Ubiquitin-protein ligase E3A (Fragment);Ubiquitin-protein ligase E3A (Fragment);Ubiquitin-protein ligase E3A (Fragment);Ubiquitin-protein ligase E3A (Fragment);Ubiquitin-protein ligase E3A (Fragment);Ubiquitin-protein ligase E3A (Fragment);Ubiquitin-protein ligase E3A (Fragment);Ubiquitin-protein ligase E3A	38	23.1721	1.23172	Scram +TB	scr poly mock	-0.0236213	;;;;;;;;androgen receptor signaling pathway,cellular response to brain-derived neurotrophic factor stimulus,negative regulation of dendritic spine morphogenesis,ovarian follicle development,positive regulation of Golgi lumen acidification,positive regulation of phosphatidylinositol 3-kinase signaling,positive regulation of protein ubiquitination,positive regulation of transcription from RNA polym…	GlyGly (K)
Scram +TB / scr poly mock	Q9QZB7_K375_M1	Actr10	0.128079	0.128079	0.966132	0.449217	0.535371	A0A1Y7VL71;A0A1Y7VM21;Q9QZB7	12	A0A1Y7VL71_MOUSE;A0A1Y7VM21_MOUSE;ARP10_MOUSE	Actin-related protein 10 (Fragment);Actin-related protein 10;Actin-related protein 10	11	9.28375	1.09284	Scram +TB	scr poly mock	0.0198941	;;microtubule-based movement,retrograde axonal transport of mitochondrion	GlyGly (K)
Scram +TB / scr poly mock	A0A0A6YVS2_K128_M1	Tmco1	0.172076	0.172076	0.965967	0.487675	0.535306	A0A0A6YVS2;A0A0A6YW31;Q921L3	12	A0A0A6YVS2_MOUSE;A0A0A6YW31_MOUSE;TMCO1_MOUSE	Calcium load-activated calcium channel (Fragment);Calcium load-activated calcium channel (Fragment);Calcium load-activated calcium channel	5	12.6679	1.12668	Scram +TB	scr poly mock	-0.0216885	endoplasmic reticulum calcium ion homeostasis;;calcium ion transmembrane transport,cellular calcium ion homeostasis,endoplasmic reticulum calcium ion homeostasis,ER overload response	GlyGly (K)
Scram +TB / scr poly mock	O35134_K393_M1	Polr1a	-0.312174	0.312174	0.96596	0.246676	0.535306	A0A0U1RNG3;A0A0U1RPM9;A0A0U1RPX8;O35134	12	A0A0U1RNG3_MOUSE;A0A0U1RPM9_MOUSE;A0A0U1RPX8_MOUSE;RPA1_MOUSE	DNA-directed RNA polymerase I subunit RPA1 (Fragment);DNA-directed RNA polymerase I subunit RPA1 (Fragment);DNA-directed RNA polymerase I subunit RPA1;DNA-directed RNA polymerase I subunit RPA1	43	-19.4573	0.805427	Scram +TB	scr poly mock	0.0110616	;transcription, DNA-templated;transcription, DNA-templated;negative regulation of protein localization to nucleolus,rRNA transcription	GlyGly (K)
Scram +TB / scr poly mock	E9Q616_K2016_M1	Ahnak	-0.27265	0.27265	0.9659	0.247056	0.535283	A0A494B8Y7;A0A494BBD5;E9Q616;G5E8K8	12	A0A494B8Y7_MOUSE;A0A494BBD5_MOUSE;E9Q616_MOUSE;G5E8K8_MOUSE	AHNAK nucleoprotein (desmoyokin);AHNAK nucleoprotein (desmoyokin) (Fragment);AHNAK nucleoprotein (desmoyokin);AHNAK nucleoprotein (desmoyokin)	119	-17.2202	0.827798	Scram +TB	scr poly mock	-0.011606	regulation of RNA splicing,regulation of voltage-gated calcium channel activity;regulation of RNA splicing,regulation of voltage-gated calcium channel activity;regulation of RNA splicing,regulation of voltage-gated calcium channel activity;regulation of RNA splicing,regulation of voltage-gated calcium channel activity	GlyGly (K)
Scram +TB / scr poly mock	Q9QUK6_K243_M1	Tlr4	-0.120516	0.120516	0.965829	0.600911	0.535258	A2BHU8;Q9QUK6	12	A2BHU8_MOUSE;TLR4_MOUSE	Toll-like receptor 4	25	-8.01413	0.919859	Scram +TB	scr poly mock	0.0267388	immune response,toll-like receptor signaling pathway;activation of innate immune response,activation of MAPK activity,activation of NF-kappaB-inducing kinase activity,astrocyte development,B cell proliferation involved in immune response,cellular response to beta-amyloid,cellular response to interferon-gamma,cellular response to lipopolysaccharide,cellular response to lipoteichoic acid,cellular r…	GlyGly (K)
Scram +TB / scr poly mock	Q7TT50_K202_M1	Cdc42bpb	-0.197744	0.197744	0.96583	0.66052	0.535258	A0A1Y7VKD5;A0A1Y7VLI0;A0A1Y7VM95;Q7TT50	12	A0A1Y7VKD5_MOUSE;A0A1Y7VLI0_MOUSE;A0A1Y7VM95_MOUSE;MRCKB_MOUSE	Serine/threonine-protein kinase MRCK beta (Fragment);Serine/threonine-protein kinase MRCK beta (Fragment);Serine/threonine-protein kinase MRCK beta (Fragment);Serine/threonine-protein kinase MRCK beta	26	-12.8087	0.871913	Scram +TB	scr poly mock	-0.0292326	actin cytoskeleton organization,cell migration;actin cytoskeleton organization,cell migration;actin cytoskeleton organization,cell migration;actin cytoskeleton organization,actin cytoskeleton reorganization,actomyosin structure organization,cell migration,intracellular signal transduction,peptidyl-threonine phosphorylation,protein phosphorylation	GlyGly (K)
Scram +TB / scr poly mock	Q8VBT6_K447_M1	Apobr	0.402601	0.402601	0.96577	0.612382	0.535241	A0A0U1RNE8;A0A0U1RNM0;A0A0U1RNM5;A0A0U1RPR7;Q8VBT6	12	A0A0U1RNE8_MOUSE;A0A0U1RNM0_MOUSE;A0A0U1RNM5_MOUSE;A0A0U1RPR7_MOUSE;APOBR_MOUSE	Apolipoprotein B receptor (Fragment);Apolipoprotein B receptor;Apolipoprotein B receptor;Apolipoprotein B receptor (Fragment);Apolipoprotein B receptor	13	32.1889	1.32189	Scram +TB	scr poly mock	-0.027355	lipid transport;lipid transport;lipid transport;lipid transport;cholesterol metabolic process,lipid transport,triglyceride metabolic process	GlyGly (K)
Scram +TB / scr poly mock	Q5Y5T1_K123_M1	Zdhhc20	0.0279193	0.0279193	0.965776	0.218831	0.535241	Q5Y5T1	12	ZDH20_MOUSE	Palmitoyltransferase ZDHHC20	9	1.95406	1.01954	Scram +TB	scr poly mock	0.00981183	peptidyl-L-cysteine S-palmitoylation,protein palmitoylation,protein targeting to membrane	GlyGly (K)
Scram +TB / scr poly mock	A0A140LJB7_K462_M1	Gps1	0.015079	0.015079	0.965781	0.440926	0.535241	A0A140LJB7;B1ATU4;D6RCV3;G3UXW9;Q3MIA8;Q99LD4	12	A0A140LJB7_MOUSE;B1ATU4_MOUSE;D6RCV3_MOUSE;G3UXW9_MOUSE;Q3MIA8_MOUSE;CSN1_MOUSE	COP9 signalosome complex subunit 1	13	1.05068	1.01051	Scram +TB	scr poly mock	0.0195203	protein deneddylation;protein deneddylation;;protein deneddylation;protein deneddylation;protein deneddylation	GlyGly (K)
Scram +TB / scr poly mock	Q9R016_K1293_M1	Naip5	-0.209589	0.209589	0.965747	0.345262	0.53524	Q9R016	12	BIR1E_MOUSE	Baculoviral IAP repeat-containing protein 1e	36	-13.5216	0.864784	Scram +TB	scr poly mock	-0.0154281	defense response to bacterium,defense response to Gram-negative bacterium,detection of bacterium,entry of bacterium into host cell,inflammatory response,innate immune response,negative regulation of cysteine-type endopeptidase activity involved in apoptotic process,positive regulation of interleukin-1 beta production,pyroptosis	GlyGly (K)
Scram +TB / scr poly mock	A0A1D5RLG0_K43_M1	Hsdl1	-0.00593283	0.00593283	0.965571	0.447585	0.535203	A0A1D5RLG0;A0A1D5RM62;A0A1D5RM89;Q8BTX9	12	A0A1D5RLG0_MOUSE;A0A1D5RM62_MOUSE;A0A1D5RM89_MOUSE;HSDL1_MOUSE	Inactive hydroxysteroid dehydrogenase-like protein 1;Inactive hydroxysteroid dehydrogenase-like protein 1 (Fragment);Inactive hydroxysteroid dehydrogenase-like protein 1 (Fragment);Inactive hydroxysteroid dehydrogenase-like protein 1	15	-0.410388	0.995896	Scram +TB	scr poly mock	0.0202301	;;;oxidation-reduction process	GlyGly (K)
Scram +TB / scr poly mock	A0A5F8MQ05_K392_M1	Bin2	-0.19325	0.19325	0.965578	0.258042	0.535203	A0A5F8MQ05;D3Z6Q9;S4R171;S4R1B8;S4R1Q1;S4R270;S4R2J8	12	A0A5F8MQ05_MOUSE;BIN2_MOUSE;S4R171_MOUSE;S4R1B8_MOUSE;S4R1Q1_MOUSE;S4R270_MOUSE;S4R2J8_MOUSE	Bridging integrator 2;Bridging integrator 2;Bridging integrator 2 (Fragment);Bridging integrator 2;Bridging integrator 2 (Fragment);Bridging integrator 2;Bridging integrator 2	18	-12.5367	0.874633	Scram +TB	scr poly mock	0.011816	;cell chemotaxis,phagocytosis, engulfment,membrane tubulation,podosome assembly;;;;cell chemotaxis,phagocytosis, engulfment,membrane tubulation,podosome assembly;	GlyGly (K)
Scram +TB / scr poly mock	Q8BGR2_K433_M1	Lrrc8d	-0.408087	0.408087	0.96556	0.433905	0.535203	D3YV62;D3Z5Q6;D3Z6C1;Q8BGR2	12	D3YV62_MOUSE;D3Z5Q6_MOUSE;D3Z6C1_MOUSE;LRC8D_MOUSE	Volume-regulated anion channel subunit LRRC8D (Fragment);Volume-regulated anion channel subunit LRRC8D (Fragment);Volume-regulated anion channel subunit LRRC8D (Fragment);Volume-regulated anion channel subunit LRRC8D	31	-24.6378	0.753622	Scram +TB	scr poly mock	-0.0196125	;;;anion transmembrane transport,aspartate transport,cellular response to osmotic stress,taurine transport	GlyGly (K)
Scram +TB / scr poly mock	Q9JME7_K102_M1	Trappc2l	-0.317012	0.317012	0.965539	0.262344	0.535199	Q9JME7	12	TPC2L_MOUSE	Trafficking protein particle complex subunit 2-like protein	1	-19.7269	0.802731	Scram +TB	scr poly mock	-0.0119773	ER to Golgi vesicle-mediated transport	GlyGly (K)
Scram +TB / scr poly mock	Q9D0L4_K218_M1	Adck1	-0.17197	0.17197	0.965394	0.226467	0.535155	Q9D0L4	12	ADCK1_MOUSE	AarF domain-containing protein kinase 1	4	-11.237	0.88763	Scram +TB	scr poly mock	-0.0102459	lipid homeostasis,mitochondrion organization,negative regulation of mitochondrial fusion,positive regulation of cristae formation	GlyGly (K)
Scram +TB / scr poly mock	E9Q3X4_K619_M1	Hps5	-0.197185	0.197185	0.965413	0.384442	0.535155	A0A1B0GR75;A0A1B0GRB1;A0A1B0GS11;A0A1B0GSK6;D3YYJ4;D3Z3L4;E9Q3X4;F6Q7C7;F6YT95;P59438	12	A0A1B0GR75_MOUSE;A0A1B0GRB1_MOUSE;A0A1B0GS11_MOUSE;A0A1B0GSK6_MOUSE;D3YYJ4_MOUSE;D3Z3L4_MOUSE;E9Q3X4_MOUSE;F6Q7C7_MOUSE;F6YT95_MOUSE;HPS5_MOUSE	Hermansky-Pudlak syndrome 5 protein homolog (Fragment);Hermansky-Pudlak syndrome 5 protein homolog;Hermansky-Pudlak syndrome 5 protein homolog (Fragment);Hermansky-Pudlak syndrome 5 protein homolog (Fragment);Hermansky-Pudlak syndrome 5 protein homolog (Fragment);Hermansky-Pudlak syndrome 5 protein homolog (Fragment);Hermansky-Pudlak syndrome 5 protein homolog;Hermansky-Pudlak syndrome 5 protein …	13	-12.7749	0.872251	Scram +TB	scr poly mock	0.0176824	;;;;;;;;;blood coagulation,organelle organization,pigmentation	GlyGly (K)
Scram +TB / scr poly mock	A0A1W2P735_K70_M1	Herc4	-0.244869	0.244869	0.965435	0.495859	0.535155	A0A1W2P735;Q6PAV2	12	A0A1W2P735_MOUSE;HERC4_MOUSE	Probable E3 ubiquitin-protein ligase HERC4	29	-15.6108	0.843892	Scram +TB	scr poly mock	-0.0222356	;cell differentiation,negative regulation of smoothened signaling pathway,protein ubiquitination,spermatogenesis	GlyGly (K)
Scram +TB / scr poly mock	Q3TS02_K272_M1	Acly	-0.0566018	0.0566018	0.965265	0.326886	0.535114	Q3TS02;Q3V117;Q91V92	12	Q3TS02_MOUSE;Q3V117_MOUSE;ACLY_MOUSE	ATP-citrate synthase	71	-3.84737	0.961526	Scram +TB	scr poly mock	0.0150903	;acetyl-CoA biosynthetic process,citrate metabolic process,lipid biosynthetic process,oxaloacetate metabolic process;acetyl-CoA biosynthetic process,acetyl-CoA metabolic process,citrate metabolic process,fatty acid biosynthetic process,lipid biosynthetic process,oxaloacetate metabolic process	GlyGly (K)
Scram +TB / scr poly mock	A0A1Y7VL99_K93_M1	Gdi2	-0.140183	0.140183	0.965239	0.355421	0.535107	A0A1Y7VL99;A0A1Y7VLG4;Q61598	12	A0A1Y7VL99_MOUSE;A0A1Y7VLG4_MOUSE;GDIB_MOUSE	Rab GDP dissociation inhibitor (Fragment);Rab GDP dissociation inhibitor (Fragment);Rab GDP dissociation inhibitor beta	57	-9.25959	0.907404	Scram +TB	scr poly mock	-0.0164447	protein transport,small GTPase mediated signal transduction;protein transport,small GTPase mediated signal transduction;protein transport,small GTPase mediated signal transduction,vesicle-mediated transport	GlyGly (K)
Scram +TB / scr poly mock	A0A0H2UKB8_K227_M1	Usp33	-0.117573	0.117573	0.96521	0.548039	0.535098	A0A0G2JF82;A0A0H2UKB8;D6RES0;Q8R5K2	12	A0A0G2JF82_MOUSE;A0A0H2UKB8_MOUSE;D6RES0_MOUSE;UBP33_MOUSE	Ubiquitin carboxyl-terminal hydrolase 33 (Fragment);Ubiquitin carboxyl-terminal hydrolase;Ubiquitin carboxyl-terminal hydrolase 33;Ubiquitin carboxyl-terminal hydrolase 33	11	-7.82627	0.921737	Scram +TB	scr poly mock	-0.0247481	;endocytosis,protein deubiquitination,ubiquitin-dependent protein catabolic process;;axon guidance,cell migration,cellular response to starvation,centrosome duplication,endocytosis,negative regulation of protein binding,positive regulation of protein binding,protein deubiquitination,protein K48-linked deubiquitination,protein K63-linked deubiquitination,protein stabilization,regulation of autopha…	GlyGly (K)
Scram +TB / scr poly mock	A0A338P6I8_K76_M1	Adam17	-0.0877825	0.0877825	0.965177	0.191353	0.535083	A0A338P6F3;A0A338P6I8;E9PXU2;J3QMF2;J3QNB3;Q9Z0F8	12	A0A338P6F3_MOUSE;A0A338P6I8_MOUSE;E9PXU2_MOUSE;J3QMF2_MOUSE;J3QNB3_MOUSE;ADA17_MOUSE	Disintegrin and metalloproteinase domain-containing protein 17	25	-5.9032	0.940968	Scram +TB	scr poly mock	-0.00869439	;;cell adhesion mediated by integrin,cellular response to high density lipoprotein particle stimulus,defense response to Gram-positive bacterium,epidermal growth factor receptor signaling pathway,negative regulation of transforming growth factor beta receptor signaling pathway,Notch receptor processing,PMA-inducible membrane protein ectodomain proteolysis,positive regulation of blood vessel endot…	GlyGly (K)
Scram +TB / scr poly mock	P51569_K333_M1	Gla	-0.159414	0.159414	0.965146	0.461743	0.535083	A2BDV6;P51569;Q8BGZ6	12	A2BDV6_MOUSE;AGAL_MOUSE;Q8BGZ6_MOUSE	Alpha-galactosidase (Fragment);Alpha-galactosidase A;Alpha-galactosidase	20	-10.4611	0.895389	Scram +TB	scr poly mock	-0.0208347	carbohydrate metabolic process;glycoside catabolic process,glycosphingolipid catabolic process,glycosylceramide catabolic process,negative regulation of nitric oxide biosynthetic process,negative regulation of nitric-oxide synthase activity,oligosaccharide metabolic process;glycosphingolipid catabolic process,oligosaccharide metabolic process	GlyGly (K)
Scram +TB / scr poly mock	O08848_K189_M1	RO60	-0.0954844	0.0954844	0.965014	0.462385	0.535045	O08848	12	RO60_MOUSE	60 kDa SS-A/Ro ribonucleoprotein	7	-6.40421	0.935958	Scram +TB	scr poly mock	0.0211195	cellular response to interferon-alpha,cilium morphogenesis,immune system development,regulation of gene expression,response to UV,smoothened signaling pathway	GlyGly (K)
Scram +TB / scr poly mock	O88852_K280_M1	Tspyl1	-0.0159745	0.0159745	0.964935	0.226717	0.535017	O88852	12	TSYL1_MOUSE	Testis-specific Y-encoded-like protein 1	4	-1.10116	0.988988	Scram +TB	scr poly mock	0.0104279	nucleosome assembly	GlyGly (K)
Scram +TB / scr poly mock	P67778_K4_M1	Phb	0.421321	0.421321	0.964899	0.320163	0.534998	P67778;Q5SQG5	12	PHB_MOUSE;Q5SQG5_MOUSE	Prohibitin;Prohibitin (Fragment)	17	33.9154	1.33915	Scram +TB	scr poly mock	0.0149014	activation of phospholipase C activity,activation of protein kinase C activity,animal organ regeneration,antiviral innate immune response,B cell activation,CD40 signaling pathway,cellular response to interleukin-6,DNA biosynthetic process,histone deacetylation,immunoglobulin production,interleukin-17 production,mitochondrion organization,modulation by host of viral RNA genome replication,negative…	GlyGly (K)
Scram +TB / scr poly mock	Q8CGA3_K557_M1	Slc43a2	-0.0677488	0.0677488	0.964878	0.49353	0.534997	Q5ND23;Q5ND24;Q5ND25;Q8CGA3	12	Q5ND23_MOUSE;Q5ND24_MOUSE;Q5ND25_MOUSE;LAT4_MOUSE	Large neutral amino acids transporter small subunit 4 (Fragment);Large neutral amino acids transporter small subunit 4 (Fragment);Large neutral amino acids transporter small subunit 4 (Fragment);Large neutral amino acids transporter small subunit 4	18	-4.58743	0.954126	Scram +TB	scr poly mock	-0.0229672	;;;L-amino acid transport,negative regulation of amino acid transport,negative regulation of leucine import,neutral amino acid transport	GlyGly (K)
Scram +TB / scr poly mock	Q14CH1_K442_M1	Mocos	0.328151	0.328151	0.96484	0.524407	0.534983	Q14CH1	12	MOCOS_MOUSE	Molybdenum cofactor sulfurase	12	25.5403	1.2554	Scram +TB	scr poly mock	0.0246642	molybdopterin cofactor metabolic process,Mo-molybdopterin cofactor biosynthetic process	GlyGly (K)
Scram +TB / scr poly mock	D3Z6C9_K373_M2	Nagpa	-0.135317	0.135317	0.964814	0.238613	0.53497	D3Z6C9;Q8BJ48	12	D3Z6C9_MOUSE;NAGPA_MOUSE	N-acetylglucosamine-1-phosphodiester alpha-N-acetylglucosaminidase	5	-8.953	0.91047	Scram +TB	scr poly mock	-0.0109191	;protein glycosylation,secretion of lysosomal enzymes	GlyGly (K)
Scram +TB / scr poly mock	Q6AXE3_K1153_M1	Abca3	-0.199696	0.199696	0.964811	0.146317	0.53497	Q6AXE3;Q8R420	12	Q6AXE3_MOUSE;ABCA3_MOUSE	ATP-binding cassette sub-family A member 3	18	-12.9266	0.870734	Scram +TB	scr poly mock	0.00667022	;lipid transport,response to glucocorticoid	GlyGly (K)
Scram +TB / scr poly mock	A0A0N4SV57_K9_M1	Anxa4	0.0603064	0.0603064	0.964756	0.743965	0.534957	A0A0N4SV57;A0A0N4SW89;D3Z0S1;F7ANV6;P97429;S4R1F2	12	A0A0N4SV57_MOUSE;A0A0N4SW89_MOUSE;D3Z0S1_MOUSE;F7ANV6_MOUSE;ANXA4_MOUSE;S4R1F2_MOUSE	Annexin (Fragment);Annexin (Fragment);Annexin (Fragment);Annexin (Fragment);Annexin A4;Annexin	33	4.26871	1.04269	Scram +TB	scr poly mock	-0.0342831	;;;;epithelial cell differentiation,kidney development,negative regulation of interleukin-8 production,negative regulation of NF-kappaB transcription factor activity,Notch signaling pathway,regulation of transcription from RNA polymerase II promoter;	GlyGly (K)
Scram +TB / scr poly mock	P25911_K40_M1	Lyn	-0.142697	0.142697	0.96474	0.820238	0.534957	P25911	12	LYN_MOUSE	Tyrosine-protein kinase Lyn	38	-9.41755	0.905824	Scram +TB	scr poly mock	-0.0374172	adaptive immune response,B cell homeostasis,B cell receptor signaling pathway,cell differentiation,cellular response to DNA damage stimulus,cellular response to extracellular stimulus,cellular response to heat,cellular response to retinoic acid,cytokine secretion,dendritic cell differentiation,erythrocyte differentiation,Fc receptor mediated inhibitory signaling pathway,Fc receptor mediated stimu…	GlyGly (K)
Scram +TB / scr poly mock	F6WR04_K217_M1	Ctss	-0.652285	0.652285	0.964709	0.456903	0.53495	F6WR04;O70370	12	F6WR04_MOUSE;CATS_MOUSE	Cathepsin S	22	-36.3728	0.636272	Scram +TB	scr poly mock	0.0214654	adaptive immune response,antigen processing and presentation of exogenous peptide antigen via MHC class II,basement membrane disassembly,cellular response to thyroid hormone stimulus,collagen catabolic process,positive regulation of cation channel activity,protein processing,proteolysis involved in cellular protein catabolic process,response to acidic pH;antigen processing and presentation of exo…	GlyGly (K)
Scram +TB / scr poly mock	A2AL36_K2221_M1	Cntrl	0.16642	0.16642	0.964661	0.297683	0.534928	A0A0G2JE96;A0A0G2JFA2;A0A0J9YTY9;A2AL36;A2AS42;E9Q9E7;F6QP53;R4GML3;R4GML4	12	A0A0G2JE96_MOUSE;A0A0G2JFA2_MOUSE;A0A0J9YTY9_MOUSE;CNTRL_MOUSE;A2AS42_MOUSE;E9Q9E7_MOUSE;F6QP53_MOUSE;R4GML3_MOUSE;R4GML4_MOUSE	Centriolin (Fragment);Centriolin (Fragment);Centriolin (Fragment);Centriolin;Centriolin;Centriolin;Centriolin (Fragment);Centriolin;Centriolin (Fragment)	22	12.227	1.12227	Scram +TB	scr poly mock	-0.0139184	;regulation of cytoskeleton organization;regulation of cytoskeleton organization;aorta development,cardiac septum development,cell cycle,coronary vasculature development,female germ-line stem cell asymmetric division,kidney development,regulation of cytoskeleton organization,ventricular septum development;regulation of cytoskeleton organization;regulation of cytoskeleton organization;regulation o…	GlyGly (K)
Scram +TB / scr poly mock	A0A0R4J0M9_K763_M1	Vcpip1	-0.324572	0.324572	0.964552	0.366068	0.534896	A0A0R4J0M9;Q8CDG3	12	A0A0R4J0M9_MOUSE;VCIP1_MOUSE	Deubiquitinating protein VCIP135	58	-20.1465	0.798535	Scram +TB	scr poly mock	-0.0169056	endoplasmic reticulum membrane fusion,Golgi reassembly,mitotic cell cycle,protein K11-linked deubiquitination,protein K48-linked deubiquitination,protein ubiquitination;endoplasmic reticulum membrane fusion,Golgi organization,Golgi reassembly,mitotic cell cycle,protein K11-linked deubiquitination,protein K48-linked deubiquitination,protein ubiquitination	GlyGly (K)
Scram +TB / scr poly mock	Q9D074_K184_M1	Mgrn1	-0.069713	0.069713	0.964429	0.263999	0.534858	Q9D074	12	MGRN1_MOUSE	E3 ubiquitin-protein ligase MGRN1	6	-4.71725	0.952828	Scram +TB	scr poly mock	0.012398	endosome to lysosome transport,negative regulation of cAMP-mediated signaling,negative regulation of G-protein coupled receptor protein signaling pathway,negative regulation of smoothened signaling pathway,protein monoubiquitination,protein polyubiquitination,protein ubiquitination	GlyGly (K)
Scram +TB / scr poly mock	Q9ERA6_K781_M1	Tfip11	-0.12273	0.12273	0.964445	0.505752	0.534858	A0A0G2JEN8;D3YWC8;Q9ERA6	12	A0A0G2JEN8_MOUSE;D3YWC8_MOUSE;TFP11_MOUSE	Tuftelin-interacting protein 11 (Fragment);Tuftelin-interacting protein 11 (Fragment);Tuftelin-interacting protein 11	9	-8.15522	0.918448	Scram +TB	scr poly mock	0.0234791	;;biomineral tissue development,cell differentiation,extracellular matrix organization,negative regulation of protein binding,negative regulation of protein complex assembly,spliceosomal complex disassembly	GlyGly (K)
Scram +TB / scr poly mock	A2AMH3_K270_M1	Slc44a1	-0.359909	0.359909	0.964444	0.334344	0.534858	A2AMH3;A2AMH4;A2AMH5;A2AMH8;Q6X893	12	A2AMH3_MOUSE;A2AMH4_MOUSE;A2AMH5_MOUSE;A2AMH8_MOUSE;CTL1_MOUSE	Choline transporter-like protein 1	7	-22.0786	0.779214	Scram +TB	scr poly mock	0.0154894	;;;;choline transport,transmembrane transport	GlyGly (K)
Scram +TB / scr poly mock	P23298_K337_M1	Prkch	-0.189658	0.189658	0.964369	0.65082	0.534852	A0A1Y7VJ89;P23298	12	A0A1Y7VJ89_MOUSE;KPCL_MOUSE	Protein kinase C eta type	14	-12.3187	0.876813	Scram +TB	scr poly mock	0.0303264	;intracellular signal transduction,negative regulation of glial cell apoptotic process,peptidyl-serine phosphorylation,positive regulation of B cell receptor signaling pathway,positive regulation of glial cell proliferation,positive regulation of keratinocyte differentiation,positive regulation of macrophage derived foam cell differentiation,positive regulation of NF-kappaB transcription factor a…	GlyGly (K)
Scram +TB / scr poly mock	P97484_K679_M1	Lilrb3	-0.0114634	0.0114634	0.964281	0.276066	0.53482	P97484	12	LIRB3_MOUSE	Leukocyte immunoglobulin-like receptor subfamily B member 3	28	-0.791435	0.992086	Scram +TB	scr poly mock	0.0128886	B cell homeostasis,B cell mediated immunity,cytokine-mediated signaling pathway,learning or memory,myeloid dendritic cell differentiation,negative regulation of protein metabolic process,positive regulation of long term synaptic depression,positive regulation of protein dephosphorylation,regulation of long-term synaptic potentiation	GlyGly (K)
Scram +TB / scr poly mock	Q8BHZ0_K129_M1	Fam49a	-0.181395	0.181395	0.964271	0.628457	0.534818	Q8BHZ0	12	FA49A_MOUSE	Protein FAM49A	10	-11.815	0.88185	Scram +TB	scr poly mock	0.0291736	regulation of actin filament polymerization	GlyGly (K)
Scram +TB / scr poly mock	Q80U63_K416_M1	Mfn2	-0.0904976	0.0904976	0.964092	0.494858	0.534739	A2A7Y8;A8Y5E5;Q80U63	12	A2A7Y8_MOUSE;A8Y5E5_MOUSE;MFN2_MOUSE	Mitofusin-2 (Fragment);Mitofusin-2 (Fragment);Mitofusin-2	16	-6.08012	0.939199	Scram +TB	scr poly mock	-0.0230326	mitochondrial fusion,negative regulation of smooth muscle cell proliferation;mitochondrial fusion,negative regulation of smooth muscle cell proliferation;apoptotic process,blastocyst formation,camera-type eye morphogenesis,mitochondrial fusion,mitochondrial membrane organization,mitochondrion localization,negative regulation of Ras protein signal transduction,negative regulation of smooth muscle …	GlyGly (K)
Scram +TB / scr poly mock	P51660_K68_M1	Hsd17b4	-0.11023	0.11023	0.964089	0.521586	0.534739	P51660	12	DHB4_MOUSE	Peroxisomal multifunctional enzyme type 2	33	-7.35597	0.92644	Scram +TB	scr poly mock	0.0242633	androgen metabolic process,estrogen metabolic process,fatty acid beta-oxidation,medium-chain fatty-acyl-CoA metabolic process,Sertoli cell development,very long-chain fatty acid metabolic process,very long-chain fatty-acyl-CoA metabolic process	GlyGly (K)
Scram +TB / scr poly mock	P59470_K35_M1	Polr3b	0.126289	0.126289	0.964062	0.379247	0.534726	A0A1L1SSC8;P59470	12	A0A1L1SSC8_MOUSE;RPC2_MOUSE	DNA-directed RNA polymerase III subunit RPC2 (Fragment);DNA-directed RNA polymerase III subunit RPC2	11	9.14824	1.09148	Scram +TB	scr poly mock	0.0176353	transcription, DNA-templated;defense response to virus,innate immune response,positive regulation of innate immune response,positive regulation of interferon-beta production,transcription, DNA-templated	GlyGly (K)
Scram +TB / scr poly mock	Q5SW88_K100_M1	Rab1a;Rab1a;Rab1a;Rab1A	-0.0320536	0.0320536	0.963961	0.238917	0.534686	Q5SW86;Q5SW87;Q5SW88;P62821	12	Q5SW86_MOUSE;Q5SW87_MOUSE;Q5SW88_MOUSE;RAB1A_MOUSE	RAB1A, member RAS oncogene family;RAB1A, member RAS oncogene family;RAB1A, member RAS oncogene family;Ras-related protein Rab-1A	22	-2.19729	0.978027	Scram +TB	scr poly mock	0.0116963	;;;autophagosome assembly,autophagy,cell migration,cargo loading into COPII-coated vesicle,defense response to bacterium,endocytosis,ER to Golgi vesicle-mediated transport,Golgi organization,growth hormone secretion,interleukin-8 production,intracellular protein transport,melanosome transport,positive regulation of glycoprotein metabolic process,substrate adhesion-dependent cell spreading,vesicle…	GlyGly (K)
Scram +TB / scr poly mock	F6S0R8_K157_M1	Sccpdh	-0.106285	0.106285	0.963958	0.29951	0.534686	F6S0R8;F6SP57;J3QNN5;Q8R127	12	F6S0R8_MOUSE;F6SP57_MOUSE;J3QNN5_MOUSE;SCPDL_MOUSE	Saccharopine dehydrogenase-like oxidoreductase (Fragment);Saccharopine dehydrogenase-like oxidoreductase (Fragment);Saccharopine dehydrogenase-like oxidoreductase;Saccharopine dehydrogenase-like oxidoreductase	5	-7.1023	0.928977	Scram +TB	scr poly mock	-0.0140546	;;;glycolipid biosynthetic process	GlyGly (K)
Scram +TB / scr poly mock	P32233_K213_M1	Drg1	-0.0317089	0.0317089	0.963935	0.570165	0.534682	D6RHA5;F7BQ65;P32233	12	D6RHA5_MOUSE;F7BQ65_MOUSE;DRG1_MOUSE	Developmentally-regulated GTP-binding protein 1;Developmentally-regulated GTP-binding protein 1 (Fragment);Developmentally-regulated GTP-binding protein 1	20	-2.17391	0.978261	Scram +TB	scr poly mock	0.0266586	;;cytoplasmic translation,positive regulation of microtubule polymerization,regulation of mitotic spindle assembly	GlyGly (K)
Scram +TB / scr poly mock	D3Z6C9_K373_M1	Nagpa	0.133045	0.133045	0.963865	0.573768	0.534667	D3Z6C9;Q8BJ48	12	D3Z6C9_MOUSE;NAGPA_MOUSE	N-acetylglucosamine-1-phosphodiester alpha-N-acetylglucosaminidase	5	9.66057	1.09661	Scram +TB	scr poly mock	-0.0270495	;protein glycosylation,secretion of lysosomal enzymes	GlyGly (K)
Scram +TB / scr poly mock	Q8BGH2_K59_M1	Samm50	-0.0766199	0.0766199	0.963731	0.198112	0.534608	Q8BGH2	12	SAM50_MOUSE	Sorting and assembly machinery component 50 homolog	20	-5.17233	0.948277	Scram +TB	scr poly mock	-0.00933293	cellular macromolecular complex assembly,cristae formation,mitochondrial respiratory chain complex assembly,macromolecular complex assembly,protein import into mitochondrial outer membrane	GlyGly (K)
Scram +TB / scr poly mock	P36423_K369_M1	Tbxas1	0.113691	0.113691	0.963718	0.296946	0.534607	F6SG79;P36423;Q3TRY5	12	F6SG79_MOUSE;THAS_MOUSE;Q3TRY5_MOUSE	Thromboxane-A synthase (Fragment);Thromboxane-A synthase;Thromboxane-A synthase	23	8.19929	1.08199	Scram +TB	scr poly mock	0.0140881	;cellular chloride ion homeostasis,icosanoid metabolic process,positive regulation of vasoconstriction,prostaglandin biosynthetic process,response to ethanol,response to fatty acid;	GlyGly (K)
Scram +TB / scr poly mock	Q01853_K45_M1	Vcp	-0.0969427	0.0969427	0.963696	0.689387	0.534607	Q01853	12	TERA_MOUSE	Transitional endoplasmic reticulum ATPase	81	-6.49877	0.935012	Scram +TB	scr poly mock	0.0325517	activation of cysteine-type endopeptidase activity involved in apoptotic process,aggresome assembly,ATP metabolic process,autophagosome maturation,autophagy,cellular response to arsenite ion,cellular response to DNA damage stimulus,cellular response to heat,double-strand break repair,endoplasmic reticulum stress-induced pre-emptive quality control,ER to Golgi vesicle-mediated transport,endosome t…	GlyGly (K)
Scram +TB / scr poly mock	P14206_K166_M1	Rpsa	-0.186153	0.186153	0.963693	0.480167	0.534607	A0A1L1SRW0;A0A1L1SUK3;P14206	12	A0A1L1SRW0_MOUSE;A0A1L1SUK3_MOUSE;RSSA_MOUSE	40S ribosomal protein SA (Fragment);40S ribosomal protein SA;40S ribosomal protein SA	20	-12.1054	0.878946	Scram +TB	scr poly mock	0.0227026	translation;translation;cell-cell adhesion,cytoplasmic translation,epithelial cell differentiation,ribosomal small subunit assembly,translation	GlyGly (K)
Scram +TB / scr poly mock	Q9Z2D0_K528_M1	Mtmr9	-0.0774747	0.0774747	0.96362	0.386292	0.534578	A0A286YE22;Q9Z2D0	12	A0A286YE22_MOUSE;MTMR9_MOUSE	Myotubularin-related protein 9 (Fragment);Myotubularin-related protein 9	14	-5.22849	0.947715	Scram +TB	scr poly mock	0.0182955	;endocytosis,negative regulation of autophagy,phosphatidylinositol dephosphorylation,positive regulation of phosphatase activity,protein stabilization,regulation of phosphatidylinositol dephosphorylation	GlyGly (K)
Scram +TB / scr poly mock	Q8R307_K371_M1	Vps18	-0.0187013	0.0187013	0.96353	0.615872	0.534544	Q8R307	12	VPS18_MOUSE	Vacuolar protein sorting-associated protein 18 homolog	33	-1.28791	0.987121	Scram +TB	scr poly mock	0.0291365	autophagy,endosome organization,endosome to lysosome transport,intracellular protein transport,lysosome organization,regulation of SNARE complex assembly,regulation of synaptic vesicle exocytosis,vacuole organization,vesicle docking involved in exocytosis,viral entry into host cell	GlyGly (K)
Scram +TB / scr poly mock	A0A1L1SRE8_K394_M1	Ldlr	-0.701516	0.701516	0.963468	0.373393	0.534523	A0A1L1SRE8;P35951	12	A0A1L1SRE8_MOUSE;LDLR_MOUSE	Low-density lipoprotein receptor	18	-38.5074	0.614926	Scram +TB	scr poly mock	0.0185286	endocytosis;beta-amyloid clearance,amyloid-beta clearance by cellular catabolic process,artery morphogenesis,cellular response to fatty acid,cellular response to low-density lipoprotein particle stimulus,cholesterol homeostasis,cholesterol import,cholesterol metabolic process,cholesterol transport,endocytosis,high-density lipoprotein particle clearance,intestinal cholesterol absorption,lipid meta…	GlyGly (K)
Scram +TB / scr poly mock	Q3TMS1_K25_M1	Dock2	-0.162603	0.162603	0.963435	0.790165	0.534522	D6RGU3;Q3TMS1;Q5SRI3;Q8C3J5	12	D6RGU3_MOUSE;Q3TMS1_MOUSE;Q5SRI3_MOUSE;DOCK2_MOUSE	Dedicator of cytokinesis protein 2	134	-10.6589	0.893411	Scram +TB	scr poly mock	0.0374539	actin cytoskeleton organization,small GTPase mediated signal transduction;actin cytoskeleton organization,small GTPase mediated signal transduction;actin cytoskeleton organization,small GTPase mediated signal transduction;actin cytoskeleton organization,alpha-beta T cell activation,alpha-beta T cell proliferation,chemotaxis,cytoskeleton organization,establishment of T cell polarity,immunological …	GlyGly (K)
Scram +TB / scr poly mock	D3Z2P3_K63_M1	Azin1	-0.241239	0.241239	0.963428	0.519988	0.534522	D3YUY1;D3YW58;D3Z2P3;D6RE45;O35484	12	D3YUY1_MOUSE;D3YW58_MOUSE;D3Z2P3_MOUSE;D6RE45_MOUSE;AZIN1_MOUSE	Antizyme inhibitor 1 (Fragment);Antizyme inhibitor 1 (Fragment);Antizyme inhibitor 1 (Fragment);Antizyme inhibitor 1;Antizyme inhibitor 1	16	-15.3982	0.846018	Scram +TB	scr poly mock	-0.0246469	polyamine biosynthetic process;polyamine biosynthetic process;polyamine biosynthetic process;polyamine biosynthetic process;negative regulation of protein catabolic process,polyamine metabolic process,positive regulation of centrosome duplication,positive regulation of epithelial cell proliferation,positive regulation of polyamine transmembrane transport,putrescine biosynthetic process from ornit…	GlyGly (K)
Scram +TB / scr poly mock	A0A1D5RLD1_K262_M1	Myo9b	-0.0988294	0.0988294	0.963219	0.438675	0.534486	A0A1D5RLD1;A0A1D5RLW4;E9PWZ6;E9PZW8;E9QKV6;Q9QY06	12	A0A1D5RLD1_MOUSE;A0A1D5RLW4_MOUSE;E9PWZ6_MOUSE;E9PZW8_MOUSE;E9QKV6_MOUSE;MYO9B_MOUSE	Unconventional myosin-IXb;Unconventional myosin-IXb (Fragment);Unconventional myosin-IXb;Unconventional myosin-IXb;Unconventional myosin-IXb;Unconventional myosin-IXb	48	-6.62096	0.93379	Scram +TB	scr poly mock	-0.0209311	actin filament-based movement,Rho protein signal transduction;actin filament-based movement,Rho protein signal transduction;actin filament-based movement,Rho protein signal transduction;actin filament-based movement,regulation of Rho protein signal transduction,Rho protein signal transduction,Roundabout signaling pathway;actin filament-based movement,Rho protein signal transduction;actin filament…	GlyGly (K)
Scram +TB / scr poly mock	A0A2I3BPE9_K191_M1	Tsc2	0.154983	0.154983	0.963107	0.346717	0.534479	A0A2I3BPE9;A0A2I3BPP1;A0A2I3BPR7;A0A2I3BRA1;A0A2I3BRT5;Q3TQ10;Q3UHB2;Q61037;Q7TT21	12	A0A2I3BPE9_MOUSE;A0A2I3BPP1_MOUSE;A0A2I3BPR7_MOUSE;A0A2I3BRA1_MOUSE;A0A2I3BRT5_MOUSE;Q3TQ10_MOUSE;Q3UHB2_MOUSE;TSC2_MOUSE;Q7TT21_MOUSE	Tuberin (Fragment);Tuberin;Tuberin (Fragment);Tuberin (Fragment);Tuberin;Tuberin (Fragment);Tuberin;Tuberin;Tuberin	24	11.3408	1.11341	Scram +TB	scr poly mock	-0.0168315	negative regulation of TOR signaling;negative regulation of TOR signaling,regulation of small GTPase mediated signal transduction;;;negative regulation of TOR signaling,regulation of small GTPase mediated signal transduction;regulation of small GTPase mediated signal transduction;negative regulation of TOR signaling,regulation of small GTPase mediated signal transduction;aging,anoikis,cell projec…	GlyGly (K)
Scram +TB / scr poly mock	Q8CIH9_K411_M1	Ppat	0.107598	0.107598	0.963119	0.483762	0.534479	D6RHB8;Q8CIH9	12	D6RHB8_MOUSE;Q8CIH9_MOUSE	Phosphoribosyl pyrophosphate amidotransferase;Amidophosphoribosyltransferase	7	7.74328	1.07743	Scram +TB	scr poly mock	0.023384	glutamine catabolic process,purine ribonucleoside monophosphate biosynthetic process,ribose phosphate metabolic process;'de novo' IMP biosynthetic process,animal organ regeneration,cellular response to drug,cellular response to insulin stimulus,G1/S transition of mitotic cell cycle,glutamine catabolic process,kidney development,lactation,maternal process involved in female pregnancy,nucleoside me…	GlyGly (K)
Scram +TB / scr poly mock	B1ATY9_K120_M1	Hgs	-0.106938	0.106938	0.963143	0.437489	0.534479	B1ATY9;F6VV02;Q3UMA3;Q99LI8	12	B1ATY9_MOUSE;F6VV02_MOUSE;Q3UMA3_MOUSE;HGS_MOUSE	Hepatocyte growth factor-regulated tyrosine kinase substrate (Fragment);Hepatocyte growth factor-regulated tyrosine kinase substrate (Fragment);Hepatocyte growth factor-regulated tyrosine kinase substrate;Hepatocyte growth factor-regulated tyrosine kinase substrate	17	-7.14434	0.928557	Scram +TB	scr poly mock	0.0209564	intracellular protein transport;;membrane invagination,negative regulation of angiogenesis,negative regulation of platelet-derived growth factor receptor signaling pathway,negative regulation of JAK-STAT cascade,negative regulation of vascular endothelial growth factor receptor signaling pathway,positive regulation of exosomal secretion,positive regulation of gene expression,protein localization …	GlyGly (K)
Scram +TB / scr poly mock	O88738_K3169_M2	Birc6	-0.208327	0.208327	0.963039	0.284584	0.534479	A0A3Q4EH00;J3QP64;O88738;S4R1L5;S4R1R8;S4R1S3;S4R268;S4R2J7;S4R2N7;S4R2P8	12	A0A3Q4EH00_MOUSE;J3QP64_MOUSE;BIRC6_MOUSE;S4R1L5_MOUSE;S4R1R8_MOUSE;S4R1S3_MOUSE;S4R268_MOUSE;S4R2J7_MOUSE;S4R2N7_MOUSE;S4R2P8_MOUSE	Baculoviral IAP repeat-containing protein 6 (Fragment);Baculoviral IAP repeat-containing protein 6 (Fragment);Baculoviral IAP repeat-containing protein 6;Baculoviral IAP repeat-containing protein 6;Baculoviral IAP repeat-containing protein 6 (Fragment);Baculoviral IAP repeat-containing protein 6 (Fragment);Baculoviral IAP repeat-containing protein 6 (Fragment);Baculoviral IAP repeat-containing pr…	108	-13.446	0.86554	Scram +TB	scr poly mock	0.0137603	;;apoptotic process,cell cycle,cell division,labyrinthine layer development,negative regulation of apoptotic process,negative regulation of extrinsic apoptotic signaling pathway,placenta development,positive regulation of cell proliferation,protein ubiquitination,regulation of cell proliferation,regulation of cytokinesis,spongiotrophoblast layer development,ubiquitin-dependent protein catabolic p…	GlyGly (K)
[truncated: 33,637 more rows]

## Sheet: Stats_+TB_KOvCon
Comparison (group1/group2)	Group	ProteinDescriptions	Genes	AVG Log2 Ratio	-LOGP	Absolute AVG Log2 Ratio	Pvalue	Standard Error	STD DEV	Qvalue	UniProtIds	# of Ratios	ProteinNames	ProteinDescriptions	# Unique Total Peptides	% Change	Ratio	Condition Numerator	Condition Denominator	[DEPRECATED] AVG Log2 Ratio	GO Biological Process	PTM.ModificationTitle
[truncated: 34,284 more rows]

## Sheet: Stat_Sig_Dec_CBL_KO
Comparison (group1/group2)	Group	ProteinDescriptions	Genes	AVG Log2 Ratio	-LOGP	Absolute AVG Log2 Ratio	Pvalue	Standard Error	STD DEV	Qvalue	UniProtIds	# of Ratios	ProteinNames	ProteinDescriptions	# Unique Total Peptides	% Change	Ratio	Condition Numerator	Condition Denominator	[DEPRECATED] AVG Log2 Ratio	GO Biological Process	PTM.ModificationTitle
[truncated: 430 more rows]

[truncated: 1 more sheets: Dec_CBL_5x]
