# Supplementary material for: The ubiquitin ligase CBL and Fas-associated factor 2 cooperate to regulate the innate immune response to M. tuberculosis
Source: PLoS Pathog. 2026 Mar 17;22(3):e1013974. doi: 10.1371/journal.ppat.1013974 (PMC13089898; doi:10.1371/journal.ppat.1013974)
Supplement: S3 Table — (XLSX) [file ppat.1013974.s007.xlsx]

## Sheet: Total_Protein_All_Pep
PG.ProteinGroups	PG.Genes	Contol Mock 1	Control + lpqN 1	CBL KO + lpqN 1	Contol Mock 2	Control + lpqN 2	CBL KO + lpqN 2	Contol Mock 3	Control + lpqN 3	CBL KO + lpqN 3
P28293	Ctsg	7555.64	7111.41	299.922	10441.9	9195.32	1165.78	10627.2	6857.82	349.27
P10749	Il1b	NaN	1099.55	232.248	309.057	2187.41	410.976	NaN	237.76	30.5972
P01582	Il1a	NaN	924.977	260.049	NaN	1046.45	345.395	NaN	292.091	54.4544
P97449	Anpep	2431.97	2576.43	1392.49	1899.29	1884.38	536.899	1122.35	1201.88	300.11
Q5D1E7	Zc3h12a	873.993	1975.11	859.483	140.011	177.909	84.209	56.0555	131.222	25.557
Q9Z0M6	Adgre5	352.831	303.274	197.991	226.22	233.858	51.9095	137.969	161.657	47.0378
Q9Z0M5	Lipa	6880.32	5727.62	2373.02	6439.75	6071.7	1719.63	8862.55	7058.52	3419.9
Q9Z0J7	Gdf15	NaN	144.817	71.4644	135.683	95.3718	35.7474	70.1994	164.824	51.7433
O88477	Igf2bp1	858.954	987.629	795.498	NaN	1696.46	235.095	267.534	141.373	36.6932
Q61559	Fcgrt	410.144	593.752	195.511	496.465	446.208	254.915	333.11	531.897	173.798
P15702	Spn	552.259	634.174	343.909	474.657	369.496	152.493	386.298	618.917	190.072
Q6GQT1	A2m	NaN	3554.05	1818.76	NaN	3945.34	1924.24	NaN	11606.4	3082.23
Q61830	Mrc1	1154.38	945.363	388.289	1063.58	812.432	382.806	807.855	767.466	314.105
P62309	Snrpg	2416	2334.16	2716.47	445.755	1715.9	156.391	178.514	1182.97	45.5906
P21981	Tgm2	10303.2	11580.1	5946.07	7544.52	8284.56	4938.51	8692.88	10858.4	2123.76
Q9JI91	Actn2	1008.69	1027.78	759.876	864.949	2260.61	955.45	455.651	685.47	104.283
Q99J93	Ifitm2	231.272	272.526	215.628	212.896	368.755	171.836	83.8576	1140.48	76.6327
Q6ZWY3	Rps27l	2562.98	6170.14	6930.17	682.159	2055.03	314.216	245.417	1775.42	100.753
O35640	Anxa8	NaN	572.316	294.666	986.155	2518.09	1689.35	276.752	1706.73	314.291
Q80SY3	Atp6v0d2	1062.39	996.844	492.9	807.169	851.063	467.892	473.574	476.18	161.252
A1L314	Mpeg1	19464.9	28011.3	16463.2	24763.9	28541.7	13616.8	49122.7	66650.8	21743.7
P63139	Nfyb	244.195	330.74	246.442	249.361	298.481	138.831	59.0984	217.627	42.569
P31041	Cd28	463.799	382.28	230.896	214.853	330.088	155.932	337.087	356.76	121.203
O35678	Mgll	494.089	472.959	186.86	275.095	292.622	162.33	195.855	171.726	81.2316
Q91W97	Hkdc1	1838.9	1943.79	2051.9	746.592	1488.53	346.724	258.04	1258.59	180.704
Cont_G3N188		2840	3063.51	2592.34	487.935	712.646	250.088	666.52	976.528	253.31
Cont_Q3SYV4	CAP1	19052	15311.2	4436.4	25306.4	30513	31752.3	14958.3	16482.2	2180.69
P40240	Cd9	207.351	295.512	121.382	241.708	189.336	200.33	114.805	450.771	18.0339
Q64331	Myo6	5369.18	5653.93	4355.04	2342.07	2377.16	1056.8	1717.93	1884.81	554.449
Q6W9L1	H2-M2	137.662	414.501	170.081	NaN	247.282	153.428	NaN	99.9945	48.0791
P10649	Gstm1	12638.2	11005.9	6421.56	11701.5	15558.8	7716.67	8215.26	9217.9	4067.42
Q9CPQ8	Atp5mg	1695.18	1574.82	1295.22	787.131	1545.16	508.064	885.196	688.559	264.899
Q8VHQ1	Serpinb9g	446.739	406.336	237.355	419.296	403.559	267.829	377.395	442.817	129.872
O08638	Myh11	1585.39	1426.93	522.456	2540.28	3494.34	3483.8	1088.64	1910.24	374.404
Q6QLQ4	Clec7a	503.71	540.97	370.671	200.782	202.142	126.712	116.028	148.929	39.5616
P56565	S100a1	977.271	1028.77	662.124	695.817	2040.28	766.705	667.937	405.091	227.213
Q8K194	Snrnp27	505.894	1713.75	667.48	339.423	317.913	203.269	436.296	363.515	200.714
Q9R007	Clec5a	137.323	318.1	133.36	170.117	251.766	163.133	164.458	273.071	144.349
Q9R257	Hebp1	1618.35	1208.26	851.349	892.844	906.542	494.461	697.294	862.64	299.105
Q61586	Gpam	136.639	244.606	128.441	NaN	140.148	61.3937	46.9573	75.8644	49.3187
Q9DAM7	Tmem263	1168.68	1128.38	333.249	187.409	250.939	267.479	91.8728	249.704	63.8079
P24063	Itgal	1307.69	1453.97	772.474	883.377	901.333	737.04	1172.37	1309.93	365.023
P50428	Arsa	593.372	487.979	302.267	232.14	271.576	152.466	246.139	219.261	97.9756
Q5DU57	Spata13	45.4866	53.847	44.9206	NaN	87.1857	35.38	63.9717	85.9789	34.2806
P01942	Hba	7047.68	8440.23	6946.56	1478.33	7474.33	1003.99	1030.96	2019.78	1376.97
Q3TGF2	Fam107b	345.861	748.343	130.162	94.0543	132.395	87.7455	45.2282	47.5745	39.1886
Q61838	Pzp	2287.39	2460.39	1273.41	1312.92	3193.98	1995.58	9207.71	10816.9	5644.66
Q9D7V9	Naaa	814.993	538.969	424.948	313.335	237.911	117.703	194.691	201.964	77.9097
Q9DB50	Ap1s2	864.979	1197.03	824.171	1017.55	1356.88	684.405	651.698	715.486	347.35
Q9JJI8	Rpl38	1201.07	1320.64	1495.23	1340.63	3155.99	1157.85	528.303	757.5	152.764
P55772	Entpd1	304.741	294.026	173.881	188.422	166.69	133.835	132.938	140.68	44.0863
P47791	Gsr	3645.62	3698.54	2048.17	2951.11	3039.45	2315.94	4353.44	3479.27	1365.45
P63082	Atp6v0c	3327.55	3331.23	2676.37	5218.08	6114.65	4788.66	9880.56	13103.9	1715.27
P70419	Galnt3	307.952	381.537	344.805	179.539	286.119	170.52	184.222	283.465	61.9905
P11438	Lamp1	20471.8	21166	12088.2	11564.8	16307.7	13377.3	13076.5	16399.4	5377.75
Q8BH27	Megf9	73.6312	67.2488	27.6087	59.2371	33.1893	23.7007	62.8443	62.6211	37.5152
Q60648	Gm2a	1142.91	990.417	419.276	1278.03	1079.35	1039.23	553.653	634.982	215.441
Q8K4D3	Slc36a1	169.853	147.288	121.362	22.2844	66.0487	42.2099	228.628	361.709	96.6687
Q60932	Vdac1	4907.6	5647.92	3399.47	5581.94	5415.98	3750.11	2391.08	4167.13	1916.39
Cont_Q2KIS7	CLEC3B	231.2	337.347	154.463	102.273	103.519	93.8481	95.3709	132.943	52.5901
O70309	Itgb5	132.491	146.201	62.4205	154.118	116.335	122.956	92.6388	93.08	26.1082
Q6XPS7	Tha1	272.686	355.7	170.353	166.126	184.892	134.503	138.298	136.836	77.0705
P10889	Cxcl2	NaN	208.351	185.43	NaN	268.965	159.886	NaN	48.144	13.9439
Q9ES97	Rtn3	1607.68	1778.47	1177.18	976.258	1445.45	1146.27	1058.06	1564.38	516.335
Q2YFS3	Pilra	855.801	1116.76	808.365	1498.02	1480.46	894.354	1484.95	1709.39	809.521
P50429	Arsb	954.159	771.326	481.17	600.724	470.056	347.04	450.649	432.783	190.906
Q80Y14	Glrx5	435.819	390.249	299.813	422.186	419.195	264.662	305.835	406.97	166.805
Q3TQB2	Foxred1	216.393	329.995	175.181	159.996	171.247	116.273	101.691	127.576	76.6281
Q9CQR4	Acot13	667.018	760.01	429.49	457.29	477.469	378.529	472.235	473.865	215.994
Q9CR57	Rpl14	13772.3	14958	13555.7	7053.42	10660.3	6459.74	4976.09	8017.88	2516.7
P14152	Mdh1	31131.7	19634.3	16890.4	19827.2	25103.7	12291.4	12015.1	17125	8271.41
P06804	Tnf	NaN	727.282	500.294	48.3457	986.294	647.737	72.4532	630.647	307.936
P81122	Irs2	69.8512	171.164	53.9671	112.272	149.996	147.705	136.533	225.002	123.495
Q7TMV3	Fastkd5	463.567	783.669	464.201	246.051	243.579	156.696	93.4691	196.195	120.401
Q9D938	Tmem160	274.478	220.062	182.34	192.135	186.209	92.2458	161.172	185.247	97.4426
Q6PB75	Tent4a	NaN	254.174	122.738	NaN	91.8738	73.6975	NaN	38.8243	22.2481
Q9WVB0	Rbpms	325.688	263.711	220.492	169.015	193.729	56.1793	103.337	142.717	104.553
Q8K003	Tma7	2163.28	1813.74	1338.37	1007.38	1198.36	835.112	516.153	437.263	187.197
Q9D154	Serpinb1a	3145.9	2669.52	1763.37	2177.92	1958.97	1797.05	3051.42	2859.25	816.264
Q8BYL4	Yars2	640.168	1623.6	950.543	332.711	257.663	236.693	137.213	193.309	69.7042
Q8VEB4	Pla2g15	3624.47	3193.23	1830.99	3145.51	2435.57	2041.65	3544.53	2402.92	1096.69
P00416	mt-Co3	310.768	412.105	267.987	168.387	153.44	110	130.395	301.352	151.763
Q3TMH2	Scrn3	235.806	241.857	155.449	141.604	149.231	93.4845	122.915	126.369	76.1033
P00405	Mtco2	6275.04	6610.98	5208.13	5298.05	8210.33	4669.35	3578.01	5353.25	2790.28
O88455	Dhcr7	686.469	770.759	556.831	186.674	587.869	360.272	217.652	414.387	224.906
Q9DCB8	Isca2	427.874	413.179	291.432	168.281	254.279	227.45	156.428	200.155	55.7677
Cont_Q7SIH1	A2M	72588	64290.8	51199.3	55693.8	52574.2	33351.2	85437.1	81648.9	36560.7
Q9R0Q8	Clec4e	363.876	2029.9	2012.31	257.567	2298.77	981.573	256.837	1764.89	812.177
Q9D7J4	Cox20	285.238	300.594	307.497	247.094	348.582	189.17	74.8569	152.106	48.7984
Q3TH73	Ttyh2	529.408	467.002	181.979	165.552	164.776	86.9095	323.368	194.19	189.228
Q9CPU4	Mgst3	560.694	471.547	398.925	282.948	342.154	193.321	399.789	237.197	114.263
Q9QXH4	Itgax	341.121	315.768	176.801	148.97	146.195	174.373	260.569	277.14	38.831
Q9D3P8	Plgrkt	930.085	880.445	909.235	466.772	725.088	413.791	351.527	470.312	136.397
Q9D6F9	Tubb4a	2748.79	2899.36	911.952	181.515	3199.81	273.343	589.933	765.737	1143.87
P51612	Xpc	309.074	372.549	146.771	135.173	112.502	94.1384	99.5717	130.059	86.2589
O35405	Pld3	4008.63	3076.62	1925.64	4497.07	2847.64	1764.59	5485.17	3831.02	2504.48
Q9JKF4	Clec6a	2246.64	3520.65	1860.83	1410.18	1683.62	1248.89	1445.37	2152.87	1354.48
P31809	Ceacam1	271.742	289.479	220.207	230.659	210.522	122.595	207.899	201.628	112.408
O08804	Serpinb6b	2557.27	2193.24	1888.1	1709.58	1903.82	1084.19	1560.56	1974.32	933.443
Q9DB52	Fam122a	244.01	217.142	132.583	113.338	95.2039	84.7421	51.1209	57.6475	23.5418
Q8R344	Ccdc12	284.04	379.551	252.924	143.189	180.595	102.569	157.4	154.864	105.644
Q8JZS9	Mrpl48	1417.83	1288.69	1292.91	217.931	470.85	246.897	131.535	234.108	92.6161
Q9JJK5	Herpud1	NaN	360.936	149.781	186.849	259.953	191.205	66.1415	92.9822	71.8886
Q8VCB2	Med25	NaN	474.096	279.79	123.306	152.773	132.677	72.3125	138.245	64.3239
O54790	Mafg	228.497	574.862	463.749	203.379	419.776	325.315	158.191	430.74	148.634
Q6P5G6	Ubxn7	536.528	479.201	490.811	327.932	352.732	213.976	149.333	226.308	67.0878
Q9EST8	Nfkbiz	NaN	249.117	68.8558	NaN	78.3439	95.9863	NaN	73.9385	31.6483
P08249	Mdh2	18955.9	21056	15321.3	20650.5	30595.4	20720.2	15861.3	19048.9	10261
B1AVP0	Phactr2	244.511	259.71	228.76	142.717	148.992	112.301	172.867	174.441	55.3348
P34960	Mmp12	227.871	301.346	266.207	156.542	204.182	148.536	217.096	265.531	90.8325
P15532	Nme1	1081.24	882.118	788.021	902.8	1289	602.518	887.33	836.093	497.348
Q9D7S7	Rpl22l1	603.581	549.424	336.88	588.781	399.24	199.127	602.267	789.375	667.101
O35099	Map3k5	150.344	142.706	128.589	119.523	119.283	41.7306	77.3492	88.7871	62.7988
Q9D115	Znf706	1873.1	1327.27	1253.71	445.418	978.207	571.747	109.272	238.341	102.966
P70245	Ebp	1084.69	1086.32	971.059	1082.82	1493.75	865.5	351.881	494.57	241.249
Q8K021	Scamp1	645.166	576.533	415.084	403.746	543.04	321.403	303.467	362.688	236.568
Q8BSL7	Arf2	204.739	172.906	166.191	185.201	206.194	100.136	98.6242	98.3283	50.8731
P31996	Cd68	23531.8	26767.7	16634.2	29258.2	27563.2	21934.1	33015	65757.7	36160
Q9CQ85	Timm22	384.954	367.136	344.516	189.022	589.521	296.343	131.509	169.77	90.152
Q8C7D2	Crbn	173.704	152.032	155.017	46.507	50.8478	14.0885	36.7975	40.4719	27.3847
Q9D0R8	Lsm12	225.035	283.778	290.688	257.81	320.108	178.358	91.2285	122.767	48.6092
P49962	Srp9	1360.07	1217.05	1207.83	574.644	712.284	362.852	283.273	485.251	233.794
P97930	Dtymk	291.953	263.594	294.234	124.382	323.162	156.579	84.4289	123.862	47.4956
Q06185	Atp5me	NaN	291.566	251.885	608.954	781.168	451.841	75.2853	198.008	107.427
E9Q7F2	Rnf169	NaN	179.327	106.408	66.5839	54.5772	37.3429	61.6323	64.3813	45.828
Q8VEB3	MACIR	260.661	271.174	228.612	160.643	331.337	240.242	150.462	305.347	129.527
G3XA30	Nsmce4a	151.223	199.079	216.805	151.692	141.925	65.5613	160.927	155.111	68.5964
Q78HU3	Mvb12a	705.675	360.844	404.602	125.733	456.474	249.367	72.7727	119.781	39.3896
Q5SSF7	Tent5c	NaN	389.028	166.973	NaN	89.2052	67.9698	NaN	49.8808	40.2493
Q9JMH6	Txnrd1	4395.81	5565.31	3660.83	3386.53	4346.79	3397.87	4676.17	5876.94	3287.23
Q9CR63	Cox16	131.641	107.705	113.613	237.487	244.865	97.9431	47.138	154.849	84.7399
P13597	Icam1	539.819	905.553	478.13	351.728	712.494	580.663	181.605	463.899	305.884
Q9D958	Spcs1	1351.65	1521.54	1617.19	701.679	2247.9	999.079	286.266	653.474	326.145
Q80YA3	Ddhd1	441.329	552.378	444.028	238.484	383.179	207.31	247.761	262.096	173.691
A2AIG8	Accs	NaN	227.244	164.883	112.734	103.633	74.3868	57.9771	88.6182	50.3359
Q9Z1E3	Nfkbia	362.643	427.956	241.714	154.854	219.127	167.651	108.936	91.9774	63.1361
Q8BMS1	Hadha	3532.04	3355.89	2532.32	3833.52	3929.78	3341.77	2687.5	3461.19	1424.54
Cont_Q3SZR3	ORM1	7039.21	5937.02	4586.56	3398.21	3325.96	2699.1	8502.89	6852.61	2987.65
O70131	Ninj1	266.941	236.145	212.111	87.2587	200.712	91.4506	60.043	116.539	78.0615
Q923B0	Ggact	266.368	158.042	82.7615	99.3244	86.6136	78.6626	66.7788	84.9231	50.2764
Q99JY0	Hadhb	4895.45	4962.24	3699.55	4358.62	4845.51	3964.39	4248.21	4468.1	2083.82
P97450	Atp5pf	335.756	297.719	332.748	216.353	331.743	154.793	101.611	107.584	47.9748
Q6P5U7	Nwd2	607.487	564.06	503.912	714.356	689.495	543.309	407.825	669.588	234.775
Q6P5F7	Ttyh3	228.907	208.374	85.2736	146.565	119.544	80.3609	153.34	166.676	159.156
P12265	Gusb	17381	16839.7	11918	13894.1	13538	10979.6	18360.4	11870.7	6173.5
P70387	Hfe	204.264	256.692	251.892	152.639	129.404	96.059	85.4392	139.768	44.2019
Q8VDG5	Ppcs	181.12	438.221	226.059	190.972	243.921	217.354	175.442	162.459	102.88
P70665	Siae	889.212	801.879	637.012	658.224	664.892	414.031	656.892	528.05	329.304
Q62426	Cstb	6194.87	5749.79	4685.72	9424.35	16566	7446.85	3824.86	3991.09	3106.15
P17047	Lamp2	9461.61	9509.52	4360.38	4537.6	6852.65	5745.64	6514.82	3864.95	2882.54
Q9R1W5	Calcrl	146.787	618.108	765.899	177.479	455.865	267.283	159.69	129.082	28.4101
Q8BH66	Atl1	66.1913	407.051	276.666	454.91	422.478	342.419	576.329	791.148	441.211
Cont_E1BJK2	TUBB1	18145.9	20057.1	14786.7	8163.54	8089.47	6552.19	7992.78	12965.2	6514.67
Q80U38	Khnyn	150.799	289.694	202.548	209.444	226.045	199.657	98.3362	139.821	65.8918
Q8C7H1	Mmaa	661.624	640.233	408.504	328.037	392.507	292.943	217.985	272.552	182.492
P29391	Ftl1	6640.69	5020.24	3634.49	12457.2	13168.9	5591.05	6618.75	4373.69	3962.09
Cont_Q5KR48;P58774	TPM2;Tpm2	NaN	723.263	687.615	334.15	493.134	276.51	202.936	495.292	272.679
Q8CC88	Vwa8	1328.77	1296.28	940.563	771.037	918.003	710.1	742.947	854.926	481.89
Q8K358	Pigu	295.82	449.072	406.775	92.9644	267.937	163.953	63.084	100.065	54.576
Q9D051	Pdhb	1217.9	1240.33	1056.69	1185.19	1572.99	1134.44	830.385	1138.24	559.102
Q9JHI5	Ivd	1496.1	1711.2	1275.14	1289.14	1417.78	1132.65	1071.83	1488.43	774.579
Cont_Q3SZV7	HPX	8576.33	6605.64	5487.12	7615.47	4965.59	4223.35	9735.5	10568.5	4057.33
Q921W0	Chmp1a	445.63	725.877	460.868	384.501	360.298	245.309	192.386	195.713	146.738
Q8BNI4	Derl2	233.421	350.823	310.083	954.147	768.111	420.866	568.179	587.972	372.74
Q810Q5	Nmes1	678.914	232.525	266.824	166.991	230.966	55.9818	124.658	83.508	56.4615
P62962	Pfn1	13556.2	13137.9	10701.6	7638.03	9988.54	5857.26	3889.76	4592.67	3055.74
Q9WTR6	Slc7a11	NaN	648.621	243.449	NaN	273.427	243.888	52.3024	183.055	146.371
Q99J47	Dhrs7b	1358.65	1329.44	1047.53	931.87	1025.97	735.736	960.034	1002.5	563.699
Q9CQW2	Arl8b	1944.77	2036.18	1870.54	2321.92	2838.8	1984.54	2371	2781.57	1259.68
P16675	Ctsa	4193.36	3757.9	3186.44	3335.73	3397.98	2175.95	3254.47	2505.13	1459.27
Q9Z2V4	Pck1	335.028	489.708	322.966	429.154	408.581	387.22	435.48	465.999	218.25
Q8BIG7	Comtd1	553.412	525.116	395.889	302.866	414.816	384.837	256.253	392.49	155.445
P97352	S100a13	2427.48	2830.27	2901.07	1043.88	1553.95	778.34	298.378	544.247	300.674
Q9QZD8	Slc25a10	449.787	428.482	418.946	343.502	407.923	239.745	262.219	346.038	177.841
Q9DAV6	Serpinb9b	422.807	462.377	440.894	304.538	337.545	229.196	297.262	431.657	193.337
P09528	Fth1	7838.49	6624.18	4722.79	10852.5	12775.2	4420.78	8548.73	6130.63	6269.69
Q791T5	Mtch1	494.131	506.72	380.831	618.626	621.81	484.65	518.703	686.119	378.18
Q62433	Ndrg1	1971.81	2090.66	1790.97	2680.16	2726.83	1911.42	2282.98	2008.94	1058.41
Q8R1G2	Cmbl	317.89	273.385	281.448	326.638	334.336	175.622	283.843	285.917	151.564
Q8BGH7	Cdc42se2	161.346	169.584	212.957	192.367	249.087	142.395	149.524	148.951	38.8575
Q8BWT1	Acaa2	2071.3	2134.28	1415.08	2082.38	2291.59	1934.98	1697.58	1745.78	1015.09
Q8VDP3	Mical1	258.765	257.222	198.134	171.727	149.763	140.038	151.424	156.56	60.2104
Q9R1R2	Trim3	143.374	119.778	119.654	81.7376	77.1578	36.2099	66.8741	83.5176	52.1613
Q99J56	Derl1	951.171	1028.3	966.641	758.931	1107.37	309.019	701.734	728.154	636.361
Q8CHT0	Aldh4a1	1542.15	1851.04	1119.61	1015.29	1084.04	1090.06	960.591	1215.95	587.585
Q6P3A9	Arl11	305.21	516.611	426.408	205.003	347.235	200.144	87.8053	145.084	100.554
Q80XS6	Samd4b	207.144	299.326	245.072	111.475	133.416	110.872	55.9012	188.809	84.2403
Q9D0K2	Oxct1	2881.4	2852.9	1988.72	3065.2	3023.43	2813.54	2931.19	3162.06	1483.13
Q6P6J0	Adat2	164.744	155.218	152.985	82.5324	79.9621	67.5113	59.7416	54.4792	14.5588
Q99L13	Hibadh	2385.95	2117.02	1789.3	1112.53	1761.29	1359.26	884.412	780.291	374.902
O88325	Naglu	1507.74	1483.99	948.177	1165.62	1173.07	1161.99	1306.12	1082.33	506.722
P49182	Serpind1	217.764	407.542	279.25	314.086	233.489	159.879	264.524	397.218	289.642
Q07417	Acads	2193.9	2358.46	1623.3	2455.49	2942.72	2642.54	2782.23	2696.07	1395.9
Q8BHG2	Czib	931.016	652.537	609.878	443.319	489.446	414.279	358.999	376.673	121.962
P21447	Abcb1a	721.641	719.608	577.825	593.297	668.902	585.034	490.646	599.521	256.441
Q61735	Cd47	917.159	1055.72	863.44	813.318	1399.43	1011.05	949.504	1278.98	724.63
Q6PDN3	Mylk	2676	3013.45	2442.77	2619.95	3868.18	691.326	3201.57	2856.91	3193.31
Q5HZI9	Slc25a51	220.516	447.055	330.938	348.125	367.836	226.029	186.443	228.805	172.498
O70311	Nmt2	508.425	494.005	419.476	194.671	342.924	214.061	175.598	198.485	126.467
O55100	Syngr1	959.052	975.448	518.112	2571.24	2451.66	1493.07	2019.05	2041.76	1988.82
E9PV86	Mctp1	836.98	346.142	303.553	305.987	311.719	269.408	211.576	367.817	137.753
O70572	Smpd2	440.621	474.727	395.845	271.344	253.915	227.131	360.877	372.129	145.023
Q921Z5	Tnfaip8	265.977	261.642	236.602	124.742	164.317	68.4833	53.4969	90.543	72.2405
Q9JMA2	Qtrt1	457.39	332.448	306.425	202.414	228.999	155.598	70.4329	131.848	68.5104
Q05920	Pc	629.96	722.139	529.748	427.21	468.081	378.715	445.629	537.077	310.555
Q3TRM4	Pnpla6	212.127	192.973	134.961	158.391	142.764	113.663	125.901	176.824	110.669
B1AZA5	Tmem245	570.144	441.109	354.346	292.798	325.738	280.247	445.004	592.632	272.094
P97742	Cpt1a	1195.55	1275.77	892.877	995.493	1067.06	963.397	1056.91	1210.49	630.058
Q9Z2W1	Stk25	250.962	130.474	147.764	222.092	189.312	99.734	95.6334	134.967	62.6539
Q9QZB9	Dctn5	454.129	384.083	362.149	305.878	513.786	249.318	244.827	286.576	199.711
Q64442	Sord	520.03	446.85	342.088	357.746	368.456	228.652	220.638	237.414	175.574
P10605	Ctsb	19262.1	15824	11912.9	11775.9	9073.92	7767.39	14778.4	13351.5	6921.83
Q61221	Hif1a	110.121	114.827	139.018	28.2022	125.409	33.6996	13.4552	25.6365	16.6815
Q6ZQI3	Mlec	3265.78	3489.01	3145.01	3052.56	3498.86	2199.75	2973.14	3479.82	2093.06
P24270	Cat	2268.56	2234.24	1642.8	1888.35	1992.85	1481	2302.43	2304.25	1505.13
P21107	Tpm3	735.303	1004.66	658.517	805.361	889.321	806.744	309.084	652.46	371.441
Q8BM47	Plekhm3	291.063	260.632	164.248	112.197	159.567	138.167	72.0391	128.199	81.7343
Q8BYN3	Itpk1	226.376	235.939	186.576	176.695	182.602	131.331	145.342	158.683	99.1891
Q9DC04	Rgs3	262.964	208.482	177.601	120.874	160.384	118.568	132.177	133.29	72.5035
Q3TAS6	Emc10	347.884	589.622	488.508	329.259	373.538	349.863	290.751	499.495	185.705
Q9CZP5	Bcs1l	236.613	274.625	188.598	173.104	180.864	144.987	105.596	121.64	78.9057
A0A0B4J1G0	Fcgr4	718.936	572.744	386.802	658.764	661.705	505.679	296.605	492.908	344.667
Q9R0P3	Esd	10832.9	9480.33	7461.71	8238.01	10693.2	8842.84	11739.3	10038.4	5268.41
Q5SW75	Ssh2	218.262	116.067	116.641	109.246	81.139	58.0701	90.1706	108.74	45.8247
Q69ZN7	Myof	6688.39	7103.66	5478.89	5134.17	6044.91	4823.35	5658.46	7000.45	4021.26
P20108	Prdx3	2132.18	2202.74	1699.34	2419.84	2946.68	2217.59	1914.14	2179.52	1357.38
Cont_A2I7N3	SERPINA3-7	9892.9	8633.79	8202.11	5473.64	5917.44	4451.76	7686.62	7854.28	3503.46
P59279	Rab2b	689.411	1214.35	644.618	158.226	285.944	238.594	278.388	208.241	163.414
Q8BUN5	Smad3	288.605	152.042	126.811	78.5829	103.448	94.5261	107.757	143.09	57.646
Cont_P41361	SERPINC1	3565.92	3249.44	3050.51	2777.65	2877.67	2312.18	4437.06	4093.83	1680.56
Q08775	Runx2	207.324	178.218	160.987	145.719	142.985	86.5521	107.162	135.953	87.7378
Q80XL6	Acad11	263.863	222.363	143.627	155.852	144.509	160.684	81.5422	144.239	57.3078
Q8BMS4	Coq3	527.41	317.298	269.229	151.764	149.509	157.438	59.2023	66.4778	16.9263
Q60930	Vdac2	10394.6	12826	8208.17	14517.5	14829.1	14990.3	9287.02	14254.1	7278.73
P47915	Rpl29	4839.08	4769.34	4074.28	3588.02	4014.28	2384.97	2016.7	1955.77	1394.97
Q8K3K7	Agpat2	342.171	257.629	173.442	161.166	142.57	156.451	49.0283	125.857	49.3375
O54782	Man2b2	1545.38	1186.22	840.064	1197.47	1075.78	707.307	1259.51	779.734	622.105
Cont_Q9TTE1	SERPINA3-1	4172.84	4183.46	4569.05	4477.25	3613.7	1639.86	4920.16	4418.39	2729.8
P11352	Gpx1	1683.24	1871.85	1485.74	3167.81	2571.73	2313.66	2051.57	1632.48	770.088
Q9CXE7	Tmed5	778.732	781.512	682.167	564.619	876.195	397.18	352.506	451.774	379.084
Q9QZC2	Plxnc1	251.169	213.776	148.911	127.802	118.281	99.0864	127.744	128.792	81.3015
P08101	Fcgr2	254.387	311.659	310.467	179.456	332.472	179.234	183.722	311.943	196.675
P57787	Slc16a3	420.247	339.418	370.361	328.739	311.039	191.282	253.016	238.452	110.106
P0C6F1	Dnah2	781.193	653.578	579.317	560.058	530.025	381.588	603.679	679.379	381.615
Q8BGD6	Slc38a9	415.568	518.957	207.643	152.663	163.997	233.37	107.611	300.239	103.684
Q80YR2	Fam160b2	230.578	246.818	196.344	286.463	282.799	234.868	30.5419	70.2353	38.1026
Cont_Q3ZBS7	VTN	1190.69	2318.81	1547.84	1084.43	1326.4	1585.83	2194.35	2944.73	900.3
Q8VCD7	Kdm4c	175.766	214.863	211.845	117.309	77.9765	62.0963	43.3535	94.6909	36.6246
Q09200	B4galnt1	1994.94	1882.42	1495.4	1527.54	1639.09	1292.07	1752.47	1676.86	983.974
Q91W53	Golga7	543.064	508.936	492.85	107.53	227.36	219.556	100.402	190.928	44.9915
Q7TSN2	Cd300c2	38.5996	62.984	26.8306	32.4056	29.1727	36.2772	36.6444	54.8244	27.5227
Q71RI9	Kyat3	311.589	353.269	216.119	262.356	348.21	310.388	231.973	256.589	171.541
Cont_P02070	HBB	337.066	368.155	277.374	306.018	431.404	337.299	296.59	369.143	235.162
Q9R1S8	Capn7	356.984	392.804	288.496	315.843	307.01	235.263	239.252	284.443	191.725
Q8BFW7	Lpp	304.297	289.382	177.763	207.221	196.739	147.964	145.72	141.987	114.87
P59672	Anks1a	246.268	331.532	231.48	145.17	142.27	118.862	132.739	134.873	86.5994
Q923D2	Blvrb	4601.75	4151.54	3573.11	3889.32	3791.62	2496.24	3394.56	3408.4	2247.89
P06795	Abcb1b	1073.17	1166.88	1059.85	785.452	948.878	701.912	688.811	904.94	480.235
Q8BFR4	Gns	2505.45	2581.08	1586.25	3859.68	3067.69	2676.88	2827.74	2016.38	1394.41
A2BE28	Las1l	349.565	458.839	355.451	176.793	249.364	200.2	223.449	234.511	141.026
Q9JM96	Cdc42ep4	407.196	365.587	281.172	323.053	343.02	244.921	191.343	223.938	156.032
P27048;P63163	Snrpb;Snrpn	2367.61	2858.19	2272.47	1956.83	2941.03	1883.57	1715.74	1947.6	1453.49
O08749	Dld	3662.4	3598.25	2911.98	2656.29	3085.52	2461.22	2783.53	2971.04	1715.34
Q78J03	Msrb2	238.364	295.134	281.962	89.6587	100.216	67.1027	79.9125	77.8585	43.6912
Q80UP5	Ankrd13a	388.297	334.648	271.813	226.59	182.395	154.044	260.857	244.952	130.181
P99026	Psmb4	1312.19	1511.13	1633.79	1860.03	2295.52	1521.85	800.988	1009.92	448.927
P0C8B4	Gon7	121.122	216.149	150.751	282.088	278.962	15.7848	153.169	131.464	188.817
Q9QZK7	Dok3	1602.58	1521.75	1268.4	1195.15	1312.82	1018.35	818.076	945.543	549.964
Q8BGS7	Cept1	2573.4	3445.23	2783.01	2132.95	2622.07	1943.59	2078.89	2777.5	1784.79
Q61207	Psap	3415.52	3480.57	3386.49	5024.84	4302.47	3022.07	3828.49	3891.89	2010.29
Q9CY73	Mrpl44	743.685	493.38	267.944	106.607	172.559	194.272	81.6979	102.815	53.9019
P63330	Ppp2ca	894.743	900.12	1125.09	460.294	947.158	327.56	338.127	601.698	359.851
Q9JHJ3	Glmp	830.258	705.63	569.62	707.539	595.435	303.582	787.058	935.674	820.755
Q8R332	Nup58	602.577	592.335	515.992	352.947	424.088	334.801	207.927	333.402	179.216
P14901	Hmox1	1188.84	2669.7	2650.67	1030.03	2736.58	1584.47	1174.35	2338.08	1465.21
P35585	Ap1m1	2261.75	2526.4	2187.47	2132.71	2332.59	1886.86	3011.46	3046.81	1597.16
Q9EP66	Hcar2	NaN	422.346	382.606	NaN	413.502	266.349	NaN	149.614	97.1899
Q9ERS2	Ndufa13	1399.85	1514.06	1388.6	956.4	1554.45	990.404	665.381	729.559	470.945
Q00612	G6pdx	9783.09	8788.87	7211.16	8926.54	10170.5	8006.34	8686.19	9953.59	5896.11
Q80XA6	Reps2	493.483	391.037	266.646	199.66	222.333	181.324	184.184	232.799	163.857
Q91ZJ5	Ugp2	2958.31	2941.45	2234.74	3946.29	4018.85	2853.07	2711.13	2856.97	2094.25
O88531	Ppt1	2023.33	1691.01	1479.98	1641.76	1286.7	1113.07	1144.27	1130.14	523.251
P97315	Csrp1	948.729	854.055	717.809	987.713	1058.2	565.648	1148.55	1131.3	938.562
Q99M01	Fars2	135.385	289.763	148.126	84.3048	105.864	103.953	75.8106	72.4673	51.5934
Q99LZ3	Gins4	339.353	292.522	272.166	126.864	146.74	67.1085	76.604	72.6329	59.4634
P70414	Slc8a1	269.746	297.103	242.574	161.822	184.258	153.572	163.027	230.254	128.608
P61961	Ufm1	351.829	494.584	288.007	124.25	185.03	201.816	77.5635	92.7885	49.7168
Q793I8	Tifa	615.787	708.038	679.519	301.12	584.285	437.405	238.47	328.392	164.514
Q99KB8	Hagh	319.153	318.341	303.535	266.228	306.167	217.127	285.658	267.186	146.136
Q60931	Vdac3	2370.64	2442.66	1988.37	2499.86	2961.2	2386.4	2081.92	2767.51	1633.11
O35143	ATP5IF1	2321.66	2405.7	1515.1	577.768	767.875	854.032	556.897	468.329	219.471
P35762	Cd81	262.453	333.426	204.997	464.165	344.511	294.661	166.774	473.34	350.56
Q91V76	MGI:1918234	1247.68	1017.84	837.233	1074.2	952.445	785.994	830.238	771.934	435.198
P0C0A3	Chmp6	737.257	548.598	666.819	184.263	449.848	282.342	103.414	172.307	63.574
E9Q7L0	Ogdhl	202.694	213.021	104.942	146.426	119.749	128.842	68.3313	101.725	65.5676
Q6BCL1	Pram1	2596.57	2250.44	1748.43	1514.27	1472.44	1149.69	1314.24	1322.91	867.97
P53808	Pctp	1744.73	1639.31	1306.95	929.366	1006.95	982.201	888.974	1080.13	476.541
Q8BHZ0	Cyria	1643.68	1387.45	1209.35	1032.54	1369.65	1162.54	777.35	849.591	419.414
Q8R0A7	Kiaa0513	407.073	372.267	283.367	220.169	210.424	168.498	201.974	254.972	166.699
Q9QZX7	Srr	151.916	142.82	139.906	78.4226	77.5197	52.6227	39.347	52.1829	29.1389
Q91VL9	Zbtb1	85.1671	113.812	68.196	46.6129	40.8782	35.8489	23.2929	33.9392	25.161
O88307	Sorl1	748.019	665.385	808.724	318.687	209.817	95.5496	278.638	250.721	137.275
Q8BGD8	Coa6	190.546	303.084	227.538	180.95	172.225	165.467	69.521	101.781	51.6446
Q9JIZ9	Plscr3	326.778	365.76	199.984	214.423	258.919	215.514	118.541	222.195	187.194
P42125	Eci1	528.539	510.322	464.407	412.202	538.227	407.646	271.192	284.514	158.036
Q6SJQ0	Cd300a	677.216	639.553	471.308	486.797	315.354	237.708	513.349	416.986	305.472
Q8CD26	Slc35e1	350.06	308.462	290.219	229.559	217.017	161.141	228.145	321.073	173.423
Q61160	Fadd	156.355	134.396	136.045	60.8891	79.1119	51.6925	13.4962	28.5696	16.1442
Q9D659	Vsir	923.406	604.046	354.028	224.875	260.828	325.102	157.475	247.414	98.6226
Q6P3A8	Bckdhb	326.678	312.6	241.484	241.014	284.295	263.086	141.481	180.364	96.5212
Q9DCZ1	Gmpr	1048.52	921.58	764.581	561.327	637.739	528.996	480.638	626.171	359.531
Q8BGT0	Ostm1	549.442	766.063	555.724	435.544	508.939	441.789	539.569	523.612	335.568
P56135	Atp5mf	1840.38	2422.9	1452.62	1180.89	2122.2	1263.79	1182.75	785.82	817.019
A0A0U1RNF2	Lcmt1	425.447	411.253	343.912	237.888	230.221	181.011	174.492	193.806	118.672
Q9QZ15	Clec4a	534.449	418.636	333.743	159.322	209.095	182.23	87.4378	295.715	167.705
Q61190	Il10rb	378.617	321.425	297.707	171.305	187.052	72.772	134.879	180.455	166.146
P32883	Kras	493.285	433.237	457.781	587.524	632.92	342.728	387.153	422.3	269.878
P47757	Capzb	8801.99	8285.31	7652.3	5168.43	7629.6	5183.83	4795.19	4932.19	3128.91
Q8BHK6	Slamf7	NaN	467.968	328.096	57.6374	276.274	246.165	26.4696	65.0301	42.0167
O09159	Man2b1	2813.49	2114.77	1580.62	1885.67	1500.8	1365.96	1672.29	1441.97	840.103
Q8BJ63	Ap5m1	327.439	283.988	258.039	241.754	251.821	191.228	198.632	210.726	120.944
Q9QXE0	Hacl1	91.6499	79.866	72.3599	70.033	81.9234	74.6838	34.0655	56.1917	23.8439
P54797	Tango2	691.15	646.866	547.232	420.413	345.459	209.625	285.805	297.22	235.399
A2AJW4	Ppp1r3d	117.278	97.5784	80.2889	67.2264	65.4192	66.0852	57.5449	78.8125	32.5008
Q8BG40	Katnb1	392.328	277.092	258.216	153.218	166.981	110.034	110.615	147.685	96.6823
Cont_P02081		1416.85	1527.29	1187.1	1547.16	1636.13	1815.44	2296.85	2845.65	1020.69
Q8C0L9	Gpcpd1	517.426	402.144	311.581	337.521	260.056	221.602	414.651	270.876	167.614
Q8BGR2	Lrrc8d	328.288	445.165	298.335	208.58	228.018	182.598	189.621	257.881	199.868
Q9WVL6	Extl3	485.518	433.902	337.421	170.447	189.774	174.246	171.437	170.46	94.0578
Q9WUT3	Rps6ka2	736.566	661.397	547.39	608.233	543.149	419.42	619.927	527.58	341.799
Q8K183	Pdxk	2215.41	2121.43	1954.4	3211.12	3449.36	2064.97	2698.6	2082.28	1516.25
Q9D6A1	Myo1h	535.156	846.908	460.292	796.871	594.406	860.389	618.605	659.777	170.127
P61514	Rpl37a	2766.95	2424.41	2431.38	1623.73	1931.07	1424.11	2351.35	2146.52	1091.93
Q9D7Z3	Nol7	325.702	304.482	298.597	126.772	215.119	183.459	120.162	168.718	70.3192
Cont_P50448		2365.36	1973.93	1527.43	1582.29	1358.83	1250.4	1806.97	2132.92	1187.5
P62743	Ap2s1	650.655	166.736	180.344	83.9729	437.988	141.423	51.2172	93.9441	79.7272
P63260	Actg1	906.291	825.565	834.049	89.8609	190.915	203.583	115.036	56.2671	9.95151
P25085	Il1rn	557.234	589.221	449.221	479.356	875.675	724.193	359.648	649.396	431.38
E0CZ26	Kctd18	318.368	300.395	249.03	486.395	464.806	343.435	265.608	388.148	266.213
Q9WTQ8	Timm23	2759.38	1338.28	1378.61	357.736	1195.42	266.32	298.219	481.635	482.612
O35350	Capn1	1238.84	1195.19	949.769	1077.61	1091.22	985.987	1103.37	1168.62	651.326
Q9Z0I6	Slfn2	523.894	675.12	571.245	304.72	803.655	691.988	233.85	637.24	349.527
P62746	Rhob	437.727	358.978	285.349	74.4085	147.834	83.4275	75.3218	74.841	67.1857
P97797	Sirpa	3486.96	3048.95	2926.33	2487.65	2346.11	1771.01	2511.38	3173.91	1726.6
Q11136	Pepd	506.695	514.086	419.252	406.86	449.879	367.801	391.495	452.507	283.141
P62267	Rps23	5284.67	5116.03	5157.85	3501.61	4834.11	2387.35	3263.03	3160.03	2397.09
Q61171	Prdx2	6657.78	9661.01	7524.27	7158.53	9856.06	9121.58	4574.62	6152.72	3435.08
P50516	Atp6v1a	11771.8	13129.1	9727.62	9923.88	12192.1	12652.2	11065.6	11450.8	5550.01
Cont_P01966	HBA	2960.91	3574.09	2698.67	3703.67	3518.69	4032.29	3036.85	2901.29	1056.19
Q9Z2I9	Sucla2	1552.4	1580.16	1376.95	1364.56	1630.23	1389.56	1014.45	1241.39	676.457
Q8VDP2	MGI:1924894	151.119	141.955	135.141	91.1529	122.313	96.3437	105.93	140.564	74.3879
Q99N84	Mrps18b	327.203	543.708	381.378	330.978	329.036	232.948	238.968	198.937	171.199
P62281	Rps11	3580.96	3686.83	3652.39	2847.24	3554	2237.69	4399.65	4659.33	3035.53
Q9JHF5	Tcirg1	4505.49	4433	3587.45	2423.82	3207.79	2911.32	2855.14	3252.98	1806.62
P53026	Rpl10a	3600.98	3345.01	3243.53	2108.09	3032.07	2727.98	2418.97	3477.82	1402.34
P29416	Hexa	4449.12	3627.92	2905.57	3385.69	2928.04	2679.62	3844.76	2462.98	1374.71
P39749	Fen1	1922.38	2235.27	1837.56	1854.7	1879.25	1775.14	2355.54	2324.1	1182.58
P49935	Ctsh	381.894	346.968	250.513	415.462	338.787	377.343	284.88	202.9	89.4269
Q9ERA0	Tfcp2	165.234	140.041	126.304	65.6044	58.0798	41.1842	71.8257	85.5615	57.1665
Q6NXK9	Man1c1	848.902	791.517	645.76	748.375	772.716	596.31	850.991	756.602	523.829
Q9JI78	Ngly1	141.733	168.206	143.315	95.8094	99.6831	84.6467	91.8454	81.1753	47.0542
Q8BWG9	Orai1	156.224	142.119	110.068	53.7041	39.2864	34.6825	33.9479	48.1782	30.1133
Q78JT3	Haao	245.107	265.23	239.603	238.885	303.665	166.785	118.123	105.759	87.7843
Q9Z1A9	Tbc1d8	190.209	177.928	174.916	117.004	127.84	99.5361	95.4149	116.264	60.5733
Q99JB2	Stoml2	617.778	709.692	601.764	505.052	720.732	514.333	227.088	280.188	202.076
O35855	Bcat2	2459.73	2167.28	1676.67	1757.14	1820.5	1457.15	1848.17	1802.33	1278.38
P20491	Fcer1g	1669.94	1546.4	1180.48	1641.67	4145.24	4436.05	2127.4	2364	1066.1
Q3UUJ4	Strada	290.777	202.664	230.566	159.908	160.666	82.1779	99.169	158.259	100.643
Q8VDV3	Rab3il1	146.506	158.171	137.469	199.276	118.382	84.0073	99.7933	97.1886	68.7386
Q99JT2	Stk26	461.09	412.02	307.119	246.358	313.457	281.703	214.128	261.83	168.381
P29351	Ptpn6	18086.1	17722.6	14182	14905.3	15756.9	14087.1	17136.6	18267.4	10832.3
Q9D771	Pacc1	652.16	562.713	454.476	424.797	318.966	309.016	615.919	684.736	349.762
P40336	Vps26a	3402.89	3815.75	3769.92	3507.79	4005.73	3474.81	5093.13	6396.41	2762.8
Q61686	Cbx5	520.334	512.802	556.627	340.899	362.684	262.105	304.729	336.42	161.275
Cont_P00741	F9	189.937	220.872	171.991	150.868	165.776	205.138	703.535	561.787	152.547
Q6P1G2	Kdm2b	311.04	132.815	145.235	65.9555	124.397	74.9273	79.6881	72.3845	42.8466
Q8CFE4	Scyl2	611.999	581.677	586.354	311.77	356.965	292.898	382.133	420.68	193.363
P30355	Alox5ap	3042.5	4072.01	3579.93	4040.54	5585.68	6339.02	2525.54	4811.02	1321.1
P61226	Rap2b	1432.65	1428.56	1447.69	861.731	1211.52	1062.9	444.279	1448.1	577.408
Q8CFV9	Rfk	236.245	271.412	182.015	171.639	137.765	107.741	60.1981	62.1987	52.2326
Q8K1J5	Sde2	294.817	363.378	266.701	172.701	217.269	176.464	122.865	219.938	164.177
Q8R216	Sirt4	135.519	127.38	154.866	130.436	128.943	83.9313	90.2051	121.894	52.0134
Cont_Q05443	LUM	399.379	501.729	449.44	188.978	317.848	319.789	151.876	185.424	72.7919
Q501J2	Antkmt	275.542	379.508	307.139	197.987	196.515	178.671	92.0142	125.753	72.5501
Q5SSL4	Abr	1641.87	1779.9	1510.33	1111.26	1354.71	1209.86	1299.89	1533.94	850.688
Q6ZWQ7	Spcs3	2219.93	1975.38	2573.73	945.843	1904.52	998.058	817.132	1196.45	561.839
Q99PM3	Gtf2a1	572.195	656.915	746.202	184.101	283.562	172.702	74.1167	87.8705	48.5733
Q64281	Lilrb4	389.566	754.309	623.08	707.476	1157.76	1020.67	511.418	1107.45	654.849
Q9DCS3	Mecr	591.715	647.452	575.018	548.138	640.519	547.715	372.232	482.706	268.241
O08917	Flot1	570.292	594.458	428.87	518.412	513.829	432.46	392.997	460.073	338.583
P43406	Itgav	551.712	600.992	529.812	383.359	474.218	494.492	285.164	388.412	146.442
P62317	Snrpd2	480.561	580.31	449.168	561.012	527.555	524.661	242.784	354.477	189.004
P22437	Ptgs1	2520.1	2430.54	2125	3044.52	2876.28	3008.82	2192.97	2618.25	999.24
P50544	Acadvl	4076.88	4414.33	3822.77	3139.73	3503.23	3280.43	2903.75	3552.53	1779.01
P20152	Vim	93168.4	91620.2	60556.2	83174.4	78839.5	82080.8	78198.9	97083.6	58412.1
P51660	Hsd17b4	1165.08	1141.39	1013.32	897.759	1180.16	910.509	972.531	1074.3	692.349
Q8BYZ1	Abi3	596.293	499.168	392.604	411.188	362.597	415.929	283.521	282.231	104.89
P15535	B4galt1	597.712	637.799	569.307	507.478	479.9	466.785	310.103	337.789	148.742
P18242	Ctsd	45577.6	42230.2	25744.4	35986.8	23687.1	26265.4	40747.9	27613.2	16222.2
Q8CG76	Akr7a2	707.386	538.06	469.339	423.87	334.318	283.962	283.513	254.092	148.534
Q99NB1	Acss1	298.581	269.919	211.173	168.241	163.908	166.76	136.946	154.2	78.3161
Q9JM52	Mink1	333.357	345.779	312.915	171.275	188.618	136.36	153.885	194.651	132.393
P97494	Gclc	1272.45	1239.62	910.44	801.495	794.271	703.819	1011.95	982.339	675.436
E1U8D0	Soga1	164.049	153.189	131.848	89.6722	74.7983	45.2894	80.8869	81.39	68.5744
Q9JL56	Gde1	283.988	321.472	329.546	154.347	210.551	158.898	148.736	201.497	106.815
Q6DG52	Churc1	577.002	644.428	575.521	192.77	216.718	203.376	65.4037	81.2469	38.8937
Q9CR02	Tma16	767.069	558.068	507.39	72.1187	225.918	223.566	74.0717	132.829	54.9018
P83882	Rpl36a	11653.4	11617.6	10206.4	8313.88	7883.13	7515.79	5101.84	11908.6	5718.56
A2APV2	Fmnl2	459.948	458.633	551.945	410.297	827.791	310.243	358.068	392.997	288.542
P28659	Celf1	741.399	856.291	769.938	367.483	318.124	284.485	321.332	397.009	206.306
Q8K400	Stxbp5	280.59	315.383	240.998	237.472	228.741	196.953	274.673	309.716	213.217
A2AKG8	Focad	211.826	261.863	152.855	73.2353	144.305	91.8083	115.5	80.5719	88.1759
P47934	Crat	657.409	704.566	601.651	667.526	805.76	697.658	507.431	603.565	359.745
P28798	Grn	3762.76	3370.85	2900.22	4966.73	4613.6	2529.68	2933.98	2683.44	2435.07
Q71FD7	Fblim1	537.874	434.486	297.032	446.785	324.73	225.414	445.352	386.262	362.45
Q8CI59	Steap3	975.302	808.782	673.945	555.13	721.284	491.419	481	521.717	418.432
Q9JKP5	Mbnl1	1330.13	1416.69	1255.61	931.175	996.21	1079.5	846.69	1022.67	355.203
Q64191	Aga	1194.16	882.002	664.582	1042.17	805.089	717.716	764.088	528.87	355.729
Q571E4	Galns	1874.78	1385.25	1016.07	1023.22	717.328	780.092	1117.23	706.188	350.738
P20060	Hexb	5994.45	4943.39	4362.96	5221.27	4338.26	4091.39	6730.16	4956.01	2445.23
Q9D7B6	Acad8	706.983	915.771	648.982	660.323	693.97	776.813	590.277	749.768	370.125
Q3V4B5	Commd6	348.189	367.909	315.6	414.429	576.471	440.175	187.553	249.59	174.881
P62892	Rpl39	8198.68	7410.23	6890.36	833.361	2905.4	833.675	2942.11	1122.47	1240.68
P21995	Emb	1738.03	1542.87	1220.39	1514.12	1728.94	1375.69	1883.2	1986.78	1462.31
Q8BGQ7	Aars1	1959.06	1712.75	1412.57	2147.54	1960.81	1294.63	1726.6	1600.43	1341.9
Q9QWR8	Naga	2864.47	2509.05	2114.83	2247.58	2115.1	2202.5	2050.08	1553.27	683.2
Q80TY5	Vps13b	172.611	256.962	202.036	118.019	144.477	137.369	88.8824	120.528	70.7775
Q9WVM3	Anapc7	120.551	273.521	293.405	104.01	140.806	87.7737	61.6187	73.0877	45.9451
Q6PIE5	Atp1a2	7960.88	8585	5742.45	8046.78	8081.62	9086.17	4884.92	8092.75	4301.71
Q8BQS4	Fam102b	247.021	202.092	178.712	147.142	201.213	146.763	121.075	60.1207	42.7546
B1AVH7	Tbc1d2	646.433	517.451	467.788	390.415	420.691	273.16	335.851	336.101	259.573
Q99LT0	Dpy30	400.951	425.201	406.489	226.747	194.202	183.851	121.164	142.703	60.3641
Cont_P01030	C4	3102.51	3050.72	2364.45	2798.49	1933.49	1910.3	4273.7	3578.07	2013.3
Q6WVG3	Kctd12	2293.15	2602.96	2170.83	1795.42	1829.77	1848.58	1831.94	2608.14	1259.17
O88428	Papss2	518.815	742.051	462.73	390.482	395.685	421.877	397.544	520.483	332.004
Q9R1T4	Septin6	1075.32	852.734	1048.21	932.94	811.916	497.028	607.395	782.256	380.506
Q9CQH7	Btf3l4	1246.86	1106.8	850.66	543.065	776.61	635.309	242.795	312.911	232.064
Q91XU3	Pip4k2c	266.592	249.514	189.611	171.916	175.089	154.914	174.385	147.945	101.224
P62257	Ube2h	1151.14	980.328	863.873	680.86	703.44	608.08	598.749	712.818	416.787
Q9CQF9	Pcyox1	1704.16	1788.29	1780.83	1740.78	1951.53	1447.63	1383.93	1554.88	921.918
Q64685	St6gal1	182.57	255.921	131.573	134.731	113.559	143.258	114.556	122.981	68.3187
Cont_O46375	TTR	37262.4	28269.2	21387.6	20891.8	16336.2	19442.6	13860.4	23890.8	9186.26
Q9DBL7	Coasy	500.174	437.099	390.985	227.697	295.605	264.152	231.211	263.836	143.331
Q9BCZ4	Selenos	236.098	197.11	71.9384	43.0123	56.9676	72.2111	23.5022	33.6913	23.5519
Q8BUV3	Gphn	863.121	1043.88	857.888	521.972	635.23	489.156	448.495	491.265	363.97
Q61206	Pafah1b2	459.316	447.324	428.35	561.811	555.271	398.325	303.034	325.374	214.492
Q3UHC0	Tnrc6c	407.133	513.918	644.038	47.2403	90.0709	55.2393	39.4531	45.888	21.4821
P35821	Ptpn1	750.018	939.632	739.891	626.628	725.424	680.621	794.749	899.657	547.915
Q9CZG3	Commd8	116.26	142.445	138.456	181.701	218.825	130.811	46.2681	64.1656	49.2073
F2Z3U3	Raph1	671.233	633.173	498.068	566.414	498.291	383.484	557.251	501.198	391.885
Q9DC50	Crot	446.268	449.244	335.576	533.724	460.621	368.281	363.378	434.417	344.115
Q9JI46	Nudt3	379.022	441.807	276.721	421.228	441.155	272.384	150.368	197.849	216.743
Q61703	Itih2	1379.09	1412.21	1265.1	695.8	870.287	849.71	885.595	957.45	447.757
Q64518	Atp2a3	1213.66	1257	1007.91	987.046	1048.46	1095.55	1006.81	1333.92	659.161
Q9CPU0	Glo1	832.484	941.412	832.817	1405.31	1425.92	1054.32	954.528	920.37	660.076
P51569	Gla	1311.34	1016.31	872.999	1078.32	917.503	734.853	966.293	882.694	601.469
Q8BGH2	Samm50	1721.83	1873.42	1566.69	1274.38	1414.65	1422.97	1275.36	1436.47	717.136
Q60596	Xrcc1	409.342	405.32	359.769	178.728	304.485	278.852	181.917	208.506	112.281
Q9JHK5	Plek	2812.25	3423.91	2480.18	2201.11	3064.86	2342.99	2123.88	2159.29	1845.08
Q3UHD2	Gfod1	90.4997	213.796	188.871	184.812	180.032	190.567	88.9097	101.727	40.8364
Q6ZWZ2	Ube2r2	425.546	427.76	362.166	334.636	406.144	304.326	280.86	303.073	226.675
Q8BY89	Slc44a2	725.997	697.842	529.18	482.494	403.215	406.456	549.538	855.5	495.171
Q8BKT3	Gcfc2	164.046	220.178	196.485	130.239	145.748	99.7801	102.033	135.304	103.946
Q60854	Serpinb6	850.555	753.489	666.857	512.777	527.879	466.934	416.389	466.257	268.709
O09131	Gsto1	2298.79	1910.26	1703.38	1902.64	2327.92	1881.73	1579.17	1313.38	848.533
Q8BHE8	Maip1	426.671	435.071	383.07	401.479	356.584	374.261	66.2642	257.558	107.362
P56480	Atp5f1b	29486.6	30066.3	28081.9	37628.7	38937.1	39393.5	36672.9	38771.5	15570.1
Q8R0K4	Ccdc137	NaN	431.812	250.066	41.1183	64.4793	84.932	30.6228	45.1003	20.3428
Cont_Q3SZ57	AFP	3332.69	3241.56	2643.16	2437.76	2383.96	2275.02	1709.91	2314.52	1337.43
Q64435	Ugt1a6	4565.52	5141.1	3773.06	2922.69	2935.5	3076.52	3166.59	3404.47	1930.8
Q9R061	Nubp2	461.789	382.021	394.377	461.533	325.923	206.881	147.73	300.622	205.134
Q9DCD0	Pgd	28046.2	27437	20846.4	28489.5	28335.7	27022.7	33757.5	36863.2	23451.2
Q91WV0	Dr1	253.811	314.041	284.748	232.251	288.708	248.688	74.9993	111.726	65.0062
O88668	Creg1	1847.89	1544.46	1219.4	1258.98	997.624	809.313	1085.96	824.558	617.98
Q8BR70	Yipf6	195.435	171.014	144.529	84.2068	115.348	89.5611	84.1519	108.192	78.9827
Q3TAP4	Ap5b1	286.144	257.629	251.352	183.18	205.603	128.79	198.036	184.874	138.6
P70202	Lxn	1298.13	1282.18	1175.4	1025.09	1271.18	1165.87	931.602	1365.06	707.251
Q921Q3	Alg1	139.177	153.776	135.873	77.8377	76.3422	61.37	51.5437	87.4625	58.1842
Q9D855	Uqcrb	494.624	475.248	394.575	351.34	572.575	341.53	248.26	198.622	184.261
Q3TYD4	Arsg	685.758	561.388	458.943	486.606	338.883	224.606	356.282	213.847	187.174
Q8R5J9	Arl6ip5	1222.02	1558.81	1083.21	849.701	1212.46	812.614	409.966	479.692	475.732
Q64105	Spr	813.069	662.929	567.531	679.409	735.769	682.32	403.891	433.646	248.74
Q8K1I7	Wipf1	957.18	905.568	819.411	2222.57	1954.95	1383.98	1050.66	1048.31	780.545
P70248	Myo1f	4925.54	4763.64	3945.29	3529.01	3705.06	3609.96	4046.94	4917.98	2731.6
O35215	Ddt	2370.71	1428.49	1478.41	1680.11	1918.19	1093.17	988.947	1348.82	1016.81
Q8CFA1	Irak2	2257.24	1919	1942.42	832.065	1604.93	1234.79	602.361	1128.98	651.752
Q8CH72	Trim32	138.576	340.973	129.205	63.4336	68.6587	72.0078	70.266	73.1436	68.2549
E9PUQ8	Dgkd	119.348	382.222	102.879	63.1606	59.1167	89.033	37.242	56.3935	33.0765
Q9D773	Mrpl2	549.091	399.199	292.324	346.674	302.808	308.565	283.799	384.937	235.447
Q8C0C7	Farsa	659.92	694.776	562.374	588.552	604.348	558.099	518.871	572.033	360.588
Q9Z2H5	Epb41l1	660.824	566.025	547.55	474.038	385.904	329.879	348.345	374.09	202.476
Q9Z0V7	Timm17b	254.439	439.495	204.438	252.264	291.726	359.371	142.303	149.75	99.8256
Cont_Q0VCM5	ITIH1	575.618	658.767	400.181	201.796	250.35	295.104	171.101	232.113	134.383
P61205;P84078	Arf3;Arf1	3708.01	3360.52	3322.6	3609.11	6481.98	4817.34	2239.08	3422.3	2168.86
Q9DBC0	Selenoo	321.952	334.65	272.252	273.766	235.88	221.337	155.237	169.727	104.2
Q9CXZ1	Ndufs4	317.625	405.939	362.131	347.358	335.274	352.529	178.122	281.488	118.902
Q9R0Q3	Tmed2	209.377	248.38	189.891	106.04	98.4487	88.4888	58.4217	58.4178	41.0485
P70670	Naca	5132.42	5747.78	5576.04	4354.49	5555.15	5570.95	3096.09	4332.27	1706.61
Q9WUH1	Tmem115	189.824	163.816	161.623	86.6872	123.969	109.352	60.3202	84.823	42.2865
Q6ZWU9	Rps27	4102.4	5209.81	5442.25	4165.13	5284.82	4650.35	6149.15	8725.55	3884.45
Q8K339	Kin	230.79	237.54	253.195	88.6181	188.029	132.043	78.2103	102.93	62.1388
O35459	Ech1	313.095	308.335	268.763	260.793	323.384	218.209	167.464	186.934	154.341
Cont_Q9N2I2	SERPINA5	981.156	1197.95	893.915	654.32	548.27	541.753	1164.76	830.765	529.985
Q00651	Itga4	524.72	531.956	448.286	414.626	440.532	415.42	418.497	556.095	326.295
Cont_Q58D62	FETUB	3014.02	2686.33	2260.39	3201.51	3065.27	3256.3	3276.86	3935.05	1849.59
Q8VCF0	Mavs	838.394	823.505	633.282	842.625	761.422	621.841	711.352	720.693	568.039
O88952	Lin7c	NaN	76.2572	77.7353	395.005	344.063	299.362	289.143	409.136	198.668
P56671	Maz	238.435	146.598	141.099	127.989	94.6233	80.3478	110.918	130.676	73.7
Q6ZQM8	Ugt1a7c	3246.58	3962.96	3353.12	2624.9	2835	3193.38	4218.02	6083	2454.36
Q9CR61	Ndufb7	547.206	556.056	380.423	548.251	559.566	382.305	223.844	213.833	215.768
Q9D1M7	Fkbp11	220.775	224.367	130.478	232.707	263.589	325.088	115.541	161.089	90.5558
E9Q9Q2	R3hdm1	454.006	654.54	442.383	200.346	171.614	184.89	166.869	168.679	105.433
Q91V61	Sfxn3	1700.44	1627.63	1207.32	1426.4	1569.06	1617.08	1096.69	1245.81	755.122
Q61263	Soat1	761.906	851.862	550.118	532.959	702.657	689.917	640	710.391	533.417
Q8BFY6	Pef1	415.119	329.291	347.322	293.806	459.446	270.945	234.097	348.803	256.113
Q61285	Abcd2	317.263	370.54	304.618	167.883	147.525	161.987	121.5	146.517	67.2238
Q6SJQ7	Cd300lf	640.642	705.704	483.545	617.343	545.376	676.085	501.275	539.627	245.382
P48410	Abcd1	1049.83	834.814	769.445	759.041	769.438	627.391	774.154	790.99	508.331
P14869	Rplp0	7022.23	7059.22	6255.35	6134.99	6227.85	6218.3	5359.38	8877.82	4398.56
P70445	Eif4ebp2	NaN	228.041	289.916	221.042	182.237	86.3265	109.173	140.738	89.5113
Q99LY9	Ndufs5	227.306	242.605	169.203	280.285	314.758	309.533	84.2982	184.903	129.525
P0C7T6	Atxn1l	NaN	570.579	638	NaN	212.381	149.054	166.684	164.326	92.2678
Q8BWR4	Usp40	261.859	219.751	109.652	206.011	113.391	114.99	47.2799	65.0479	56.4927
P51791	Clcn3	384.184	312.14	257.703	164.437	160.455	140.519	161.236	209.394	142.571
Q8K135	Kiaa0319l	1167.79	828.721	429.98	213.503	220.199	224.856	175.435	183.278	154.382
Q8BUY9	Pggt1b	432.061	502.986	500.908	314.55	364.435	303.723	204.267	274.841	152.091
Q80WG5	Lrrc8a	305.871	275.87	226.252	179.017	173.554	158.483	120.91	134.75	87.5146
Cont_P56652	ITIH3	975.01	1077.78	875.929	848.357	840.073	798.911	782.061	717.006	444.62
Q9JL35	Hmgn5	454.016	402.571	410.355	317.779	312.904	209.971	398.578	353.877	245.723
Q9WUB4	Dctn6	356.748	269.615	355.703	220.301	193.429	121.098	153.358	174.725	76.943
Q61941	Nnt	1762.97	1794.02	1412.33	1616.37	1561.34	1777.23	1412.11	1490.72	687.148
Q8BFR5	Tufm	2996.82	3058.41	2801.16	2340.33	3056.4	2512.17	2068.84	2296.43	1492.03
P22339	Gadd45b	36.6232	551.989	613.147	NaN	238.064	114.65	97.7269	133.841	106.53
P70441	Slc9a3r1	3359.27	3096.94	2553.78	2537.02	2037.89	1780.52	2432.58	2736.93	1890.03
O55028	Bckdk	552.564	472.64	455.335	433.35	512.18	367.165	249.72	293.36	207.931
Q9Z1G4	Atp6v0a1	3416.3	3396.47	2655.38	3011.43	3386.85	2890.04	3124.15	4042.9	3048.29
Q62465	Vat1	14703.5	12128.8	8197.67	12522.5	15323.5	7976.72	7584.38	6253.53	7458.55
Q9CQN3	Tomm6	407.681	363.334	258.702	246.83	267.704	332.231	110.717	215.735	94.0961
Q9QYR9	Acot2	352.93	340.68	265.088	289.248	234.674	277.544	193.019	221.5	94.9149
P00397	Mtco1	412.953	527.738	410.092	180.092	258.328	280.426	350.089	361.417	190.51
Q9D6J6	Ndufv2	848.976	839.344	665.198	1185.32	1148.54	994.694	512.514	628.48	460.649
P10852	Slc3a2	1507.62	2268.88	1818.86	1118.3	1769.61	1462.63	1268.56	2363.54	1807.6
Q8R0G7	Spns1	1146.9	1166.07	914.345	1061.09	802.548	869	751.964	995.577	523.942
A0A1Y7VKY1;F6YVP7;P62270	Rps18-ps5;Rps18-ps6;Rps18	22632.4	20045.5	18968.5	17847.4	16844.2	14760.9	15039.6	20585.2	11793.3
Q8BWG8	Arrb1	3483.66	2989.04	2792.76	2298.26	2612.57	2398.04	2428.93	2532.8	1376.49
Q8BHV4	Gm6377	NaN	211.735	69.805	NaN	91.1223	139.455	NaN	25.411	13.6609
Q9EQ08	Sgsh	636.059	491.029	382.103	246.489	231.868	257.504	254.138	177.529	90.361
Q9Z1Q2	Abhd16a	682.947	525.474	461.781	349.363	382.125	353.979	423.851	456.956	271.1
Cont_G5E513		653.484	702.988	684.229	406.086	444.437	384.646	552.984	935.129	523.87
A0A1L1STQ7	Slfn3	NaN	513.334	419.544	280.23	599.388	565.382	320.008	792.549	506.579
Q8R4V1	Nfam1	328.214	283.5	279.091	266.161	246.915	155.886	208.075	229.151	179.805
Cont_P18902	RBP4	1446.47	1125.74	1030.91	780.63	621.441	596.71	910.312	995.116	522.593
Q924L1	Letmd1	114.228	109.639	89.3501	60.2362	79.0471	67.5891	41.2453	49.2707	36.0962
Q8CIF6	Sidt2	1025.93	1314.92	1121.51	506.66	655.736	781.61	403.172	484.48	173.733
Q3TDQ1	Stt3b	813.428	901.61	817.757	775.167	865.182	806.286	1035.4	1242.5	702.085
Q8VCM4	Lipt1	433.83	579.936	493.412	NaN	276.438	188.083	52.7024	126.085	110.113
P47963	Rpl13	13906.7	14373.6	14466.5	10890.3	12277.4	9926.62	12817.4	12434.5	7333.84
Q3TB48	Tmem104	561.988	696.083	543.245	343.283	369.692	381.497	506.27	446.553	264.684
Q9D898	Arpc5l	648.247	569.154	521.23	720.819	529.861	567.904	183.339	464.691	194.135
Q64092	Tfe3	514.512	450.656	450.54	252.264	315.466	194.813	234.366	285.855	225.493
A0A1L1STR8	Npw	1217.63	1368.2	619.102	1569.01	1467.1	2248.23	1866.63	1653.28	696.442
Q8R086	Suox	208.559	243.456	155.97	109.835	87.8446	100.422	99.1243	102.471	63.7752
Q8VHX6	Flnc	6680.26	7615.96	6514.15	11607.8	10574.7	11979.3	7483.67	10724.6	4487.2
Q9CQN7	Mrpl41	517.79	542.245	521.578	155.251	262.548	227.853	91.8712	107.804	62.1939
Q9WV66	Marchf7	NaN	51.2762	39.5143	36.7861	45.828	42.1713	19.6141	35.8424	25.708
Q8R5A3	Apbb1ip	2241.9	2305.39	1979.14	2419.66	2201.06	1985.54	1762.54	2065.95	1337.76
Q6P6L0	Filip1l	115.186	157.483	127.686	85.7559	130.788	118.683	68.8804	115.575	79.7306
Q9JKC8	Ap3m1	1930.16	2035.78	1902.45	1529.36	1722.35	1660.37	1861.84	2255.58	1153.12
P62911	Rpl32	4084.86	3875.57	3509.99	2512.52	2828.56	2518.14	4012.06	4358.56	2677.34
Q9D1M4	Eef1e1	712.826	591.418	622.015	637.093	872.934	457.33	343.044	368.708	307.713
Q80X80	C2cd2l	405.939	400.911	325.459	292.765	287.094	240.04	276.754	340.476	259.564
P25916	Bmi1	111.229	229.915	180.742	62.6862	82.1649	88.8686	73.802	101.715	55.2555
Q9Z0P5	Twf2	1491.82	1423.42	1188.4	1439.25	1544.81	1356.5	979.918	1192.94	832.997
P32261	Serpinc1	767.58	837.7	810.292	890.975	859.507	686.133	1080.3	1326.77	856.845
Q3THE2	Myl12b	7767.2	8301.05	7463.61	11376.9	13164.9	11630.3	8642.72	9502.57	5990.56
Q99J62	Rfc4	381.257	471.492	463.712	250.752	309.729	216.979	139.044	213.722	155.922
P17156	Hspa2	64257.8	72161.2	58357.8	72811.8	83796.6	78772.7	56839.3	77425	51493.2
Q9QZS2	Rnf4	109.594	142.447	155.273	83.5379	128.848	83.0451	91.3493	137.214	93.3106
Q4VBD9	Gzf1	271.365	107.39	99.1977	46.7118	67.5379	53.7799	36.4337	63.1541	43.9503
Q9D1D4	Tmed10	524.225	519.462	549.453	408.026	548.334	412.913	317.734	332.611	201.414
Q3TLS3	Gdpgp1	155.356	201.326	118.42	149.611	129.281	155.425	86.9005	90.819	56.8585
Q8VCR7	Abhd14b	891.369	642.595	515.111	797.016	714.173	524.611	542.735	502.32	442.242
Q3TC72	Fahd2	242.01	271.435	270.284	239.279	270.914	227.475	137.623	169.475	98.7004
Q7TMR0	Prcp	699.756	523.685	473.947	417.211	385.965	392.577	576.928	419.344	207.931
O35683	Ndufa1	505.879	691.25	316.821	372.003	510.981	581.63	200.798	169.534	139.337
O35381	Anp32a	2264.69	2583.6	2419.03	2343.3	3530.91	2960.56	3236.27	3559.92	2294.24
Q61609	Slc20a1	524.188	628.839	335.635	139.434	133.086	150.831	113.849	155.264	116.87
Q91YR9	Ptgr1	5664.06	5259.18	4664.5	5212.19	5676.12	5261.39	4883.46	5819.61	3528.17
Q9EQK5	Mvp	4842	5079.03	4008.77	5031.86	6003.79	5043.1	3886.87	4312.87	3412.92
Q8BGB5	Limd2	340.807	304.05	294.882	266.169	334.628	179.804	316.946	256.884	234.797
Q60992	Vav2	216.274	212.981	171.41	169.308	151.001	140.594	163.673	153.898	105.489
O55179;Q497M6	Bcl2a1d;Bcl2a1b	NaN	514.726	349.234	159.044	435.971	493.753	71.976	357.523	218.222
P45376	Akr1b1	3525.95	2461.04	2710.66	3088.83	4754.23	2422.45	1820.48	1709.01	1385.47
Q8C2K1	Def6	673.259	712.305	539.387	524.568	443.993	392.259	410.324	426.852	333.345
P30993	C5ar1	718.89	1028.27	656.168	989.539	1398.91	1343.59	738.947	1024.75	843.741
Q8BNQ3	Gpr137b	597.195	567.563	656.123	844.016	779.536	632.703	806.969	994.682	452.042
Q9D2G2	Dlst	1352.64	1204.99	1150.45	1426.62	1440.23	1340.18	918.785	1194.06	641.29
Q8CCM6	Timm21	613.055	483.532	638.905	131.232	234.38	143.969	101.738	111.317	54.198
Q9Z0L8	Ggh	1437.32	1516.14	1421.51	1055.37	1130	992.897	1128.75	930.454	564.14
Q566J8	Coq8b	387.329	265.072	266.014	226.029	203.398	144.219	145.664	234.586	166.569
Q8BGQ1	Vipas39	260.903	261.347	218.434	164.27	167.824	142.977	165.951	154.556	113.675
Q60929	Mef2a	509.795	433.514	612.347	132.411	252.477	170.056	87.6817	168.354	56.8192
Q8C4B4	Unc119b	804.938	824.805	577.154	741.853	662.849	587.518	805.088	581.94	487.767
P51807	Dynlt1	1113.25	1017.39	688.174	322.7	291.496	327.239	170.073	382.203	239.034
Q8BLK9	Rps6kc1	68.3474	88.1399	104.355	58.0746	47.614	43.2618	30.0376	40.7773	13.5812
Q99LB2	Dhrs4	779.087	803.994	784.833	653.931	782.199	568.474	492.716	580.372	420.145
P61021	Rab5b	1344.93	1421.26	1034.34	1313.29	1359.06	1559.22	792.148	1145.37	632.279
Q6ZWV3	Rpl10	2630.47	2829.97	2515.96	3351.97	3402.13	3202.32	4619.59	6478.94	3870.43
Q6PDY2	Ado	202.236	249.354	153.963	164.209	132.601	147.113	107.14	119.175	83.5467
Q91XC9	Pex16	192.386	186.097	150.701	117.44	128.078	91.972	85.1569	77.6255	69.9015
Q9WTP7	Ak3	215.799	196.526	183.31	181.62	187.008	179.927	110.759	141.223	75.3555
O08599	Stxbp1	165.196	157.366	179.812	72.6372	108.167	71.9258	75.4391	129.428	80.4777
P97370	Atp1b3	2514.05	2904.22	2527.04	2189.84	2390.46	2240.34	1877.16	2508.5	1562.03
Q3TW96	Uap1l1	4161.71	3932.17	3035.47	5539.03	6833.94	3973.69	4616.54	3616.23	3895.48
Q8BHD7	Ptbp3	1704.37	1790.9	1615.52	1668.12	1630.63	1603.56	1623.83	1922.19	1048.31
A6H5Z3	Exoc6b	340.367	418.283	272.266	211.261	213.18	201.083	175.285	205.557	172.02
Q99104	Myo5a	1104.11	1160.66	990.021	853.895	918.664	865.173	959.085	1013.78	645.098
Q60787	Lcp2	2285.65	2211.06	1961.09	1117.6	1811.07	1100.29	953.844	1153.05	1081.2
Q8BTP3	Cd200r5	364.136	305.055	396.709	182.806	326.366	186.634	348.965	434.386	243.259
Q71LX4	Tln2	891.297	1784.43	952.029	520.442	557.215	601.053	301.515	436.935	358.39
Q8R164	Bphl	1342.25	1170.1	964.042	924.778	1057.48	994.004	805.391	754.046	504.717
A2A6P4	Fam104a	86.598	70.7219	105.65	29.8153	33.6681	18.2633	26.6886	36.1187	14.4004
Q8CGB3	Uaca	144.305	217.257	155.812	76.7471	68.4428	78.7709	42.7531	47.1829	26.7583
P97329	Kif20a	NaN	831.45	366.198	160.082	111.713	84.9508	73.3366	84.9802	104.964
P26039	Tln1	17451.5	15949.2	13635.5	15803.5	15369.4	14623.5	13223.9	14739.6	9299.18
Q3TB92	Milr1	440.401	395.692	417.087	278.726	330.317	272.943	164.914	319.118	177.855
E9Q394	Akap13	239.216	224.469	195.783	126.556	140.912	121.057	129.72	134.027	94.6971
Q9ERG0	Lima1	1393.55	1254.26	948.74	1135.49	1111.26	791.995	1018.82	1004.71	973.51
P23198	Cbx3	1677.94	1807.31	1513.85	542.125	1117.05	975.339	765.341	647.256	471.02
Q8BH79	Ano10	344.953	328.528	297.069	210.839	295.027	246.167	217.996	199.914	140.155
D3Z2H9	Tpm3-rs7	369.819	954.273	891.118	824.581	1072.76	1071.85	362.147	611.22	309.874
Q8K1E6	Alkbh3	303.806	300.893	298.791	160.287	248.678	165.323	113.693	131.978	103.372
P28867	Prkcd	2926.17	2681.45	2115.26	1935.5	2153.75	2209.51	2204.06	2909.37	1822.97
Q91YQ1	Rab29	574.862	458.014	314.108	363.7	502.828	623.023	295.71	408.835	211.205
P16110	Lgals3	35161.9	21896.8	19960.6	36041.6	33672.2	23755.2	23813.3	19229.4	15852.7
Q80ZJ1	Rap2a	1007.05	928.557	955.702	713.888	1080.25	1013.6	533.897	751.551	356.19
Q9D975	Srxn1	441.78	728.88	518.676	545.062	646.793	556.208	538.632	686.183	597.194
P35486	Pdha1	2915.62	3218.68	2806.88	2992.83	3500.43	3314.87	2617.4	3563.27	2219.41
P47738	Aldh2	24329	23591.4	18400.4	18629.6	20052.7	21994.2	16103.6	21889	12372.4
Q8R1S0	Coq6	379.704	291.105	264.47	190.806	219.74	243.27	152.848	210.37	89.8815
Q9Z1G3	Atp6v1c1	3555.61	3336.58	2976.65	3959.68	4517.57	3968.69	3719.55	3824.51	2573.06
Cont_Q2KJC7	POSTN	134.619	117.122	94.3704	60.4211	59.2411	76.4259	42.0053	56.7159	19.716
Q6PIC6	Atp1a3	594.236	567.413	464.561	478.264	466.397	472.454	412.553	506.963	310.19
P13020	Gsn	19370.3	16664.3	15272.6	16373.6	15678.3	13484.8	12704.6	13786.4	9209.65
Q61009	Scarb1	338.517	343.76	234.794	418.528	343.589	185.719	597.452	487.919	595.872
Q3TVP5	Otulinl	308.822	452.36	335.15	363.082	380.505	436.825	343.43	423.562	236.015
P45952	Acadm	2130.65	1940.06	1720.55	1267.98	1705.23	1709.15	1031.98	1140.31	636.227
Q3U829	Ap5z1	317.32	276.631	204.328	262.496	276.953	263.804	203.614	188.075	142.319
O09126	Sema4d	718.785	788.192	775.955	529.12	624.516	459.21	677.185	638.611	464.986
Q9EST5	Anp32b	6594.23	5841.2	4707.52	2819.4	3611.29	3988.78	2181.27	6732.76	3619.59
O88746	Tom1	1969.61	2039.87	1480.19	1785.97	1612.58	1617.07	1574.29	1243.53	895.491
Q8C854	Myef2	538.849	567.259	453.246	375.955	362.48	352.984	306.451	372.898	252.253
Q9WUU7	Ctsz	20881.3	16343	10984.3	18663.5	13663.5	12308.7	17281.7	16781.1	14709.7
P12970	Rpl7a	9701.06	9021.61	8094.84	5001.11	7084.78	5333.72	4474.85	5190.04	4154.77
Q9QZS3	Numb	1298.5	1053.75	921.361	848.364	815.777	669.056	792.949	822.904	622.556
Q91X51	Gorasp1	172.356	186.541	162.082	145.384	144.561	136.935	98.1475	168.385	107.007
P62315	Snrpd1	703.655	722.574	754.171	532.704	456.011	412.109	317.183	558.331	281.539
Q9QUR6	Prep	1563.22	1646.6	1556.24	1275.65	1381.56	949.882	1185.28	1335.6	1094.65
Cont_Q3T052	ITIH4	1732.7	1635.63	1364.9	1341.89	1328.99	1370.39	1497.87	1914.28	1124.66
Q9CPN8	Igf2bp3	3375.19	3096.66	2869.08	2067.57	2331.57	1580.16	2067.98	2199.23	1868.59
Q8BG84	Lair1	397.396	340.765	361.436	100.569	214.151	151.661	62.6416	47.3723	32.4735
Q99N93	Mrpl16	419.799	513.12	406.534	366.786	399.341	305.91	359.588	353.134	316.558
P62852	Rps25	9829.13	12850	10587.6	14665.3	15314	16095.6	11255.9	19903.3	11543.6
Q91YJ5	Mtif2	313.158	323.323	314.045	180.682	242.356	182.829	139.321	172.557	125.873
P70699	Gaa	222.393	186.87	147.595	148.449	116.654	112.034	126.792	121.843	85.9872
Cont_Q9TTJ5	RGN	302.289	273.96	222.15	207.93	166.654	182.194	163.619	144.511	79.7459
Q8VEM8	Slc25a3	14123.8	16888.3	14565.7	12145.9	16726.7	17347.5	15461.7	24561.9	13666.7
Q9JKB1	Uchl3	1409.27	1237.49	1174.9	1244.5	1445.67	733.385	642.584	683.791	683.482
Q5BL07	Pex1	164.803	142.243	128.708	74.4898	86.4341	58.4035	66.8003	77.2343	67.6483
O35639	Anxa3	4028.56	3962.79	3471.74	4306.31	5637.47	4490.71	2587.45	3734.35	2928.6
Q64735	Cr1l	490.894	484.199	457.897	330.01	336.183	327.551	288.627	400.153	214.874
P61750	Arf4	546.548	1150.66	865.535	583.438	1203.81	926.785	431.302	293.863	274.775
Q3UFS4	Gpatch11	122.807	214.435	301.63	373.037	312.359	124.004	205.022	225.87	147.71
Q9D2Z4	Senp8	294.947	161.834	202.93	118.108	129.091	83.8381	131.706	134.957	74.8297
Q8VHQ9	Acot11	157.623	226.798	162.075	132.261	145.613	93.7727	133.034	125.833	138.37
Q9D1B9	Mrpl28	188.613	254.259	212.556	192.721	165.511	142.289	93.6109	132.143	100.809
A0A286YCV9	Kif13b	1203.16	1184.19	951.874	795.718	759.584	742.316	756.408	788.901	534.47
Q6ZWN5	Rps9	9658.39	10992.4	10600.6	7125.68	10072.7	8082.58	7212.73	10092.5	6989.06
P62983	Rps27a	34867.6	34082.7	35614.1	17932.6	20834.6	19755.8	17980.9	38493	17969.6
Q9D9K3	Aven	238.392	251.761	246.281	123.144	139.561	134.608	108.109	121.103	62.6957
Q6ZPU9	Kifbp	247.3	425.587	292.656	164.602	189.327	167.003	108.865	139.515	124.268
Q9D906	Atg7	2051.89	1899.24	1675.71	1721.8	1843.59	1722.23	1379.09	1685.27	1086.2
Q76LS9	Mindy1	599.764	637.993	491.473	729.703	747.216	711.164	944.504	987.813	730.337
Q9CZU6	Cs	7340.82	7416.12	6448.79	6059.12	6763.42	7834.83	5859.4	7623.1	3307.31
Q9R1C6	Dgke	591.71	544.658	620.515	158.189	240.309	162.389	144.548	202.469	131.026
Q9DBB5	Eif4e3	204.52	227.759	169.377	221.042	129.963	86.2273	64.7943	76.9103	81.212
Q8BMQ8	Mon1b	158.026	165.533	150.764	85.5376	117.473	92.5762	125.557	124.405	95.1367
Q61165	Slc9a1	189.233	235.088	213.506	96.4159	147.914	106.004	117.015	144.34	121.08
O54774	Ap3d1	1011.87	1138.95	978.529	784.589	854.254	785.55	900.099	1113.81	763.096
O55222	Ilk	1728.02	1634.05	1475.7	1349.95	1583.82	1232.56	1202.51	1241.4	972.561
Q9D1J1	Necap2	1071.23	1145.91	932.311	1168.75	1362.9	1234.24	881.208	1089.17	814.874
Q9D9G3	Chic2	NaN	238.151	357.651	212.661	377.458	275.501	92.0533	341.382	80.5526
O08797	Serpinb9	613.949	616.526	516.761	466.644	447.574	580.812	539.439	808.626	268.698
Q9QZV9	Nxt1	250.614	297.231	233.487	141.214	197.003	154.192	36.7141	90.2212	81.206
Q8VH37	Hdac8	233.37	211.963	152.14	175.891	152.527	158.708	100.225	105.885	75.1887
Q8CIW6	Slc26a6	129.831	126.619	138.443	121.268	117.274	83.4735	106.947	125.418	83.1935
O08915	Aip	446.927	444.314	465.707	406.019	461.626	332.892	203.956	240.983	168.625
Q9D3U0	Pus10	567.542	511.251	492.723	404.694	394.649	348.034	401.53	444.389	277.423
P41105	Rpl28	7563.67	6261.91	4553.73	3553.55	3855.77	4506.47	2993.12	5053.28	2901.05
Q8BIJ7	Rufy1	1682.31	1439.51	1364.89	1093.4	1056.17	928.74	922.112	1159.7	745.169
Q60876	Eif4ebp1	372.498	505.78	348.862	927.366	829.152	374.231	382.37	443.35	589.218
Q4G0F8	Ubn1	NaN	413.127	342.631	349.356	304.75	347.773	273.64	338.753	169.249
O08528	Hk2	1871.99	2479.32	2205.92	1893.4	2833.64	2776.2	1889.63	2357.85	1416.76
P63005	Pafah1b1	1574.06	1651.85	1701.99	1443.06	1744.61	1384.24	1213.11	1551.6	1004.45
Q9DCF9	Ssr3	1693.73	1908.39	1273.3	1990.39	2412.25	1860.24	2136.52	1443.57	1490.95
Cont_Q3Y5Z3	ADIPOQ	1934.1	2559.71	2253.15	2535.12	2652.96	2160.74	4672.51	4294.98	3335.39
Q924D0	Rtn4ip1	307.292	237.995	229.017	109.898	95.7231	102.684	42.2988	45.5147	19.9288
Q924S8	Spred1	28757.1	1480.12	863.269	NaN	354.241	426.811	153.954	395.317	270.74
Q8C407	Yipf4	351.849	337.019	436.041	232.213	323.124	260.968	139.275	304.147	113.081
Q8CB93	Gapt	153.076	114.28	87.641	21.4601	83.592	112.147	20.7082	35.3923	12.9117
Q8K221	Arfip2	275.596	225.671	198.515	161.164	152.421	124.863	110.232	133.09	103.083
P48453	Ppp3cb	255.25	185.409	208.32	217.829	211.236	107.084	131.806	127.212	107.233
Cont_P34955	SERPINA1	49030	36508.4	26618.9	18729	17250.8	17633.6	21153.6	24169.7	17455.5
Q9DBS2	Tprg1l	354.229	296.254	195.469	199.814	161.265	162.081	140.365	168.556	136.322
Q9R0X4	Acot9	1691.85	1711.66	1449.89	1528.63	1730.73	1692.09	1774.43	1720.09	1118.6
O08811	Ercc2	195.693	219.786	165.484	538.072	249.709	234.943	199.541	206.673	161.509
P10853;Q64475;Q8CGP1;Q8CGP2	H2bc11;H2bc3;H2bc12;Hist1h2bp	78313.5	79317.8	81745.6	51971.3	48343.8	49850.9	48852.4	57940.2	23959.3
P54116	Stom	14439.1	16844.6	14513.9	14336.3	15965.5	18418.1	12059.8	16038.4	7390.6
Q93092	Taldo1	10756.7	9470.31	6980.5	11984.5	12268.8	10743.7	10786.5	9536.51	8234.83
E9Q616	Ahnak	29895.3	26989.8	25731.8	24225.4	24589.2	24342.7	16098.5	21514.1	11468.2
Q3UL36	Arglu1	857.17	1059.09	925.482	691.075	573.054	572.526	675.665	784.383	473.641
Q8VDM6	Hnrnpul1	2017.47	2074.92	1847.6	1466.42	1432.59	1290.1	1637.83	1705.6	1169.74
Q3UJU9	Rmdn3	523.991	518.8	474.109	322.015	417.304	441.078	281.747	372.057	188.383
Q61879	Myh10	9392.12	9773.36	9468.51	10994.8	10435.9	5371.47	4453.65	6560.46	6518.83
Q01730	Rsu1	1759.5	1613.91	1530.99	2463.25	2560.58	1757.12	1417.41	1506.73	1271.57
Q80WW9	Ddrgk1	565.773	604.101	457.723	473.982	460.414	431.553	443.969	478.136	374.911
Q3UVK0	Ermp1	3849.83	3546.93	2870.67	2982.65	2575.29	2445.66	3338.11	3210.34	2312.9
Q8K0Q5	Arhgap18	804.414	770.362	765.265	626.378	611.937	556.433	525.497	568.876	328.212
P62843	Rps15	1387.86	1224.45	1252.89	1091.95	1364.74	1454.49	1377.28	1342	525.004
Q9WVQ5	Apip	1005.19	897.503	797.1	775.781	720.533	566.504	584.268	556.369	448.64
P24527	Lta4h	2729.62	2664.23	2220	2747.07	2954.66	2709.89	2542.59	2541.32	1857.02
O35450	Fkbpl	NaN	299.969	279.017	130.36	171.731	126.842	95.7924	84.4449	68.7224
Q91YS8	Camk1	1502.75	1323.59	1196.38	1201.32	1118.84	790.021	1082.67	1317.62	1149.79
P62880	Gnb2	10252.3	9531.89	7551.27	8665.89	9886.67	11117.2	9588.09	11970.6	6775.56
P27659	Rpl3	17554.1	15736.5	15252.2	11122.8	12848.6	10757.7	10690.3	13609.2	9205.22
Q8BHC4	Dcakd	500.513	414.173	371.254	333.966	340.515	269.781	278.567	325.601	258.777
Q9DAK9	Phpt1	565.508	560.789	526.616	483.439	506.194	388.893	310.795	387.553	300.886
Q3V3W4	Zbtb2	92.3693	125.618	104.456	69.6785	47.7764	50.4244	53.061	61.7757	36.8662
P84099	Rpl19	4574.96	4062.83	4041.48	3940.16	4371.07	3043.56	4119.19	5490.29	4353.36
O70274	Ptp4a2	551.667	549.123	595.374	259.441	355.274	188.82	118.584	149.904	130.288
Cont_P02584	PFN1	20378.3	17661.7	16813.6	18075.3	19264.3	15188.2	11984.8	13197.4	9825.43
P70343	Casp4	NaN	600.627	376.013	NaN	212.121	236.568	80.6595	153.909	114.498
Q99KI0	Aco2	13394.6	14219.4	12062.3	12193.4	13414.1	11894.2	12495.3	12742	9565.28
Q9EP72	Emc7	1440.02	1636.92	1572.2	1125.49	1160.52	1071.24	1194.88	1607.79	968.201
Q9D4H2	Gcc1	410.301	417.5	301.266	244.172	225.977	233.273	183.699	202.604	148.276
Q99MN9	Pccb	1635.92	1635.6	1353.89	1434.82	1566.13	1507.5	1162.85	1160.63	807.53
Q80U63	Mfn2	265.801	284.722	271.51	159.884	163.626	132.996	103.689	124.056	89.2874
Q91YT8	Tmem63a	530.235	641.232	642.678	335.055	373.693	358.722	316.609	408.099	213.894
Q9JHS3	Lamtor2	657.589	743.981	669.594	825.129	1046.29	1100.65	643.103	706.29	377.969
Cont_Q28065	C4BPA	623.526	745.759	584.778	398.721	393.288	394.286	467.839	496.964	348.775
P54751	St3gal1	368.32	503.814	455.556	277.83	340.648	326.896	278.952	332.799	208.073
Q8CIM5	Gpr84	205.71	414.083	321.689	285.531	353.55	305.239	184.781	246.369	209.133
P97807	Fh	3152.65	3065.85	2479.85	2420.71	2624.74	2773.97	2024.15	2163.16	1350.04
Q8BG94	Commd7	789.623	596.455	352.088	507.89	555.478	654.471	403.899	359.07	259.219
Q8R2Q4	Gfm2	312.839	340.979	241.177	221.322	220.124	229.916	136.661	156.486	115.645
Cont_P12763	AHSG	21103.4	17721.8	14949.8	19924.8	18074.4	19617	23505.1	24418.8	13731.2
Q9CQJ6	Denr	1450.66	1738.76	1833.15	1047.98	1314.25	1124.16	1072.97	1145.38	667.69
Q91VU6	Dcaf11	305.514	263.413	203.837	160.716	143.799	139.167	71.0056	108.58	81.5729
Q8C9S4	Ccdc186	399.73	371.195	358.663	222.122	272.084	238.607	172.035	184.729	120.06
Q9DBS9	Osbpl3	445.326	465.706	404.758	238.68	276.899	294.257	229.622	273.327	153.551
O70439	Stx7	3035.68	3045.27	2271.26	2942.51	3583.89	3556.57	1359.82	1423.26	1075.23
O08848	RO60	189.631	214.638	168.712	96.9435	151.968	120.628	77.1531	76.9391	70.3749
P52760	Rida	403.835	477.528	454.727	597.778	591.649	568.452	234.982	250.649	146.087
Q6P9Q4	Fhod1	610.374	600.254	454.971	540.659	440.346	520.248	602.807	566.626	315.615
Cont_P81948;P68368	TUBA4A;Tuba4a	3755.9	3597.9	3152.53	2679.52	4461.82	4209.12	2873.46	3331.97	2262.3
Q7TMM9	Tubb2a	7514.58	7422.7	7322.57	9376.12	11014.6	8134.53	8167.24	7600.71	5879.46
Q8BMG8	Slc25a32	124.092	90.0811	86.6292	84.2852	95.3665	72.7993	65.2522	64.6897	50.0408
Q9ESW8	Pgpep1	563.125	315.127	301.611	285.564	241.482	248.278	173.272	316.793	162.905
Q8VEH3	Arl8a	164.72	159.787	138.343	141.624	124.253	116.13	103.657	153.347	107.21
Q91WS0	Cisd1	206.113	300.767	216.69	169.215	205.449	193.846	89.9656	106.597	89.1325
Q9JJZ6	Klf13	1698.18	1278.78	1638.87	160.937	350.923	199.118	129.784	124.811	81.2919
Q3U564	Dcp1b	198.617	250.742	199.082	162.62	96.3784	89.1489	107.85	85.2828	66.6947
Q6PCN7	Hltf	262.587	314.704	264.207	147.721	141.4	128.277	114.517	146.894	110.826
Q91W59	Rbms1	1330.6	1366.52	1761.66	619.981	1250.18	489.417	445.102	737.706	606.078
Q9EPR4	Slc23a2	232.762	287.059	360.502	160.788	204.721	149.45	186.999	324.902	167.795
P62702	Rps4x	13626	13944.7	14362	13276.9	15327.9	12610.5	16786.5	19298.8	12546.8
O08600	Endog	442.743	451.845	587	233.228	235.28	198.008	150.749	152.126	55.0942
Q8BKN5	Tubgcp5	69.6181	203.701	66.4455	47.3863	36.3073	50.1166	32.4082	39.6961	31.6353
P08071	Ltf	698.624	741.392	669.414	239.622	235.597	294.496	476.972	467.626	164.094
A2A7S8	Kiaa1522	358.277	413.859	348.534	272.062	222.199	139.974	270.535	231.921	239.299
Q9QVP9	Ptk2b	2362.51	2259.09	2221.26	1846.12	2201.26	1705.01	1909.66	1903.8	1425.44
Q9D1G1	Rab1b	541.135	535.831	582.291	421.878	531.238	376.86	315.731	350.352	249.288
Q5PRF0	Heatr5a	191.056	179.029	167.963	172.495	163.873	151.187	98.6747	157.263	101.75
Q8QZS1	Hibch	541.735	481.634	461.62	231.124	292.33	276.783	210.771	229.12	138.162
P99028	Uqcrh	298.502	405.271	351.872	262.648	298.003	258.158	103.199	115.993	89.7622
Cont_P00761		28182.1	35765.2	31054.1	34562.3	38192.5	48212.5	50357	96766.3	36559.2
Q7TPE5	Slc7a6os	170.258	265.327	235.989	247.023	307.932	286.271	262.75	211.809	146.021
Q9CQ62	Decr1	1062.43	1058.71	840.106	824.168	911.015	1000.21	493.362	812.763	501.818
Q9D1I2	Card19	833.782	504	414.536	280.313	298.105	275.613	137.539	144.026	109.743
Q3TRM8	Hk3	4961.93	5040.23	4342.74	4520.67	5020.97	4230.83	3482.13	4671.49	3759.53
P84091	Ap2m1	2238.21	2252.25	2065.78	1550.97	1584.87	1593.36	1368.46	1953.1	1146.02
Q9WUA2	Farsb	2803.99	3197.76	2839.85	2853.97	2957.37	2742.94	3698.7	3778.76	2621.79
Q9CQE7	Ergic3	477.868	618.169	631.635	489.834	491.804	421.319	429.24	471.797	297.845
Q9DBL1	Acadsb	978.337	1006.5	931.485	619.81	715.911	690.024	501.584	708.033	439.396
Q4VAC9	Plekhg3	275.192	237.45	245.418	155.032	132.451	121.075	111.517	115.543	65.0058
Q6PHZ5	Rbm15b	124.427	154.759	143.414	86.511	90.6559	95.1686	54.0763	54.5395	29.1251
P70303	Ctps2	647.804	768.983	741.172	754.112	695.583	586.844	452.368	638.497	448.929
Q06138	Cab39	403.644	338.672	360.096	486.306	420.763	282.53	361.967	359.094	278.692
P40142	Tkt	22071.2	21092.2	18659.1	15072.5	17868.7	13700.8	15083.3	13421.4	11540
Q63943	Mef2d	744.001	830.448	783.392	172.122	371.158	306.09	259.757	194.02	144.213
Q9CR62	Slc25a11	2034.68	2167.15	2382.81	1738.69	2182.88	1862.11	1293.54	1573.7	879.673
Q62172	Ralbp1	443.994	411.735	366.871	176.174	271.828	243.31	189.273	255.397	185.324
Q9Z2U4	Elf4	281.686	216.427	144.354	94.5301	100.166	120.526	94.7367	90.5238	58.0879
Q61646	Hp	274.084	460.286	468.356	458.722	388.706	354.094	265.427	1325.74	775.056
A3KGV1	Odf2	199.078	230.879	148.072	105.542	88.7961	109.486	86.9739	86.912	55.5246
Cont_Q29443	TF	35648.8	32403.9	27063.8	28586.8	25945.7	24336.9	37438.8	35576.5	26328.1
P46460	Nsf	2824.53	2869.52	2310.77	3093.5	3237.88	3187.04	2588.9	2452.51	1775.04
P61460	Depdc5	182.385	430.367	277.099	105.134	97.7619	126.162	77.3497	97.3991	56.4148
P68037	Ube2l3	2011.59	1806.53	1406.96	2156.71	1905.08	1724.14	2384.99	2166.46	1799.44
Q3UHN9	Ndst1	137.58	109.276	75.9404	92.1695	79.1431	106.677	104.938	104.609	49.3632
Q99J77	Nans	1751.07	1691.44	1569.32	1526.56	1296.03	1042.46	1257.28	1409.81	1103.58
Q99N92	Mrpl27	532.675	624.854	530.857	177.784	202.645	242.249	168.835	207.977	97.7432
Q9WUM3	Coro1b	3841.94	3677.17	2841.95	3128.07	3566.7	4046.33	3554.02	4013.31	2440.21
Q9R062	Gyg1	2929.29	2792.82	2587.76	2161.35	1904.46	1655.81	1707.54	1656.1	1191.58
Q91ZA3	Pcca	1435.85	1426.41	1233.85	971.283	1012.1	1104.84	758.19	989.443	553.189
Q03267	Ikzf1	1020.3	1080.38	1036.11	461.322	768.81	608.162	385.274	646.84	495.277
P16045	Lgals1	21351.9	21158.9	17527.7	17655.3	17193.5	14882.3	13739.7	16284.4	13387.2
Q8K1Z0	Coq9	655.349	536.099	323.847	639.881	587.29	629.82	316.274	336.324	282.71
Q8BGU5	Ccny	1199.59	1155.34	851.647	895.298	736.073	728.348	752.1	692.717	547.928
Q9CYI0	MGI:1917841	167.016	131.838	108.321	76.1689	93.7863	105.525	69.9471	76.3669	43.6309
Q9QYB5	Add3	575.123	516.288	431.762	360.829	315.332	234.17	255.463	277.594	260.768
Q61142	Spin1	173.635	159.7	190.996	64.346	169.225	108.703	83.4367	43.7008	29.7866
Q3TEA8	Hp1bp3	3291.39	3332.67	3265.86	1928.76	2369.37	2193.6	2324.74	3089.04	1897.7
Q9ET22	Dpp7	3363.49	3091.45	2465.77	2826.97	2544.56	3356.16	3631.86	2936.89	1185.44
Q9D2V8	Mfsd10	549.279	544.108	621.409	501.6	441.812	398.198	230.099	519.069	247.605
Q14C51	Ptcd3	1013.94	750.692	679.385	500.476	561.374	502.868	419.847	442.047	318.189
Q99L88	Sntb1	81.0321	76.4966	96.041	106.361	97.9049	73.0067	69.3202	72.0965	37.4564
Q9Z0X1	Aifm1	2261.14	2253.9	1860.3	1847.56	1902.51	2217.98	1975.74	2088.76	1106.61
Q3TCN2	Plbd2	711.225	734.703	583.128	705.51	556.743	645.914	591.187	449.53	254.95
Q8BT14	Cnot4	236.902	228.468	184.921	124.084	168.913	135.492	128.765	83.7077	76.2463
Q3U2P1	Sec24a	425.734	405.895	367.245	302.843	334.799	331.503	278.258	327.707	205.686
O55033	Nck2	99.1948	96.708	108.059	79.2664	64.2624	47.958	60.0429	62.7615	41.3595
A2AUY4	Baz2b	168.031	208.355	130.625	54.0089	64.7979	77.3864	31.2673	53.1113	37.3733
Q9QXT1	Dapp1	210.363	231.368	183.98	317.428	270.974	276.052	125.813	177.596	126.349
Q8R0S2	Iqsec1	414.394	402.478	358.97	241.432	250.883	237.762	216.817	239.969	164.8
Q8CCH2	Nhlrc3	513.277	382.813	335.376	372.381	306.177	297.118	286.34	186.336	126.729
P15379	Cd44	5632.79	6878.78	5827.48	5796.83	6293.95	7695.16	5698.47	8425.41	3851.39
Q921F4	Hnrnpll	1197.07	1177.52	1063.33	730.134	772.58	654.58	626.19	731.188	568.336
P49446	Ptpre	958.777	976.943	799.495	629.664	679.631	620.146	536.713	707.262	563.649
P99027	Rplp2	13801.4	13423.1	9819.98	13082.5	15615	15925.2	7263.21	10819.8	8402.1
Q60605	Myl6	20426.8	17590.6	14562.8	17761.2	14047.4	14084.8	9239.02	17957	12531.7
Q9EP73	Cd274	186.416	444.853	404.599	193.392	608.487	485.772	198.366	546.554	448.685
O35657	Neu1	241.059	223.071	181.999	149.918	121.937	142.197	109.622	108.09	59.1053
Q922L6	Nelfcd	353.205	397.113	387.965	204.557	201.299	143.798	124.743	182.559	153.038
Q8VEA4	Chchd4	394.451	571.191	566.36	406.383	498.022	476.937	494.679	572.865	332.733
Q80YD6	Sergef	NaN	310.968	220.118	342.053	318.512	339.194	247.92	292.557	221.608
Q8R2E9	Ero1b	196.625	189.889	158.979	235.843	224.661	181.766	165.005	173.733	153.67
P28271	Aco1	2059.06	1702.08	1533.15	1729.19	1646.1	1485.09	1591.1	1644.92	1199.19
Q9DCT5	Sdf2	250.719	237.104	163.657	58.048	66.9249	58.1466	41.7224	43.8152	42.6821
Q9Z1J3	Nfs1	983.115	994.899	832.023	690.386	689.843	742.672	481.073	544.334	337.773
P51829	Adcy7	729.584	560.856	478.06	454.669	409.879	426.041	467.22	540.509	346.885
Q8K3G9	Appl2	191.91	192.732	144.643	125.919	133.246	127.804	79.8374	88.3644	72.8859
Q6PD28	Ppp2r5b	NaN	162.264	123.772	62.0628	81.2531	53.0564	31.0422	28.1529	31.513
Q64373	Bcl2l1	451.355	456.12	411.891	613.661	523.642	553.599	448.482	407.079	234.022
Q8K4J6	Mrtfa	438.776	354.897	361.383	308.024	235.423	178.64	263.452	246.665	187.007
B2RY04	Dock5	897.881	908.663	869.594	595.086	638.728	704.579	681.996	727.379	345.671
P45878	Fkbp2	2842.73	2330	2177.01	3935.4	3166.62	3487.91	2701.26	3298.74	1648.12
P25444	Rps2	5611.45	5330.03	5022.09	7674.93	7294.14	6852.25	9145.55	10378	6798.11
Q64152	Btf3	1135.28	1407.08	1349.11	853.493	908.644	952.601	906.42	1038.36	550.428
Q9EQ06	Hsd17b11	2165.97	2712.6	2319.65	1611.47	2156.17	2073.39	1522.97	1808.2	1303.23
O70145	Ncf2	6908.66	7771.93	6490.54	7805.36	7282.39	7260.03	7429.98	8255.6	5827.53
Q921K9	Bcl7b	1226.92	3161.09	3140.5	949.321	907.949	1051.86	577.12	1072.01	414.773
P97765	Wbp2	612.204	750.524	515.343	575.206	451.086	519.865	284.885	440.68	308.517
Q8K4I3	Arhgef6	2442.35	2562.27	2215.39	2053.8	2060.59	1778.41	2097.55	2293	1861.24
P47754	Capza2	4755	4492.55	3839.12	4431.9	4337.29	4641.54	3711.34	4548.47	2798.01
Q9WUR2	Eci2	539.65	535.392	487.409	250.729	312.391	259.148	197.69	210.605	168.505
P10630	Eif4a2	278.965	311.518	231.444	119.224	154.379	200.307	70.9695	112.681	56.3601
P48722	Hspa4l	559.909	578.37	474.455	430.125	406.085	361.092	315.91	342.627	284.843
Q8BG07	Pld4	14920.3	12242.8	11349.1	7508.09	8609.78	9252.52	9322.17	7542.99	4067.89
A8C756	Thada	224.515	227.333	208.426	91.8324	150.514	132.335	86.4683	120.899	90.0665
P17439	Gba	2622.81	2071.15	1744.83	1507.67	1783.17	1757.88	1945.76	1300.96	927.83
P06797	Ctsl	813.641	948.986	620.779	943.97	754.303	690.62	821.028	753.042	731.758
P53810	Pitpna	2620.91	2216.2	2245.06	1501.77	1520.44	1375.24	1123.62	1697.84	1059.48
Q8BG51	Rhot1	537.508	532.026	397.832	496.117	481.928	512.521	456.412	497.185	363.388
Q921L3	Tmco1	1706.63	1191.29	1144.24	1473.35	1575.41	1534.45	2345.6	2249.73	1367.14
Q3ULJ0	Gpd1l	796.438	680.332	595.302	771.451	818.169	668.215	456.16	523.766	445.59
P62748	Hpcal1	1639.67	1688.24	1599.18	2506.41	2796.06	2170.78	1929.23	2291.47	1877.57
Q9D7H3	RtcA	675.661	587.681	585.108	515.646	541.177	551.099	629.285	652.501	345.627
Q9DAP7	Asf1b	207.991	274.004	277.467	215.816	173.521	164.517	133.016	179.637	104.722
O54916	Reps1	328.75	311.003	281.854	339.287	349.392	286.457	274.237	279.307	228.445
Q7TSF4	Lrrc75a	354.324	281.897	276.484	131.095	128.377	104.51	112.057	136.007	101.954
P42227	Stat3	1097.73	979.687	850.542	657.37	660.891	607.81	641.265	641.348	485.767
Q9D8S3	Arfgap3	365.999	410.437	331.18	326.849	286.444	265.261	303.153	336.393	273.27
Q60597	Ogdh	2767.92	2559.68	2336.96	2125.64	2033.79	2038.79	1862.98	2362.49	1489.6
Q4VBE8	Wdr18	345.158	311.114	297.546	235.961	222.538	204.006	232.266	224.366	151.181
P25119	Tnfrsf1b	548.526	676.161	773.3	508.582	692.551	458.202	471.03	618.118	458.473
P58059	Mrps21	339.185	347.447	318.962	356.398	354.31	468.029	131.394	339.548	104.815
Q8BH69	Sephs1	2383.78	2427.42	2263.92	1452.44	1761.86	1462.65	733.67	925.347	726.505
Q3U2S8	Hvcn1	240.323	281.292	245.187	137.364	183.822	127.934	119.078	167.357	164.161
Q8C129	Lnpep	2468.19	2888.8	2404.01	2801.01	2653.87	3125.95	3288.48	3676.82	1980.55
Q8BTM8	Flna	23369.7	23894.2	20014.9	24022.6	23537.4	21367.5	20383.9	24045	19330.1
P17095	Hmga1	1091.3	1433.83	1249.28	498.307	772.254	1130.03	440.978	591.328	127.296
Q7TPR4	Actn1	13583.9	11184.5	9824.54	14692.6	14977.7	10805.7	11469	9103.53	8650.58
Q9CQ22	Lamtor1	605.452	603.784	612.093	501.771	550.859	456.614	335.543	296.935	210.065
Q61333	Tnfaip2	451.495	519.839	433.298	336.935	461.799	370.879	365.406	454.915	416.099
P46414	Cdkn1b	2833.63	2641.71	2152.92	3290.28	4057.98	3937.29	2347.69	2157.45	1653.09
O35643	Ap1b1	3066.23	2905.93	2643.23	2556.7	2789.1	2905.48	2622.84	2933.46	1762.22
F8VPN4	Agl	1369.59	1287.37	1026.99	1116.94	1072.67	937.13	1113.41	1102.25	970.894
Q8BUL6	Plekha1	171.976	218.415	169.874	68.8979	154.32	157.732	78.0256	79.2461	59.6231
Q9R1P0	Psma4	958.332	1019.5	1011.99	891.57	1278.94	1107.24	611.982	702.04	487.242
Q9D0L7	Armc10	1753.38	1035.15	983.539	597.302	793.57	477.679	261.485	319.116	319.351
Q9D967	Mdp1	151.481	160.478	116.22	118.349	168.903	126.244	80.7194	69.053	74.6659
Q8R313	Exoc6	278.173	245.192	254.482	161.128	246.521	205.087	109.773	125.167	85.5283
O70325	Gpx4	1902.25	1891.36	1751.28	1748.38	1857.36	1638.34	1424.22	1428.88	1064.73
Q9Z1T1	Ap3b1	3273.34	3270.72	2810.57	2144	2366.1	2725.25	2673.5	3240.3	1758.36
Q9CR21	Ndufab1	409.365	423.323	440.256	426.193	581.747	434.884	323.375	382.573	293.132
P56399	Usp5	2492.64	2431.59	2214.9	2306.09	2454.35	2447.69	2062.77	2402.47	1551.23
Q80ZQ9	Abitram	363.386	349.608	381.4	307.026	309.41	238.597	238.262	294.49	203.871
Q9CPY6	Gid4	196.128	173.976	179.534	52.077	79.5532	86.4123	55.4795	107.929	47.1117
Q9D786	Haus5	205.175	161.591	201.835	269.805	243.774	142.847	73.3778	85.657	61.6774
Q9R207	Nbn	266.786	290.608	272.551	203.071	206.25	201.328	198.118	213.008	136.605
O35375	Nrp2	408.206	642.996	568.661	301.411	557.857	454.686	297.52	508.023	434.876
P55821	Stmn2	855.901	2023.09	1109.83	1708.61	1408.35	1632.95	744.624	586.199	496.843
O54890	Itgb3	196.77	187.377	294.896	123.645	90.9797	59.8771	71.6987	66.9922	21.729
O70494	Sp3	185.483	252.172	248.198	174.592	197.114	192.799	148.65	184.606	109.709
Q8BFZ9	Erlin2	508.213	562.681	494.379	382.283	536.392	558.643	411.68	441.685	281.172
P62305	Snrpe	536.088	528.702	762.149	144.259	426.732	274.494	323.035	413.45	195.128
Q8BG60	Txnip	338.136	214.54	229.991	195.257	152.062	82.2947	88.0832	86.6736	81.7876
Q99LN9	Dohh	262.431	255.436	268.183	207.721	237.016	155.468	104.746	105.308	89.6311
P52850	Ndst2	169.314	145.265	157.121	66.1239	78.607	59.2296	66.3471	70.3509	50.7892
Q61753	Phgdh	2095.69	2116.74	1580.53	2218.81	2254.01	1911.37	2084.82	2283.38	2197.91
A2CG63	Arid4b	472.9	252.88	288.433	178.51	126.06	106.946	86.6426	91.364	51.9509
Q6ZQ82	Arhgap26	268.276	287.14	217.414	146.486	148.273	160.786	195.563	162.892	116.644
Q9D1H8	Mrpl53	206.001	229.603	284.141	267.78	262.694	212.144	50.1382	104.488	53.5812
O08648	Map3k4	168.81	224.301	157.772	128.799	125.977	134.721	94.5956	98.6738	77.5531
Q99JR1	Sfxn1	2659.79	2755.94	2482.75	2132.88	2554.11	2403.47	1493.88	1844.25	1322.39
Q5SVL6	Rap1gap2	796.643	749.97	650.204	457.942	453.837	544.132	365.757	377.943	186.345
Q91VI7	Rnh1	26070.7	22451.3	20659	33259.7	34699.5	27755.8	21696	28606	24029.9
Q9DBW0	Cyp4v2	202.015	273.913	232.751	267.193	234.291	174.094	161.447	166.248	160.928
P47199	Cryz	387.514	362.725	393.843	353.394	337.159	260.513	246.496	277.212	194.976
Q9EQP2	Ehd4	4044.55	3790.22	3562.5	5428.43	5791.18	5873.19	4458.47	4548.83	2766.51
Q9DB77	Uqcrc2	3307.05	3710.77	3824.05	3337.66	3680.61	3944.25	3244.59	3370.02	1551.41
Q8CAK1	Iba57	NaN	334.215	326.956	179.116	197.941	215.3	157.935	224.527	111.777
Q9CZN8	Qrsl1	425.445	411.399	389.132	286.87	310.093	277.607	194.899	193.067	139.588
Q9Z2Y8	Plpbp	1404.6	1210.54	1114.1	848.692	1147.18	874.771	737.085	580.728	511.792
Cont_P80109	GPLD1	311.714	279.337	240.705	219.79	173.046	200.548	142.005	155.727	84.6645
Q99KF1	Tmed9	485.317	512.934	504.129	151.73	236.264	186.874	115.818	152.198	120.411
P26443	Glud1	11065.8	12910.4	11485.1	12109.3	13041.8	14476.1	11200.8	12789.1	7234.11
Q00PI9	Hnrnpul2	2667.94	3013.85	2601.04	2648.08	2806.48	3024.02	2757.75	3502.46	2188.48
Q9D023	Mpc2	842.446	732.39	540.991	419.556	529.7	444.349	446.72	486.364	480.667
Q7TN29	Smap2	880.613	942.253	834.73	541.719	615.923	687.389	395.635	484.417	273.178
Q91YH6	Atp6v1b1	4520.03	7589.79	6389.09	20166.1	18323.9	10218.5	14965.2	16313.1	19032.5
Q3TSG4	Alkbh5	170.334	150.248	107.444	149.455	121.653	135.257	167.854	143.836	106.356
Q9DBS5	Klc4	1205.21	1275.04	1030.68	909.447	837.91	974.125	836.143	857.986	510.984
Q9D2M8	Ube2v2	491.317	591.273	406.894	558.003	439.107	553.606	277.256	335.439	207.405
A6H611	Mipep	349.296	354.946	276.822	321.506	320.362	320.207	174.916	193.517	152.479
Q8CHS8	Vps37a	228.227	291.267	263.202	158.688	137.286	141.225	99.6744	110.112	69.9411
Q9CZX0	Elp3	792.464	718.137	643.305	372.068	379.249	349.977	377.6	326.967	244.912
Q9JII5	Dazap1	2151.68	2040.58	2156.24	1820.97	1888.43	1539.54	1584.66	1354.4	943.167
Q9Z2I0	Letm1	558.331	522.135	502.279	470.118	608.012	510.751	354.995	373.85	286.528
Q8VDG7	Pafah2	788.214	1040.84	920.343	380.998	329.404	308.555	253.048	334.733	250.232
P97429	Anxa4	7637.57	8821.56	6955.89	8082.77	9563.69	9949.29	8157.65	9341.56	6911.9
O08795	Prkcsh	2717.28	2398.92	2544.87	2025.31	2698.54	2740.08	1805.83	2714.07	1337.5
A2AB59	Arhgap27	596.328	632.944	468.736	244.612	250.956	311.195	197.814	201.545	118.631
Q8CFD4	Snx8	186.411	219.172	188.303	199.836	212.596	182.11	117.654	126.619	108.072
Q6PE01	Snrnp40	814.331	820.136	832.634	521.233	517.264	517.347	578.552	671.651	372.05
Q8JZQ2	Afg3l2	1557.09	1622.55	1529.83	1178.01	1286.57	1320.53	1086.09	1193.71	717.045
O09167	Rpl21	6062.32	5797.9	6001.99	3981.18	4205.45	4193.14	4130.71	5868.48	3156.97
P57780	Actn4	7294.11	5579.73	4985.41	6558.82	7006.54	4327.12	4575.98	4107.6	4350.83
Q5FWK3	Arhgap1	1815.82	1414.44	1314.04	1995.68	2000.73	1599.39	1469.58	1685.06	1419.06
Q61233	Lcp1	41266.5	37938.1	37288.1	50484.6	57191.7	45263.2	38736.1	40489.4	32256
Q9D2V7	Coro7	3742.51	3581.93	3132.54	3555.24	3423.34	3396.31	2652.27	3018.83	2126.88
Q8K2H2	Otud6b	430.481	547.238	529.008	529.799	414.053	361.823	326.19	349.841	255.649
A0A3Q4EGW0	Osbpl7	186.829	171.075	187.505	118.871	143.471	120.95	109.799	136.938	86.7147
Q8BPB0;Q921Y0	Mob1b;Mob1a	626.616	407.652	703.657	233.528	468.756	188.268	283.48	246.708	109.711
Q91WE1	Snx15	270.616	399.758	419.708	249.959	348.144	292.833	214.255	300.677	205.02
Q9DCV4	Rmdn1	373.708	319.528	412.164	177.582	232.255	135.771	120.282	110.141	76.9335
Q8VDC0	Lars2	552.76	693.324	604.931	511.116	583.125	635.375	404.05	470.711	287.586
Cont_Q2KJF1	A1BG	1266.85	1181.22	1134.95	883.296	947.52	1069.53	1209.48	1413.92	684.257
Q9CR25	Dph2	501.079	234.395	201.338	161.882	120.384	122.661	102.807	92.7005	64.5028
P97864	Casp7	297.014	289.402	300.061	240.947	273.462	232.699	156.56	257.056	176.405
E9Q612	Ptpro	201.089	266.214	216.525	248.704	320.08	296.006	102.877	148.353	124.047
P97478	Coq7	NaN	179.035	116.13	90.95	80.7731	107.631	34.2016	58.4851	34.701
Q8BFP9	Pdk1	734.549	690.791	669.646	507.983	550.079	523.894	387.437	482.953	315.364
P61082	Ube2m	1669.47	1786.41	1539.73	2015.16	2093.67	1930.04	1516.06	1733.78	1371.8
Q91VR2	Atp5f1c	2001.52	2184.48	1737.29	1838.96	2313.95	2620.44	1349.12	1698.42	1099.65
Q9QUK6	Tlr4	277.327	344.216	296.734	187.509	152.709	133.898	101.395	136.698	114.362
A2AJT4	Pnisr	138.189	136.865	116.281	123.428	141.751	190.099	96.1515	203.926	78.4706
Q6YGZ1	Hpse	256.469	285.215	253.991	184.291	191.831	231.959	111.167	123.182	58.6352
Q8CGK3	Lonp1	2107.76	2109.01	1820.59	1621.48	1791.57	1765.42	1405	1498.68	1091.12
Q9JI75	Nqo2	1375.68	1267.72	1093.85	1634.38	1728.41	1241.09	1285.11	1090.72	1086.13
P14131	Rps16	9412.27	11247.6	11625.6	7655.76	11428.1	13144.6	10546.7	17018.2	6692.03
Q9CR68	Uqcrfs1	1974.19	2341.75	2197.21	2670.34	2703.85	2449.92	2144.42	2409.66	1767.6
O35114	Scarb2	473.465	504.878	434.916	275.467	267.399	271.062	361.611	276.83	194.639
Q91VR5	Ddx1	1254.28	1271.11	1288.3	1026.97	991.053	883.078	1123.53	1300.69	876.618
P52431	Pold1	432.065	372.232	401.205	294.666	300.962	219.893	283.599	280.46	216.084
Q8K202	Polr1e	193.275	186.229	164.904	91.5698	106.811	107.96	70.1664	115.092	78.582
Q99KK1	Reep3	252.719	256.317	251.678	142.989	229.987	195.692	157.725	150.868	112.66
Q3U7U3	Fbxo7	391.208	408.765	421.349	222.298	235.124	214.534	198.208	187.973	119.691
Q9ERL7	Gmfg	1990.22	1876.48	1607.08	1700.48	1683.02	1740.74	1138.21	1710.71	1179.42
Q8R070	Slc37a1	58.9503	59.1055	26.7929	38.0767	20.1267	27.6024	37.9668	32.4608	24.5251
Q9CX34	Sugt1	1211.81	1203.61	1161.35	1134.08	1213.22	991.553	869.553	1067.48	852.026
P06800	Ptprc	8902.05	8963.46	7478.06	6965.22	7262.86	7813.36	6945.05	8557.26	5740.38
E9PZP8	Herc1	180.604	107.108	139.81	106.686	111.562	64.6092	64.4311	87.2632	60.8013
Q8BUJ9	Lrp12	309.568	536.329	385.781	157.287	235.762	231.785	230.011	260.407	228.909
P59764	Dock4	462.022	419.062	359.643	279.103	259.958	273.538	292.482	329.722	221.271
Q9DC70	Ndufs7	850.357	973.238	780.086	587.806	459.961	531.213	449.787	526.7	329.256
D3Z6Q9	Bin2	3730.54	3009.75	2585.16	2015.81	1928.62	2282.04	2403.54	2359.81	1273.07
Q9CQ10	Chmp3	580.038	430.034	467.928	573.395	653.055	537.499	324.755	268.83	180.29
Q9CR39	Wdr45b	247.519	244.588	218.436	157.478	150.737	158.607	159.273	168.404	107.219
O89023	Tpp1	9453.65	7764.52	6198.38	4863.58	4342.56	4416.37	6834.38	3826.52	2935.99
P23780	Glb1	1149.35	1073.57	895.08	942.527	884.57	1138.28	1104.96	920.288	425.204
Q99J99	Mpst	611.579	549.785	341.266	407.187	378.526	321.402	325.212	250.861	279.16
Q8K337	Inpp5b	293.993	296.675	330.77	161.332	170.677	141.555	119.578	170.988	109.157
Q9D4H9	Phf14	306.155	295.58	150.039	166.841	138.806	162.535	111.018	119.346	107.975
Q8BYW1	Arhgap25	2847.29	2446.17	2009.57	2063.44	2061.94	2142.93	1968.81	1706.31	1233.88
Q9WTR1	Trpv2	2865.69	2722.4	2211.44	2778.48	2495.98	2494.54	2366.68	3001.23	2317.84
Q9CX13	Cnih4	199.576	273.924	281.43	364.464	371.391	412.178	521.266	551.079	246.58
Q9D5T0	Atad1	472.181	587.466	684.896	545.822	570.776	471.608	304.121	407.538	241.669
Q8BSN5	Phf23	NaN	599.263	691.244	243.24	259.552	208.458	128.522	183.026	115.14
P22366	Myd88	334.337	265.069	227.637	276.883	322.186	263.018	182.209	251.758	229.337
Q9Z2X1	Hnrnpf	2706.72	2564.37	3058.49	1994.49	1972.63	1831.73	2688.54	2703.1	1257.59
Q9CQ02	Commd4	230.979	294.435	319.34	274.635	260.56	203.698	224.556	221.726	159.725
Q91VJ1	Aim2	4720.63	4467.3	4370.36	4946.16	6461.65	4123.05	4618.49	4960.78	4815.74
Q8VC03	Eml3	294.851	268.456	225.506	243.306	204.151	217.472	229.537	231.621	157.949
Q811C2	Atg4c	100.861	88.9985	73.2402	96.2644	102.169	117.471	81.0592	81.2355	49.9385
Q9CQE6	Asf1a	240.877	448.347	355.278	107.286	149.79	202.048	99.2233	192.109	85.7647
Q61598	Gdi2	10498.8	9175.47	8379.81	8547.06	8168.51	8652.67	7792.12	8072.24	4967.74
Q9D1K2	Atp6v1f	1819.76	1559.54	1982.03	1068.58	1514.61	863.679	459.934	438.521	327.62
Q99N57	Raf1	493.052	601.13	492.636	349.769	389.788	433.01	367.529	561.141	369.536
Q9D842	Aplf	NaN	88.3424	41.4957	54.0782	46.136	43.635	37.2733	37.5783	44.129
Q8R242	Ctbs	626.921	493.801	355.35	264.436	216.647	285.144	273.692	210.427	116.651
P50136	Bckdha	573.885	488.514	351.061	409.98	292.927	322.207	314.187	312.331	241.228
Q61083	Map3k2	330.761	385.108	339.868	154.488	171.142	175.027	108.417	108.713	74.5875
Q812E0	Cpeb2	399.008	392.671	366.534	190.804	303.59	298.631	173.622	292.585	197.298
E9Q8I9	Fry	255.627	288.011	242.751	185.466	165.328	193.059	162.293	192.931	112.076
P08228	Sod1	2141.46	1539.14	1502.04	1140.22	1010.38	928.122	764.434	957.926	667.866
Q8VBT0	Tmx1	2430.9	1639.61	1510.56	1647.74	1290.77	1745.04	1127.35	1969.9	627.391
O55125	Nipsnap1	251.852	247.961	171.623	145.007	186.174	157.174	92.4796	87.0709	91.9292
Q8BKZ9	Pdhx	1000.3	1041.75	900.766	894.247	874.789	870.942	569.815	743.919	544.56
Q9JJR8	Tmem9b	659.363	547.498	472.219	418.589	466.916	453.518	310.095	370.215	280.816
Q6NZG4	Ddias	NaN	73.8549	61.5047	341.641	296.153	365.701	327.309	316.212	166.155
Q9CQZ6	Ndufb3	1002.42	823.909	586.35	897.272	741.722	1037.94	523.702	1111.81	536.256
Q8R143	Pttg1ip	794.044	966.306	596.678	746.419	845.406	1049.95	829.841	984.279	722.461
P62821	Rab1A	3544.12	3590.54	3528.41	3709.92	4262.19	4317.33	3489.96	3933.02	2351.82
Q8BK64	Ahsa1	1653.61	1746.17	1859.13	1449.28	1751.72	1776.75	1818.15	2141.97	1102.89
Q78IK2	Atp5md	640.501	674.562	574.426	1308.11	1076.32	949.324	1297.45	1326.29	1141.81
Q9WVJ3	Cpq	1092	1036.35	1406.89	414.649	693.552	325.53	342.63	269.605	207.293
Q60695	Rgl1	30.4796	42.8014	35.0036	20.6906	31.5218	34.4199	11.8306	25.3587	17.4056
Q9DB43	Zfpl1	470.588	389.159	405.114	356.595	370.264	298.552	392.396	551.935	413.477
P24369	Ppib	8063.76	9616.3	8490.21	10342.7	10716.1	11887.1	10105.2	11895.5	7190.42
Q9JLJ2	Aldh9a1	6556.13	6330.07	6331.98	4843.18	5730.5	5265.61	3502.92	3651.97	2474.12
Q64727	Vcl	1996.27	1769.07	1656.54	1768.78	1854.97	1630.9	949.283	1048.05	818.83
P56382	Atp5f1e	2001.05	1214.64	841.192	1582.96	1378.63	1675.54	395.36	958.081	660.379
Q80XN0	Bdh1	598.431	707.782	503.159	515.003	556.466	506.748	391.041	426.167	415.796
Q9D3S3	Snx29	205.64	194.406	145.29	119.258	78.4101	75.602	94.9355	74.4009	65.9807
Q91V41	Rab14	1616.28	1635.8	1548.81	1387.11	1655.88	1375.27	928.433	1478.73	1214.36
Q9CXI0	Coq5	210.74	176.125	157.995	131.245	126.842	118.867	102.168	105.32	80.5148
P36536	Sar1a	331.748	335.075	472.578	369.663	394.62	231.729	225.16	403.885	243.002
O35129	Phb2	1232.39	1365.01	1391.68	1777.75	1850.48	1712.54	1383.31	1317.53	862.084
Q3TL44	Nlrx1	752.839	801.412	725.536	700.491	727.387	771.658	686.684	725.94	460.309
P47911	Rpl6	13331	12527.2	11906.9	11418.9	11102.9	11560.3	14715.6	17572.4	10697
Q5F285	Tmem256	721.278	577.489	492.948	264.899	308.213	317.068	188.74	262.648	188.61
Q99LC5	Etfa	4879.69	5351.15	4653.64	4630.44	5081.5	5524.12	4339.97	5526.32	3557.73
Q9EP69	Sacm1l	1097.06	1229.24	1135.31	1019.57	1128.42	1146.29	1202.43	1422.42	940.451
P97412	Lyst	316.778	335.75	317.702	195.293	174.685	170.788	163.427	166.27	112.54
O55137	Acot1	5525.71	4922.11	3970.57	5620.23	5197.36	5513.18	5848.25	4705.75	3450.96
P40694	Ighmbp2	207.354	184.4	185.228	161.448	139.439	97.2022	145.263	139.063	125.098
A2AIV8	Card9	916.467	848.896	746.869	702.414	608.281	573.048	567.545	613.844	478.433
Q9D7N9	Apmap	998.414	1149.96	995.122	974.213	1106.64	1182.3	1115.71	1084.11	723.927
Q5SFM8	Rbm27	230.713	295.045	279.002	156.918	134.062	131.655	146.315	168.725	113.712
Q9D1K7	MGI:1914576	265.434	244.041	263.351	201.389	233.07	146.235	224.494	211.915	189.695
Q9R0B7	Znf346	121.934	153.047	87.7234	68.9061	77.8527	86.2429	36.2322	43.2236	39.8004
Q9JIA7	Sphk2	789.735	734.036	729.336	762.175	780.468	639.481	757.74	695.993	549.153
Q2TPA8	Hsdl2	423.606	376.564	425.988	358.067	369.179	359.637	277.164	415.35	206.46
P60335	Pcbp1	8955.97	8239.36	7948.64	9959.54	10302.9	11209.6	12171.5	11606.4	6384.5
Q91YE6	Ipo9	415.566	463.013	471.879	299.688	304.861	277.717	240.172	335.289	225.547
Q61081	Cdc37	1186.2	1237.61	1087.17	1190.14	1195.61	1123.08	725.035	967.062	759.407
Q68FD5	Cltc	18531.9	18735.6	18029.8	17249.6	18192.7	17354.4	20443.9	22351	15371.8
P61211	Arl1	543.1	586.571	626.402	461.104	663.769	568.922	471.107	519.251	352.567
Q62167	Ddx3x	4147	4216.77	3915.03	3233.92	3367.19	3056.36	3588.13	3690.76	2835.14
Q69ZN6	Gnptab	150.081	193.837	153.498	96.305	98.2209	99.1808	72.5126	82.607	66.3522
Q9WUM5	Suclg1	4470.51	3935.79	3578.55	4018.81	3965.12	4071.61	3944.72	3631.63	2430.24
Q6ZPL9	Ddx55	151.971	160.103	128.249	71.3908	79.7253	75.0165	65.439	86.6451	74.8518
Q6P5D3	Dhx57	110.853	119.255	134.371	66.5639	53.1307	36.3665	49.6019	57.0927	45.3936
O35648	Cetn3	206.15	248.876	160.721	199.526	175.058	166.952	65.3452	44.5273	44.8387
A2A7W1;Q6SJQ5	Cd300ld4;Cd300ld3	349.676	437.042	555.098	156.62	196.362	158.477	101.489	115.561	61.294
P62331	Arf6	1067.66	975.626	834.392	970.882	1018.52	886.571	520.68	717.22	632.804
Q922Y1	Ubxn1	171.819	174.472	156.023	119.753	136.904	146.32	105.868	130.707	84.3011
Q76I79	Ssh1	194.016	338.914	197.243	168.578	115.294	138.922	90.451	106.058	87.1029
Q8CGF6	Wdr47	166.718	312.061	192.471	157.938	99.0111	145.199	81.6033	100.686	52.8559
Q91WM2	Hdhd5	322.078	356.217	252.955	163.606	252.898	366.161	116.244	151.417	68.1788
Q80YA7	Dpp8	301.449	322.689	300.733	166.831	180.009	169.989	170.682	187.417	137.323
Q99L27	Gmpr2	1324.12	1244.66	1061.89	1065.61	994.791	1019.52	1048.61	974.895	712.881
P29341	Pabpc1	8126.26	9879.12	9024.3	7098.92	9058.93	8998.03	8359.98	10735.6	7545.26
Q8R016	Blmh	1016.22	968.975	853.65	922.457	874.814	663.719	884.748	756.452	734.498
P68033	Actc1	120022	121991	102006	156917	151445	179102	99189.1	109530	64844.9
Q8BGZ4	Cdc23	162.55	163.822	133.58	171.769	161.521	178.321	229.57	193.659	134.085
Q8BIS8	Ccdc126	172.2	74.1666	67.9559	58.3093	74.7082	91.8289	47.2763	53.4185	24.9136
Q9CPS6	Hint3	908.326	356.633	380.046	287.011	274.05	247.749	188.697	188.287	120.989
Q9CR11	Yeats4	60.9791	80.2448	52.721	97.7674	104.077	146.736	52.9569	56.338	30.7841
Q9WU78	Pdcd6ip	2879.41	2356.74	2199.19	2317.51	2868.13	2487.62	1854.86	1946.56	1582.34
Q9CQF0	Mrpl11	167.089	172.74	168.438	179.581	159.83	161.098	132.973	103.924	65.6074
Cont_Q95121	SERPINF1	326.743	335.523	243.239	176.191	225.513	229.527	156.849	163.197	142.277
O89098	Cst7	227.08	214.518	146.106	243.887	210.573	240.307	169.29	120.753	95.704
Q8C6U2	Slc66a3	323.466	363.282	420.321	495.159	488.094	334.527	426.6	418.954	323.698
Cont_P01044	KNG1	6714.78	6183.71	5431.36	5685.29	5611.14	5795.89	6809.97	6811.9	4793.97
P47962	Rpl5	3023.56	2879.02	2874.89	3385.95	3261.27	3606.19	5435.27	4916.5	2516.72
P48377	Rfx1	234.164	183.326	189.031	158.348	149.488	134.357	124.933	129.287	88.7495
Q9WTK7	Stk11	244.58	210.384	184.432	177.538	156.078	142.617	121.672	120.758	99.8195
P34884	Mif	4657.98	3803.88	4456.69	4402.99	5835.31	4882.76	2105.98	2969.43	1808.07
Q8BZN6	Dock10	1238.55	1258.81	1153.67	792.724	880.395	872.125	796.242	977.484	694.322
O70251	Eef1b	908.209	1254.32	1007.3	536.811	856.34	889.437	396.186	634.771	492.45
Cont_P28800	SERPINF2	2623.03	2227.66	2191.31	2301.35	2023.95	1749.25	2521.74	1957.72	1506.61
Q9QXK3	Copg2	967.214	1129.24	1037.08	776.154	812.628	749.405	609.656	677.528	526.885
Q8CG50	Rab43	155.236	166.843	140.464	158.374	153.963	155.1	127.358	151.705	116.673
Q6PHQ9	Pabpc4	862.418	1038.11	937.562	793.068	870.681	952.204	844.352	1051.89	654.21
Q8C8T8	Tsr2	598.638	573.789	629.497	175.564	251.759	259.227	110.667	135.957	66.943
Q6PD03	Ppp2r5a	737.766	695.731	588.109	741.827	729.691	545.165	483.53	509.014	522.619
Q9CZ13	Uqcrc1	3841.16	3768.59	3649.55	3115.81	4191.08	4302.71	2435.38	2712.92	1696.89
Cont_Q5E9Z2	HABP2	273.449	433.787	323.541	228.71	189.969	249.055	206.609	284.191	160.197
Q8VD75	Hip1	297.18	316.869	302.905	212.194	200.058	173.782	100.929	133.709	106.505
Q920A5	Scpep1	706.098	867.633	801.734	856.615	696.502	789.233	677.265	645.363	363.977
A2AJ88	Pnpla7	597.422	612.381	518.975	316.753	289.804	301.221	363.384	425.866	312.971
Q6X893	Slc44a1	352.558	301.522	352.518	183.513	248.654	182.686	208.871	297.774	214.05
Q9CZN7	Shmt2	2045.89	1910.34	1608.7	1588.73	1780.88	1541.56	1528.38	1692.96	1549.95
Q9ERD8	Parvg	783.784	658.984	607.712	771.38	802.156	735.151	638.126	533.124	418.363
Q8BG48	Stk17b	460.273	437.715	317.6	355.871	272.944	390.952	312.144	328.922	153.54
P27641	Xrcc5	234.877	202.453	216.361	110.309	106.515	77.8133	102.335	103.519	85.4593
Q9WV80	Snx1	1617.45	1593.87	1520.19	1581.45	1689.84	1305.9	1374.95	1568.42	1409.27
Q8VC65	Nrm	227.305	201.593	213.648	134.361	143.466	129.072	103.029	219.94	146.455
O70589	Cask	132.324	137.828	141.298	92.7227	98.3517	109.542	92.725	126.882	61.718
Q6P1B1	Xpnpep1	1325.65	1202.61	1150.03	1220.98	1248.53	1086.96	944.867	1012.05	808.99
Q99L47	St13	3396.88	2626.48	2677.65	2448.06	2858.05	2574.25	1769.32	3074.53	2170.9
Q8R0K9	E2f4	224.367	162.803	149.999	104.413	88.793	100.381	45.2139	74.433	42.7714
Q99KP6	Prpf19	1200.62	1362.82	1302.93	1115.23	1004.38	1143.5	877.852	1131.39	601.911
P83940	Eloc	1386.09	1353.64	1018.35	1328.19	1209.11	1479.08	1040.92	968.624	630.737
Q8BGS0	Mak16	698.378	571.853	609.013	276.865	277.026	315.79	197.681	286.611	121.019
Q61035	Hars1	1829.68	2357.28	1940.96	3189.68	3163.02	2865.21	2159.49	2207.06	1982.82
P52825	Cpt2	848.872	905.981	781.759	723.877	687.783	749.675	528.185	726.958	490.553
Q8BX70	Vps13c	1203.92	1229.49	1083.65	829.623	780.313	899.018	928.073	1086.78	646.527
Q8BJY1	Psmd5	1379.82	1199.28	1295.72	869.522	1267.11	853.608	844.326	804.791	704.03
Q6PHZ2	Camk2d	1717.39	1753.62	1556.48	1918.35	2223.3	1904.81	1529.42	1680.51	1486.82
O88342	Wdr1	26373.6	24233.6	19611.9	28891.3	24932.4	28388.3	27083.3	26643.5	18150.4
Q9CR70	Lage3	195.721	166.075	187.128	224.255	176.808	178.557	164.188	165.478	81.5294
O54988	Slk	1543.31	1601.78	1421.75	1366.94	1217.82	1183.2	1222.74	1352.16	1041.86
Q9QY81	Nup210	526.489	533.961	498.661	359.92	375.935	440.114	339.768	467.846	245.656
Q8VDN2	Atp1a1	10761.5	10213.4	9895.23	10651.7	10649.2	9864.51	8884.34	11346.9	8338.47
Q9CQI6	Cotl1	9225.44	7339.41	5568.84	6601.26	7596.17	7588.43	4889.73	4985.05	4350.68
Q811M1	Arhgap15	563.616	548.111	475.978	384.326	397.901	405.655	350.243	367.904	273.216
P28662	Bri3	257.09	384.816	309.714	142.127	185.516	149.782	210.698	214.953	218.914
P51863	Atp6v0d1	2654.47	2566.27	2581.56	2909.98	3996.97	3364.22	1805.92	2464.02	1929.63
Q9D7X3	Dusp3	831.258	757.888	583.833	633.057	521.167	551.238	644.265	514.031	412.744
P26041	Msn	10597.4	11408.9	10113.4	12234.9	14024.7	12631.5	10016.2	10727.5	9053.46
P08905	Lyz2	43064.5	35963	24170.4	41841.6	32321.4	26635.2	20201.4	13296.4	15093.1
Q9EQ32	Pik3ap1	1212.8	1638.62	1456.8	960.085	1395.99	1294.2	683.553	978.165	797.41
Q9D7X8	Ggct	450.151	472.523	342.108	465.342	480.975	551.526	429.549	485.687	369.514
Q8BKU8	Tmem87b	151.852	244.172	150.044	100.708	98.7353	120.376	127.477	101.969	81.3782
Q64433	Hspe1	4999.41	7296.29	5260.61	12681.3	14357	16437.7	10652.4	12525.7	9597.96
Q61578	Fdxr	584.921	554.152	433.063	553.877	437.858	530.81	464.4	494.034	315.446
Q3TJZ6	Fam98a	334.029	324.273	296.87	54.9599	151.989	141.367	122.006	133.59	105.128
Q91V17	Znrf1	185.93	175.075	141.794	103.373	85.9484	60.2682	85.7587	86.5036	97.0324
Q9R099	Tbl2	544.481	548	477.372	380.323	354.838	357.831	374.191	456.469	344.017
Q8CII9	Crlf2	444.094	366.537	301.873	240.321	246.711	238.656	227.999	255.855	215.509
Q9DC69	Ndufa9	378.836	412.383	411.757	362.467	379.979	334.108	284.829	334.389	252.626
Q8JZY2	Commd10	132.972	122.494	147.588	179.947	182.794	107.833	65.3301	58.0319	48.7102
O88508	Dnmt3a	292.693	274.227	270.093	252.685	203.951	169.609	281.391	261.884	214.285
Q6TYB5	Fez2	483.681	304.94	295.686	133.082	199.719	125.31	161.5	131.652	136.618
Q8CDM8	Fam160b1	316.327	300.808	339.507	178.312	181.273	155.997	89.2615	133.056	86.0131
P36423	Tbxas1	1007.44	972.07	944.939	904.265	839.057	867.67	933.592	927.434	583.816
Q9DCN2	Cyb5r3	5734.88	5166.84	5171.15	5370.68	6675.58	6018.16	5338.67	5806.68	4263.65
Q8C3J5	Dock2	4128.15	3811.86	3820.07	3459.95	3356.91	3430.09	3906.65	4367.09	2676.21
Cont_P08169	IGF2R	178.219	157.201	132.164	167.31	113.926	96.8856	121.839	103.8	98.1622
Q9EP89	Lactb	336.868	381.982	375.771	201.916	217.641	228.757	207.362	215.397	129.734
Q9D0D5	Gtf2e1	354.457	425.875	424.642	269.191	282.159	271.821	252.024	322.982	218.594
Q3UHA3	Spg11	221.014	191.75	170.718	102.212	108.123	123.89	95.8652	113.319	68.1269
P32921	Wars1	1992.36	2035.79	2001.28	1746.33	1900.5	1667.3	1321.12	1877.65	1460.3
Q504P2	Clec12a	445.784	446.082	397.523	367.543	429.057	471.205	243.049	317.103	205.722
Q8K1R3	Pnpt1	877.155	909.365	939.82	678.67	770.533	807.254	647.248	860.77	480.017
P21279	Gnaq	1835.73	1707.35	1580.13	1349.1	1525.53	1577.42	989.895	1368.93	930.457
Q8BXN9	Tmem87a	353.224	304.88	309.367	165.196	190.355	167.065	181.647	233.505	174.409
P16858	Gapdh	103282	98873.9	90195.7	110995	125224	132105	81692.2	96214	64700.4
Q9R210	Tfeb	643.626	412.132	399.965	427.435	330.402	362.598	352.671	406.444	232.41
Q9WVL0	Gstz1	174.996	144.168	124.973	143.857	138.792	136.892	88.4575	81.0353	63.7738
Q9CZX9	Emc4	729.131	800.127	668.978	1135.3	924.897	822.894	819.781	810.924	742.103
Cont_Q3MHN5	GC	1061.26	1101.89	902.338	1135.92	990.519	1066.03	845.343	927.284	692.004
Q9CY27	Tecr	3172.27	3651.45	3742.45	1565.37	2780.64	1894.93	2240.8	2943.05	2752.46
Q9ERG2	Strn3	766.727	646.313	561.219	480.294	507.359	517.794	431.91	526.921	396.714
Q6R5N8	Tlr13	1505.63	1336.51	1256.34	1128.03	1097.9	1157.16	1371.57	1397.39	905.5
Q9ESJ4	Nckipsd	345.776	289.818	306.6	219.024	216.784	177.978	151.741	184.225	140.691
Q5XJY5	Arcn1	2550.48	2545.02	2429.86	1904	2089.27	2001.19	2144.21	2452.38	1790.39
Q8BWY7	Slc39a11	363.639	304.953	283.817	225.473	173.019	200.593	271.397	329.971	182.431
Cont_Q3MHH8	AMY2A	129.215	115.365	124.495	53.4769	69.9809	42.6385	54.7644	58.2394	55.5904
Q9Z129	Recql	155.69	139.179	145.475	60.6228	63.1336	55.5012	76.7195	92.6748	66.6255
Q68FH4	Galk2	1799.93	1877.65	1790.39	1707.21	1599.08	1620.74	1396.91	1466.57	992.284
Q61187	Tsg101	722.494	730.179	563.377	941.673	809.833	927.444	679.9	699.048	508.295
Q9Z1Q5	Clic1	14437	15296.5	13899	14695.8	23069.7	18176.2	12686.7	13299.5	12599.8
Q99KC8	Vwa5a	9644.64	9341.59	9126.78	8157.67	9118.93	8529.36	9175.86	8732.21	6392.82
P17426	Ap2a1	1537.53	1606.07	1465.23	1706.12	1773.68	1536.76	1612.27	1555.49	1347.74
Q9Z2C4	Mtmr1	189.193	211.902	162.82	99.213	101.902	119.049	97.1523	86.8965	61.5947
Q5SUF2	Luc7l3	1342	1308.09	1244.5	806.933	782.265	951.052	704.104	1102.64	527.748
Q62318	Trim28	3848.1	4293.44	4160.83	3136.09	3478.1	4027.6	4172.35	5090.25	2642.1
Q03265	Atp5f1a	23775.6	23041.8	20488.4	23327.2	27529.9	30611.8	15059.5	18422.2	11883.7
P13439	Umps	1129.04	894.873	882.292	606.089	615.597	586.507	574.063	527.287	373.14
P09671	Sod2	2246.11	2502.05	2284.74	1165.78	2150.57	1597.94	1526.71	1484.44	1470.49
Q8CBB9	Rsad2	1851.75	2512.22	2311.63	NaN	3692.73	3111.8	69.5901	1857.21	1642.13
Q09014	Ncf1	5117.71	4563.6	3859.47	3964.04	4142.03	3693.47	4017.88	3885.5	3539.16
P37040	Por	6788.98	6568.56	6064.38	6734.4	6907.14	5944.22	7075.74	7246.61	6265.03
Q8C0Z1	Fam234a	217.166	230.908	198.859	167.015	152.036	177.887	209.756	174.921	108.012
Cont_P81187	CFB	707.829	664.711	557.663	417.333	409.586	486.156	445.329	499.226	311.006
Q9D1I6	Mrpl14	681.296	775.175	733.325	707.86	642.182	640.287	618.286	561.677	396.553
Q03347	Runx1	526.442	421.022	383.047	179.076	165.356	180.378	176.721	183.752	119.174
Q3UHJ0	Aak1	848.431	799.027	728.816	563.274	597.002	551.671	504.811	558.869	454.669
Q8VDD5	Myh9	10681.7	9858.45	8804.58	9946.07	10322.8	11155.4	8062.63	9553.23	6459.73
Q9CXW4	Rpl11	10483.8	10990.2	9873.81	9764.54	9920.63	9810.65	10724.1	12331.2	9403.92
Q8BH55	Thnsl1	124.521	400.862	171.237	98.4365	88.4336	138.328	47.7373	53.9618	35.5444
Q8BH04	Pck2	863.32	767.183	667.942	650.671	598.382	580.44	506.354	547.99	443.567
O89110	Casp8	1765.62	1706.89	1497.69	1632.98	1655.18	1459.99	1141.27	1448.91	1290.46
Q9D620	Rab11fip1	608.541	857.484	858.127	351.194	585.009	643.191	314.108	531.839	292.51
Q8BMS9	Rassf2	755.162	777.078	767.578	490.864	561.005	548.018	343.288	413.768	283.688
Q8VC04	Tmem106a	863.593	874.008	916.691	770.02	657.943	784.848	519.603	1410.15	576.184
Q8VEL2	Mtmr14	313.66	363.202	358.99	214.121	243.225	196.062	157.2	207.102	177.243
Q9CQ79	Txndc9	385.657	518.551	537.148	276.044	369.869	266.846	214.476	314.169	280.574
E0CZ22	Mroh1	1617.52	1737.09	1419.08	1400.24	1351.54	1498.99	1278.88	1533.85	1111.13
Q9DB29	Iah1	440.143	429.072	404.492	207.075	375.406	238.718	117.397	138.868	148.857
Q8BXK4	Bmt2	406.005	384.605	357.306	243.953	183.463	154.02	105.277	155.263	136.96
Q80U87	Usp8	1124.13	1062.57	994.783	835.88	828.988	869.423	713.107	850.142	565.923
O09172	Gclm	1282.57	1603.08	1539.58	871.401	1087.28	920.352	1069.59	1562.32	1319.23
A2A5R2	Arfgef2	1257.08	1356.41	1299.5	916.071	865.46	929.039	899.999	1072.99	665.446
Q8BZ03	Prkd2	195	169.489	151.278	103.889	90.7848	92.9314	64.5938	74.9789	55.1465
Q8BJ48	Nagpa	798.213	752.023	658.047	579.213	471.861	441.441	599.489	579.459	487.797
P58854	Tubgcp3	410.908	344.568	393.028	245.238	243.041	206.062	199.951	222.017	147.431
Q3U6Q4	Pik3r6	237.467	240.268	190.042	190.658	197.519	198.581	144.289	173.866	148.985
P70404	Idh3g	1077.52	887.798	898.906	863.586	761.019	798.438	665.081	812.862	480.888
P68433	H3c11	59912.3	68139.9	61266.6	48016.2	48856.6	52473	38003.9	58595.8	39868.3
Q8BRH0	Tmtc3	224.843	193.838	202.432	131.611	144.185	107.695	122.322	101.489	87.5488
Q9Z0H4	Celf2	1307.77	1094.94	1177.06	1096.95	880.175	847.015	963.424	1166.67	719.464
Q60634	Flot2	648.944	641.097	575.429	571.566	536.847	545.139	476.229	537.933	398.684
Q9D0W5	Ppil1	801.764	720.259	689.808	1043.01	933.434	998.987	774.126	785.287	492.621
P60904	Dnajc5	565.606	606.41	415.378	434.708	255.595	294.555	242.467	414.256	338.85
Q8VCH6	Dhcr24	643.23	589.602	594.699	320.853	346.584	267.858	299.613	489.429	427.712
Q99LF4	Rtcb	1079.36	1024.62	996.237	1024.95	1033.94	1038.54	1259.97	1201.87	816.445
Q60692	Psmb6	5201.41	6270.35	5272.48	5031.33	4525.84	5707.93	4409.48	5897.14	3268.7
Q9QXY9	Pex3	369.78	509.207	451.55	242.569	282.834	366.057	240.484	271.585	129.262
Q5MJS3	Fam20c	378.901	450.034	390.344	175.356	276.329	305.486	322.388	439.029	300.444
Q8K211	Slc31a1	445.431	393.375	508.35	452.938	653.102	446.834	562.342	637.172	433.778
Q923T9	Camk2g	394.384	365.933	306.552	307.049	270.077	223.026	186.355	180.008	178.889
P97822	Anp32e	5091.82	6082.85	6297.48	832.464	2512.83	801.655	346.845	479.857	625.378
Q9JLQ2	Git2	409.04	404.694	368.434	310.041	323.086	349.696	331.809	371.991	247.308
P58252	Eef2	22025.9	23743.6	23922.1	21460.8	25338.8	23258.5	24352.9	26958.7	19753.1
P26040	Ezr	956.676	900.883	796.103	494.847	550.08	452.567	419.424	460.995	438.912
Q9JJX6	P2rx4	2225.23	2578.25	2308.03	2442.97	2383.94	2882.81	2278.84	2814.83	1559.75
Q61074	Ppm1g	890.052	859.956	873.248	657.14	604.294	560.154	653.713	786.409	563.276
Q791N7	Polr1h	465.863	491.53	481.601	148.263	204.334	247.911	160.626	100.816	46.9852
Q80TH2	Erbin	745.557	765.64	735.919	499.885	569.247	581.646	454.604	508.095	344.145
Q5SQX6	Cyfip2	3055.54	3016.5	2955.45	2749.88	2742.61	2825.49	2654.72	2624.84	1707.32
P62196	Psmc5	1157.43	1033.68	1023.52	1162.47	1417.95	1076.15	675.426	688.454	627.632
Q9QY76	Vapb	1837.59	1731.24	1459.77	1269.76	1396.09	1490.2	1049.49	1267.52	951.326
Q9DCR2	Ap3s1	787.137	942.418	702.731	1825.14	1496.33	1281.3	1115.31	877.6	929.566
P61087	Ube2k	1385.37	1126.61	1051.52	1057.14	1227.32	1242.98	773.365	778.518	556.996
P50518	Atp6v1e1	509.319	562.487	656.92	1075.98	1382.66	1131.92	538.846	548.763	370.588
Q8R1F1	Niban2	2077.32	2247.07	2224.35	2466.75	2432.84	2595.77	2203.37	2494.83	1510.72
Q3UG98	Nat9	477.098	406.523	496.846	636.35	239.816	154.821	86.1526	116.698	92.8023
P70362	Ufd1	1068.72	872.703	1059.61	651.809	842.46	631.024	494.677	584.327	409.164
Q6ZPE2	Sbf1	229.793	254.349	227.133	148.327	140.289	130.286	107.683	112.798	94.9472
P97393	Arhgap5	450.019	352.539	283.91	198.883	208.233	202.474	167.485	180.337	159.751
Q9R1X5	Abcc5	259.117	234.495	264.482	110.356	134	120.432	97.0017	143.609	91.4963
Q04899	Cdk18	705.815	665.52	622.387	395.604	413.055	419.854	315.765	341.579	243.256
Q6IRU5	Cltb	1141.34	1223.21	1026.19	1593.11	1213.48	1455.33	1388.23	1936.97	1211.71
P62334	Psmc6	1207.48	1042.66	1048.72	1095.53	1259.88	1051.47	774.227	783.887	645.529
P46467	Vps4b	3661.65	3507.66	3074.56	2680.3	2875.86	2663.38	3083.18	2687.81	2316.48
Q9R0P6	Sec11a	780.712	639.071	592.259	670.116	725.997	623.482	648.729	651.339	572.548
Q99LI9	Clp1	163.314	277.796	252.757	80.9063	185.122	119.988	61.4147	71.4664	79.0829
Q9WVE8	Pacsin2	1051.38	1075.65	1134.24	866.17	884.761	936.599	960.169	995.936	549.43
O55106	Strn	798.793	907.334	794.106	525.725	586.154	622.876	557.507	664.652	483.339
Q8BTY8	Scfd2	240.006	217.525	165.653	235.845	202.785	200.723	144.865	159.717	145.942
Q3KNM2	Marchf5	293.437	242.348	266.008	83.2564	180.433	171.977	63.0334	109.52	67.3128
P49710	Hcls1	11564	11338	9198.92	11277.9	9944.24	10155.1	8434.97	7599.4	6331.52
Q8BH60	Gopc	382.46	319.883	317.032	218.036	217.515	196.65	201.789	194.268	149.791
Q8C4V1	Arhgap24	539.599	557.726	489.76	410.294	345.11	359.447	392.008	387.158	289.086
Q60809	Cnot7	248.652	270.955	252.801	208.452	190.872	195.785	165.792	197.087	139.476
P54818	Galc	756.521	656.533	658.836	481.45	433.962	508.174	543.011	446.978	220.336
Cont_P01045	KNG2	393.778	237.048	299.161	187.596	211.717	183.521	314.437	396.814	213.779
Q9JJ00	Plscr1	465.178	402.271	297.814	168.521	216.927	207.245	178.098	274.021	266.509
Q9DC40	Telo2	187.493	205.8	215.36	91.279	78.1028	87.5443	55.848	62.7311	31.4306
Q8BH59	Slc25a12	1255.24	1322.8	1203.64	1086.83	1056.41	1191.65	1042.07	1291.59	814.359
Q91X78	Erlin1	731.248	693.506	705.397	571.903	694.538	646.251	575.138	607.566	438.105
Q99JW4	Lims1	1646.02	1595.14	1641.53	1176.41	1071.94	970.555	1084.65	1644.61	1207.93
P20029	Hspa5	20281.4	23845.6	19395.4	15897.7	20833.4	22411.7	11162	19428.9	15158.3
Q9ESU6	Brd4	590.896	657.042	618.105	493.31	495.782	505.264	515.264	634.137	450.05
E9PVA8	Gcn1	1523.67	1495.03	1449.98	987.553	1056.4	1099.57	933.959	1184.07	780.383
Q9D6Y9	Gbe1	1287.27	1160.09	1118.87	971.39	961.974	852.673	965.16	943.799	773.013
Q8C050	Rps6ka5	645.851	693.857	780.161	572.037	563.883	522.503	567.083	559.797	346.524
P03888	Mtnd1	165.23	224.752	298.151	152.632	123.259	112.208	110.966	75.0143	32.5332
Q9Z110	Aldh18a1	2014.46	1883.1	1533.17	1609.3	1544.55	1277.53	1347.8	1410.22	1452.1
Q8BVF2	Pdcl3	811.76	803.149	667.303	911.239	932.822	906.575	476.153	570.297	495.197
Q8K352	Sash3	1602.82	1320.25	1079.5	1136.32	855.552	957.739	1526.75	1449.87	1064.22
Q8K1J6	Trnt1	390.116	413.503	452.781	397.665	401.611	352.211	271.065	283.535	198.259
Q99KP3	Cryl1	875.366	688.336	602.405	603.5	615.574	620.747	422.897	436.724	344.226
Q9Z265	Chek2	448.531	321.701	264.252	204.462	190.251	221.662	220.482	210.699	144.384
Q9JI44	Dmap1	417.837	342.24	352.91	244.276	253.935	256.357	227.659	278.875	176.039
Q8VDJ3	Hdlbp	1746.54	1633.93	1599.68	1508.99	1555.77	1512.73	1403.52	1665.55	1200.72
Q8BL80	Arhgap22	753.382	731.476	768.263	565.859	581.829	499.559	447.107	534.82	408.416
Q9CQ65	Mtap	964.468	994.123	1064.06	681.033	936.056	789.715	594.109	614.365	466.107
Q80ZV0	Rnaseh2b	381.649	404.488	363.926	294.146	274.578	289.674	308.392	313.206	224.893
Q8R3R8	Gabarapl1	757.417	877.792	802.067	369.038	474.197	474.163	373.604	453.864	344.658
Q9D772	Fam219a	119.938	159.31	79.3547	62.9039	65.5373	39.9304	29.8011	28.5577	44.7132
Q99PP9	Trim16	545.768	480.484	365.474	353.131	321.831	288.739	222.176	197.458	200.565
Q8VE11	Mtmr6	639.14	593.365	557.918	438.929	452.244	433.725	343.986	386.52	299.348
Q501J7	Phactr4	175.789	191.154	211.837	150.641	130.048	94.871	95.3802	113.991	95.3106
O08788	Dctn1	1743.96	1715.37	1502.47	1361.91	1310.11	1273.91	1142.16	1202.95	994.206
Q32MG2	Cby2	999.383	651.465	600.211	795.118	805.539	1000.04	874.839	1175.01	602.413
O08808	Diaph1	2549.82	2332.5	2332.89	2128.5	2438.98	2420.18	1866.59	2155.34	1472.55
Q5NCF2	Trappc1	524.479	353.847	338.627	398.737	378.764	266.057	207.759	195.818	199.163
Q9EQ20	Aldh6a1	391.652	371.502	299.133	227.299	228.07	293.282	198.341	219.086	128.252
E9Q7G0	Numa1	1189.2	1183.82	1195.08	919.929	890.832	886.99	921.657	1049.38	704.812
Q91XA2	Golm1	544.347	460.415	432.631	389.113	305.963	321.191	321.832	351.684	241.851
Q922D8	Mthfd1	4719.77	4202.39	3457.37	3640.38	3629.51	4069.62	3176.5	3660.25	2685.55
Q91W86	Vps11	1594.23	1495.79	1559.47	1193.95	1039.23	1119.49	1524.33	1678.65	936.5
Q9ESW4	Agk	463.722	486.398	414.995	356.003	400.301	438.578	378.843	425.515	310.209
B1AR13	Cisd3	161.992	155.501	151.426	63.8166	94.3801	73.2996	74.8405	48.4525	44.936
Q8R3H9	Ttc4	165.488	209.15	196.623	145.872	179.813	137.705	86.4609	107.943	104.961
P62245	Rps15a	8417.04	7449.28	7481.83	7075.79	6848.52	5683.27	7729.27	7006.1	5913.84
Q91VY9	Znf622	387.99	417.55	427.562	320.21	332.505	333.088	311.032	442.091	288.509
Q91YW3	Dnajc3	603.464	656.498	645.195	642.443	772.195	687.869	458.458	544.24	438.192
Q9EST3	Eif4enif1	322.698	328.163	256.178	165.853	131.031	165.125	137.708	155.754	99.3669
Q3UB74	Tbrg1	NaN	408.953	166.038	NaN	111.902	183.684	51.2601	105.938	66.8824
P62751	Rpl23a	10337.1	7900.18	7357.33	7658.75	7851.79	7308.32	6462.62	9365.87	7650.66
Q8BUI3	LRWD1	204.603	167.689	205.934	108.128	100.627	77.1969	84.6589	108.572	74.3067
Q922H2	Pdk3	576.154	601.984	485.02	314.868	337.708	413.315	210.627	240.14	156.247
Q8CCI5	Rybp	557.77	571.816	282.957	265.891	171.159	196.904	159.649	194.915	201.784
P50247	Ahcy	3357.72	3079.29	2971.95	3465.98	3759.78	2818.21	2786.96	2701.97	2611.1
Q9WVC3	Cav2	171.41	198.651	189.329	112.409	125.867	94.8013	65.9662	105.538	102.889
P42230	Stat5a	949.061	914.391	755.543	532.729	540.913	606.768	599.423	636.698	466.865
A2AF47	Dock11	1280.55	1268.87	1170.67	747.867	716.916	797.473	773.478	915.963	592.335
Q61768	Kif5b	3147.63	3144.23	3081.21	2487.97	2739.81	2843.67	2309.16	2431.59	1614.23
Q9CQC9	Sar1b	991.605	1029.16	1012.17	776.19	906.314	669.64	551.767	595.404	571.307
Q91WK0	Lrrfip2	517.772	451.263	383.369	272.95	283.967	269.485	151.99	213.709	188.831
Q7TMF3	Ndufa12	863.595	721.189	666.017	628.689	694.623	623.289	418.649	493.485	425.231
Q60591	Nfatc2	913.541	689.267	712.634	503.682	471.631	490.09	435.845	449.512	274.366
Q8VEK3	Hnrnpu	7404.51	8441.16	8163.92	8091.38	8309.06	9202.02	8675.81	11652	7095.02
Q9DAM5	Slc25a19	159.238	149.859	164.576	125.734	137.684	138.604	53.5833	72.1851	41.7904
Q6ZQ11	Chsy1	NaN	128.744	124.116	85.9657	62.6097	73.5464	51.8844	88.8181	48.4283
Q791V5	Mtch2	1439.7	1473.87	1243.21	1013.44	1073.05	1319.22	1248.31	1375.51	840.682
A2AAY5	Sh3pxd2b	381.477	411.537	377.968	318.116	315.95	251.988	230.56	251.796	243.775
Q8K1C0	Angel2	229.576	252.723	335.206	183.75	194.907	170.651	144.173	174.203	84.0592
Q9JKF1	Iqgap1	8964.24	8872.71	8229.59	10092.5	10986.5	10221.5	8226.29	8129.63	6720.89
O35943	Fxn	466.994	626.185	473.193	397.093	403.549	391.669	166.645	196.993	188.909
Q9D0C1	Rnf115	NaN	72.9886	49.1936	37.471	36.9904	44.8331	13.2866	19.6136	15.6776
Q8CG72	Adprs	550.773	530.797	580.151	262.641	305.773	311.377	188.427	280.925	161.305
Q8BSF4	Pisd	567.676	558.125	496.158	325.747	310.57	343.375	193.231	248.214	171.534
Q9DBG6	Rpn2	4002.24	4343.61	4279.56	3106.39	3613.74	3618.77	2580.79	3837.86	2682.88
O35071	Kif1c	375.824	423.073	316	317.838	278.073	322.805	254.443	299.557	233.134
Q8BIJ6	Iars2	577.465	609.531	620.917	387.693	417.629	415.184	395.326	471.13	317.247
P06537	Nr3c1	419.17	488.681	463.002	406.353	455.546	439.215	277.432	354.64	274.704
Q9JHU4	Dync1h1	4989.01	5026.19	4710.35	3929.03	4183.67	4136.86	4329.04	4697.18	3571.02
O88559	Men1	245.057	324.223	261.849	201.898	143.249	161.22	88.0351	130.026	97.9819
Q8BVI5	Stx16	121.763	120.067	98.6993	148.041	116.831	162.129	31.7616	53.7957	25.6721
Q9CR95	Necap1	763.821	842.716	693.29	1333.29	1390.25	1437.17	844.819	936.069	777.812
P48962	Slc25a4	3786.26	3588.85	3207.31	7381.34	7463.28	7410.31	5101.1	7581.33	6074.38
P28656	Nap1l1	3269.69	2549.13	2889.12	1839.18	1948.17	2454.48	1425.87	2576.84	762.477
Q9CQE1	Nipsnap3b	1040.07	1391.72	1145.78	804.141	954.021	1043.62	920.303	744.109	574.481
Q61490	Alcam	2006.37	1740.06	1708.29	1595.14	1426.74	1253.4	1296.93	1388.77	1151.58
Q9D136	Ogfod3	158.67	186.011	195.39	124.125	127.868	120.729	120.506	156.37	108.705
Q5SUA5	Myo1g	3117.75	2980.2	2724.04	2104.96	2220.23	2486.85	1981.01	2509.66	1647.53
Q9Z0S1	Bpnt1	811.723	688.149	642.676	579.985	586.294	626.621	442.343	443.515	305.222
Q9CQQ4	Gemin2	202.317	326.678	321.967	121.594	108.545	117.46	25.1321	39.2653	24.4788
P10639	Txn	34790.1	33420.3	25872.9	30757.4	32884.9	30345	19406.9	18777.5	18679.5
Q9QYI4	Dnajb12	257.465	271.044	215.76	145.056	170.675	163.061	142.886	159.023	149.549
Q64521	Gpd2	1053.78	1117.11	1011.72	983.421	942.858	1062.01	746.335	934.506	616.683
Q80Y98	Ddhd2	473.877	414.071	454.854	295.891	307.669	256.725	286.965	290.256	220.346
Q9CQ26	Stambp	380.049	278.162	299.874	267.295	258.068	200.94	237.179	227.215	189.987
P0C0S6;Q3THW5	H2az1;H2az2	6596.76	6715.34	5822.87	7896.47	7178.98	7776.3	6938.89	6679.98	4960.7
Q8CIE6	Copa	3545.74	3519	3485.57	2753.72	2912.05	2774.71	3446.61	4116.84	3087.34
O35492	Clk3	428.17	472.778	376.506	172.257	165.944	178.11	98.4394	104.504	86.1035
Q91YH5	Atl3	734.761	716.911	768.973	626.861	678.741	570.754	503.75	699.679	545.94
Q6GQT9	Nomo1	1160.87	1212.6	1106.08	785.731	876.906	1103.02	851.931	1035.24	542.372
Q9WV60	Gsk3b	1489.38	1462.98	1298.55	1018.78	915.721	962.793	964.296	1029.73	777.687
Q9JJD0	Thap11	454.451	347.565	254.298	247.694	191.047	162.715	241.308	172.504	191.724
Q9JLT4	Txnrd2	565.924	546.1	461.783	317.607	317.108	350.666	344.374	339.233	252.175
Q3TC93	Hs1bp3	703.226	659.489	574.535	454.19	498.873	498.75	388.543	341.032	280.977
Q8BH65	Dennd6a	305.751	258.523	259.627	97.7749	86.1122	85.6352	112.073	109.694	76.3624
P26043	Rdx	23675.1	21396.3	23304.4	23239.4	27937.6	21679.6	17065.1	18737.9	15546.9
Q9CQA9	Ntpcr	296.914	288.304	303.033	221.505	249.406	203.817	165.368	200.247	165.533
Q7TNE3	Spag7	448.366	503.645	454.519	438.051	380.312	419.759	393.1	389.516	268.387
Q8C163	Exog	205.766	204.637	216.837	227.101	253.057	239.614	99.5441	122.602	84.4928
Q8R4X3	Rbm12	507.124	509.003	491.32	339.907	320.577	311.741	325.125	363.323	275.52
Q8BTZ7	Gmppb	1456.9	1230.09	1031.42	1274.23	1330.46	1337.76	1066.24	1050.76	896.182
Q2KN98	Specc1l	206.251	184.56	155.681	91.9798	124.72	111.557	94.7247	76.6895	73.5373
Q78PY7	Snd1	6508.72	6007.38	5355.22	5029.91	5207.71	5286.89	5155.32	5990.49	4734.76
Q8K4Q0	Rptor	442.013	415.553	425.643	325.707	332.265	325.028	250.189	328.523	228.28
G3X972	Sec24c	2105.03	2289.22	2029.47	1947.9	2042.64	2257.63	1930.83	2135.45	1506.88
Q91Z92	B3galt6	154.432	210.481	183.654	157.087	160.944	175.075	150.673	175.854	129.692
Q9CY24	Tmem179b	593.24	581.768	615.394	471.054	450.794	364.061	434.45	403.571	335.999
Q6ZWV7	Rpl35	6443.48	5577.74	5492.96	3353.56	3870.59	2431.6	2242.5	2537.94	2754.05
P53349	Map3k1	125.37	92.0443	84.6018	102.571	64.5976	66.6036	78.1724	57.9544	43.3517
P62889	Rpl30	3566.66	4237.75	4276.09	4924.26	4079.1	2971.07	4627.49	4574.35	4395.5
Q8R1U1	Cog4	438.59	337.692	309.806	198.164	231.792	235.184	160.776	152.195	116.696
O88456	Capns1	1782.14	1757.65	1607.23	1752.84	1748.72	1658.22	1432.16	1339.65	1120.46
P60867	Rps20	7402.34	5173.31	6143.24	4056.55	4760.86	3804.68	4308.46	7518.89	5356.96
Q99KW9	Itfg1	369.624	324.844	353.558	185.583	237.638	211.24	157.3	136.871	98.8165
P54071	Idh2	1258.74	1174.05	1082.72	1028.68	1105.95	1152.47	929.073	927.98	682.153
E9Q2M9	Wdfy4	1408.83	1469.31	1277.52	1252.43	1130.87	1252.61	1222.99	1292.5	933.773
Q91WC0	Setd3	864.409	872.819	912.392	744.982	706.842	606.023	785.288	810.684	646.049
O54824	Il16	2109.57	2079.57	1483.6	1616.04	1562.97	1814.94	1553.22	1399.96	1155.54
P28474	Adh5	4953.38	5732.29	4976.46	5325.93	5093.15	5457.54	4857.23	4085.35	3106.64
O88942	Nfatc1	328.683	305.533	335.222	259.957	311.091	325.72	169.701	223.142	124.207
Q62351	Tfrc	2609.66	3073.08	2527.98	1476.82	1921	2393.08	2019.81	2976.47	1883.18
P62814	Atp6v1b2	19876.4	20529.5	16297.2	28493.3	26253.9	28996.6	19889.3	20865.3	16750.1
Q9Z1M0	P2rx7	920.669	826.086	699.234	751.009	617.42	765.813	648.968	812.036	499.113
Q64729	Tgfbr1	122.365	78.8134	73.8436	75.8189	44.8984	51.2503	137.725	107.032	66.7387
Q61624	Znf148	591.852	480.18	451.385	295.629	271.395	250.864	227.167	212.287	177.903
Q3URZ6	Ahnak2	1453.77	1666.69	1505	1039.27	1087.47	1022.58	856.841	952.958	818.701
D3Z3H0	Ino80e	460.932	313.712	137.026	69.4775	86.4696	106.111	69.5699	71.2297	73.9833
Q99K70	Rragc	1607.17	1814.96	1788.06	1682.28	1908.41	1807.73	2145.81	2842.53	2189.6
Q80SW1	Ahcyl1	379.809	359.986	382.191	351.266	330.164	362.981	256.302	343.466	186.265
Q9JLV6	Pnkp	1104.2	1009.01	965.025	776.407	684.801	707.087	758.562	815.202	582.461
Cont_Q2UVX4	C3	3893.65	3686.45	3459.25	2823.47	2689.66	2640.19	3531.16	3202.35	2509.07
Q99LS3	Psph	714.366	823.291	557.706	452.879	477.638	332.098	274.331	219.483	292.102
Q8K4L3	Svil	461.573	404.711	358.972	232.575	227.249	202.282	188.464	189.558	175.646
O35604	Npc1	6017.68	6273.7	6242.02	3821.71	3607.32	4110.04	3867.6	4752.39	2708.57
P62878	Rbx1	554.313	501.173	580.439	216.268	530.656	324.826	84.2822	64.3815	60.1449
Q91ZN5	Slc35b2	NaN	451.94	392.893	365.316	391.728	376.374	283.552	357.616	312.727
Q9CY34	Ube2f	201.974	203.278	199.527	125.289	136.603	118.952	101.668	92.4873	78.8296
Q9CQT1	Mri1	881.273	748.135	768.312	776.997	778.713	710.713	651.421	616.01	471.659
Q9DC28	Csnk1d	803.825	823.817	777.251	500.871	580.201	549.163	599.397	555.23	452.713
O08709	Prdx6	2089.3	1956.46	1936.1	3283.66	3845.03	3232.42	1424.83	1408.75	1232.93
Q8K1B8	Fermt3	13021.3	11722.2	11487.2	11736.6	11291.2	10508.8	12076.3	10877.7	8647.94
Q9D1H7	Get4	603.989	595.257	668.747	266.619	362.511	281.916	212.346	245.544	197.659
Q9R0M8	Slc35a2	40.4302	63.9308	105.986	25.4795	56.4539	43.6305	30.5248	42.2631	11.6447
Q9D892	Itpa	757.683	609.097	510.824	836.519	677.552	615.536	485.855	557.416	534.918
P13808	Slc4a2	325.997	332.526	297.418	208.938	207.756	223.626	209.877	204.708	150.657
Q9CZT6	Cmss1	119.587	107.984	107.965	22.5376	27.3159	25.5822	22.1184	16.5495	12.7499
P62242	Rps8	14021.6	15044.8	15343.8	15080.7	18754.2	17312.9	18604.8	20338.7	15547.7
Q9D7P6	Iscu	543.67	545.326	598.529	434.835	528.835	471.826	284.571	337.306	242.162
P84104	Srsf3	7215.25	7857.34	6404.63	3828.43	4311.54	5376.76	4955.31	5782.7	3732.92
Q9CYG7	Tomm34	990.2	966.446	995.335	845.84	921.872	766.287	628.411	714.376	604.805
Q9Z204	Hnrnpc	4842.73	5092.58	4741.44	3499.4	3685.81	4678.79	3261.67	4131.36	2099.3
Q9DCM0	Ethe1	980.097	790.168	612.915	500.517	558.414	678.764	515.48	528.738	379.356
Q5SUC9	Sco1	688.073	604.198	508.404	505.809	441.159	644.291	425.281	825.254	336.391
Q8N9S3	Ahsa2	581.769	677.977	406.468	309.417	438.029	562.656	246.702	243.484	201.025
P68372	Tubb4b	32406.5	32507.5	29876.6	30208.5	31647.4	37912.6	31089.7	33006.1	19568.6
Q8BHL7	Cdc42se1	200.235	98.4216	110.308	55.6127	48.9602	30.1976	16.7365	21.4047	20.8171
Q8BGC4	Zadh2	321.967	288.337	346.93	320.168	352.889	303.369	254.441	335.274	217.002
Q9CRD0	Ociad1	594.202	609.915	637.592	440.551	514.655	399.781	435.732	362.465	322.017
Q9D6R2	Idh3a	2756.18	2776.07	2456.04	2533.67	2748.73	2687.48	2457.96	2866.56	2431.27
Q3TXT3	Inip	280.325	430.848	380.002	80.8461	81.769	93.0207	51.9727	50.0072	34.5557
Q61316	Hspa4	7051.62	6785.72	6373.22	5527.44	5859.06	6254.46	4863.22	6409.7	4515.7
Q61635	Ifi47	294.967	523.853	628.586	202.561	1019.38	843.908	104.892	288.107	196.915
Q8K039	MGI:1913452	333.491	217.923	181.451	138.277	154.767	159.02	178.159	141.74	120.714
Q01853	Vcp	10955.6	9899.79	9102.92	10928.4	11458.4	9066.55	10399.3	9264.38	9276.59
Q2YDW7	Kmt5a	216.852	193.947	183.387	132.086	142.401	81.6897	101.9	113.113	134.933
Q9DC16	Ergic1	992.291	1033.77	1016.99	853.822	912.53	879.295	902.533	903.541	691.023
P70290	Mpp1	1679.71	1594.2	1412.32	1323.27	1483.99	1265.58	1312.06	1373.01	1336.55
Q8BLR5	Psd4	287.816	307.862	307.589	183.714	209.727	185.202	180.841	193.004	160.434
Q99LG4	Ttc5	407.081	323.962	305.135	209.866	207.155	169.526	132.427	141.934	135.31
Q91VU0	Fam3c	237.901	258.54	277.548	255.767	274.762	235.107	157.959	188.72	148.054
Q8K2B3	Sdha	2449.96	2403.5	2243.29	2214.72	2111.69	1985.24	1541.24	2201.79	1850.46
P53395	Dbt	1000.15	1099.8	945.398	795.114	774.377	1022.43	790.162	954.025	509.48
Q99KN9	Clint1	2202.74	2000.77	1787.17	1615.73	1601.41	1629.35	2098.8	2197.94	1766.03
Cont_P68103	EEF1A1	84313.1	102002	83398.4	86104.9	88929.9	117717	86091.3	100919	57842.6
Q99L43	Cds2	272.9	296.626	259.897	153.388	253.711	243.807	303.981	293.118	257.187
Q8R1K1	Ubac2	885.969	458.187	433.665	716.214	521.51	648.375	294.724	355.122	186.465
P16254	Srp14	702.058	882.314	834.212	618.466	396.075	581.788	806.538	793.673	238.587
Q3UIA2	Arhgap17	2597.13	2478.29	2469.97	1814.8	2063.24	1853.01	1890.22	1911.78	1568.21
Q62141	Sin3b	129.382	157.371	151.496	61.1913	82.7654	86.6057	50.5393	68.1766	48.1308
Q9QZ88	Vps29	3511.51	2921.56	2960.62	3037.6	3354.59	3168.57	3278.62	3123.95	2366.16
Q80U72	Scrib	344.716	319.882	294.83	221.979	194.262	192.367	191.041	219.329	176.244
Cont_P00745	PROC	232.255	225.679	221.749	110.598	103.517	127.042	163.623	142.266	71.9405
Q9WV55	Vapa	2212.24	2437.72	2063.1	1732.21	1558.49	2016.6	1571.69	2124.72	1222.45
L7N466	Mthfsl	255.484	266.616	298.729	288.861	224.894	243.984	176.587	217.707	111.154
Q99N87	Mrps5	627.781	617.161	562.313	489.108	526.833	571.557	475.517	528.951	380.83
P26638	Sars1	3666.62	3614.81	3263.6	3289.12	2940.8	2964.82	3713.66	3769.83	3035.16
Q8R001	Mapre2	390.012	426.305	399.364	303.246	347.404	326.45	289.161	222.605	186.984
O55023	Impa1	1069.4	1152.62	1252.87	1027.47	1354.93	1203.63	707.652	942.764	698.771
Q920I9	Wdr7	867.265	856.751	833.071	543.805	487.977	520.102	542.668	628.16	426.249
P55096	Abcd3	1435.76	1590.99	1730.97	1333	1462.23	1261.26	1423.17	1638.55	1255.76
P15208	Insr	382.886	408.485	348.458	166.302	174.395	196.34	151.872	187.848	138.667
Q9Z2E2	Mbd1	249.915	249.545	213.322	155.524	153.673	181.632	159.23	176.478	120.065
Q3UPH1	Prrc1	940.097	798.197	824.492	494.588	490.333	516.194	408.564	603.643	381.304
Q91V12	Acot7	2714.69	2678.94	2717.23	1374.84	2160.66	2054.34	1314.93	1458.82	1097.79
Q9D0J4	Arl2	252.229	287.603	298.847	311.769	308.35	286.312	142.87	221.725	166.326
Q8K2A7	Ints10	186.051	133.832	177.713	73.3133	85.8219	46.609	77.5522	92.8077	78.6157
Cont_P00883	ALDOA	20320	9951.14	11272.1	5283.62	7157.72	3665.76	4827.18	1625.24	1744.2
Q9Z2M7	Pmm2	546.32	495.647	465.849	605.937	598.972	519.351	455.793	376.993	343.635
O88845	Akap10	697.805	618.849	551.407	502.801	450.809	462.702	499.064	524.788	420.462
Q8BWY3	Etf1	2072.16	2261.54	2266.43	1783.5	2237.42	1983.48	1776.1	1961.78	1628.88
Q3UMR5	Mcu	319.559	285.312	280.163	189.198	236.303	224.003	164.976	184.07	145.264
Q9ES56	Trappc4	322.683	361.371	401.04	266.611	322.565	235.93	329.567	323.961	284.418
Q9Z1R9	Prss1	221.691	242.631	246.16	80.4392	64.387	90.5367	86.5869	208.37	62.3063
O70566	Diaph2	1081.51	1047.04	922.721	1055.86	1096.15	1140.12	933.754	1109.29	885.573
Q5XJE5	Leo1	238.913	228.468	206.965	161.044	148.664	176.429	141.044	202.916	127.314
Q8K411	Pitrm1	943.412	850.641	789.67	637.896	666.112	617.818	722.728	663.942	573.909
P62627	Dynlrb1	549.691	512.505	562.005	703.918	705.243	355.262	332.368	270.051	302.511
Q3ULD5	Mccc2	318.531	320.878	304.448	195.619	213.795	224.673	159.832	175.823	126.799
Q9CPP6	Ndufa5	534.54	378.722	506.969	314.792	391.603	309.907	159.826	284.081	167.863
P08103	Hck	2290.7	2248.12	2340.19	1507.14	1729.48	2046.86	1447.37	1813.85	901.285
Q9DCJ5	Ndufa8	355.874	346.371	357.095	280.246	312.762	255.556	161.214	169.774	148.277
Q91YT2	Rnf185	192.447	185.038	227.059	197.91	225.757	154.326	208.632	258.122	209.275
Q9D1A2	Cndp2	16842.7	15149.5	13773	14090.5	16782.8	13897.2	13279.8	12234.2	12044
Q921V5	Mgat2	454.568	409.607	426.812	357.249	405.677	315.829	403.986	379.966	342.403
Q6ZQA0	Nbeal2	637.209	589.491	540.241	412.309	412.064	474.65	435.938	495.899	324.322
Q8CGC7	Eprs1	2646.04	2812.89	2651.62	2603.49	2539.75	2555.03	2914.07	3433.74	2657.8
P84102	Serf2	253.918	305.097	308.644	381.349	275.811	176.835	251.542	305.379	326.81
Q62186	Ssr4	980.912	900.162	1026.03	804.856	1054.12	751.223	657.527	963.038	838.347
Q9QZ06	Tollip	843.689	804.823	714.984	864.781	829.476	1015.69	688.259	774.869	472.923
Q8VE47	Uba5	375.762	418.977	390.365	332.368	385.639	391.395	255.848	221.422	172.081
P49615	Cdk5	293.281	246.143	268.604	271.049	265.49	210.404	258.718	219.514	184.418
Q80VP1	Epn1	226.63	237.91	181.857	214.971	158.305	216.664	89.624	102.557	60.6292
Q99K28	Arfgap2	1138.95	1188.58	1009.23	1050.57	1030.1	1261.67	945.831	1169.95	761.281
O35098	Dpysl4	9949.7	7799.82	8713.54	13736.7	10612.3	11461.5	8921.61	8045.78	4245.76
Q99JY4	Trabd	657.07	610.46	547.649	300.503	337.449	310.637	224.475	325.331	295.168
Q6ZPS6	Ankib1	355.868	452.276	370.894	215.933	168.014	196.791	163.615	185.802	136.472
Q9CZM2	Rpl15	7171.94	7880.15	6990.83	8628.96	8142.31	6838.45	11805.6	8844.85	8835.98
P29452	Casp1	1585.95	1547.46	1449.4	1391.81	1683.67	1473.53	1353.98	1458.91	1334.22
Q9DB73	Cyb5r1	693.285	628.579	543.302	554.5	517.366	577.475	497.497	503.467	375.613
Q4VBD2	Tapt1	817.201	399.154	365.002	116.011	154.952	152.842	91.7886	124.209	102.584
B1AXH1	Nhsl2	153.439	116.645	105.69	111.207	86.8746	70.1468	52.0373	50.261	50.9313
Q6P9Q6	Fkbp15	4092.36	4291.1	3400.02	4021.59	3430.96	4313.61	3599.64	4297.57	2910.81
Q8CHY3	Dym	371.834	256.567	272.973	252.976	250.076	203.678	237.391	232.704	197.552
P58058	Nadk	648.906	730.976	625.088	596.32	641.055	593.464	559.404	577.543	546.634
Q9DCW4	Etfb	2861.7	3455.07	2644.27	4041.63	3560.43	4938.51	3134.81	4204.34	2418.8
Q9CQF8	Mrpl57	308.915	283.632	243.954	205.74	202.479	259.921	135.19	228.847	133.654
Q80X41	Vrk1	1511.89	1486.25	1378.32	1161.45	1085.67	1264.27	1189.18	1250.66	795.438
P59999	Arpc4	3973.49	3901.99	4531.87	7593.51	9626.07	5566.95	4377.66	3286.24	3248.79
Q8R0X7	Sgpl1	1785.08	1934.67	1764.62	1645.87	1799.23	2372.43	2110.09	3007.48	1497.06
Cont_Q29437		639.124	596.542	578.531	352.569	327.57	313.095	393.347	372.169	298.862
Q32NY4	Cnnm3	302.042	256.211	214.183	216.206	183.843	234.071	156.959	198.259	122.898
Q9QZB7	Actr10	327.891	369.872	364.269	348.838	386.23	343.343	218.234	225.977	193.268
Cont_P02672	FGA	658.576	757.719	657.743	514.968	458.169	687.773	434.206	475.475	171.148
Q7TNC4	Luc7l2	2952.15	2465.65	2422.33	2040.15	1972.04	2309.03	2106.8	2182.37	1257.21
Q9DBS1	Tmem43	5600.12	5547.29	6090.47	4188.1	4163.74	4150.51	4196.99	5075.31	3222.32
P61965	Wdr5	721.189	801.396	784.877	658.47	649.75	545.25	560.025	543.383	495.335
Q99M51	Nck1	506.505	534.383	537.89	353.055	457.565	338.241	335.028	324.262	319.224
Q99MP8	Brap	357.37	358.543	325.549	279.325	235.671	237.713	229.381	229.95	187.121
Q9Z2C5	Mtm1	403.047	389.213	335.171	325.526	347.827	273.068	272.822	295.536	320.489
Q91WZ8	Dtnbp1	409.014	457.193	523.331	306.307	297.004	266.549	262.517	293.261	201.955
O55003	Bnip3	NaN	197.793	166.919	59.8609	89.0626	97.6126	28.8745	43.9753	34.78
Q80TV8	Clasp1	342.926	357.839	372.918	245.596	268.645	264.712	224.302	261.2	183.704
Q9D8Y1	Tmem126a	486.68	458.913	300.029	477.207	433.329	566.671	258.296	367.278	282.633
Q08857	Cd36	1020.33	1133.52	714.719	1075.68	1025.62	1475.82	895.783	858.889	568.704
E9PZM4	Chd2	685.379	610.352	339.062	248.012	378.638	542.933	293.935	252.404	187.442
Q99MR1	Gigyf1	321.347	359.092	303.571	153.105	129.954	112.077	100.584	91.4097	93.627
Q3U1J4	Ddb1	1827.36	1828.44	1878.1	1714.73	1512.84	1673.93	2234.14	2353.15	1408.81
Q5RKZ7	Mocs1	319.282	399.809	281.739	221.014	314.867	342.36	172.791	204.381	192.189
Q9D1E8	Agpat5	457.564	479.408	437.362	331.87	412.682	415.1	297.961	315.088	256.553
P16332	Mmut	572.639	493.897	450.43	297.826	292.853	294.861	214.083	218.738	177.954
P31750	Akt1	620.652	717.334	717.08	606.339	602.159	601.795	572.455	636.991	467.333
P43277	H1-3	83027.7	96189.5	65393.8	31076.2	55356.3	48911.3	27121.7	13683.9	16011.2
Q6PFR5	Tra2a	819.008	939.69	926.491	698.526	824.775	864.8	687.214	866.923	606.024
Q9Z0H7	Bcl10	203.927	149.396	116.106	159.086	133.56	117.237	141.857	130.121	140.364
Q8R4B8	Nlrp3	510.279	657.002	606.915	261.397	574.782	479.438	200.367	355.091	346.659
V9GWY0	Gm15013	2666	4341.19	4704.1	3212.2	8235.66	8724.96	12242.4	10959.9	6480.83
Q6PB44	Ptpn23	470.037	483.123	442.779	403.604	385.348	365.288	321.65	344.029	299.391
P63328	Ppp3ca	1764.05	1828.89	1556.6	2105.57	2069.66	2026.55	1887.07	1614.94	1460.94
P61161	Actr2	5869.07	5368.71	5503.13	5245.59	5842.78	6736.39	4879.59	5223.71	2909.95
Q9CQW1	Ykt6	1064.13	1025.6	929.764	797.216	832.773	963.592	683.38	921.063	618.947
O35841	Api5	2287.48	2508.43	2399.94	1958.72	2023.62	2422.83	1826.07	1949.94	1134.58
Q8BWQ6	Vps35l	868.839	814.768	749.408	591.371	599.292	648.113	632.036	688.452	505.88
Q76MZ3	Ppp2r1a	2273.63	2174.15	2117.42	2088.39	2402.61	2500.27	1331.51	1561.41	1126.69
P61027	Rab10	822.276	966.661	975.807	673.428	705.658	813.343	627.893	908.7	521.886
Q8K2C7	Os9	404.235	415.821	406.773	351.848	325.033	319.054	227.73	285.405	221.648
Q8C1B7	Septin11	871.487	837.084	854.298	672.29	717.308	678.584	577.523	644.367	496.545
Q8BIP0	Dars2	469.515	504.555	421.279	351.444	371.946	414.329	358.208	378.988	298.78
Q9EQG9	Cert1	923.129	864.017	775.489	476.579	513.011	461.133	462.376	448.071	421.677
P23492	Pnp	4508.24	5241.39	6355.87	4623.95	7465.03	6915.65	4224.55	5428.37	3248.79
O35551	Rabep1	609.83	656.332	584.616	396.238	414.484	390.323	331.023	393.976	356.582
P51174	Acadl	841.538	1027.47	994.016	1023.94	1117.34	1099.7	879.159	1109.41	872.152
Q99PM9	Uck2	185.022	200.925	187.215	150.697	165.639	166.034	74.5033	81.8037	65.7479
Q8BJ56	Pnpla2	337.163	393.756	314.859	147.683	115.146	152.851	111.727	95.1251	58.146
Q60838	Dvl2	90.7703	122.783	118.757	95.6776	85.6132	84.2739	82.384	88.0841	69.3046
Q9CZD3	Gars1	2959.72	2818.34	2431.88	3012.25	2896.14	2566.5	3275.47	3216.92	3182.69
Q9CTG6	Atp13a2	279.475	298.791	282.54	122.111	132.936	160.671	144.372	171.197	100.015
Q3TGW2	Eepd1	178.848	165.244	160.44	166.22	142.815	145.709	120.203	133.418	99.7083
O89090	Sp1	172.423	250.529	181.357	55.0043	89.6869	134.013	79.2474	82.5161	42.9585
Q99LL3	Chst12	168.527	101.9	113.123	158.965	75.2717	70.9972	58.6093	57.6065	39.495
Cont_E1BCW0	HGFAC	322.594	289.154	257.541	252.152	159.425	189.365	208.149	195.707	129.276
Q9QXS1	Plec	10199.4	10622.7	9781.82	9019.77	9166.58	9705.02	9136.89	11024	8375.78
Q9D0L4	Adck1	302.598	198.645	206.782	93.7481	115.369	112.577	95.0741	123.831	89.4918
Q8BH24	Tm9sf4	937.88	1164.99	1166.73	1018.54	1031.3	1055.79	948.316	1361.61	972.886
Q99LC3	Ndufa10	2112.73	2034.89	1998.46	1772.42	1928.81	1675.75	1816.93	1539.96	1369
O55143	Atp2a2	1989.93	2001.46	1962	1355.6	1842.48	2255.59	1352.05	1983.95	1062.49
P11930	Nudt19	307.38	242.235	234.912	207.108	223.488	183.254	128.558	171.189	162.694
Q6SKR2	N6amt1	252.366	211.985	208.789	205.813	214.139	135.464	45.8086	64.7753	72.7196
P52503	Ndufs6	512.448	516.951	424.753	662.968	731.009	521.024	309.432	278.83	336.238
P62274	Rps29	3042.11	3175.65	3031.34	2540.49	2474.48	2157.23	2909.16	2694.51	2462.63
P57716	Ncstn	5099.41	4440.06	3848.91	3857.35	3845.22	4687.69	3799.05	5274.51	3451.43
Q8BHK9	Ercc6l	191.135	193.193	231.678	118.682	106.508	89.3616	73.0615	111.391	78.244
P35295	Rab20	285.016	208.283	200.788	99.381	150.719	147.842	46.3427	105.255	83.7546
Q60738	Slc30a1	330.641	296.988	249.591	104.356	143.23	186.67	116.279	186.635	111.415
Q3TCH7	Cul4a	268.191	238.335	245.62	197.353	198.405	197.822	145.029	194.482	138.705
Q9D172	Gatd3a	682.408	672.525	617.354	582.559	585.045	628	513.115	436.86	327.418
Q8BIF9	Znf787	132.544	123.897	114.757	84.2122	54.4825	62.476	101.023	104.293	69.6925
Q8R0W0	Eppk1	589.451	794.762	602.304	1164.07	1034.47	925.703	1225.37	1224.45	1333
Q61037	Tsc2	179.096	206.87	190.6	127.971	136.465	142.131	112.925	120.865	94.1105
Q8R2R9	Ap3m2	292.301	263.221	218.683	138.716	111.25	146.035	140.636	161.319	96.4761
P97386	Lig3	392.721	397.047	351.397	279.449	227.25	246.648	206.838	206.704	159.48
P01029	C4b	1152.59	1198.28	832.554	476.608	382.571	464.963	1843.33	1277.11	1062.39
Q9EPU0	Upf1	1629.29	1539.95	1449.75	1162.74	1113.86	1197.63	1461.61	1466.49	1064.13
Q8BYC6	Taok3	2292.63	2189.56	2255.54	1473.38	1467.01	1224.16	1251.23	1404.74	1233.64
Q8R5H1	Usp15	791.576	761.884	726.21	643.097	587.007	591.102	590.175	647.444	506.978
P69566	Ranbp9	490.656	463.84	474.68	280.424	287.34	281.227	245.193	306.007	226.859
P58802	Tbc1d10a	245.395	248.725	170.842	126.449	95.8516	111.492	74.6071	79.6889	71.2045
E9PYK3	Parp4	852.419	831.384	754.317	635.09	691.767	616.04	597.408	657.582	622.411
Q9D6I7	Dipk1a	304.981	250.424	235.499	160.515	148.074	169.639	114.677	119.998	79.0497
Q9DCL9	Paics	2379.43	2419.85	2558.49	3125.54	2936.43	2965.11	2162.36	3184.35	2158.9
Q925N0	Sfxn5	181.348	332.103	282.576	71.7805	79.44	62.7473	50.8364	28.6131	31.5991
Q3UQA7	Selenoh	278.067	151.144	184.313	58.3982	74.2698	99.0627	52.8624	133.143	25.5477
Q3U1V6	Uevld	318.387	270.599	273.511	215.111	200.147	164.508	101.125	141.767	129.389
Q9CRB2	Nhp2	828.372	840.935	846.834	502.35	510.655	421.535	465.264	339.448	309.892
P62774	Mtpn	1968.26	1867.34	1432.02	2790.24	2672.98	2276.27	1465.97	1316.96	1484.32
P70388	Rad50	374.156	366.956	394.409	248.974	256.842	238.773	276.701	276.016	204.597
Q9JIF3	Slc2a8	376.709	336.739	394.335	80.4263	103.794	132.415	73.4962	178.774	53.4942
P58137	Acot8	692.57	635.047	615.656	710.946	552.165	487.218	469.891	497.874	445.188
Q8K1R7	Nek9	471.376	530.153	451.822	352.413	394.092	449.171	336.809	334.039	252.2
Q9D0B6	Pbdc1	1241.75	881.948	915.617	1101.86	1041.82	781.423	685.436	831.157	796.955
P40201	Chd1	251.191	247.823	220.795	126.713	138.034	139.192	124.58	126.108	106.915
Q9JMA1	Usp14	4361.18	4436.82	4432.05	3888.26	3824.87	4417.36	3671.27	3872.85	2298.5
Q9CY64	Blvra	8359.39	7156.39	7095.52	10337.9	9597.56	10020.5	8800.88	9066.51	6454.65
Q7TMW6	Ciao3	311.975	215.053	221.309	206.544	176.069	150.856	139.034	116.89	100.715
O70496	Clcn7	401.147	437.318	416.868	244.258	283.985	324.521	216.485	297.63	193.987
Q6PB66	Lrpprc	1190.5	1176.59	1220.46	1038.41	1130.2	1103.46	795.005	1121.82	823.623
Q8CB96	Rassf4	743.888	742.563	661.734	719.072	721.617	583.671	606.339	676.304	708.658
Q5SSH7	Zzef1	639.372	562.644	566.764	435.776	426.588	373.862	356.775	384.717	332.671
Q80XI4	Pip4k2b	548.149	538.534	509.203	461.22	498.969	554.646	474.579	477.86	330.628
P59729	Rin3	659.333	547.952	578.344	509.79	419.398	395.725	424.812	422.389	316.89
Q62176	Rbm38	323.792	516.492	205.258	139.679	114.991	163.514	189.71	165.473	153.924
O70378	Emc8	320.409	365.793	293.287	317.49	327.432	300.311	253.249	248.905	256.53
P05202	Got2	10919.9	10985.8	11534.8	9702.3	11073.9	9116.95	10416.2	9403.41	8242.07
Q07076	Anxa7	2927.36	2846.82	2521.95	3086.6	3792.34	3289.88	2456.7	2895.85	2885.78
Q9ERN0	Scamp2	1042.54	998.063	854.794	874.769	686.992	871.904	701.341	845.42	527.817
Q9CQY5	Magt1	615.432	554.676	450.042	488.222	550.122	606.526	442.513	648.235	541.973
Cont_P15497	APOA1	1102.95	945.405	1071.39	1132.5	1477.01	1758.87	582.79	1250.96	533.567
Q99KK2	Cmas	1430.42	1467.68	1383.6	1059.75	1070.66	1226.89	1187.06	1214.89	804.26
Q9CZA6	Nde1	188.085	188.804	152.675	129.942	117.974	138.643	66.4243	77.4589	59.4132
Q8BH86	Dglucy	1463.71	1444.8	1486.18	1395.03	1394.3	1531.63	1031.26	1162.68	725.229
Q9ES28	Arhgef7	1973.14	1664.88	1786.28	1349.72	1245.4	1279.68	1111.58	1366.07	888.755
A2A8Z1	Osbpl9	446.683	418.223	400.231	302.379	260.773	242.189	272.569	312.864	270.769
Q811U4	Mfn1	1418.13	1319.08	353.006	111.473	121.278	180.363	66.5868	90.4456	90.1163
Q8R4N0	Clybl	206.353	241.232	271.578	248.808	322.884	274.404	122.322	118.59	92.0632
A3KMP2	Ttc38	249.818	155.281	181.991	260.669	252.989	174.311	115.597	95.6233	85.1965
P15307	Rel	715.245	881.575	741.367	498.714	626.676	725.431	506.622	670.192	505.048
P14115	Rpl27a	19227.2	22552.9	12218.7	17124.3	12573	13429.3	16456.7	16259	18573.1
Q8C0P5	Coro2a	969.756	1006.69	1142.79	703.325	858.925	862.999	724.061	847.537	518.956
P40124	Cap1	24633.9	21317.3	19877.1	19737.5	19282.1	22171.3	17968.8	17633.8	11817.8
A2A791	Zmym4	122.561	160.821	137.425	76.8846	64.4083	79.9876	69.1789	75.5568	49.6119
A2APY7	Ndufaf5	185.561	199.014	186.011	154.402	145.077	174.141	96.1339	113.373	70.0885
Q61418	Clcn4	152.969	262.946	191.38	203.139	173.85	210.023	105.125	154.01	125.897
Q3U2C5	Rnf149	290.67	380.346	347.465	204.677	354.431	277.125	318.987	414.475	438.577
O08586	Pten	255.257	309.402	301.68	117.887	141.843	174.188	165.998	152.026	83.728
Q8VDK1	Nit1	604.907	602.822	609.986	505.954	507.082	460.387	403.317	384.009	320.343
Q80UG5	Septin9	1754.79	1423.56	1377.6	1516.53	1619.86	1459.09	1073.76	1057.36	936.737
Q8C4Q9	Tmem154	151.238	137.713	148.493	169.563	164.558	101.081	299.444	262.07	278.288
Q62388	Atm	170.78	154.316	182.744	126.017	98.6974	83.5525	69.6799	80.9308	58.5858
Q80XP8	Fam76b	373.849	357.053	368.401	245.825	197.869	243.196	146.23	289.307	142.916
Q9CWY8	Rnaseh2a	344.505	309.791	304.732	261.855	251.228	144.572	204.317	222.858	266.598
Q99PL5	Rrbp1	4842.66	4970.29	4072.82	3785.41	3641.06	4151.17	3683.26	4415.12	3519.86
Q3URF8	Kctd21	86.9302	93.8726	71.2206	67.6077	46.1481	62.3807	50.5179	54.7671	35.4281
E9Q236	Abcc4	359.496	317.972	314.409	182.512	192.472	208.22	184.268	209.202	143.793
Q60749	Khdrbs1	2409.56	2206.18	2346.56	1697.84	1840.99	1774.38	1916.83	2059.8	1504.72
Q810D6	Grwd1	330.134	343.889	304.747	169.382	172.127	183.811	111.17	131.043	105.399
Q7TT37	Elp1	397.414	379.595	363.087	307.746	311.423	345.694	336.917	375.569	259.845
Q2TB02	Nfkbid	NaN	141.32	94.373	17.2214	67.0024	109.554	6.54546	58.2633	26.5563
Q61166	Mapre1	1283.81	790.529	960.154	1152.31	1038.6	860.501	744.219	971.036	695.389
Q60790	Rasa3	911.323	748.012	586.658	586.013	455.506	470.936	616.035	589.005	554.386
O35857	Timm44	871.804	883.735	825.335	670.29	689.851	766.119	748.783	945.401	676.394
Q61823	Pdcd4	817.108	277.355	290.009	506.837	161.727	91.3865	337.584	157.037	180.493
Q8BMA6	Srp68	911.31	1026.39	970.554	951.242	910.519	1017.27	895.705	1138.01	793.721
Q99LH2	Ptdss1	240.697	205.212	168.879	84.536	72.4544	106.875	163.462	178.42	82.5051
Q61084	Map3k3	363.186	347.575	365.156	193.321	168.63	199.162	170.126	164.013	86.8161
Q7TT50	Cdc42bpb	616.089	543.985	505.411	350.65	318.943	330.521	350.395	377.454	300.33
Q9CS00	Cactin	331.022	314.465	346.844	207.758	208.056	199.319	158.012	194.794	136.381
O08663	Metap2	1230	1153.12	1081.41	735.622	715.047	835.606	786.085	921.918	603.8
P50427	Sts	813.011	710.747	634.543	541.561	507.374	611.702	570.737	584.439	387.74
P46737	Brcc3	538.085	561.754	547.467	461.293	477.961	395.118	399.099	380.504	365.563
Q9ET01	Pygl	2630.86	2198.33	2054.21	2223.81	2195.03	2335.03	1906.29	1742.33	1331.37
P50580	Pa2g4	2803.03	2766.91	2751.75	2643.36	2780.67	3217.18	2732.27	3000.8	1834.46
Q5XG73	Acbd5	580.517	556.634	509.652	365.013	376.493	428.675	390.005	401.945	284.931
Q8R5A6	Tbc1d22a	588.211	507.658	455.868	396.972	367.934	370.873	341.89	285.203	244.594
P70268	Pkn1	1197.17	1111.4	1086.88	1041.28	1033.29	1029.45	902.923	831.869	656.854
Q8VE22	Mrps23	381.766	398.273	514.995	408.668	365.767	329.794	217.693	254.666	144.992
Q7M759	Abhd17b	180.769	216.382	196.437	115.115	126.66	140.507	101.185	165.184	123.4
P58682	Tlr8	435.175	274.529	418.797	176.371	258.598	160.43	100.441	146.74	90.7374
Q8BU30	Iars1	1999.78	2053.7	1933.29	1995.82	1905.5	1879.36	2020.86	2317.46	1939.66
Q9CQQ7	Atp5pb	1719.39	1581.05	1782.56	1688.51	1596.65	1430.51	1311.28	1326.71	983.418
Q9DC29	Abcb6	1015.34	943.739	981.11	746.62	841.832	1092.29	765.653	805.318	344.326
Q9Z2Z6	Slc25a20	594.107	534.221	490.455	235.278	400.243	431.046	309.717	380.438	292.866
Q9QZL0	Ripk3	564.49	538.469	463.886	497.627	414.56	389.166	520.718	498.988	481.347
Q6P2K6	Ppp4r3a	460.21	553.738	525.577	396.598	355.817	369.292	287.269	405.294	315.392
Q63810	Ppp3r1	1009.74	762.687	898.537	743.282	853.854	731.745	538.582	595.095	434.518
P48036	Anxa5	45395.9	40748.5	41780.2	47756.4	64947.8	56181.5	22576.4	27578.3	24130.2
Q9JIF0	Prmt1	615.985	705.613	888.937	378.717	570.854	480.758	483.15	493.184	327.179
P62908	Rps3	13555.2	15264.5	14863.8	14356	15934	17125.8	15871.5	20662	14823
Q505D1	Ankrd28	216.191	179.897	191.448	96.25	104.258	105.986	86.9638	88.9964	60.9952
P97473	Tarbp2	365.955	372.474	287.142	217.428	175.518	237.678	202.64	206.775	132.586
G5E8P1	Brd1	219.599	303.167	359.625	124.499	133.259	133.861	108.799	135.352	77.9733
Q5XF89	Atp13a3	266.805	274.389	204.27	137.499	119.646	171.054	96.1305	133.771	79.3079
P24788	Cdk11b	908.856	999.806	998.931	528.532	608.753	658.064	484.7	616.2	423.32
Q61771	Kif3b	245.289	253.258	239.78	176.106	170.377	176.402	138.358	155.66	122.288
P79568	H2-Q6	401.498	402.409	460.671	214.979	335.725	296.901	110.948	175.106	129.446
Q99M28	Rnps1	783.182	990.621	893.147	481.494	561.746	791.179	458.497	639.511	293.142
Q9D0B0	Srsf9	1052.66	994.933	1079.16	683.796	658.984	725.198	508.302	635.386	370.721
Cont_P00978	AMBP	2041.67	2072.87	1691.41	1860.54	1545.35	1918.95	1995.84	2263.08	1608.92
Q8VBT9	Aspscr1	469.993	446.976	366.849	416.883	358.032	392.944	415.205	394.643	335.71
Q80TJ7	Phf8	196.213	216.447	199.961	91.4684	107.909	132.251	81.6967	76.3893	47.3333
O35685	Nudc	1191.09	993.398	1057.94	914.243	1011.3	877.83	561.895	795.205	664.983
Q9D1L9	Lamtor5	618.85	535.156	496.653	502.822	498.277	429.019	325	337.337	330.826
Q99JY9	Actr3	16803.7	14578.2	14073.1	14160.6	18445.3	16507.9	12033.2	11581.4	10532.9
P22315	Fech	586.333	478.815	451.841	345.14	398.079	331.599	292.049	262.841	261.105
O09111	Ndufb11	260.692	401.409	336.57	373.045	264.745	333.965	310.928	304.621	204.165
E9Q5K9	Ythdc1	259.979	274.636	290.896	181.84	212.131	188.364	152.077	204.629	168.431
Q0KL02	Trio	3778.1	2922.45	2542.52	2415.99	1919.19	2138.54	1396.55	1396.54	1097.73
P61089	Ube2n	6734.96	6962.3	6741.74	6284.78	7106.47	6964.88	2711.9	6445.86	5300.31
P10107	Anxa1	9743.4	8809.81	9852	11216.9	13040.3	11467.7	6015.94	8603.36	6650.7
P17427	Ap2a2	1549.46	1627.65	1680.58	1646.69	1592.1	1529.46	1357.91	1521.24	1182.99
P49442	Inpp1	645.151	629.223	604.992	450.081	401.733	423.964	351.086	369.027	278.327
P32020	Scp2	4714.68	4419.51	3905.69	5130.96	4490.23	5264.59	3130.62	3443.49	2463.2
Q8BHL5	Elmo2	1493.62	1562.34	1555.97	1325.95	1475.66	1413.35	1133.15	1068.61	874.086
Q9DBN5	Lonp2	443.823	367.969	327.459	222.957	236.148	258.085	231.84	251.142	198.277
Q8K285	Fcho1	619.027	637.591	700.557	389.25	390.417	313.272	251.068	313.172	273.03
O70172	Pip4k2a	1629.67	1465.69	1468.32	1122.44	1141.24	1345.98	1251.93	1063.78	630.81
Q8VE52	Ogfrl1	203.704	172.573	149.776	134.605	83.1101	95.6664	96.7157	93.0472	70.306
P22907	Hmbs	632.98	550.032	435.276	340.512	334.02	308.327	284.934	251.738	266.913
Q99KK7	Dpp3	2418.42	2265.19	2016.59	2167.19	2060.35	2002.01	1665.8	1707.98	1559.37
Q6A0A9	FAM120A	1301.69	1245.66	1194.97	990.446	874.353	880.817	1040.59	1041.13	841.634
Q9CXY6	Ilf2	912.785	890.116	967.769	564.062	572.538	593.62	814.808	760.095	494.845
Q91YP2	Nln	974.779	869.884	715.011	590.372	585.966	536.425	528.38	471.677	489.479
Q76KJ5	Polr1g	497.578	542.51	563.484	242.738	254.493	279.659	296.631	265.083	169.039
Q8C3R1	Brat1	525.561	302.841	363.737	147.97	152.257	124.156	89.4282	173.303	131.511
Q8K0B2	Lmbrd1	1318.49	1009.54	897.753	1067.85	1018.61	1141.03	1690.4	1722.69	1320.54
Q99KY4	Gak	1490.42	1550.15	1455.75	1286.5	1206.83	1224	1398.95	1474.09	1212.81
O35609	Scamp3	1548.75	1518.07	1331.19	1957.4	1673.47	1781.56	1474.16	1643.7	1372.34
Q8CJ67	Stau2	109.414	132.568	104.029	43.6883	49.2266	51.6545	33.2501	28.5684	26.9265
O89112	Lancl1	280.072	236.125	183.21	128.565	167.948	135.018	124.412	130.843	156.596
Q61151	Ppp2r5e	255.119	190.339	223.977	220.382	278.289	261.928	118.407	137.774	90.7895
Q80X85	Mrps7	238.401	238.046	208.88	187.891	197.925	173.848	152.518	145.974	149.061
Q8BUE4	Aifm2	1021.6	1188.59	1127.81	1015.32	1195.22	1468.83	991.1	1159.48	695.014
Q62313	Tgoln1	140.831	147.049	158.984	86.8403	85.4911	82.1679	111.222	119.07	87.5264
F8VPQ2	Arid4a	448.849	486.628	419.841	252.651	271.31	299.187	175.656	211.99	172.173
G5E895	Akr1b10	529.062	418.384	413.071	356.768	367.45	298.384	259.427	187.275	183.306
Q8VEK0	Tmem30a	546.301	493.455	428.345	310.187	278.893	369.667	267.899	353.825	206.856
Q9CWP6	Mospd2	760.86	744.618	814.503	428.905	439.2	354.677	400.323	506.269	444.003
Q9JJU8	Sh3bgrl	4479.04	3935.73	3926.68	4495.17	5935.85	3600.1	2801.12	2236.4	2626.72
Q3UHQ6	Dop1b	361.876	327.399	311.308	230.073	217.077	237.382	224.136	209.228	153.747
Q91VD9	Ndufs1	2192.16	2130.61	2055.09	1584.75	1770.54	2064.14	1149.24	1263.5	820.039
Q64516	Gk	555.124	645.717	717.351	453.983	630.042	424.297	228.436	340.43	338.876
Q8BL66	Eea1	1749.76	1775.7	1641.84	1193.88	1288.52	1345.45	1075.57	1063.62	862.69
Q8K4Z3	Naxe	1208.5	1214.38	1215.24	1727.45	1783.13	1469.02	1618.31	1347.17	1287.24
Q9JI11	Stk4	1869.12	1542.18	1412.81	1237.57	1250.96	1455.93	1200.62	1100.43	770.485
Q9D1F4	Akt1s1	388.494	377.562	366.62	441.721	349.085	370.153	411.925	437.586	327.686
P09103	P4hb	17037.6	15695.3	12566.2	14242.9	14915.2	14342	10240.6	12614.6	12846.4
Cont_A2I7N0	SERPINA3-4	7676.02	7376.53	7981.55	7303.83	6301.66	5962.96	9434.58	5999.04	4515.26
Q61387	Cox7a2l	264.316	395.125	391.779	454.225	311.747	349.53	275.419	428.228	286.18
A2AQ19	Rtf1	613.772	670.178	624.085	351.322	377.234	412.604	288.932	403.025	305.016
Q9EPL9	Acox3	1744.11	1584.96	1429.84	1602.99	1575.79	1694.04	1260.09	1655.71	1332.35
O89053	Coro1a	23090.9	18649.3	18566.5	22408.3	20480.6	21406.8	18518	20386	15112.4
Q80Y56	Rbsn	78.621	68.4813	77.5503	57.6563	51.5606	49.7477	36.8119	40.5018	27.7398
Q8BMF4	Dlat	1591.06	1648.84	1384.17	1399.86	1519.59	1785.82	1162.32	1127.36	865.467
Q61656	Ddx5	7241.24	8791.7	8523.04	6484.51	7521.67	8931.76	6936.31	9999.69	6257.82
Q80WC7	Agfg2	327.026	320.217	284.105	268.538	244.344	249.447	254.538	279.87	244.798
Q8K0C9	Gmds	579.755	492.86	506.424	574.527	649.987	520.321	296.069	304.647	290.872
Q3UMW7	Mapkapk3	675.962	509.877	571.385	258.144	259.296	289.585	169.88	230.902	125.953
Q8BU31	Rap2c	350.464	338.702	350.953	229.42	310.743	264.084	198.218	222.314	199.398
P17710	Hk1	3696.38	3729.51	3595.53	2880.06	3534.9	3563.71	2942.15	3243.07	2629.53
Q9CY16	Mrps28	NaN	344.27	288.117	345.298	425.924	248.198	245.597	225.196	307.038
Q80U62	Rubcn	306.475	297.504	267.357	141.078	122.226	148.973	149.522	202.253	134.613
Q6PA06	Atl2	310.054	236.466	254.112	138.916	165.927	137.737	111.356	133.086	116.916
Q9CQM5	Txndc17	1772.65	2608.14	2184.49	6267.5	5764.01	4732.22	3410.36	3742.75	4209.75
O70293	Grk6	545.242	723.276	628.28	338.692	299.95	354.029	215.06	271.273	199.225
Q9CQ86	Mien1	1276.1	948.431	924.044	702.201	622.095	607.347	517.026	660.509	550.421
Q9CQJ4	Rnf2	465.494	441.212	477.346	276.646	280.906	261.124	287.279	334.725	258.87
Q63844	Mapk3	1704.98	1669.51	1546.75	1663.87	1618.42	1933.71	1283.04	1432.69	951.233
P59759	Mrtfb	551.648	603.378	518.542	538.699	421.647	435.714	416.021	466.901	416.759
P23188	Furin	85.4053	111.378	86.6822	78.1601	127.272	96.6393	98.4376	90.8013	113.305
Q69ZK0	Prex1	1244.11	1270.54	1138.36	722.42	710.826	895.948	809.542	946.341	595.501
P47226	Tes	994.828	947.598	943.172	631.395	691.564	739.665	513.221	678.916	489.368
P26187	Mgmt	253.465	232.399	249.486	163.437	137.299	120.063	146.176	148.856	124.697
Q91WK7	Ankrd54	180.305	110.021	142.063	106.377	96.5799	49.252	99.2294	111.902	110.181
Q8BHS3	Rbm22	281.958	325.557	322.202	198.628	217.198	226.904	170.503	236.284	177.598
Q61235	Sntb2	348.708	438.788	406.842	302.671	291.062	269.081	248.535	199.711	186.608
A2RTL5	Rsrc2	301.391	373.681	407.28	169.016	215.188	243.093	144.048	137.319	77.8366
Q9EPW0	Inpp4a	200.474	185.231	156.749	116.67	93.0213	118.478	93.5869	93.7118	62.4762
Q9JKR6	Hyou1	2729.81	3148.15	2659.15	2450.77	2501.77	3022.23	2438.79	2587.19	1899.64
Q6ZQ38	Cand1	1465.07	1480.41	1552.98	1146.49	1407.43	1452.79	1219.57	1259.44	888.889
Q8K2F0	Brd3	322.403	261.58	256.53	142.649	120.742	153.918	96.8726	138.612	73.7102
Q8VI36	Pxn	1356.23	1156.84	1159.23	827.044	788.354	782.085	662.596	796.411	631.86
Q99J36	Thumpd1	407.897	383.012	396.418	182.281	299.961	297.997	262.87	236.941	179.955
Q920Q6	Msi2	377.325	354.245	367.289	126.224	154.368	167.165	72.8629	113.774	76.0365
Q3TLD5	Uri1	377.266	576.157	369.008	195.405	159.903	248.753	134.403	174.597	103.392
Q9D024	Ccdc47	660.44	711.142	654.912	426.162	506.894	535.219	488.813	592.288	480.64
O35465	Fkbp8	552.436	636.483	565.419	659.167	564.601	672.336	407.511	503.884	357.336
Q9CQT9	Rab5if	329.769	398.264	361.815	440.223	529.693	350.173	436.523	399.861	487.389
Q80V86	Ints8	241.024	232.292	190.431	149.691	161.729	193.447	141.762	168.76	130.405
P23298	Prkch	517.053	486.224	455.243	321.811	324.222	420.988	328.57	433.083	239.882
Q8R395	Commd5	199.962	168.657	153.306	267.84	264.22	255.935	135.989	132.734	120.926
P61979	Hnrnpk	6587.06	5805.36	5571.81	5417.82	5674.26	6834.74	5638.52	7847.95	4902.87
Q8C7R4	Uba6	749.934	781.141	707.28	535.134	618.761	609.815	540.193	613.2	550.773
Q8VHL1	Setd7	457.304	391.661	379.192	288.319	233.328	243.014	131.703	174.729	136.238
O70503	Hsd17b12	1683.69	1781.29	2266.02	1977.29	2176.11	2140.94	2329.79	3212.29	1717.92
Q61183	Papola	583.729	614.564	700.745	647.587	582.107	561.31	586.392	691.496	474.54
P63323	Rps12	3536.43	3104.56	3726.34	4207.5	5820.88	3492.47	2799.55	3606.04	3572.67
Q9QXX4	Slc25a13	3103.5	3173	3116.74	2557.68	2629.31	2740.41	2100.5	2551.18	1956.12
P14148	Rpl7	11160.7	9947.47	8361.42	7729.99	8842.53	6741.88	8180.31	5329.5	6334.28
P24452	Capg	47266	44237.3	39834.2	74534.1	69630.1	61984.6	58847.2	48353.5	48396.8
Q8BPN8	Dmxl2	332.825	292.137	269.494	158.795	162.806	179.65	158.721	153.51	117.575
P54923	Adprh	732.89	823.033	689.297	954.112	910.804	777.985	754.301	618.472	680.629
Q8R3C0	Mcmbp	358.504	342.258	347.34	253.325	263.236	277.669	265.362	269.469	194.736
Q99PT1	Arhgdia	18438.8	14715	11950.4	17976.1	16463.1	15290.9	11646.3	10510	11052.9
Q9DB10	Smdt1	NaN	169.937	90.949	134.097	90.5116	113.408	92.8933	107.458	107.935
P15066	Jund	216.31	207.53	223.509	114.099	101.472	113.303	94.5655	107.71	64.528
E9PWL0	Trim30d	140.588	437.676	583.971	107.543	429.966	345.38	61.965	240.255	157.439
P56395	Cyb5a	4261.38	4511.75	4796.54	3254.38	4236.62	2969.85	2824.27	2784.07	2864.53
Q61599	Arhgdib	18865	14823.8	13968.2	19771.5	20474.7	19799.2	13125.1	13049.9	11534.3
Q8K2Z2	Prpf39	222.124	250.507	208.622	85.7114	83.8456	115.761	60.141	65.6648	38.0695
P08752	Gnai2	5230.64	5312.86	4562.87	5423.64	5942.62	7473.02	4445.13	5915.34	4003.73
Q80YE4	Aatk	1017.61	911.326	733.809	801.366	592.007	764.003	711.89	719.692	502.029
Q61792	Lasp1	5696.16	5235.54	4512.1	8030.79	8159.67	6749.08	6970.68	5785.05	6389.29
Q91WF7	Fig4	468.133	433.675	402.389	279.287	281.198	309.338	255.284	282.935	216.69
Q8BH47	Sec22a	153.21	179.274	193.403	69.6311	104.431	110.987	56.2363	87.3123	56.9536
P08030	Aprt	1838.47	1431.84	1619.63	1517.34	1721.82	1686.12	758.499	1370.18	936.667
Q9QZ23	Nfu1	1355.45	1283.71	1579.27	730.649	948.64	840.072	656.246	667.09	452.539
Q8BGA5	Krr1	408.03	320.775	382.941	288.438	317.838	338.525	317.46	310.238	166.094
Q9Z2G6	Sel1l	303.803	275.635	266.924	195.886	185.331	211.213	180.67	141.057	96.8374
Q8CCP0	Nemf	235.055	277.488	233.576	194.309	189.544	191.156	206.074	205.527	194.144
Q8CIV8	Tbce	1016.18	887.444	797.885	760.671	733.453	658.298	556.295	627.947	626.904
Q9QZD4	Ercc4	161.747	125.661	136.918	98.093	88.4069	71.6254	84.9108	96.8877	86.7447
Q8R4H9	Slc30a5	215.923	153.898	150.481	79.0057	90.0487	130.474	87.6402	96.4705	35.5697
Q60865	Caprin1	1339.49	1414.41	1418.13	1000.64	1277.61	1332.17	986.294	1326.08	995.011
O35963	Rab33b	509.895	524.441	542.304	352.195	307.956	430.863	214.013	286.644	103.918
Q8K1M6	Dnm1l	1509.94	1481.5	1396.68	1412.29	1597.67	1356.71	1075.24	926.268	929.874
P60843	Eif4a1	11637.3	13330.2	12977.1	18478.4	18245.5	21778.6	21336.8	18593.6	11691.4
Cont_Q9TT36	SERPINA7	256.999	238.992	161.531	156.284	137.146	189.976	124.944	163.667	120.394
Q9CWK8	Snx2	4541.15	4509.5	4801.59	3759.02	4111.34	4525.37	3689.29	3974.11	2508.56
P98195	Atp9b	572.798	636.288	664.317	390.616	444.554	534.474	390.799	484.997	267.17
P40237	Cd82	266.772	342.368	282.957	383.22	423.587	384.525	611.094	586.487	623.424
Q8K0F1	Tbc1d23	295.526	382.886	339.064	206.603	239.928	231.902	184.843	199.51	188.679
P17225	Ptbp1	4398.28	4823.39	4965.1	4725.84	4340.08	5185.6	4976.32	4283.74	2457.72
Q7TPM9	Mtmr10	144.449	104.243	91.2567	55.0569	43.0778	43.2797	33.0984	39.1165	35.9199
Q61542	Stard3	323.731	326.315	286.382	233.934	244.058	320.026	198.485	295.59	180.163
P01897	H2-L	1531.05	2258.74	2319.2	1551.29	2254.25	2651.06	1564.51	2516.36	1500.62
D3Z0M9	Ddx23	1107.54	1066.77	1074.5	808.647	786.123	785.291	804.239	866.362	687.074
P19182	Ifrd1	313.359	496.235	610.427	181.099	256.764	178.213	145.52	237.012	207.456
P97300	Nptn	742.489	624.546	681.576	561.232	759.306	775.205	690.887	694.331	477.439
Q9D8E6	Rpl4	9224.75	8285	8664.56	6825.25	7059.23	6184.26	10484.2	10572.7	9284.22
O54962	Banf1	554.591	628.782	661.086	577.07	548.944	548.523	183.011	325.987	244.416
Q9DAU1	Cnpy3	887.143	835.694	926.648	797.338	660.974	632.81	554.534	536.017	393.552
Q8JZN7	Rhot2	255.954	266.329	276.738	199.871	217.747	200.2	174.767	200.863	169.125
Q9D0S9	Hint2	460.622	405.684	452.602	495.556	478.541	385.454	375.961	385.688	339.171
Q05D44	Eif5b	1033.62	1041.85	949.068	776.476	757.898	866.916	974.388	967.844	722.067
P19258	Mpv17	263.606	280.959	158.355	135.139	112.154	62.5985	41.1606	48.9616	82.2376
P31324	Prkar2b	532.219	562.448	479.92	360.023	364.293	442.062	288.195	319.186	234.551
Q8BMQ2	Gtf3c4	3218.27	3243.83	3051.69	2248.62	2171.67	2519.97	1755.28	2191.5	1536.33
Q8C3X4	Guf1	377.859	352.723	311.962	213.161	205.817	199.457	161.805	174.872	165.937
Q78JE5	Fbxo22	294.63	287.711	266.278	278.282	222.605	247.83	296.68	278.178	212.457
P62835	Rap1a	5477.55	5145.95	5951.36	6659.07	7652.59	6435.13	3552	5406.7	4355.04
Q8VEA8	Rab7b	866.872	787.318	982.936	287.456	445.467	333.228	290.859	365.961	295.125
Cont_Q05B55	IGK	1233.33	971.035	852.082	568.116	548.51	545.268	829.974	577.28	537.794
Q7TPH6	Mycbp2	404.38	378.624	339.349	244.17	234.813	265.697	213.706	228.552	177.271
P16879	Fes	851.309	797.13	753.865	607.968	534.101	524.961	467.981	476.016	416.462
P63024	Vamp3	264.316	320.966	277.014	300.246	388.33	462.612	177.534	160.917	120.565
F8VQC1	Srp72	973.461	1065.29	1013.55	804.343	965.799	938.148	777.835	875.94	771.664
Q9EPU4	Cpsf1	768.538	867.228	807.332	616.422	583.876	689.838	593.686	709.14	490.413
Q8CIN4	Pak2	5516.85	5850.5	5130.05	4239.09	4867.13	5516.89	4948.93	4650.16	3691.27
Q91VH6	Memo1	661.295	684.532	631.393	690.613	519.32	496.128	557.465	490.965	455.005
P48025	Syk	1694.47	1857.65	1563.96	1307.79	1442.83	1663.5	1432.66	1498.01	1212.94
Q80ZK9	Wdtc1	207.39	178.383	160.273	137.039	116.252	60.052	105.518	102.205	142.015
E9Q4T4	Ccdc71l	NaN	252.99	98.7792	113.451	137.606	216.999	72.4032	82.4403	69.0172
Q11011	Npepps	1749.27	1783.5	1965.69	1450.17	1737.66	1516.92	1102.29	1190.08	987.15
Q9ESY9	Ifi30	285.441	252.433	256.779	245.996	210.431	255.801	107.854	155.798	89.0847
Q9D8B4	Ndufa11	507.845	497.767	545.514	358.77	306.933	265.821	274.888	316.151	266.416
Q921H8	Acaa1a	3944.68	4189.37	3517.03	5287.09	4583.48	5590.79	3855.89	4207.45	3136.76
Q64378	Fkbp5	924.695	864.601	905.963	783.962	725.67	789.088	826.895	1016.2	680.671
Q6P5E4	Uggt1	2594.15	2531.02	2543.45	2382.7	2710.98	2739.47	1989.71	2164.44	1709.83
Q3UVG3	Fam91a1	303.495	271.411	240.916	241.815	202.508	220.858	196.128	211.904	175.29
O54941	Smarce1	660.359	678.928	687.174	533.538	604.954	600.993	571.851	606.435	485.094
P11103	Parp1	2204	1583.56	1796.63	1400.93	1268.14	1138.69	1462.82	1499.73	1159.95
Q99L28	Rsl24d1	505.15	521.975	378.466	159.544	187.918	295.98	88.376	176.499	89.3025
P58389	Ptpa	1507.31	1384.02	1433.97	1826.06	1359.39	1136.41	1126.02	1156.84	1080.77
P32067	Ssb	1515.47	1430.37	1574.84	1071.87	1153.7	1217.85	1271.35	1753.84	1139.91
P82343	Renbp	1111.46	904.389	811.549	1232.56	1242.6	967.735	843.493	795.572	899.362
Q9QYC0	Add1	1037.52	1053.04	882.18	730.607	642.03	603.358	645.673	718.047	738.94
Q9D0I9	Rars1	1768.68	1550.99	1485.67	1606.1	1804.01	1674.79	1437.57	1452.93	1337.22
Q9QZ08	Nagk	1498.07	1385.09	1202.3	1408.54	1426.55	1467.14	1461.5	1352.42	1231.13
Cont_Q3SX14	GSN	16225.2	16657.5	12733.4	9845.49	9930.26	14444	6887.75	10396.8	6112.93
Q7TPS5	C2cd5	375.942	379.58	350.746	273.484	228.536	250.012	240.18	280.703	221.48
Q9QYS9	Qki	601.26	619.802	666.036	761.908	771.741	655.291	682.161	619.523	547.279
Q8K2Q7	Brox	1768.08	1254.67	1319.64	587.876	995.862	524.855	286.695	362.668	445.521
Q8BGT6	Micall1	58.1363	69.1316	72.0375	35.6172	33.2332	36.5018	30.244	35.9938	24.0131
Q91VC3	Eif4a3	1372.11	1378.45	1621.67	1292.4	1420.46	1420.25	1141.25	1454.77	918.368
P62717	Rpl18a	6968.48	6872.5	6758.55	5065.06	5025.52	5312.31	6314.22	8197.04	6288.05
Q8C2K5	Rasal3	243.274	157.77	208.526	84.4273	100.007	110.867	81.9667	90.8564	34.3212
Q9JID9	Sh2b2	224.725	198.378	147.288	127.629	122.369	129.315	100.642	103.072	104.004
Q8K268	Abcf3	565.647	588.324	506.857	543.235	489.147	461.401	434.567	451.229	452.831
E9Q1A5	Zfp384	413.798	298.984	322.499	156.063	146.859	145.162	236.4	225.158	167.028
P97351	Rps3a	6185.73	5807.85	5963.57	4710.43	4987.85	5568.3	5227.4	7054.26	4696.96
Q80X90	Flnb	10210.5	9478.59	8158.56	5996.71	5927.26	5922.38	3674.27	4230.92	4017.1
P52480	Pkm	61088.7	49497.9	56196.5	67095.9	79686.9	64373.2	45489.6	34267.9	29694.4
P58404	Strn4	514.492	447.896	444.729	304.339	278.935	297.387	230.612	279.931	210.266
Q7JJ13	Brd2	960.812	1069.74	924.395	355.495	423.842	501.652	357.603	421.115	321.176
P62259	Ywhae	2311.07	2009.44	2384.24	3260.34	3745.82	2462.49	1543.43	1443.8	1395.55
Q3TFD2	Lpcat1	393.85	312.377	302.175	242.088	247.749	275.708	308.332	368.079	268.835
Q8R4K2	Irak4	522.274	452.756	407.348	389.234	374.018	328.843	403.385	331.357	341.853
Q8K409	Polb	282.91	300.105	278.712	254.661	258.563	305.116	200.59	209.967	147.397
P46978	Stt3a	2382.11	2634.45	2620.06	2633.31	2537.21	3011.67	2932.12	3826.83	2408.06
Q61152	Ptpn18	338.5	316.189	340.315	345.629	319.997	240.948	166.495	211.05	207.153
E9Q7M2	Tsc22d2	173.948	214.098	193.256	99.8063	95.3553	89.5461	89.9081	81.1479	78.6538
Q91YX0	Themis2	1085.63	984.07	1118.81	628.868	904.801	911.486	604.867	852.063	568.152
Q7TMY4	Thoc7	230.392	334.189	373.737	170.559	222.57	158.913	69.0062	89.7424	87.8852
Q9QXZ0	Macf1	1014.6	979.879	941.888	725.006	667.951	719.242	604.289	671.062	519.374
P34902	Il2rg	302.301	402.922	369.814	245.133	316.082	330.238	185.892	434.353	368.939
P45481	Crebbp	274.015	263.311	212.652	119.707	124.754	143.097	88.9689	117.629	100.862
P18653	Rps6ka1	1029.12	999.316	908.075	724.248	655.867	679.331	874.375	631.847	548.377
Q8BLN5	Lss	642.939	624.546	646.657	622.395	634.046	553.502	506.534	620.512	561.048
Q99LQ7	Tmem189	792.312	759.957	439.512	417.866	527.458	358.64	271.727	168.747	262.286
Q9D6S7	Mrrf	351.491	338.709	210.703	166.129	220.314	287.655	146.697	110.223	97.5683
O88379	Baz1a	311.638	401.656	418.032	266.205	265.287	288.773	199.267	297.148	203.182
Q8K2Q9	Shtn1	1598.59	1622.91	1473.67	1268.64	1242.81	1245.37	1030.85	1048.26	946.627
P35831	Ptpn12	1142.26	1208	1156.57	950.025	903.293	957.368	913.829	1040.93	828.698
Q9JI99	Sgpp1	232.606	280.845	230.923	248.901	278.067	280.601	220.869	201.522	198.041
E9PWW6	Zc3h7a	359.773	355.925	351.356	165.48	194.272	193.557	138.462	198.792	165.149
F8VQB6	Myo10	489.48	395.829	369.938	166.881	196.578	269.081	82.8075	112.792	57.6365
O09053	Wrn	56.4222	29.64	41.4828	11.7866	19.1957	12.0344	12.1364	8.98667	7.08096
Q9Z1R2	Bag6	646.958	648.214	626.079	510.811	478.086	523.933	514.71	524.072	394.586
Q5SW19	Cluh	1034.15	1041.19	1044.01	858.997	840.081	853.173	903.558	1022.12	814.495
O70133	Dhx9	3195.49	3463.51	3544.71	2722.18	2625.21	3058.95	3490.9	3859.86	2418.66
Q8CIH9	Ppat	313.056	285.352	250.568	260.675	276.758	279.108	184.991	195.189	181.299
Q8C0E2	Vps26b	326.436	335.08	338.795	264.924	242.436	256.118	332.657	294.602	220.335
Q9D0G0	Mrps30	309.89	297.044	313.341	261.551	237.87	229.715	187.468	232.639	184.976
Q8BHL3	Tbc1d10b	579.181	604.986	488	464.358	405.357	469.35	431.394	450.322	383.348
Q91VA7	Idh3b	2631.4	2159.65	2023.89	1463.68	1448.96	1395.96	954.849	1073.35	982.737
Q8BHY8	Snx14	78.9488	72.1056	87.2546	107.708	133.018	140.497	63.6462	82.2731	45.2427
Q9CWG1	Glipr1	298.431	309.904	467.88	159.4	217.887	101.097	91.0686	116.723	98.3419
Q60676	Ppp5c	408.759	451.788	385.836	490.551	411.346	502.667	351.863	379.535	281.045
Q00899	Yy1	333.205	268.348	280.678	171.289	139.109	170.104	138.436	204.795	112.235
Q9D0E1	Hnrnpm	6377.87	6734.63	6144.21	5524.21	5380.77	7364.99	6432.79	8040.34	4309.44
Q640Q5	Pan3	331.065	270.495	245.143	178.688	142.927	181.598	138.042	185.344	118.693
A2AIV2	Virma	347.633	250.294	242.79	112.528	134.933	157.502	79.7875	136.411	92.7718
Q60759	Gcdh	503.552	419.114	428.91	296.081	295.86	302.095	168.202	238.765	184.623
P17751	Tpi1	19539.5	16795.3	18073.5	28044.3	26082.7	20698.8	13561.7	14190.9	13455.3
Q91X52	Dcxr	334.882	362.315	311.556	398.121	394.664	291.2	161.073	143.964	175.653
P14824	Anxa6	3368.18	3124.75	2931.76	3093.67	3613.69	3970.97	2796.38	3358.55	2623.13
P97479	Myo7a	373.675	296.374	260.85	239.126	104.527	133.499	133.327	165.21	109.188
Q6NZB0	Dnajc8	938.035	1018.96	1252.61	788.575	777.419	603.067	897.886	769.945	626.143
Q68FF6	Git1	1295.94	1230.06	1037.88	891.061	906.982	930.212	910.48	897.275	851.645
Q8VHN8	Nudt16l1	775.654	524.977	563.216	328.404	320.466	319.608	223.492	242.024	181.202
P15920	Atp6v0a2	532.02	541.667	478.158	226.835	317.406	398.481	229.437	404.445	275.307
Q8VDC1	Fyco1	200.188	221.587	193.454	140.053	135.582	147.647	97.2333	119.37	102.3
Q9D6Y7	Msra	1578.81	1494.83	1429.69	1347.55	1211.02	1269.89	1240.66	1204.61	981.269
Q9Z0E0	Ncdn	249.583	189.684	226.297	278.603	223.725	171.335	144.197	197.491	170.002
Q9DC51	Gnai3	2222.54	2247.67	2152.76	1899.02	2779.86	2888.4	2103.73	3167.45	2606.69
Q8BW96	Camk1d	1415.61	1320.49	1465.36	790.958	1031.95	794.183	663.49	658.806	619.625
O35566	Cd151	151.199	148.683	108.775	63.1161	25.1397	27.7284	35.4517	43.1902	42.5898
Q8C669	Peli1	NaN	256.62	271.84	78.1864	190.462	166.927	57.5722	104.305	92.3642
Q3UH60	Dip2b	1243.01	1158.18	883.35	1012.51	919.052	1266.73	960.523	1061.81	722.449
Q9CPX6	Atg3	948.424	853.404	869.227	446.282	502.78	478.173	425.719	506.331	431.305
Q91ZX7	Lrp1	4810.5	3840.43	3238.6	3604.98	2997.38	2683.04	3475.69	3180.51	3446.75
Q8BMD6	Tmem260	110.118	107.471	100.341	177.896	89.7772	99.7086	29.929	46.1241	35.8835
Q8R146	Apeh	909.275	778.583	662.19	730.366	741.994	744.083	623.963	543.834	527.099
Q80US4	Actr5	233.823	225.115	223.851	132.976	157.909	168.052	101.251	121.198	92.6111
Cont_Q95M17	CHIA	341.126	226.483	235.025	361.955	283.058	281.178	378.427	266.212	210.889
Q8VCF1	Cant1	262.986	263.877	248.386	120.081	144.284	153.71	93.1585	102.783	83.9446
Q571I9	Aldh16a1	1325.2	1243.66	984.053	971.036	980.03	961.976	999.038	902.444	948.076
Q9CYC6	Dcp2	NaN	243.926	183.608	105.909	130.125	151.712	112.006	167.926	151.943
P83917	Cbx1	903.029	898.215	842.598	637.571	451.483	588.859	644.126	646.637	375.827
Q99KG7	Hps4	129.314	153.662	122.104	96.7553	89.8281	120.417	86.559	63.4445	43.6961
P62254	Ube2g1	250.686	269.487	211.342	154.687	162.183	209.586	122.392	138.299	103.39
Q8R3N6	Thoc1	218.314	250.439	221.488	128.646	140.613	146.859	114.351	133.34	119.4
Q9R112	Sqor	2275.86	2579.92	2029.23	2303.23	2286.67	2796.54	1868.33	2241.26	1826.09
Q8BZZ3	Wwp1	311.796	361.733	309.367	239.376	194.445	240.866	216.037	193.71	141.559
E9Q414	Apob	671.835	386.683	395.859	336.916	243.001	350.721	192.089	731.058	261.534
Q9EQ80	Nif3l1	319.179	264.922	267.939	250.393	265.819	185.226	181.612	171.741	191.792
Q8C0L6	Paox	417.215	352.679	367.084	304.01	246.33	247.295	215.329	197.061	153.778
Q8BVW0	Ganc	137.2	143.337	189.843	66.2122	77.7728	63.1194	38.5508	34.0838	23.4997
Q8BPE4	Tmem177	271.228	129.087	182.123	140.515	163.88	150.143	79.8748	105.387	52.5665
P06803	Pim1	347.89	703.237	652.405	242.239	523.099	570.602	84.6852	328.644	265.341
Q9CZ42	Naxd	516.372	449.346	433.594	320.537	388.01	399.37	311.34	271.006	225.434
Q9R1P1	Psmb3	885.296	739.276	825.778	328.552	646.325	551.97	368.149	305.383	261.115
P54254	Atxn1	190.289	155.592	99.2432	131.094	88.366	154.599	23.6193	66.4784	29.2255
Q61216	Mre11	240.908	269.079	238.88	196.681	167.122	172.679	169.442	170.322	154.384
P35456	Plaur	221.019	269.387	255.458	254.197	357.566	364.841	114.366	290.992	250.214
Q99N91	Mrpl34	140.577	188.714	114.872	194.082	146.342	210.487	218.617	169.607	132.606
Q9D2N9	Vps33a	328.32	337.158	349.263	271.994	277.185	267.834	223.052	203.143	167.963
Q7TMA2	Znf503	NaN	87.9279	73.7038	76.5351	42.1673	50.9121	45.8246	36.388	28.5092
Q62418	Dbnl	2789.57	2424.29	2260.2	2682.57	2703.74	3023.69	2438.93	2418.27	1882.51
P27601	Gna13	4191.51	4174.09	3985.7	3451.7	4163.83	3916.93	2440.69	2815.79	2629
O35598	Adam10	1947.35	1829.57	1996.01	1346.18	1495.71	1419.68	1795.94	1608.62	1269.59
Q8BP47	NARS1	3322	3365.47	3004.25	2416.85	2551.32	2549.8	3110.19	3250.15	3046.66
B2RXR6	Ankrd44	626.918	553.275	556.19	399.79	386.196	398.258	358.74	361.301	286.591
Q8VDM1	Zgpat	133.311	197.772	192.622	122.642	140.531	168.285	95.0154	96.6088	63.6258
Q80VJ3	Dnph1	266.146	222.872	267.482	285.01	150.545	127.031	72.26	88.4404	69.5239
B1AY13	Usp24	342.989	318.789	312.167	178.908	169.482	203.374	205.443	259.301	168.815
O35144	Terf2	158.935	136.181	129.566	105.146	84.7971	93.72	79.5299	88.5458	68.5029
P56542	Dnase2	1055.18	922.225	788.077	1376.43	902.895	643.426	778.253	599.876	757.829
Q91YQ5	Rpn1	6596.8	6818.15	6653.09	5064.41	5323.01	6464.83	6853.74	8108.73	5193.6
Q63932	Map2k2	1132.27	981.3	887.497	802.279	891.299	806.648	676.033	708.305	723.677
P97384	Anxa11	3050.06	2430.74	2358.69	2758.95	2623.9	3211.86	2824.81	3098.88	1973.24
Q9CWZ7	Napg	1373.81	1085.62	1152.09	1104.23	1158.51	808.55	704.024	682.008	731.317
Cont_A6QPQ2	SERPINA3-8	358.822	360.839	351.038	210.767	218.234	284.672	307.327	277.832	154.03
P49070	Camlg	405.473	384.953	342.557	304.639	298.863	286.639	221.228	235.491	231.426
Q9CQ88	Tspan31	223.409	211.676	172.459	176.283	165.983	159.034	184.13	270.341	286.252
Q9WUM4	Coro1c	8928.24	7194.06	5933.09	5650.07	5787.5	6542.97	4756.82	5276.14	4624.44
Q5QNQ6	Osbp2	368.946	392.682	308.108	419.318	296.089	348.561	450.031	337.426	293.525
Q9R0P5	Dstn	5656.71	4565.18	4098.6	3641.46	3609.62	3349.41	2675.35	2955.54	2973.43
P08113	Hsp90b1	22400.2	22806.8	21532.7	21470.3	22785.5	23000.8	20877.1	23865.3	20959.4
Q9CY58	Serbp1	2912.32	3026.24	3340.46	2213	2255.06	1724.8	2784.92	2905.84	2799.23
Q8CIH5	Plcg2	3414.22	3307.88	3246.63	3005.02	2740.82	3191.26	3388.84	3221.62	2212.16
Q60739	Bag1	250.034	238.265	251.607	181.703	198.805	177.437	135.145	122.581	108.362
P63017	Hspa8	24370.9	23302	22818.1	20521.7	21412.1	24812.1	17980.7	22031.4	15312
Q9D8N0	Eef1g	6977.98	7422.07	6646.67	7063.89	6478.08	8167.05	7941.09	11307.8	7653.48
[truncated: 5,662 more rows]

## Sheet: Stats_Control_TBvUN
Comparison (group1/group2)	ProteinNames	Group	ProteinDescriptions	Genes	AVG Log2 Ratio	Absolute AVG Log2 Ratio	Pvalue	Standard Error	Qvalue	UniProtIds	# of Ratios	ProteinNames		# Unique Total Peptides	% Change	Ratio	Condition Numerator	Condition Denominator
Con+TB / Con_Un	EMP3_MOUSE	O35912	Epithelial membrane protein 3	Emp3	2.80063	2.80063	0.152418	1.55042	0.466957	O35912	12	EMP3_MOUSE		1	596.744	6.96744	Con+TB	Con_Un
Con+TB / Con_Un	Q3TQS0_MOUSE	Q3TQS0	Calreticulin	Calr4	3.09896	3.09896	0.24637	1.36955	0.537133	Q3TQS0	12	Q3TQS0_MOUSE		1	756.802	8.56802	Con+TB	Con_Un
Con+TB / Con_Un	SPA3C_MOUSE	P29621	Serine protease inhibitor A3C	Serpina3c	1.03187	1.03187	0.9245	1.35022	0.776763	P29621	12	SPA3C_MOUSE		1	104.468	2.04468	Con+TB	Con_Un
Con+TB / Con_Un	O35199_MOUSE	O35199	ANF_receptor domain-containing protein	Vmn2r89	-0.700206	0.700206	0.204772	1.3263	0.510291	O35199	12	O35199_MOUSE		1	-38.4516	0.615484	Con+TB	Con_Un
Con+TB / Con_Un	RNPL1_MOUSE	G5E872	Aminopeptidase RNPEPL1	Rnpepl1	0.639839	0.639839	0.406558	1.24551	0.622435	G5E872	12	RNPL1_MOUSE		1	55.8155	1.55816	Con+TB	Con_Un
Con+TB / Con_Un	CLM4_MOUSE	Q7TSN2	CMRF-35-like molecule 4	Cd300c2	0.150062	0.150062	0.341991	1.20518	0.591517	Q7TSN2	12	CLM4_MOUSE		2	10.9617	1.10962	Con+TB	Con_Un
Con+TB / Con_Un	MACOI_MOUSE	Q7TQE6	Macoilin	Maco1	-0.375817	0.375817	0.360215	1.20299	0.601056	Q7TQE6	12	MACOI_MOUSE		1	-22.9331	0.770669	Con+TB	Con_Un
Con+TB / Con_Un	ATF6B_MOUSE	O35451	Cyclic AMP-dependent transcription factor ATF-6 beta	Atf6b	-0.511227	0.511227	0.188428	1.1888	0.499876	O35451	12	ATF6B_MOUSE		3	-29.8374	0.701626	Con+TB	Con_Un
Con+TB / Con_Un	KAISO_MOUSE	Q8BN78	Transcriptional regulator Kaiso	Zbtb33	2.65294	2.65294	0.216745	1.12946	0.518076	Q8BN78	12	KAISO_MOUSE		2	528.948	6.28948	Con+TB	Con_Un
Con+TB / Con_Un	CE120_MOUSE	Q7TSG1	Centrosomal protein of 120 kDa	Cep120	-0.202194	0.202194	0.842396	1.11918	0.759076	Q7TSG1	12	CE120_MOUSE		3	-13.0773	0.869227	Con+TB	Con_Un
Con+TB / Con_Un	LAMA4_MOUSE	P97927	Laminin subunit alpha-4	Lama4	-0.916538	0.916538	0.580162	1.11232	0.686951	P97927	12	LAMA4_MOUSE		2	-47.0221	0.529779	Con+TB	Con_Un
Con+TB / Con_Un	TTI2_MOUSE	Q8BGV4	TELO2-interacting protein 2	Tti2	-1.34014	1.34014	0.146388	1.10779	0.462441	Q8BGV4	12	TTI2_MOUSE		2	-60.5018	0.394982	Con+TB	Con_Un
Con+TB / Con_Un	PLAK_MOUSE	Q02257	Junction plakoglobin	Jup	-0.766625	0.766625	0.523377	1.10058	0.664309	Q02257	12	PLAK_MOUSE		2	-41.2209	0.587791	Con+TB	Con_Un
Con+TB / Con_Un	AZI2_MOUSE	Q9QYP6	5-azacytidine-induced protein 2	Azi2	2.92728	2.92728	0.145136	1.09857	0.46021	Q9QYP6	12	AZI2_MOUSE		2	660.675	7.60675	Con+TB	Con_Un
Con+TB / Con_Un	TM186_MOUSE	Q9CR76	Transmembrane protein 186	Tmem186	0.150245	0.150245	0.831336	1.09551	0.756606	Q9CR76	12	TM186_MOUSE		2	10.9758	1.10976	Con+TB	Con_Un
Con+TB / Con_Un	BCR_MOUSE	Q6PAJ1	Breakpoint cluster region protein	Bcr	-1.59355	1.59355	0.553258	1.08198	0.674852	Q6PAJ1	12	BCR_MOUSE		2	-66.8645	0.331355	Con+TB	Con_Un
Con+TB / Con_Un	CL065_MOUSE	Q80VP5	Probable peptide chain release factor C12orf65 homolog, mitochondrial	MGI:1919900	-0.813227	0.813227	0.449904	1.07658	0.638017	Q80VP5	12	CL065_MOUSE		2	-43.0892	0.569108	Con+TB	Con_Un
Con+TB / Con_Un	OSTC_MOUSE	Q78XF5	Oligosaccharyltransferase complex subunit OSTC	Ostc	-0.301258	0.301258	0.911486	1.05323	0.773448	Q78XF5	12	OSTC_MOUSE		2	-18.8456	0.811544	Con+TB	Con_Un
Con+TB / Con_Un	TYB4_MOUSE	P20065	Thymosin beta-4	Tmsb4x	-1.34078	1.34078	0.238156	1.05306	0.531974	P20065	12	TYB4_MOUSE		1	-60.5193	0.394807	Con+TB	Con_Un
Con+TB / Con_Un	CO5_MOUSE	P06684	Complement C5	C5	-1.52604	1.52604	0.23218	1.02889	0.527564	P06684	12	CO5_MOUSE		2	-65.277	0.34723	Con+TB	Con_Un
Con+TB / Con_Un	TOR4A_MOUSE	Q8BH02	Torsin-4A	Tor4a	-0.114635	0.114635	0.915545	1.0241	0.774156	Q8BH02	12	TOR4A_MOUSE		2	-7.63838	0.923616	Con+TB	Con_Un
Con+TB / Con_Un	PHYIP_MOUSE	Q8K0S0	Phytanoyl-CoA hydroxylase-interacting protein	Phyhip	-1.22413	1.22413	0.517596	1.01204	0.66326	Q8K0S0	12	PHYIP_MOUSE		1	-57.1944	0.428056	Con+TB	Con_Un
Con+TB / Con_Un	PANX1_MOUSE	Q9JIP4	Pannexin-1	Panx1	1.69367	1.69367	0.150927	1.00898	0.465723	Q9JIP4	12	PANX1_MOUSE		2	223.477	3.23477	Con+TB	Con_Un
Con+TB / Con_Un	NXN_MOUSE	P97346	Nucleoredoxin	Nxn	0.466249	0.466249	0.389779	1.00729	0.615055	P97346	12	NXN_MOUSE		1	38.1513	1.38151	Con+TB	Con_Un
Con+TB / Con_Un	Q80Y32_MOUSE	Q80Y32	HMG box domain-containing protein	Hmgxb4	-3.29809	3.29809	0.0294485	1.00637	0.285441	Q80Y32	12	Q80Y32_MOUSE		3	-89.8334	0.101666	Con+TB	Con_Un
Con+TB / Con_Un	KBTB3_MOUSE	Q8BHI4	Kelch repeat and BTB domain-containing protein 3	Kbtbd3	0.429698	0.429698	0.678704	0.99399	0.718478	Q8BHI4	12	KBTB3_MOUSE		1	34.6952	1.34695	Con+TB	Con_Un
Con+TB / Con_Un	E9Q6K3_MOUSE	E9Q6K3	Progesterone immunomodulatory-binding factor 1	Pibf1	-0.902915	0.902915	0.762822	0.9811	0.739516	E9Q6K3	12	E9Q6K3_MOUSE		1	-46.5195	0.534805	Con+TB	Con_Un
Con+TB / Con_Un	SHRM3_MOUSE	Q9QXN0	Protein Shroom3	Shroom3	-1.97558	1.97558	0.226502	0.979788	0.524345	Q9QXN0	12	SHRM3_MOUSE		2	-74.5732	0.254268	Con+TB	Con_Un
Con+TB / Con_Un	EF1A2_MOUSE	P62631	Elongation factor 1-alpha 2	Eef1a2	0.720688	0.720688	0.521161	0.976455	0.663889	P62631	12	EF1A2_MOUSE		4	64.7968	1.64797	Con+TB	Con_Un
Con+TB / Con_Un	GINM1_MOUSE	Q91WR6	Glycoprotein integral membrane protein 1	Ginm1	2.30047	2.30047	0.358702	0.963076	0.600775	Q91WR6	12	GINM1_MOUSE		1	392.618	4.92618	Con+TB	Con_Un
Con+TB / Con_Un	GNAL_MOUSE	Q8CGK7	Guanine nucleotide-binding protein G(olf) subunit alpha	Gnal	1.52445	1.52445	0.131842	0.961614	0.448871	Q8CGK7	12	GNAL_MOUSE		1	187.677	2.87677	Con+TB	Con_Un
Con+TB / Con_Un	K2C73_HUMAN	Cont_Q86Y46	Keratin, type II cytoskeletal 73	KRT73	0.70867	0.70867	0.643431	0.952484	0.708142	Cont_Q86Y46	12	K2C73_HUMAN		1	63.4297	1.6343	Con+TB	Con_Un
Con+TB / Con_Un	MFRN2_MOUSE	Q8R0Z5	Mitoferrin-2	Slc25a28	-1.04288	1.04288	0.364911	0.947947	0.603099	Q8R0Z5	12	MFRN2_MOUSE		1	-51.4643	0.485357	Con+TB	Con_Un
Con+TB / Con_Un	DBND2_MOUSE	Q9CRD4	Dysbindin domain-containing protein 2	Dbndd2	-0.577985	0.577985	0.236689	0.947603	0.531164	Q9CRD4	12	DBND2_MOUSE		1	-33.0101	0.669899	Con+TB	Con_Un
Con+TB / Con_Un	DYSF_MOUSE	Q9ESD7	Dysferlin	Dysf	1.25903	1.25903	0.748929	0.946438	0.736106	Q9ESD7	12	DYSF_MOUSE		1	139.335	2.39335	Con+TB	Con_Un
Con+TB / Con_Un	PAK3_MOUSE	Q61036	Serine/threonine-protein kinase PAK 3	Pak3	-0.21127	0.21127	0.682386	0.937695	0.7198	Q61036	12	PAK3_MOUSE		1	-13.6224	0.863776	Con+TB	Con_Un
Con+TB / Con_Un	D3Z7A8_MOUSE	D3Z7A8	WD_REPEATS_REGION domain-containing protein	Wdr95	-0.463888	0.463888	0.625452	0.935197	0.70291	D3Z7A8	12	D3Z7A8_MOUSE		1	-27.497	0.72503	Con+TB	Con_Un
Con+TB / Con_Un	RHG07_MOUSE	Q9R0Z9	Rho GTPase-activating protein 7	Dlc1	0.741438	0.741438	0.529042	0.933304	0.66666	Q9R0Z9	12	RHG07_MOUSE		2	67.1842	1.67184	Con+TB	Con_Un
Con+TB / Con_Un	PPAP_MOUSE	Q8CE08	Prostatic acid phosphatase	Acp3	-2.39157	2.39157	0.154735	0.924179	0.46891	Q8CE08	12	PPAP_MOUSE		2	-80.9425	0.190575	Con+TB	Con_Un
Con+TB / Con_Un	HIP1R_MOUSE	Q9JKY5	Huntingtin-interacting protein 1-related protein	Hip1r	-3.3715	3.3715	0.0350486	0.917643	0.299413	Q9JKY5	12	HIP1R_MOUSE		1	-90.3378	0.0966224	Con+TB	Con_Un
Con+TB / Con_Un	Q6IFZ8_MOUSE	Q6IFZ8	IF rod domain-containing protein	Gm5414	-1.71224	1.71224	0.42612	0.916624	0.629028	Q6IFZ8	12	Q6IFZ8_MOUSE		1	-69.4815	0.305185	Con+TB	Con_Un
Con+TB / Con_Un	V9GX31_MOUSE	V9GX31	Peptidyl-prolyl cis-trans isomerase	Gm12728	-0.260009	0.260009	0.93495	0.914528	0.778789	V9GX31	12	V9GX31_MOUSE		1	-16.4917	0.835083	Con+TB	Con_Un
Con+TB / Con_Un	EST1_MOUSE;EST1F_MOUSE	Q8VCC2;Q91WU0	Liver carboxylesterase 1;Carboxylesterase 1F	Ces1;Ces1f	5.20846	5.20846	0.00547756	0.906607	0.153493	Q8VCC2;Q91WU0	12	EST1_MOUSE;EST1F_MOUSE		1	3597.45	36.9745	Con+TB	Con_Un
Con+TB / Con_Un	H14_MOUSE	P43274	Histone H1.4	H1-4	-0.331315	0.331315	0.654312	0.90409	0.71108	P43274	12	H14_MOUSE		4	-20.5188	0.794812	Con+TB	Con_Un
Con+TB / Con_Un	VGFR3_MOUSE	P35917	Vascular endothelial growth factor receptor 3	Flt4	0.993689	0.993689	0.26267	0.898363	0.547871	P35917	12	VGFR3_MOUSE		1	99.1271	1.99127	Con+TB	Con_Un
Con+TB / Con_Un	T22D1_MOUSE	P62500	TSC22 domain family protein 1	Tsc22d1	-0.817705	0.817705	0.696549	0.885276	0.72317	P62500	12	T22D1_MOUSE		1	-43.2656	0.567344	Con+TB	Con_Un
Con+TB / Con_Un	SI1L1_MOUSE	Q8C0T5	Signal-induced proliferation-associated 1-like protein 1	Sipa1l1	-0.737863	0.737863	0.445692	0.884504	0.636749	Q8C0T5	12	SI1L1_MOUSE		1	-40.0373	0.599627	Con+TB	Con_Un
Con+TB / Con_Un	MMS22_MOUSE	B1AUR6	Protein MMS22-like	Mms22l	-1.80884	1.80884	0.279838	0.881004	0.557205	B1AUR6	12	MMS22_MOUSE		3	-71.458	0.28542	Con+TB	Con_Un
Con+TB / Con_Un	TBAL3_MOUSE	Q3UX10	Tubulin alpha chain-like 3	Tubal3	-0.0466242	0.0466242	0.682931	0.880134	0.719962	Q3UX10	12	TBAL3_MOUSE		2	-3.18008	0.968199	Con+TB	Con_Un
Con+TB / Con_Un	GET1_MOUSE	Q8K0D7	Guided entry of tail-anchored proteins factor 1	Get1	0.163702	0.163702	0.472529	0.869236	0.647237	Q8K0D7	12	GET1_MOUSE		2	12.0158	1.12016	Con+TB	Con_Un
Con+TB / Con_Un	SP20H_MOUSE	Q7TT00	Transcription factor SPT20 homolog	Supt20h	1.35767	1.35767	0.328503	0.865403	0.58598	Q7TT00	12	SP20H_MOUSE		4	156.271	2.56271	Con+TB	Con_Un
Con+TB / Con_Un	AP1S2_MOUSE	Q9DB50	AP-1 complex subunit sigma-2	Ap1s2	0.745968	0.745968	0.661378	0.857891	0.713379	Q9DB50	12	AP1S2_MOUSE		2	67.7099	1.6771	Con+TB	Con_Un
Con+TB / Con_Un	KPYR_MOUSE	P53657	Pyruvate kinase PKLR	Pklr	1.84617	1.84617	0.685494	0.855417	0.72065	P53657	12	KPYR_MOUSE		1	259.544	3.59544	Con+TB	Con_Un
Con+TB / Con_Un	ENOB_MOUSE	P21550	Beta-enolase	Eno3	-1.32054	1.32054	0.516614	0.854273	0.66284	P21550	12	ENOB_MOUSE		2	-59.9615	0.400385	Con+TB	Con_Un
Con+TB / Con_Un	O88933_MOUSE	O88933	Homeobox domain-containing protein	Esx1	-0.0400099	0.0400099	0.496393	0.8485	0.655965	O88933	12	O88933_MOUSE		1	-2.73517	0.972648	Con+TB	Con_Un
Con+TB / Con_Un	CORO6_MOUSE	Q920M5	Coronin-6	Coro6	-0.675178	0.675178	0.180601	0.84507	0.492771	Q920M5	12	CORO6_MOUSE		2	-37.3745	0.626255	Con+TB	Con_Un
Con+TB / Con_Un	MEP1B_MOUSE	Q61847	Meprin A subunit beta	Mep1b	-0.446912	0.446912	0.526431	0.839216	0.665405	Q61847	12	MEP1B_MOUSE		1	-26.6389	0.733611	Con+TB	Con_Un
Con+TB / Con_Un	SFXN2_MOUSE	Q925N2	Sideroflexin-2	Sfxn2	0.346256	0.346256	0.772729	0.835382	0.741167	Q925N2	12	SFXN2_MOUSE		4	27.1257	1.27126	Con+TB	Con_Un
Con+TB / Con_Un	ENOG_MOUSE	P17183	Gamma-enolase	Eno2	-0.746893	0.746893	0.239943	0.833173	0.532781	P17183	12	ENOG_MOUSE		2	-40.4115	0.595885	Con+TB	Con_Un
Con+TB / Con_Un	NFAC3_MOUSE	P97305	Nuclear factor of activated T-cells, cytoplasmic 3	Nfatc3	2.4939	2.4939	0.0640127	0.830089	0.364516	P97305	12	NFAC3_MOUSE		3	463.299	5.63299	Con+TB	Con_Un
Con+TB / Con_Un	RT33_MOUSE	Q9D2R8	28S ribosomal protein S33, mitochondrial	Mrps33	0.791168	0.791168	0.157465	0.829563	0.472602	Q9D2R8	12	RT33_MOUSE		2	73.0474	1.73047	Con+TB	Con_Un
Con+TB / Con_Un	RNK_MOUSE	Q8K3C0	Ribonuclease kappa	Rnasek	-0.337477	0.337477	0.512866	0.824787	0.66153	Q8K3C0	12	RNK_MOUSE		1	-20.8576	0.791424	Con+TB	Con_Un
Con+TB / Con_Un	AT1A4_MOUSE	Q9WV27	Sodium/potassium-transporting ATPase subunit alpha-4	Atp1a4	0.514999	0.514999	0.481862	0.820416	0.650701	Q9WV27	12	AT1A4_MOUSE		2	42.8993	1.42899	Con+TB	Con_Un
Con+TB / Con_Un	HUS1B_MOUSE	Q8K572	Checkpoint protein HUS1B	Hus1b	1.27627	1.27627	0.0739281	0.816362	0.378927	Q8K572	12	HUS1B_MOUSE		1	142.212	2.42212	Con+TB	Con_Un
Con+TB / Con_Un	RHOC_MOUSE	Q62159	Rho-related GTP-binding protein RhoC	Rhoc	0.298545	0.298545	0.750464	0.815625	0.736472	Q62159	12	RHOC_MOUSE		1	22.9903	1.2299	Con+TB	Con_Un
Con+TB / Con_Un	FMNL3_MOUSE	Q6ZPF4	Formin-like protein 3	Fmnl3	-1.45313	1.45313	0.3501	0.811942	0.596862	Q6ZPF4	12	FMNL3_MOUSE		3	-63.4772	0.365228	Con+TB	Con_Un
Con+TB / Con_Un	GA2L2_MOUSE	Q5SSG4	GAS2-like protein 2	Gas2l2	-2.63549	2.63549	0.168949	0.806462	0.484303	Q5SSG4	12	GA2L2_MOUSE		3	-83.9069	0.160931	Con+TB	Con_Un
Con+TB / Con_Un	CC174_MOUSE	Q3U155	Coiled-coil domain-containing protein 174	Ccdc174	-2.42196	2.42196	0.159589	0.804596	0.475009	Q3U155	12	CC174_MOUSE		2	-81.3397	0.186603	Con+TB	Con_Un
Con+TB / Con_Un	IQCC_MOUSE	A2ADZ8	IQ domain-containing protein C	Iqcc	-0.524487	0.524487	0.885314	0.802802	0.767801	A2ADZ8	12	IQCC_MOUSE		1	-30.4794	0.695206	Con+TB	Con_Un
Con+TB / Con_Un	LMBD1_MOUSE	Q8K0B2	Lysosomal cobalamin transport escort protein LMBD1	Lmbrd1	-0.262944	0.262944	0.68818	0.802453	0.721529	Q8K0B2	12	LMBD1_MOUSE		2	-16.6614	0.833386	Con+TB	Con_Un
Con+TB / Con_Un	SC5A7_MOUSE	Q8BGY9	High affinity choline transporter 1	Slc5a7	-0.887309	0.887309	0.524781	0.800059	0.66481	Q8BGY9	12	SC5A7_MOUSE		1	-45.9378	0.540622	Con+TB	Con_Un
Con+TB / Con_Un	XIRP2_MOUSE	Q4U4S6	Xin actin-binding repeat-containing protein 2	Xirp2	-0.438344	0.438344	0.844031	0.799953	0.759245	Q4U4S6	12	XIRP2_MOUSE		2	-26.2019	0.737981	Con+TB	Con_Un
Con+TB / Con_Un	PLP2_MOUSE	Q9R1Q7	Proteolipid protein 2	Plp2	0.0424769	0.0424769	0.536124	0.799547	0.668954	Q9R1Q7	12	PLP2_MOUSE		2	2.98804	1.02988	Con+TB	Con_Un
Con+TB / Con_Un	KTAP2_MOUSE	Q5RL79	Keratinocyte-associated protein 2	Krtcap2	-0.0313368	0.0313368	0.471091	0.798386	0.64659	Q5RL79	12	KTAP2_MOUSE		1	-2.14868	0.978513	Con+TB	Con_Un
Con+TB / Con_Un	A1AT6_MOUSE	Q9DCQ7	Alpha-1-antitrypsin 1-6	Serpina1f	3.46526	3.46526	0.03229	0.797049	0.29457	Q9DCQ7	12	A1AT6_MOUSE		1	1004.46	11.0446	Con+TB	Con_Un
Con+TB / Con_Un	MKNK2_MOUSE	Q8CDB0	MAP kinase-interacting serine/threonine-protein kinase 2	Mknk2	-0.766815	0.766815	0.307503	0.794622	0.572958	Q8CDB0	12	MKNK2_MOUSE		3	-41.2287	0.587713	Con+TB	Con_Un
Con+TB / Con_Un	HPT_MOUSE	Q61646	Haptoglobin	Hp	1.79296	1.79296	0.0804933	0.784457	0.390028	Q61646	12	HPT_MOUSE		9	246.524	3.46524	Con+TB	Con_Un
Con+TB / Con_Un	NU3M_MOUSE	P03899	NADH-ubiquinone oxidoreductase chain 3	Mtnd3	1.65424	1.65424	0.171471	0.783358	0.486123	P03899	12	NU3M_MOUSE		1	214.758	3.14758	Con+TB	Con_Un
Con+TB / Con_Un	CHRC1_MOUSE	Q9JKP8	Chromatin accessibility complex protein 1	Chrac1	-0.000831095	0.000831095	0.985374	0.781042	0.789735	Q9JKP8	12	CHRC1_MOUSE		1	-0.0575905	0.999424	Con+TB	Con_Un
Con+TB / Con_Un	ADRB2_MOUSE	P18762	Beta-2 adrenergic receptor	Adrb2	-1.09468	1.09468	0.436169	0.780071	0.633227	P18762	12	ADRB2_MOUSE		2	-53.1759	0.468241	Con+TB	Con_Un
Con+TB / Con_Un	TBB3_MOUSE	Q9ERD7	Tubulin beta-3 chain	Tubb3	-0.0497621	0.0497621	0.563717	0.776361	0.680357	Q9ERD7	12	TBB3_MOUSE		1	-3.39044	0.966096	Con+TB	Con_Un
Con+TB / Con_Un	IL1B_MOUSE	P10749	Interleukin-1 beta	Il1b	3.68359	3.68359	0.0114084	0.772198	0.206493	P10749	12	IL1B_MOUSE		5	1184.91	12.8491	Con+TB	Con_Un
Con+TB / Con_Un	ACTG_MOUSE	P63260	Actin, cytoplasmic 2	Actg1	-0.0703251	0.0703251	0.634175	0.7696	0.705031	P63260	12	ACTG_MOUSE		2	-4.75767	0.952423	Con+TB	Con_Un
Con+TB / Con_Un	TTC22_MOUSE	Q8C159	Tetratricopeptide repeat protein 22	Ttc22	1.86684	1.86684	0.268686	0.762058	0.551359	Q8C159	12	TTC22_MOUSE		1	264.734	3.64734	Con+TB	Con_Un
Con+TB / Con_Un	Q8C7D3_MOUSE	Q8C7D3	Poly(A)-binding protein, cytoplasmic 5	Pabpc5	-0.113565	0.113565	0.873425	0.76157	0.765426	Q8C7D3	12	Q8C7D3_MOUSE		1	-7.56987	0.924301	Con+TB	Con_Un
Con+TB / Con_Un	ENTR1_MOUSE	A2AIW0	Endosome-associated-trafficking regulator 1	Entr1	1.4756	1.4756	0.280168	0.757635	0.557244	A2AIW0	12	ENTR1_MOUSE		2	178.1	2.781	Con+TB	Con_Un
Con+TB / Con_Un	SYNM_MOUSE	Q8BGV0	Probable asparagine--tRNA ligase, mitochondrial	Nars2	1.98964	1.98964	0.151693	0.751703	0.466339	Q8BGV0	12	SYNM_MOUSE		3	297.137	3.97137	Con+TB	Con_Un
Con+TB / Con_Un	VTNC_MOUSE	P29788	Vitronectin	Vtn	-0.224427	0.224427	0.309076	0.7477	0.573591	P29788	12	VTNC_MOUSE		1	-14.4065	0.855935	Con+TB	Con_Un
Con+TB / Con_Un	HIG1A_MOUSE	Q9JLR9	HIG1 domain family member 1A, mitochondrial	Higd1a	-0.0187877	0.0187877	0.71702	0.743769	0.727259	Q9JLR9	12	HIG1A_MOUSE		2	-1.29382	0.987062	Con+TB	Con_Un
Con+TB / Con_Un	RAB7L_MOUSE	Q91YQ1	Ras-related protein Rab-7L1	Rab29	0.0223545	0.0223545	0.857978	0.743709	0.76253	Q91YQ1	12	RAB7L_MOUSE		4	1.56156	1.01562	Con+TB	Con_Un
Con+TB / Con_Un	ANR46_MOUSE	Q8BTZ5	Ankyrin repeat domain-containing protein 46	Ankrd46	-1.48182	1.48182	0.0643625	0.743167	0.364943	Q8BTZ5	12	ANR46_MOUSE		2	-64.1964	0.358036	Con+TB	Con_Un
Con+TB / Con_Un	D3Z3Y1_MOUSE	D3Z3Y1	Phosphatidylinositol glycan anchor biosynthesis, class G	Pigg	0.356596	0.356596	0.503244	0.738877	0.657336	D3Z3Y1	12	D3Z3Y1_MOUSE		2	28.0401	1.2804	Con+TB	Con_Un
Con+TB / Con_Un	CH1B1_MOUSE	Q99LU0	Charged multivesicular body protein 1b-1	Chmp1b1	1.19445	1.19445	0.226257	0.73886	0.524142	Q99LU0	12	CH1B1_MOUSE		5	128.858	2.28858	Con+TB	Con_Un
Con+TB / Con_Un	MZT2_MOUSE	Q9CQ25	Mitotic-spindle organizing protein 2	Mzt2	-0.897915	0.897915	0.969196	0.736391	0.785686	Q9CQ25	12	MZT2_MOUSE		2	-46.3338	0.536662	Con+TB	Con_Un
Con+TB / Con_Un	LITAF_MOUSE	Q9JLJ0	Lipopolysaccharide-induced tumor necrosis factor-alpha factor homolog	Litaf	1.04207	1.04207	0.212758	0.733174	0.515791	Q9JLJ0	12	LITAF_MOUSE		2	105.918	2.05918	Con+TB	Con_Un
Con+TB / Con_Un	LRC20_MOUSE	Q8CI70	Leucine-rich repeat-containing protein 20	Lrrc20	0.382103	0.382103	0.50755	0.731863	0.65912	Q8CI70	12	LRC20_MOUSE		3	30.324	1.30324	Con+TB	Con_Un
Con+TB / Con_Un	Q3ULJ3_MOUSE	Q3ULJ3	Smg4_UPF3 domain-containing protein	Upf3a	-2.63185	2.63185	0.0635647	0.730799	0.364516	Q3ULJ3	12	Q3ULJ3_MOUSE		2	-83.8662	0.161338	Con+TB	Con_Un
Con+TB / Con_Un	A2MG_MOUSE	Q6GQT1	Alpha-2-macroglobulin-P	A2m	5.58817	5.58817	0.00212314	0.73065	0.105491	Q6GQT1	12	A2MG_MOUSE		3	4710.69	48.1069	Con+TB	Con_Un
Con+TB / Con_Un	YLAT1_MOUSE	Q9Z1K8	Y+L amino acid transporter 1	Slc7a7	-0.109168	0.109168	0.960302	0.729372	0.78385	Q9Z1K8	12	YLAT1_MOUSE		1	-7.28776	0.927122	Con+TB	Con_Un
Con+TB / Con_Un	FBLN3_MOUSE	Q8BPB5	EGF-containing fibulin-like extracellular matrix protein 1	Efemp1	-0.661524	0.661524	0.537682	0.728968	0.669151	Q8BPB5	12	FBLN3_MOUSE		2	-36.779	0.63221	Con+TB	Con_Un
Con+TB / Con_Un	H33_MOUSE;H3C_MOUSE	P84244;P02301	Histone H3.3;Histone H3.3C	H3-3a;H3-5	0.0641205	0.0641205	0.959013	0.724576	0.783784	P84244;P02301	12	H33_MOUSE;H3C_MOUSE		1	4.54474	1.04545	Con+TB	Con_Un
Con+TB / Con_Un	RHOB_MOUSE	P62746	Rho-related GTP-binding protein RhoB	Rhob	0.817209	0.817209	0.547817	0.723539	0.673364	P62746	12	RHOB_MOUSE		4	76.1995	1.76199	Con+TB	Con_Un
Con+TB / Con_Un	E9PX29_MOUSE	E9PX29	Spectrin beta chain	Sptbn4	-0.026099	0.026099	0.668959	0.717088	0.7161	E9PX29	12	E9PX29_MOUSE		4	-1.79278	0.982072	Con+TB	Con_Un
Con+TB / Con_Un	CALRL_MOUSE	Q9R1W5	Calcitonin gene-related peptide type 1 receptor	Calcrl	1.23923	1.23923	0.215354	0.715663	0.517118	Q9R1W5	12	CALRL_MOUSE		2	136.072	2.36072	Con+TB	Con_Un
Con+TB / Con_Un	PTPS_MOUSE	Q9R1Z7	6-pyruvoyl tetrahydrobiopterin synthase	Pts	0.587885	0.587885	0.777852	0.711364	0.74289	Q9R1Z7	12	PTPS_MOUSE		3	50.3042	1.50304	Con+TB	Con_Un
Con+TB / Con_Un	CAP2_MOUSE	Q9CYT6	Adenylyl cyclase-associated protein 2	Cap2	-0.176954	0.176954	0.745819	0.705573	0.734963	Q9CYT6	12	CAP2_MOUSE		3	-11.5431	0.884569	Con+TB	Con_Un
Con+TB / Con_Un	RAG1_MOUSE	P15919	V(D)J recombination-activating protein 1	Rag1	0.149624	0.149624	0.527693	0.705499	0.665923	P15919	12	RAG1_MOUSE		1	10.9281	1.10928	Con+TB	Con_Un
Con+TB / Con_Un	MAFF_MOUSE	O54791	Transcription factor MafF	Maff	2.24734	2.24734	0.108965	0.705396	0.424422	O54791	12	MAFF_MOUSE		3	374.807	4.74807	Con+TB	Con_Un
Con+TB / Con_Un	S2611_MOUSE	Q80ZD3	Sodium-independent sulfate anion transporter	Slc26a11	-0.214915	0.214915	0.34299	0.704559	0.592285	Q80ZD3	12	S2611_MOUSE		2	-13.8403	0.861597	Con+TB	Con_Un
Con+TB / Con_Un	GBB3_MOUSE	Q61011	Guanine nucleotide-binding protein G(I)/G(S)/G(T) subunit beta-3	Gnb3	0.0937421	0.0937421	0.804001	0.702772	0.749967	Q61011	12	GBB3_MOUSE		1	6.71345	1.06713	Con+TB	Con_Un
Con+TB / Con_Un	EPT1_MOUSE	Q80TA1	Ethanolaminephosphotransferase 1	Selenoi	0.474464	0.474464	0.303995	0.701965	0.570924	Q80TA1	12	EPT1_MOUSE		1	38.9402	1.3894	Con+TB	Con_Un
Con+TB / Con_Un	ASAH2_MOUSE	Q9JHE3	Neutral ceramidase	Asah2	-1.53411	1.53411	0.174873	0.701563	0.48805	Q9JHE3	12	ASAH2_MOUSE		2	-65.4708	0.345292	Con+TB	Con_Un
Con+TB / Con_Un	ARX_MOUSE	O35085	Homeobox protein ARX	Arx	-0.587769	0.587769	0.668789	0.698803	0.716061	O35085	12	ARX_MOUSE		1	-33.4629	0.665371	Con+TB	Con_Un
Con+TB / Con_Un	ALDOA_RABIT	Cont_P00883	Fructose-bisphosphate aldolase A	ALDOA	-0.57003	0.57003	0.435182	0.695479	0.632918	Cont_P00883	12	ALDOA_RABIT		2	-32.6397	0.673603	Con+TB	Con_Un
Con+TB / Con_Un	CEP78_MOUSE	Q6IRU7	Centrosomal protein of 78 kDa	Cep78	-0.269121	0.269121	0.841002	0.694973	0.758784	Q6IRU7	12	CEP78_MOUSE		5	-17.0175	0.829825	Con+TB	Con_Un
Con+TB / Con_Un	OSBP2_MOUSE	Q5QNQ6	Oxysterol-binding protein 2	Osbp2	-0.687709	0.687709	0.10198	0.693852	0.419122	Q5QNQ6	12	OSBP2_MOUSE		2	-37.9161	0.620839	Con+TB	Con_Un
Con+TB / Con_Un	HRG_BOVIN	Cont_P33433	Histidine-rich glycoprotein (Fragments)	HRG	0.104806	0.104806	0.73772	0.693319	0.733073	Cont_P33433	12	HRG_BOVIN		2	7.53498	1.07535	Con+TB	Con_Un
Con+TB / Con_Un	Q792Z1_MOUSE	Q792Z1	Peptidase S1 domain-containing protein	Try10	-0.320165	0.320165	0.550477	0.692115	0.673726	Q792Z1	12	Q792Z1_MOUSE		1	-19.9022	0.800978	Con+TB	Con_Un
Con+TB / Con_Un	GON7_MOUSE	P0C8B4	EKC/KEOPS complex subunit GON7	Gon7	-0.20222	0.20222	0.666728	0.687626	0.71499	P0C8B4	12	GON7_MOUSE		2	-13.0788	0.869212	Con+TB	Con_Un
Con+TB / Con_Un	RASF5_MOUSE	Q5EBH1	Ras association domain-containing protein 5	Rassf5	0.106669	0.106669	0.734812	0.685295	0.732171	Q5EBH1	12	RASF5_MOUSE		5	7.67395	1.07674	Con+TB	Con_Un
Con+TB / Con_Un	ARH37_MOUSE	A1IGU4	Rho guanine nucleotide exchange factor 37	Arhgef37	-0.524042	0.524042	0.117683	0.684666	0.434889	A1IGU4	12	ARH37_MOUSE		1	-30.4579	0.695421	Con+TB	Con_Un
Con+TB / Con_Un	ALAT2_MOUSE	Q8BGT5	Alanine aminotransferase 2	Gpt2	-0.274084	0.274084	0.554594	0.684431	0.675274	Q8BGT5	12	ALAT2_MOUSE		5	-17.3025	0.826975	Con+TB	Con_Un
Con+TB / Con_Un	AKIP1_MOUSE	Q9JJR5	A-kinase-interacting protein 1	Akip1	-1.11193	1.11193	0.120025	0.681909	0.437347	Q9JJR5	12	AKIP1_MOUSE		1	-53.7326	0.462674	Con+TB	Con_Un
Con+TB / Con_Un	TRPM7_MOUSE	Q923J1	Transient receptor potential cation channel subfamily M member 7	Trpm7	-1.29711	1.29711	0.244671	0.680744	0.535667	Q923J1	12	TRPM7_MOUSE		2	-59.3059	0.406941	Con+TB	Con_Un
Con+TB / Con_Un	ODF3B_MOUSE	Q5M8M2	Outer dense fiber protein 3B	Odf3b	0.0605712	0.0605712	0.821868	0.678221	0.753794	Q5M8M2	12	ODF3B_MOUSE		1	4.28786	1.04288	Con+TB	Con_Un
Con+TB / Con_Un	RN141_MOUSE	Q99MB7	RING finger protein 141	Rnf141	0.131951	0.131951	0.82971	0.677108	0.75603	Q99MB7	12	RN141_MOUSE		1	9.57744	1.09577	Con+TB	Con_Un
Con+TB / Con_Un	SCMC2_MOUSE	A2ASZ8	Calcium-binding mitochondrial carrier protein SCaMC-2	Slc25a25	0.966186	0.966186	0.0788912	0.6738	0.388512	A2ASZ8	12	SCMC2_MOUSE		2	95.3669	1.95367	Con+TB	Con_Un
Con+TB / Con_Un	VATC2_MOUSE	Q99L60	V-type proton ATPase subunit C 2	Atp6v1c2	-0.553003	0.553003	0.664751	0.672626	0.714137	Q99L60	12	VATC2_MOUSE		1	-31.84	0.6816	Con+TB	Con_Un
Con+TB / Con_Un	NEK1_MOUSE	P51954	Serine/threonine-protein kinase Nek1	Nek1	-0.817494	0.817494	0.224289	0.670876	0.522721	P51954	12	NEK1_MOUSE		1	-43.2573	0.567427	Con+TB	Con_Un
Con+TB / Con_Un	RLA1_MOUSE	P47955	60S acidic ribosomal protein P1	Rplp1	-0.490186	0.490186	0.535741	0.667322	0.668799	P47955	12	RLA1_MOUSE		5	-28.8066	0.711934	Con+TB	Con_Un
Con+TB / Con_Un	ABCBB_MOUSE	Q9QY30	Bile salt export pump	Abcb11	0.564331	0.564331	0.233253	0.667191	0.528421	Q9QY30	12	ABCBB_MOUSE		2	47.8702	1.4787	Con+TB	Con_Un
Con+TB / Con_Un	P2RY6_MOUSE	Q9ERK9	P2Y purinoceptor 6	P2ry6	-0.226149	0.226149	0.475564	0.667099	0.648693	Q9ERK9	12	P2RY6_MOUSE		3	-14.5086	0.854914	Con+TB	Con_Un
Con+TB / Con_Un	LIMS2_MOUSE	Q91XD2	LIM and senescent cell antigen-like-containing domain protein 2	Lims2	-0.561288	0.561288	0.176666	0.666072	0.490593	Q91XD2	12	LIMS2_MOUSE		1	-32.2303	0.677697	Con+TB	Con_Un
Con+TB / Con_Un	A0A1D5RLD8_MOUSE	A0A1D5RLD8	Glyceraldehyde-3-phosphate dehydrogenase	Gm10358	0.25254	0.25254	0.71106	0.665541	0.725367	A0A1D5RLD8	12	A0A1D5RLD8_MOUSE		1	19.1303	1.1913	Con+TB	Con_Un
Con+TB / Con_Un	B1AV60_MOUSE	B1AV60	NHS actin-remodeling regulator	Nhs	0.734127	0.734127	0.515003	0.663225	0.662397	B1AV60	12	B1AV60_MOUSE		1	66.339	1.66339	Con+TB	Con_Un
Con+TB / Con_Un	DPOE2_MOUSE	O54956	DNA polymerase epsilon subunit 2	Pole2	2.18736	2.18736	0.0318595	0.662732	0.293973	O54956	12	DPOE2_MOUSE		1	355.472	4.55472	Con+TB	Con_Un
Con+TB / Con_Un	ADAT2_MOUSE	Q6P6J0	tRNA-specific adenosine deaminase 2	Adat2	0.560317	0.560317	0.452265	0.662406	0.639028	Q6P6J0	12	ADAT2_MOUSE		3	47.4593	1.47459	Con+TB	Con_Un
Con+TB / Con_Un	ABCA1_MOUSE	P41233	Phospholipid-transporting ATPase ABCA1	Abca1	0.46116	0.46116	0.847875	0.661478	0.759909	P41233	12	ABCA1_MOUSE		4	37.6648	1.37665	Con+TB	Con_Un
Con+TB / Con_Un	CB39L_MOUSE	Q9DB16	Calcium-binding protein 39-like	Cab39l	-0.858268	0.858268	0.231449	0.661113	0.527508	Q9DB16	12	CB39L_MOUSE		3	-44.8386	0.551614	Con+TB	Con_Un
Con+TB / Con_Un	CF047_MOUSE	Q9Z1R4	Uncharacterized protein C6orf47 homolog	D17h6s53e	0.0606583	0.0606583	0.805619	0.660633	0.750647	Q9Z1R4	12	CF047_MOUSE		4	4.29416	1.04294	Con+TB	Con_Un
Con+TB / Con_Un	A6ZI46_MOUSE	A6ZI46	Fructose-bisphosphate aldolase	Aldoart1	-0.437529	0.437529	0.354586	0.660256	0.598671	A6ZI46	12	A6ZI46_MOUSE		2	-26.1602	0.738398	Con+TB	Con_Un
Con+TB / Con_Un	DDA1_MOUSE	Q9D9Z5	DET1- and DDB1-associated protein 1	Dda1	-0.324773	0.324773	0.98803	0.657979	0.790156	Q9D9Z5	12	DDA1_MOUSE		1	-20.1576	0.798424	Con+TB	Con_Un
Con+TB / Con_Un	CASZ1_MOUSE	Q9CWL2	Zinc finger protein castor homolog 1	Casz1	2.38415	2.38415	0.146531	0.655572	0.462631	Q9CWL2	12	CASZ1_MOUSE		1	422.035	5.22035	Con+TB	Con_Un
Con+TB / Con_Un	O1013_MOUSE	Q7TR96	Olfactory receptor 1013	Olfr1013	-0.0313979	0.0313979	0.942689	0.655265	0.780202	Q7TR96	12	O1013_MOUSE		1	-2.15283	0.978472	Con+TB	Con_Un
Con+TB / Con_Un	SIM20_MOUSE	D3Z7Q2	Small integral membrane protein 20	Smim20	0.52628	0.52628	0.909863	0.650628	0.773235	D3Z7Q2	12	SIM20_MOUSE		1	44.0211	1.44021	Con+TB	Con_Un
Con+TB / Con_Un	FBF1_MOUSE	A2A870	Fas-binding factor 1	Fbf1	1.19055	1.19055	0.432919	0.649871	0.631999	A2A870	12	FBF1_MOUSE		1	128.24	2.2824	Con+TB	Con_Un
Con+TB / Con_Un	NFYC_MOUSE	P70353	Nuclear transcription factor Y subunit gamma	Nfyc	2.24738	2.24738	0.103231	0.648758	0.419981	P70353	12	NFYC_MOUSE		2	374.819	4.74819	Con+TB	Con_Un
Con+TB / Con_Un	TCPW_MOUSE	Q61390	T-complex protein 1 subunit zeta-2	Cct6b	0.00149414	0.00149414	0.869392	0.648545	0.765244	Q61390	12	TCPW_MOUSE		1	0.103619	1.00104	Con+TB	Con_Un
Con+TB / Con_Un	DIRC2_MOUSE	Q8BFQ6	Solute carrier family 49 member 4	Slc49a4	-0.553008	0.553008	0.0871941	0.647786	0.397883	Q8BFQ6	12	DIRC2_MOUSE		1	-31.8402	0.681598	Con+TB	Con_Un
Con+TB / Con_Un	FETA_MOUSE	P02772	Alpha-fetoprotein	Afp	2.40445	2.40445	0.118977	0.645741	0.436119	P02772	12	FETA_MOUSE		1	429.435	5.29435	Con+TB	Con_Un
Con+TB / Con_Un	FA9_BOVIN;FA9_MOUSE	Cont_P00741;P16294	Coagulation factor IX	F9	-0.241255	0.241255	0.827221	0.644079	0.755147	Cont_P00741;P16294	12	FA9_BOVIN;FA9_MOUSE		6	-15.3991	0.846009	Con+TB	Con_Un
Con+TB / Con_Un	ATP5I_MOUSE	Q06185	ATP synthase subunit e, mitochondrial	Atp5me	0.609677	0.609677	0.608958	0.642887	0.696785	Q06185	12	ATP5I_MOUSE		5	52.5917	1.52592	Con+TB	Con_Un
Con+TB / Con_Un	ATG12_MOUSE	Q9CQY1	Ubiquitin-like protein ATG12	Atg12	-0.720333	0.720333	0.1698	0.642853	0.485081	Q9CQY1	12	ATG12_MOUSE		2	-39.3043	0.606957	Con+TB	Con_Un
Con+TB / Con_Un	CIRBP_MOUSE	P60824	Cold-inducible RNA-binding protein	Cirbp	0.084741	0.084741	0.787561	0.642197	0.746015	P60824	12	CIRBP_MOUSE		3	6.04973	1.0605	Con+TB	Con_Un
Con+TB / Con_Un	FOXO3_MOUSE	Q9WVH4	Forkhead box protein O3	Foxo3	0.468286	0.468286	0.961277	0.641357	0.784068	Q9WVH4	12	FOXO3_MOUSE		2	38.3465	1.38346	Con+TB	Con_Un
Con+TB / Con_Un	KLOTB_MOUSE	Q99N32	Beta-klotho	Klb	-1.37695	1.37695	0.128712	0.640827	0.445518	Q99N32	12	KLOTB_MOUSE		1	-61.4967	0.385033	Con+TB	Con_Un
Con+TB / Con_Un	HMCN1_MOUSE	D3YXG0	Hemicentin-1	Hmcn1	-0.0983654	0.0983654	0.461519	0.639595	0.64291	D3YXG0	12	HMCN1_MOUSE		2	-6.59093	0.934091	Con+TB	Con_Un
Con+TB / Con_Un	PNKD_MOUSE	Q69ZP3	Probable hydrolase PNKD	Pnkd	0.0436141	0.0436141	0.534981	0.639524	0.668531	Q69ZP3	12	PNKD_MOUSE		2	3.06926	1.03069	Con+TB	Con_Un
Con+TB / Con_Un	FP100_MOUSE	A2ACJ2	Fanconi anemia core complex-associated protein 100	Faap100	-0.477001	0.477001	0.617463	0.639079	0.699626	A2ACJ2	12	FP100_MOUSE		3	-28.153	0.71847	Con+TB	Con_Un
Con+TB / Con_Un	PLPP6_MOUSE	Q9D4F2	Phospholipid phosphatase 6	Plpp6	1.39413	1.39413	0.107826	0.638929	0.423325	Q9D4F2	12	PLPP6_MOUSE		2	162.829	2.62829	Con+TB	Con_Un
Con+TB / Con_Un	RM17_MOUSE	Q9D8P4	39S ribosomal protein L17, mitochondrial	Mrpl17	0.276011	0.276011	0.858837	0.637637	0.762846	Q9D8P4	12	RM17_MOUSE		2	21.0842	1.21084	Con+TB	Con_Un
Con+TB / Con_Un	KPTN_MOUSE	Q8VCX6	KICSTOR complex protein kaptin	Kptn	-0.315815	0.315815	0.907251	0.636956	0.773007	Q8VCX6	12	KPTN_MOUSE		1	-19.6603	0.803397	Con+TB	Con_Un
Con+TB / Con_Un	MBTP1_MOUSE	Q9WTZ2	Membrane-bound transcription factor site-1 protease	Mbtps1	1.0278	1.0278	0.504404	0.635291	0.657733	Q9WTZ2	12	MBTP1_MOUSE		1	103.892	2.03892	Con+TB	Con_Un
Con+TB / Con_Un	NEPR1_MOUSE	Q3UJ81	Nuclear envelope phosphatase-regulatory subunit 1	Cnep1r1	-0.387254	0.387254	0.778176	0.632686	0.742992	Q3UJ81	12	NEPR1_MOUSE		2	-23.5417	0.764583	Con+TB	Con_Un
Con+TB / Con_Un	SNAPN_MOUSE	Q9Z266	SNARE-associated protein Snapin	Snapin	0.548579	0.548579	0.538124	0.632516	0.669239	Q9Z266	12	SNAPN_MOUSE		4	46.2645	1.46264	Con+TB	Con_Un
Con+TB / Con_Un	LCORL_MOUSE	Q3U285	Ligand-dependent nuclear receptor corepressor-like protein	Lcorl	0.792778	0.792778	0.425671	0.629426	0.628741	Q3U285	12	LCORL_MOUSE		1	73.2407	1.73241	Con+TB	Con_Un
Con+TB / Con_Un	A0A0N4SVU1_MOUSE;MUG1_MOUSE	A0A0N4SVU1;P28665	Predicted gene 7298;Murinoglobulin-1	Gm7298;Mug1	-0.275117	0.275117	0.792401	0.629149	0.747559	A0A0N4SVU1;P28665	12	A0A0N4SVU1_MOUSE;MUG1_MOUSE		1	-17.3616	0.826384	Con+TB	Con_Un
Con+TB / Con_Un	K7N6T2_MOUSE	K7N6T2	G_PROTEIN_RECEP_F3_4 domain-containing protein	Vmn2r67	0.724247	0.724247	0.355163	0.626816	0.59891	K7N6T2	12	K7N6T2_MOUSE		1	65.2038	1.65204	Con+TB	Con_Un
Con+TB / Con_Un	S36A1_MOUSE	Q8K4D3	Proton-coupled amino acid transporter 1	Slc36a1	0.317315	0.317315	0.790498	0.626156	0.746677	Q8K4D3	12	S36A1_MOUSE		2	24.6009	1.24601	Con+TB	Con_Un
Con+TB / Con_Un	E9PYP1_MOUSE	E9PYP1	Carboxylic ester hydrolase	Ces1a	3.62856	3.62856	0.00557896	0.625593	0.153955	E9PYP1	12	E9PYP1_MOUSE		1	1136.82	12.3682	Con+TB	Con_Un
Con+TB / Con_Un	NAAA_MOUSE	Q9D7V9	N-acylethanolamine-hydrolyzing acid amidase	Naaa	-1.22256	1.22256	0.20487	0.625253	0.510387	Q9D7V9	12	NAAA_MOUSE		6	-57.1477	0.428523	Con+TB	Con_Un
Con+TB / Con_Un	FIBA_MOUSE	E9PV24	Fibrinogen alpha chain	Fga	-0.209408	0.209408	0.386596	0.624815	0.614066	E9PV24	12	FIBA_MOUSE		1	-13.5108	0.864892	Con+TB	Con_Un
Con+TB / Con_Un	ADGB_MOUSE	G3UZ78	Androglobin	Adgb	1.05523	1.05523	0.518857	0.624023	0.663573	G3UZ78	12	ADGB_MOUSE		1	107.804	2.07804	Con+TB	Con_Un
Con+TB / Con_Un	DAD1_MOUSE	P61804	Dolichyl-diphosphooligosaccharide--protein glycosyltransferase subunit DAD1	Dad1	1.70146	1.70146	0.0897411	0.622389	0.40098	P61804	12	DAD1_MOUSE		3	225.229	3.25229	Con+TB	Con_Un
Con+TB / Con_Un	PAHX_MOUSE	O35386	Phytanoyl-CoA dioxygenase, peroxisomal	Phyh	-0.111269	0.111269	0.679643	0.622104	0.718697	O35386	12	PAHX_MOUSE		1	-7.42264	0.925774	Con+TB	Con_Un
Con+TB / Con_Un	WDR76_MOUSE	A6PWY4	WD repeat-containing protein 76	Wdr76	-0.514915	0.514915	0.284205	0.620969	0.559887	A6PWY4	12	WDR76_MOUSE		2	-30.0166	0.699834	Con+TB	Con_Un
Con+TB / Con_Un	LIPT_MOUSE	Q8VCM4	Lipoyltransferase 1, mitochondrial	Lipt1	0.40829	0.40829	0.410353	0.62039	0.62399	Q8VCM4	12	LIPT_MOUSE		2	32.7112	1.32711	Con+TB	Con_Un
Con+TB / Con_Un	VKOR1_MOUSE	Q9CRC0	Vitamin K epoxide reductase complex subunit 1	Vkorc1	1.55259	1.55259	0.0483279	0.619018	0.333947	Q9CRC0	12	VKOR1_MOUSE		1	193.343	2.93343	Con+TB	Con_Un
Con+TB / Con_Un	TXN4A_MOUSE	P83877	Thioredoxin-like protein 4A	Txnl4a	1.14027	1.14027	0.160771	0.617735	0.476102	P83877	12	TXN4A_MOUSE		2	120.422	2.20422	Con+TB	Con_Un
Con+TB / Con_Un	CBPE_MOUSE	Q00493	Carboxypeptidase E	Cpe	-0.428493	0.428493	0.490995	0.617625	0.654069	Q00493	12	CBPE_MOUSE		1	-25.6963	0.743037	Con+TB	Con_Un
Con+TB / Con_Un	RBFA_MOUSE	Q6P3B9	Putative ribosome-binding factor A, mitochondrial	Rbfa	-2.27408	2.27408	0.0412738	0.61743	0.317469	Q6P3B9	12	RBFA_MOUSE		2	-79.3256	0.206744	Con+TB	Con_Un
Con+TB / Con_Un	PCOC1_MOUSE	Q61398	Procollagen C-endopeptidase enhancer 1	Pcolce	1.14127	1.14127	0.290236	0.616461	0.563755	Q61398	12	PCOC1_MOUSE		3	120.575	2.20575	Con+TB	Con_Un
Con+TB / Con_Un	BTD_MOUSE	Q8CIF4	Biotinidase	Btd	-0.443528	0.443528	0.728139	0.609709	0.730104	Q8CIF4	12	BTD_MOUSE		5	-26.4666	0.735334	Con+TB	Con_Un
Con+TB / Con_Un	TRIM8_MOUSE	Q99PJ2	Probable E3 ubiquitin-protein ligase TRIM8	Trim8	-0.187801	0.187801	0.821353	0.608948	0.753746	Q99PJ2	12	TRIM8_MOUSE		3	-12.2057	0.877943	Con+TB	Con_Un
Con+TB / Con_Un	MO2R2_MOUSE	Q6XJV6	Cell surface glycoprotein CD200 receptor 2	Cd200r1l	0.310195	0.310195	0.742258	0.608567	0.734051	Q6XJV6	12	MO2R2_MOUSE		3	23.9875	1.23988	Con+TB	Con_Un
Con+TB / Con_Un	ZN524_MOUSE	Q9D0B1	Zinc finger protein 524	Znf524	0.629925	0.629925	0.296399	0.60849	0.56712	Q9D0B1	12	ZN524_MOUSE		3	54.7485	1.54748	Con+TB	Con_Un
Con+TB / Con_Un	NDUB5_MOUSE	Q9CQH3	NADH dehydrogenase [ubiquinone] 1 beta subcomplex subunit 5, mitochondrial	Ndufb5	0.045909	0.045909	0.993409	0.607589	0.791427	Q9CQH3	12	NDUB5_MOUSE		4	3.23334	1.03233	Con+TB	Con_Un
Con+TB / Con_Un	TERF1_MOUSE	P70371	Telomeric repeat-binding factor 1	Terf1	-1.51403	1.51403	0.0453134	0.606338	0.324624	P70371	12	TERF1_MOUSE		1	-64.9868	0.350132	Con+TB	Con_Un
Con+TB / Con_Un	PER1_MOUSE	O35973	Period circadian protein homolog 1	Per1	-0.567584	0.567584	0.476416	0.606005	0.648985	O35973	12	PER1_MOUSE		4	-32.5254	0.674746	Con+TB	Con_Un
Con+TB / Con_Un	E9PWA8_MOUSE	E9PWA8	Olfactory receptor	Olfr564	-0.463024	0.463024	0.483144	0.605441	0.651101	E9PWA8	12	E9PWA8_MOUSE		1	-27.4536	0.725464	Con+TB	Con_Un
Con+TB / Con_Un	MTHSD_MOUSE	Q3URQ7	Methenyltetrahydrofolate synthase domain-containing protein	Mthfsd	-2.23874	2.23874	0.032848	0.600293	0.295529	Q3URQ7	12	MTHSD_MOUSE		2	-78.8129	0.211871	Con+TB	Con_Un
Con+TB / Con_Un	CD9_MOUSE	P40240	CD9 antigen	Cd9	1.26574	1.26574	0.125448	0.599855	0.442849	P40240	12	CD9_MOUSE		5	140.451	2.40451	Con+TB	Con_Un
Con+TB / Con_Un	E9Q7N4_MOUSE	E9Q7N4	Diacylglycerol kinase	Dgkk	0.633836	0.633836	0.84364	0.599686	0.759245	E9Q7N4	12	E9Q7N4_MOUSE		1	55.1686	1.55169	Con+TB	Con_Un
Con+TB / Con_Un	F118B_MOUSE	Q8C569	Protein FAM118B	Fam118b	0.281196	0.281196	0.652733	0.593053	0.710634	Q8C569	12	F118B_MOUSE		5	21.5202	1.2152	Con+TB	Con_Un
Con+TB / Con_Un	H2AX_MOUSE	P27661	Histone H2AX	H2ax	0.891986	0.891986	0.399792	0.59291	0.619427	P27661	12	H2AX_MOUSE		1	85.5729	1.85573	Con+TB	Con_Un
Con+TB / Con_Un	PAPD7_MOUSE	Q6PB75	Terminal nucleotidyltransferase 4A	Tent4a	1.49696	1.49696	0.429206	0.590007	0.630237	Q6PB75	12	PAPD7_MOUSE		3	182.247	2.82247	Con+TB	Con_Un
Con+TB / Con_Un	CAHM6_MOUSE	Q8C9E8	Calcium homeostasis modulator protein 6	Calhm6	0.101698	0.101698	0.520738	0.589206	0.663786	Q8C9E8	12	CAHM6_MOUSE		1	7.30359	1.07304	Con+TB	Con_Un
Con+TB / Con_Un	W4VSP2_MOUSE;V2R26_MOUSE	W4VSP2;Q6TAC4	Vomeronasal 2, receptor 25;Vomeronasal type-2 receptor 26	Vmn2r25;Vmn2r26	-1.43081	1.43081	0.00758774	0.588929	0.174116	W4VSP2;Q6TAC4	12	W4VSP2_MOUSE;V2R26_MOUSE		1	-62.9078	0.370922	Con+TB	Con_Un
Con+TB / Con_Un	Q8VFW3_MOUSE	Q8VFW3	G_PROTEIN_RECEP_F1_2 domain-containing protein	Olfr1462	-0.43846	0.43846	0.497167	0.588382	0.656204	Q8VFW3	12	Q8VFW3_MOUSE		1	-26.2078	0.737922	Con+TB	Con_Un
Con+TB / Con_Un	IL27B_MOUSE	O35228	Interleukin-27 subunit beta	Ebi3	1.27514	1.27514	0.29046	0.588301	0.56398	O35228	12	IL27B_MOUSE		5	142.022	2.42022	Con+TB	Con_Un
Con+TB / Con_Un	MTEF3_MOUSE	Q8R3J4	Transcription termination factor 3, mitochondrial	Mterf3	-0.163273	0.163273	0.72162	0.587488	0.728437	Q8R3J4	12	MTEF3_MOUSE		3	-10.7003	0.892997	Con+TB	Con_Un
Con+TB / Con_Un	BIR1A_MOUSE	Q9QWK5	Baculoviral IAP repeat-containing protein 1a	Naip1	-0.377509	0.377509	0.757426	0.5848	0.737932	Q9QWK5	12	BIR1A_MOUSE		1	-23.0234	0.769766	Con+TB	Con_Un
Con+TB / Con_Un	HEMO_MOUSE	Q91X72	Hemopexin	Hpx	3.72585	3.72585	0.00561652	0.584388	0.154219	Q91X72	12	HEMO_MOUSE		2	1223.1	13.231	Con+TB	Con_Un
Con+TB / Con_Un	S35A1_MOUSE	Q61420	CMP-sialic acid transporter	Slc35a1	2.74476	2.74476	0.0550361	0.584333	0.351955	Q61420	12	S35A1_MOUSE		1	570.278	6.70278	Con+TB	Con_Un
Con+TB / Con_Un	DYH17_MOUSE	Q69Z23	Dynein heavy chain 17, axonemal	Dnah17	5.63042	5.63042	0.00345001	0.583963	0.12704	Q69Z23	12	DYH17_MOUSE		1	4853.65	49.5365	Con+TB	Con_Un
Con+TB / Con_Un	ZN462_MOUSE	B1AWL2	Zinc finger protein 462	Znf462	0.151492	0.151492	0.781387	0.581994	0.743895	B1AWL2	12	ZN462_MOUSE		1	11.0718	1.11072	Con+TB	Con_Un
Con+TB / Con_Un	TMUB2_MOUSE	Q3V209	Transmembrane and ubiquitin-like domain-containing protein 2	Tmub2	-0.939686	0.939686	0.39094	0.579897	0.615728	Q3V209	12	TMUB2_MOUSE		2	-47.8653	0.521347	Con+TB	Con_Un
Con+TB / Con_Un	PARP8_MOUSE	Q3UD82	Protein mono-ADP-ribosyltransferase PARP8	Parp8	0.122604	0.122604	0.425398	0.579203	0.628717	Q3UD82	12	PARP8_MOUSE		2	8.86984	1.0887	Con+TB	Con_Un
Con+TB / Con_Un	RNT2A_MOUSE;RNT2B_MOUSE	C0HKG5;C0HKG6	Ribonuclease T2-A;Ribonuclease T2-B	Rnaset2a;Rnaset2b	-0.253225	0.253225	0.556491	0.57917	0.67622	C0HKG5;C0HKG6	12	RNT2A_MOUSE;RNT2B_MOUSE		6	-16.0981	0.839019	Con+TB	Con_Un
Con+TB / Con_Un	MT21D_MOUSE	Q8C436	Protein-lysine methyltransferase METTL21D	Vcpkmt	-0.716221	0.716221	0.302839	0.578551	0.570362	Q8C436	12	MT21D_MOUSE		2	-39.131	0.60869	Con+TB	Con_Un
Con+TB / Con_Un	STK25_MOUSE	Q9Z2W1	Serine/threonine-protein kinase 25	Stk25	-0.510731	0.510731	0.330169	0.57852	0.586465	Q9Z2W1	12	STK25_MOUSE		2	-29.8133	0.701867	Con+TB	Con_Un
Con+TB / Con_Un	E9Q238_MOUSE	E9Q238	ANK_REP_REGION domain-containing protein	Kank1	-1.55433	1.55433	0.160349	0.57848	0.475576	E9Q238	12	E9Q238_MOUSE		1	-65.9513	0.340487	Con+TB	Con_Un
Con+TB / Con_Un	CD33_MOUSE	Q63994	Myeloid cell surface antigen CD33	Cd33	0.965031	0.965031	0.130023	0.578222	0.447077	Q63994	12	CD33_MOUSE		3	95.2105	1.9521	Con+TB	Con_Un
Con+TB / Con_Un	FSCN1_MOUSE	Q61553	Fascin	Fscn1	0.429875	0.429875	0.273841	0.574786	0.554876	Q61553	12	FSCN1_MOUSE		1	34.7117	1.34712	Con+TB	Con_Un
Con+TB / Con_Un	S2540_MOUSE	Q8BGP6	Solute carrier family 25 member 40	Slc25a40	0.0371198	0.0371198	0.824503	0.573971	0.754596	Q8BGP6	12	S2540_MOUSE		4	2.60633	1.02606	Con+TB	Con_Un
Con+TB / Con_Un	OLR1_MOUSE	Q9EQ09	Oxidized low-density lipoprotein receptor 1	Olr1	3.88036	3.88036	0.00794177	0.572822	0.17742	Q9EQ09	12	OLR1_MOUSE		1	1372.66	14.7266	Con+TB	Con_Un
Con+TB / Con_Un	TAB3_MOUSE	Q571K4	TGF-beta-activated kinase 1 and MAP3K7-binding protein 3	Tab3	0.32428	0.32428	0.321277	0.572339	0.581458	Q571K4	12	TAB3_MOUSE		2	25.2039	1.25204	Con+TB	Con_Un
Con+TB / Con_Un	RA51D_MOUSE	O55230	DNA repair protein RAD51 homolog 4	Rad51d	-0.209674	0.209674	0.501406	0.571749	0.657	O55230	12	RA51D_MOUSE		1	-13.5268	0.864732	Con+TB	Con_Un
Con+TB / Con_Un	S22AI_MOUSE	Q78KK3	Solute carrier family 22 member 18	Slc22a18	0.209188	0.209188	0.842222	0.570607	0.759023	Q78KK3	12	S22AI_MOUSE		2	15.6037	1.15604	Con+TB	Con_Un
Con+TB / Con_Un	Q3UWL8_MOUSE	Q3UWL8	Prefoldin subunit 4	Pfdn4	-0.123855	0.123855	0.704055	0.57052	0.724058	Q3UWL8	12	Q3UWL8_MOUSE		1	-8.22676	0.917732	Con+TB	Con_Un
Con+TB / Con_Un	LCOR_MOUSE	Q6ZPI3	Ligand-dependent corepressor	Lcor	-0.402539	0.402539	0.493478	0.570312	0.655053	Q6ZPI3	12	LCOR_MOUSE		2	-24.3474	0.756526	Con+TB	Con_Un
Con+TB / Con_Un	BORG1_MOUSE	Q8JZX9	Cdc42 effector protein 2	Cdc42ep2	2.63966	2.63966	0.0390326	0.570091	0.311733	Q8JZX9	12	BORG1_MOUSE		3	523.184	6.23184	Con+TB	Con_Un
Con+TB / Con_Un	GDPD2_MOUSE	Q9ESM6	Glycerophosphoinositol inositolphosphodiesterase GDPD2	Gdpd2	0.292169	0.292169	0.723883	0.570078	0.729196	Q9ESM6	12	GDPD2_MOUSE		1	22.448	1.22448	Con+TB	Con_Un
Con+TB / Con_Un	KTHY_MOUSE	P97930	Thymidylate kinase	Dtymk	1.46457	1.46457	0.0775864	0.569607	0.385937	P97930	12	KTHY_MOUSE		4	175.981	2.75981	Con+TB	Con_Un
Con+TB / Con_Un	CLK1_MOUSE	P22518	Dual specificity protein kinase CLK1	Clk1	1.03469	1.03469	0.174515	0.568047	0.487643	P22518	12	CLK1_MOUSE		1	104.868	2.04868	Con+TB	Con_Un
Con+TB / Con_Un	H2B1M_MOUSE;H2B1C_MOUSE;H2B1H_MOUSE;H2B2B_MOUSE	P10854;Q6ZWY9;Q64478;Q64525	Histone H2B type 1-M;Histone H2B type 1-C/E/G;Histone H2B type 1-H;Histone H2B type 2-B	H2bc14;H2bc4;H2bc9;Hist2h2bb	0.119442	0.119442	0.908116	0.567191	0.773007	P10854;Q6ZWY9;Q64478;Q64525	12	H2B1M_MOUSE;H2B1C_MOUSE;H2B1H_MOUSE;H2B2B_MOUSE		1	8.63144	1.08631	Con+TB	Con_Un
Con+TB / Con_Un	S10AB_MOUSE	P50543	Protein S100-A11	S100a11	-0.222496	0.222496	0.714433	0.56674	0.726599	P50543	12	S10AB_MOUSE		8	-14.2919	0.857081	Con+TB	Con_Un
Con+TB / Con_Un	RPC4_MOUSE	Q91WD1	DNA-directed RNA polymerase III subunit RPC4	Polr3d	-0.72386	0.72386	0.287645	0.566636	0.56232	Q91WD1	12	RPC4_MOUSE		2	-39.4525	0.605475	Con+TB	Con_Un
Con+TB / Con_Un	SHPRH_MOUSE	Q7TPQ3	E3 ubiquitin-protein ligase SHPRH	Shprh	0.381347	0.381347	0.469038	0.564791	0.645896	Q7TPQ3	12	SHPRH_MOUSE		2	30.2558	1.30256	Con+TB	Con_Un
Con+TB / Con_Un	UB2D1_MOUSE	P61080	Ubiquitin-conjugating enzyme E2 D1	Ube2d1	0.0866786	0.0866786	0.849611	0.563017	0.760291	P61080	12	UB2D1_MOUSE		1	6.19226	1.06192	Con+TB	Con_Un
Con+TB / Con_Un	SOCS3_MOUSE	O35718	Suppressor of cytokine signaling 3	Socs3	-0.547894	0.547894	0.428053	0.561745	0.629602	O35718	12	SOCS3_MOUSE		3	-31.5982	0.684018	Con+TB	Con_Un
Con+TB / Con_Un	GUC2F_MOUSE	Q5SDA5	Retinal guanylyl cyclase 2	Gucy2f	6.56451	6.56451	0.000559421	0.561647	0.0657355	Q5SDA5	12	GUC2F_MOUSE		1	9364.87	94.6487	Con+TB	Con_Un
Con+TB / Con_Un	TTI1_MOUSE	Q91V83	TELO2-interacting protein 1 homolog	Tti1	2.47588	2.47588	0.0289171	0.561546	0.284214	Q91V83	12	TTI1_MOUSE		7	456.308	5.56308	Con+TB	Con_Un
Con+TB / Con_Un	AN33B_MOUSE	Q3U0L2	Ankyrin repeat domain-containing protein 33B	Ankrd33b	0.79288	0.79288	0.132181	0.560715	0.449241	Q3U0L2	12	AN33B_MOUSE		1	73.253	1.73253	Con+TB	Con_Un
Con+TB / Con_Un	RS27L_MOUSE	Q6ZWY3	40S ribosomal protein S27-like	Rps27l	1.80937	1.80937	0.099101	0.560036	0.414128	Q6ZWY3	12	RS27L_MOUSE		2	250.49	3.5049	Con+TB	Con_Un
Con+TB / Con_Un	RYR2_MOUSE	E9Q401	Ryanodine receptor 2	Ryr2	1.19103	1.19103	0.563134	0.559829	0.680024	E9Q401	12	RYR2_MOUSE		1	128.315	2.28315	Con+TB	Con_Un
Con+TB / Con_Un	WFS1_MOUSE	P56695	Wolframin	Wfs1	-0.509322	0.509322	0.294004	0.558485	0.566014	P56695	12	WFS1_MOUSE		2	-29.7448	0.702552	Con+TB	Con_Un
Con+TB / Con_Un	ZCHC7_MOUSE	B1AX39	Zinc finger CCHC domain-containing protein 7	Zcchc7	0.507572	0.507572	0.589697	0.55523	0.689931	B1AX39	12	ZCHC7_MOUSE		2	42.1655	1.42166	Con+TB	Con_Un
Con+TB / Con_Un	ARMC5_MOUSE	Q5EBP3	Armadillo repeat-containing protein 5	Armc5	-0.640494	0.640494	0.113479	0.554794	0.429457	Q5EBP3	12	ARMC5_MOUSE		2	-35.8507	0.641493	Con+TB	Con_Un
Con+TB / Con_Un	SPRC_MOUSE	P07214	SPARC	Sparc	-1.06971	1.06971	0.185925	0.554774	0.497618	P07214	12	SPRC_MOUSE		3	-52.3584	0.476416	Con+TB	Con_Un
Con+TB / Con_Un	FGOP2_MOUSE	Q9CRA9	FGFR1 oncogene partner 2 homolog	Fgfr1op2	0.28727	0.28727	0.51448	0.553132	0.662231	Q9CRA9	12	FGOP2_MOUSE		2	22.0329	1.22033	Con+TB	Con_Un
Con+TB / Con_Un	CNTN1_BOVIN	Cont_Q28106	Contactin-1	CNTN1	-1.19544	1.19544	0.205164	0.551978	0.510541	Cont_Q28106	12	CNTN1_BOVIN		3	-56.3345	0.436655	Con+TB	Con_Un
Con+TB / Con_Un	CQ10B_MOUSE	Q3THF9	Coenzyme Q-binding protein COQ10 homolog B, mitochondrial	Coq10b	-0.814302	0.814302	0.625741	0.551875	0.702938	Q3THF9	12	CQ10B_MOUSE		2	-43.1316	0.568684	Con+TB	Con_Un
Con+TB / Con_Un	GPX3_MOUSE	P46412	Glutathione peroxidase 3	Gpx3	1.58687	1.58687	0.0502999	0.551108	0.33886	P46412	12	GPX3_MOUSE		2	200.396	3.00396	Con+TB	Con_Un
Con+TB / Con_Un	CL43_BOVIN	Cont_P42916	Collectin-43	CL43	-1.15187	1.15187	0.420921	0.550792	0.626683	Cont_P42916	12	CL43_BOVIN		2	-54.9959	0.450041	Con+TB	Con_Un
Con+TB / Con_Un	NAC3_MOUSE	S4R2P9	Sodium/calcium exchanger 3	Slc8a3	0.0986683	0.0986683	0.92765	0.550522	0.777284	S4R2P9	12	NAC3_MOUSE		1	7.07846	1.07078	Con+TB	Con_Un
Con+TB / Con_Un	NXT1_MOUSE	Q9QZV9	NTF2-related export protein 1	Nxt1	0.637163	0.637163	0.598259	0.549647	0.692775	Q9QZV9	12	NXT1_MOUSE		4	55.5268	1.55527	Con+TB	Con_Un
Con+TB / Con_Un	SYWM_MOUSE	Q9CYK1	Tryptophan--tRNA ligase, mitochondrial	Wars2	-0.201397	0.201397	0.490139	0.549385	0.653584	Q9CYK1	12	SYWM_MOUSE		3	-13.0292	0.869708	Con+TB	Con_Un
Con+TB / Con_Un	YETS2_MOUSE	Q3TUF7	YEATS domain-containing protein 2	Yeats2	-0.770052	0.770052	0.354505	0.549368	0.598671	Q3TUF7	12	YETS2_MOUSE		1	-41.3604	0.586396	Con+TB	Con_Un
Con+TB / Con_Un	GPBL1_MOUSE	Q6NZP2	Vasculin-like protein 1	Gpbp1l1	0.136761	0.136761	0.855562	0.549248	0.761675	Q6NZP2	12	GPBL1_MOUSE		2	9.94338	1.09943	Con+TB	Con_Un
Con+TB / Con_Un	MK08_MOUSE	Q91Y86	Mitogen-activated protein kinase 8	Mapk8	-0.331063	0.331063	0.676948	0.546061	0.718207	Q91Y86	12	MK08_MOUSE		2	-20.5049	0.794951	Con+TB	Con_Un
Con+TB / Con_Un	AP5S1_MOUSE	Q9D742	AP-5 complex subunit sigma-1	Ap5s1	0.335651	0.335651	0.454783	0.545543	0.640833	Q9D742	12	AP5S1_MOUSE		1	26.1947	1.26195	Con+TB	Con_Un
Con+TB / Con_Un	SAV_STRAV	Cont_P22629	Streptavidin	NaN	-2.15321	2.15321	0.0323234	0.543498	0.29457	Cont_P22629	12	SAV_STRAV		1	-77.5188	0.224812	Con+TB	Con_Un
Con+TB / Con_Un	F13A_BOVIN	Cont_P12260	Coagulation factor XIII A chain (Fragment)	F13A1	0.291853	0.291853	0.354284	0.543491	0.598505	Cont_P12260	12	F13A_BOVIN		1	22.4211	1.22421	Con+TB	Con_Un
Con+TB / Con_Un	NDUF5_MOUSE	A2APY7	Arginine-hydroxylase NDUFAF5, mitochondrial	Ndufaf5	-1.24167	1.24167	0.144637	0.543353	0.460201	A2APY7	12	NDUF5_MOUSE		3	-57.7116	0.422884	Con+TB	Con_Un
Con+TB / Con_Un	NLRC3_MOUSE	Q5DU56	Protein NLRC3	Nlrc3	0.353988	0.353988	0.977681	0.543259	0.788142	Q5DU56	12	NLRC3_MOUSE		1	27.8089	1.27809	Con+TB	Con_Un
Con+TB / Con_Un	CD244_MOUSE	Q07763	Natural killer cell receptor 2B4	Cd244	-0.0975411	0.0975411	0.68004	0.540892	0.71878	Q07763	12	CD244_MOUSE		1	-6.53754	0.934625	Con+TB	Con_Un
Con+TB / Con_Un	ZMIZ2_MOUSE	Q8CIE2	Zinc finger MIZ domain-containing protein 2	Zmiz2	0.999675	0.999675	0.324296	0.540373	0.583197	Q8CIE2	12	ZMIZ2_MOUSE		3	99.955	1.99955	Con+TB	Con_Un
Con+TB / Con_Un	TIMP2_MOUSE	P25785	Metalloproteinase inhibitor 2	Timp2	-1.0577	1.0577	0.244643	0.540121	0.535667	P25785	12	TIMP2_MOUSE		1	-51.9603	0.480397	Con+TB	Con_Un
Con+TB / Con_Un	GL8D1_MOUSE	Q6NSU3	Glycosyltransferase 8 domain-containing protein 1	Glt8d1	-0.683552	0.683552	0.262248	0.539433	0.54751	Q6NSU3	12	GL8D1_MOUSE		2	-37.737	0.62263	Con+TB	Con_Un
Con+TB / Con_Un	UVSSA_MOUSE	Q9D479	UV-stimulated scaffold protein A	Uvssa	-0.730173	0.730173	0.412681	0.539023	0.625439	Q9D479	12	UVSSA_MOUSE		1	-39.7168	0.602832	Con+TB	Con_Un
Con+TB / Con_Un	CISD3_MOUSE	B1AR13	CDGSH iron-sulfur domain-containing protein 3, mitochondrial	Cisd3	-0.238693	0.238693	0.8225	0.538777	0.75393	B1AR13	12	CISD3_MOUSE		3	-15.2487	0.847513	Con+TB	Con_Un
Con+TB / Con_Un	RM44_MOUSE	Q9CY73	39S ribosomal protein L44, mitochondrial	Mrpl44	-0.130988	0.130988	0.999161	0.538634	0.792428	Q9CY73	12	RM44_MOUSE		5	-8.67939	0.913206	Con+TB	Con_Un
Con+TB / Con_Un	MET15_MOUSE	Q9DCL4	12S rRNA N4-methylcytidine methyltransferase	Mettl15	0.661943	0.661943	0.34935	0.537469	0.596532	Q9DCL4	12	MET15_MOUSE		2	58.2212	1.58221	Con+TB	Con_Un
Con+TB / Con_Un	TM14C_MOUSE	Q9CQN6	Transmembrane protein 14C	Tmem14c	-0.580115	0.580115	0.708878	0.537369	0.724856	Q9CQN6	12	TM14C_MOUSE		2	-33.109	0.66891	Con+TB	Con_Un
Con+TB / Con_Un	AN32E_MOUSE	P97822	Acidic leucine-rich nuclear phosphoprotein 32 family member E	Anp32e	0.512871	0.512871	0.485248	0.537217	0.651824	P97822	12	AN32E_MOUSE		8	42.6887	1.42689	Con+TB	Con_Un
Con+TB / Con_Un	PLD2_MOUSE	P97813	Phospholipase D2	Pld2	-0.867059	0.867059	0.0741695	0.537158	0.379469	P97813	12	PLD2_MOUSE		4	-45.1737	0.548263	Con+TB	Con_Un
Con+TB / Con_Un	RHOQ_MOUSE	Q8R527	Rho-related GTP-binding protein RhoQ	Rhoq	0.565948	0.565948	0.342395	0.536515	0.591661	Q8R527	12	RHOQ_MOUSE		1	48.036	1.48036	Con+TB	Con_Un
Con+TB / Con_Un	PHOP1_MOUSE	Q8R2H9	Phosphoethanolamine/phosphocholine phosphatase	Phospho1	0.330807	0.330807	0.740617	0.536462	0.733821	Q8R2H9	12	PHOP1_MOUSE		2	25.7717	1.25772	Con+TB	Con_Un
Con+TB / Con_Un	MARE3_MOUSE	Q6PER3	Microtubule-associated protein RP/EB family member 3	Mapre3	-0.580469	0.580469	0.609942	0.536408	0.697065	Q6PER3	12	MARE3_MOUSE		1	-33.1254	0.668746	Con+TB	Con_Un
Con+TB / Con_Un	MTMRD_MOUSE	E9PXF8	Myotubularin-related protein 13	Sbf2	0.410257	0.410257	0.664387	0.536301	0.714051	E9PXF8	12	MTMRD_MOUSE		2	32.8923	1.32892	Con+TB	Con_Un
Con+TB / Con_Un	GNA12_MOUSE	P27600	Guanine nucleotide-binding protein subunit alpha-12	Gna12	-0.794252	0.794252	0.499354	0.53581	0.656483	P27600	12	GNA12_MOUSE		1	-42.3358	0.576642	Con+TB	Con_Un
Con+TB / Con_Un	ING2_MOUSE	Q9ESK4	Inhibitor of growth protein 2	Ing2	0.127968	0.127968	0.536473	0.535489	0.669028	Q9ESK4	12	ING2_MOUSE		2	9.27537	1.09275	Con+TB	Con_Un
Con+TB / Con_Un	PPM1D_MOUSE	Q9QZ67	Protein phosphatase 1D	Ppm1d	-0.451104	0.451104	0.493812	0.535295	0.655103	Q9QZ67	12	PPM1D_MOUSE		2	-26.8517	0.731483	Con+TB	Con_Un
Con+TB / Con_Un	A6ZI47_MOUSE	A6ZI47	Fructose-bisphosphate aldolase	Aldoart2	-0.0836506	0.0836506	0.33484	0.534139	0.587864	A6ZI47	12	A6ZI47_MOUSE		3	-5.63332	0.943667	Con+TB	Con_Un
Con+TB / Con_Un	RETR3_MOUSE	Q9CQV4	Reticulophagy regulator 3	Retreg3	0.225043	0.225043	0.287403	0.533502	0.562192	Q9CQV4	12	RETR3_MOUSE		2	16.8812	1.16881	Con+TB	Con_Un
Con+TB / Con_Un	PRAF1_MOUSE	Q9Z0S9	Prenylated Rab acceptor protein 1	Rabac1	-0.495327	0.495327	0.465316	0.533036	0.64392	Q9Z0S9	12	PRAF1_MOUSE		1	-29.0599	0.709401	Con+TB	Con_Un
Con+TB / Con_Un	NF2L1_MOUSE	Q61985	Endoplasmic reticulum membrane sensor NFE2L1	Nfe2l1	-0.219649	0.219649	0.866778	0.529896	0.764753	Q61985	12	NF2L1_MOUSE		3	-14.1226	0.858774	Con+TB	Con_Un
Con+TB / Con_Un	OLFM4_MOUSE	Q3UZZ4	Olfactomedin-4	Olfm4	0.515277	0.515277	0.40947	0.529464	0.623555	Q3UZZ4	12	OLFM4_MOUSE		3	42.9268	1.42927	Con+TB	Con_Un
Con+TB / Con_Un	T106C_MOUSE	Q80VP8	Transmembrane protein 106C	Tmem106c	-0.707423	0.707423	0.47286	0.528098	0.64739	Q80VP8	12	T106C_MOUSE		1	-38.7587	0.612413	Con+TB	Con_Un
Con+TB / Con_Un	ADA_MOUSE	P03958	Adenosine deaminase	Ada	0.370682	0.370682	0.383265	0.525755	0.612714	P03958	12	ADA_MOUSE		1	29.2964	1.29296	Con+TB	Con_Un
Con+TB / Con_Un	SPIN1_MOUSE	Q61142	Spindlin-1	Spin1	-0.130874	0.130874	0.525596	0.524705	0.665191	Q61142	12	SPIN1_MOUSE		2	-8.67221	0.913278	Con+TB	Con_Un
Con+TB / Con_Un	EVI2A_MOUSE	P20934	Protein EVI2A	Evi2a	0.884688	0.884688	0.34464	0.523463	0.593332	P20934	12	EVI2A_MOUSE		5	84.6366	1.84637	Con+TB	Con_Un
Con+TB / Con_Un	RUXG_MOUSE	P62309	Small nuclear ribonucleoprotein G	Snrpg	-0.158559	0.158559	0.630768	0.522947	0.70441	P62309	12	RUXG_MOUSE		3	-10.4081	0.895919	Con+TB	Con_Un
Con+TB / Con_Un	AN32B_MOUSE	Q9EST5	Acidic leucine-rich nuclear phosphoprotein 32 family member B	Anp32b	-0.566836	0.566836	0.581931	0.521846	0.68801	Q9EST5	12	AN32B_MOUSE		7	-32.4904	0.675096	Con+TB	Con_Un
Con+TB / Con_Un	ZEP3_MOUSE	A2A884	Transcription factor HIVEP3	Hivep3	0.3328	0.3328	0.395097	0.521306	0.618064	A2A884	12	ZEP3_MOUSE		1	25.9455	1.25946	Con+TB	Con_Un
Con+TB / Con_Un	GTPB6_MOUSE	Q3U6U5	Putative GTP-binding protein 6	Gtpbp6	-0.467124	0.467124	0.647944	0.521003	0.709272	Q3U6U5	12	GTPB6_MOUSE		3	-27.6595	0.723405	Con+TB	Con_Un
Con+TB / Con_Un	EF2K_MOUSE	O08796	Eukaryotic elongation factor 2 kinase	Eef2k	-0.834368	0.834368	0.133161	0.519893	0.44995	O08796	12	EF2K_MOUSE		6	-43.9171	0.560829	Con+TB	Con_Un
Con+TB / Con_Un	RSRP1_MOUSE	Q3UC65	Arginine/serine-rich protein 1	Rsrp1	0.248187	0.248187	0.537943	0.519805	0.669239	Q3UC65	12	RSRP1_MOUSE		1	18.7714	1.18771	Con+TB	Con_Un
Con+TB / Con_Un	FOXM1_MOUSE	O08696	Forkhead box protein M1	Foxm1	-0.325562	0.325562	0.609326	0.519489	0.696785	O08696	12	FOXM1_MOUSE		3	-20.2013	0.797987	Con+TB	Con_Un
Con+TB / Con_Un	URM1_MOUSE	Q9D2P4	Ubiquitin-related modifier 1	Urm1	0.495282	0.495282	0.443515	0.519406	0.635629	Q9D2P4	12	URM1_MOUSE		2	40.9597	1.4096	Con+TB	Con_Un
Con+TB / Con_Un	RAB26_MOUSE	Q504M8	Ras-related protein Rab-26	Rab26	-0.298634	0.298634	0.709706	0.518736	0.725101	Q504M8	12	RAB26_MOUSE		1	-18.6978	0.813022	Con+TB	Con_Un
Con+TB / Con_Un	Q3V1N5_MOUSE	Q3V1N5	Headcase domain-containing protein	Heca	-0.463193	0.463193	0.355558	0.51831	0.599116	Q3V1N5	12	Q3V1N5_MOUSE		1	-27.4621	0.725379	Con+TB	Con_Un
Con+TB / Con_Un	REST_MOUSE	Q8VIG1	RE1-silencing transcription factor	Rest	-0.511352	0.511352	0.24245	0.518282	0.53428	Q8VIG1	12	REST_MOUSE		4	-29.8435	0.701565	Con+TB	Con_Un
Con+TB / Con_Un	WDR89_MOUSE	Q9D0R9	WD repeat-containing protein 89	Wdr89	-0.240894	0.240894	0.674134	0.517642	0.717238	Q9D0R9	12	WDR89_MOUSE		2	-15.3779	0.846221	Con+TB	Con_Un
Con+TB / Con_Un	MRGBP_MOUSE	Q9DAT2	MRG/MORF4L-binding protein	Mrgbp	-0.0890938	0.0890938	0.808906	0.517219	0.751224	Q9DAT2	12	MRGBP_MOUSE		3	-5.98869	0.940113	Con+TB	Con_Un
Con+TB / Con_Un	NRAM1_MOUSE	P41251	Natural resistance-associated macrophage protein 1	Slc11a1	1.12456	1.12456	0.199749	0.51665	0.507396	P41251	12	NRAM1_MOUSE		4	118.036	2.18036	Con+TB	Con_Un
Con+TB / Con_Un	DUS22_MOUSE	Q99N11	Dual specificity protein phosphatase 22	Dusp22	-0.239809	0.239809	0.510743	0.514816	0.660174	Q99N11	12	DUS22_MOUSE		2	-15.3142	0.846858	Con+TB	Con_Un
Con+TB / Con_Un	CD37L_MOUSE	Q9CZP7	Hsp90 co-chaperone Cdc37-like 1	Cdc37l1	-0.537712	0.537712	0.599633	0.513382	0.693027	Q9CZP7	12	CD37L_MOUSE		2	-31.1137	0.688863	Con+TB	Con_Un
Con+TB / Con_Un	CA131_MOUSE	Q8CIL4	Uncharacterized protein C1orf131 homolog	MGI:1913773	0.355962	0.355962	0.422875	0.513031	0.627845	Q8CIL4	12	CA131_MOUSE		2	27.9838	1.27984	Con+TB	Con_Un
Con+TB / Con_Un	GTR9_MOUSE	Q3T9X0	Solute carrier family 2, facilitated glucose transporter member 9	Slc2a9	-0.707818	0.707818	0.372944	0.512735	0.607039	Q3T9X0	12	GTR9_MOUSE		2	-38.7754	0.612246	Con+TB	Con_Un
Con+TB / Con_Un	VP37C_MOUSE	Q8R105	Vacuolar protein sorting-associated protein 37C	Vps37c	0.124634	0.124634	0.618957	0.510928	0.700195	Q8R105	12	VP37C_MOUSE		2	9.02314	1.09023	Con+TB	Con_Un
Con+TB / Con_Un	PCMD1_MOUSE	P59913	Protein-L-isoaspartate O-methyltransferase domain-containing protein 1	Pcmtd1	0.118009	0.118009	0.74266	0.510517	0.734142	P59913	12	PCMD1_MOUSE		1	8.52365	1.08524	Con+TB	Con_Un
Con+TB / Con_Un	A0A571BEV2_MOUSE	A0A571BEV2	Predicted gene 8251	Gm8251	5.63404	5.63404	0.000809438	0.510135	0.0730987	A0A571BEV2	12	A0A571BEV2_MOUSE		1	4866.1	49.661	Con+TB	Con_Un
Con+TB / Con_Un	CO040_MOUSE	Q9CRC3	UPF0235 protein C15orf40 homolog	MGI:1914540	-0.277868	0.277868	0.315093	0.509912	0.577436	Q9CRC3	12	CO040_MOUSE		3	-17.5191	0.824809	Con+TB	Con_Un
Con+TB / Con_Un	DRAM2_MOUSE	Q9CR48	DNA damage-regulated autophagy modulator protein 2	Dram2	-0.0333504	0.0333504	0.93247	0.509875	0.77838	Q9CR48	12	DRAM2_MOUSE		2	-2.28516	0.977148	Con+TB	Con_Un
Con+TB / Con_Un	RAE1A_MOUSE;RAE1B_MOUSE;RAE1C_MOUSE;RAE1D_MOUSE;RAE1E_MOUSE	O08602;O08603;O08604;Q9JI58;Q9CZQ6	Retinoic acid early-inducible protein 1-alpha;Retinoic acid early-inducible protein 1-beta;Retinoic acid early-inducible protein 1-gamma;Retinoic acid early-inducible protein 1-delta;Retinoic acid early-inducible protein 1-epsilon	Raet1a;Raet1b;Raet1c;Raet1d;Raet1e	0.664752	0.664752	0.0865588	0.508547	0.396718	O08602;O08603;O08604;Q9JI58;Q9CZQ6	12	RAE1A_MOUSE;RAE1B_MOUSE;RAE1C_MOUSE;RAE1D_MOUSE;RAE1E_MOUSE		1	58.5295	1.5853	Con+TB	Con_Un
Con+TB / Con_Un	LIPT2_MOUSE	Q9D009	Putative lipoyltransferase 2, mitochondrial	Lipt2	0.476793	0.476793	0.62501	0.508467	0.702562	Q9D009	12	LIPT2_MOUSE		2	39.1647	1.39165	Con+TB	Con_Un
Con+TB / Con_Un	Q3U466_MOUSE	Q3U466	Ceroid-lipofuscinosis, neuronal 6	Cln6	0.245278	0.245278	0.915559	0.508323	0.774156	Q3U466	12	Q3U466_MOUSE		3	18.5321	1.18532	Con+TB	Con_Un
Con+TB / Con_Un	S38A9_MOUSE	Q8BGD6	Sodium-coupled neutral amino acid transporter 9	Slc38a9	0.38442	0.38442	0.599675	0.507554	0.693027	Q8BGD6	12	S38A9_MOUSE		4	30.5335	1.30534	Con+TB	Con_Un
Con+TB / Con_Un	CDN2D_MOUSE	Q60773	Cyclin-dependent kinase 4 inhibitor D	Cdkn2d	-0.500274	0.500274	0.540705	0.507542	0.670409	Q60773	12	CDN2D_MOUSE		1	-29.3027	0.706973	Con+TB	Con_Un
Con+TB / Con_Un	ISK8_MOUSE	Q09TK9	Serine protease inhibitor Kazal-type 8	Spink8	0.107318	0.107318	0.60892	0.507102	0.696785	Q09TK9	12	ISK8_MOUSE		1	7.72237	1.07722	Con+TB	Con_Un
Con+TB / Con_Un	Q8C6S1_MOUSE	Q8C6S1	Expressed sequence AA792892	AA792892	-3.28705	3.28705	0.0112341	0.506063	0.205146	Q8C6S1	12	Q8C6S1_MOUSE		1	-89.7553	0.102447	Con+TB	Con_Un
Con+TB / Con_Un	SMAD3_MOUSE	Q8BUN5	Mothers against decapentaplegic homolog 3	Smad3	-0.853003	0.853003	0.185195	0.505636	0.497182	Q8BUN5	12	SMAD3_MOUSE		3	-44.6369	0.553631	Con+TB	Con_Un
Con+TB / Con_Un	TNR23_MOUSE	Q9ER63	Tumor necrosis factor receptor superfamily member 23	Tnfrsf23	1.10681	1.10681	0.422782	0.505606	0.627819	Q9ER63	12	TNR23_MOUSE		1	115.369	2.15369	Con+TB	Con_Un
Con+TB / Con_Un	PINX1_MOUSE	Q9CZX5	PIN2/TERF1-interacting telomerase inhibitor 1	Pinx1	-0.249853	0.249853	0.664785	0.505421	0.714137	Q9CZX5	12	PINX1_MOUSE		1	-15.9018	0.840982	Con+TB	Con_Un
Con+TB / Con_Un	NDUS5_MOUSE	Q99LY9	NADH dehydrogenase [ubiquinone] iron-sulfur protein 5	Ndufs5	-0.094287	0.094287	0.857744	0.504985	0.762487	Q99LY9	12	NDUS5_MOUSE		6	-6.32649	0.936735	Con+TB	Con_Un
Con+TB / Con_Un	RM41_MOUSE	Q9CQN7	39S ribosomal protein L41, mitochondrial	Mrpl41	-0.116992	0.116992	0.773808	0.504947	0.741498	Q9CQN7	12	RM41_MOUSE		7	-7.78916	0.922108	Con+TB	Con_Un
Con+TB / Con_Un	TEX30_MOUSE	Q3TUU5	Testis-expressed protein 30	Tex30	-1.70145	1.70145	0.146263	0.504531	0.462441	Q3TUU5	12	TEX30_MOUSE		1	-69.2523	0.307477	Con+TB	Con_Un
Con+TB / Con_Un	YDJC_MOUSE	Q14BV6	Carbohydrate deacetylase	Ydjc	0.309778	0.309778	0.347789	0.504346	0.595931	Q14BV6	12	YDJC_MOUSE		4	23.9517	1.23952	Con+TB	Con_Un
Con+TB / Con_Un	CNOT8_MOUSE	Q9D8X5	CCR4-NOT transcription complex subunit 8	Cnot8	-0.073156	0.073156	0.515574	0.504037	0.662557	Q9D8X5	12	CNOT8_MOUSE		6	-4.94437	0.950556	Con+TB	Con_Un
Con+TB / Con_Un	MTF1_MOUSE	Q07243	Metal regulatory transcription factor 1	Mtf1	-0.766867	0.766867	0.448701	0.503881	0.637388	Q07243	12	MTF1_MOUSE		4	-41.2308	0.587692	Con+TB	Con_Un
Con+TB / Con_Un	LPCT4_MOUSE	Q6NVG1	Lysophospholipid acyltransferase LPCAT4	Lpcat4	-0.726209	0.726209	0.0735561	0.503179	0.378633	Q6NVG1	12	LPCT4_MOUSE		3	-39.551	0.60449	Con+TB	Con_Un
Con+TB / Con_Un	NDUA3_MOUSE	Q9CQ91	NADH dehydrogenase [ubiquinone] 1 alpha subcomplex subunit 3	Ndufa3	-0.160948	0.160948	0.782129	0.502958	0.744181	Q9CQ91	12	NDUA3_MOUSE		4	-10.5563	0.894437	Con+TB	Con_Un
Con+TB / Con_Un	ASB3_MOUSE	Q9WV72	Ankyrin repeat and SOCS box protein 3	Asb3	-0.371495	0.371495	0.278868	0.502907	0.556838	Q9WV72	12	ASB3_MOUSE		2	-22.7019	0.772981	Con+TB	Con_Un
Con+TB / Con_Un	AR6P6_MOUSE	Q8BH07	ADP-ribosylation factor-like protein 6-interacting protein 6	Arl6ip6	-0.969642	0.969642	0.0565122	0.502008	0.355689	Q8BH07	12	AR6P6_MOUSE		3	-48.9367	0.510633	Con+TB	Con_Un
Con+TB / Con_Un	CEGT_MOUSE	O88693	Ceramide glucosyltransferase	Ugcg	1.44955	1.44955	0.357058	0.500761	0.599945	O88693	12	CEGT_MOUSE		2	173.122	2.73122	Con+TB	Con_Un
Con+TB / Con_Un	ATRIP_MOUSE	Q8BMG1	ATR-interacting protein	Atrip	-0.419749	0.419749	0.0268391	0.500646	0.276649	Q8BMG1	12	ATRIP_MOUSE		1	-25.2445	0.747555	Con+TB	Con_Un
Con+TB / Con_Un	HSF4_MOUSE	Q9R0L1	Heat shock factor protein 4	Hsf4	1.36864	1.36864	0.0550414	0.50047	0.351955	Q9R0L1	12	HSF4_MOUSE		1	158.228	2.58228	Con+TB	Con_Un
Con+TB / Con_Un	HM20B_MOUSE	Q9Z104	SWI/SNF-related matrix-associated actin-dependent regulator of chromatin subfamily E member 1-related	Hmg20b	0.490479	0.490479	0.45706	0.500084	0.641707	Q9Z104	12	HM20B_MOUSE		2	40.4912	1.40491	Con+TB	Con_Un
Con+TB / Con_Un	ENTP4_MOUSE	Q9DBT4	Ectonucleoside triphosphate diphosphohydrolase 4	Entpd4	0.386967	0.386967	0.0427107	0.498442	0.320474	Q9DBT4	12	ENTP4_MOUSE		2	30.7642	1.30764	Con+TB	Con_Un
Con+TB / Con_Un	CA162_MOUSE	Q3U7U4	Transmembrane protein C1orf162 homolog	MGI:3588284	1.60432	1.60432	0.141148	0.4983	0.457629	Q3U7U4	12	CA162_MOUSE		1	204.053	3.04053	Con+TB	Con_Un
Con+TB / Con_Un	M4A6C_MOUSE	Q99N08	Membrane-spanning 4-domains subfamily A member 6C	Ms4a6c	2.08638	2.08638	0.0158545	0.498257	0.231561	Q99N08	12	M4A6C_MOUSE		1	324.68	4.2468	Con+TB	Con_Un
Con+TB / Con_Un	HACD2_MOUSE	Q9D3B1	Very-long-chain (3R)-3-hydroxyacyl-CoA dehydratase 2	Hacd2	1.27932	1.27932	0.133917	0.497175	0.450433	Q9D3B1	12	HACD2_MOUSE		3	142.725	2.42725	Con+TB	Con_Un
Con+TB / Con_Un	USB1_MOUSE	Q91W78	U6 snRNA phosphodiesterase	Usb1	1.49535	1.49535	0.0435051	0.497154	0.321401	Q91W78	12	USB1_MOUSE		2	181.933	2.81933	Con+TB	Con_Un
Con+TB / Con_Un	ALG8_MOUSE	Q6P8H8	Probable dolichyl pyrophosphate Glc1Man9GlcNAc2 alpha-1,3-glucosyltransferase	Alg8	0.618982	0.618982	0.304637	0.496551	0.57103	Q6P8H8	12	ALG8_MOUSE		5	53.5791	1.53579	Con+TB	Con_Un
Con+TB / Con_Un	TPC_MOUSE	Q9DAM5	Mitochondrial thiamine pyrophosphate carrier	Slc25a19	0.416425	0.416425	0.776455	0.496435	0.742267	Q9DAM5	12	TPC_MOUSE		4	33.4616	1.33462	Con+TB	Con_Un
Con+TB / Con_Un	F162A_MOUSE	Q9D6U8	Protein FAM162A	Fam162a	0.0710772	0.0710772	0.838335	0.494956	0.758527	Q9D6U8	12	F162A_MOUSE		3	5.05007	1.0505	Con+TB	Con_Un
Con+TB / Con_Un	SFXN5_MOUSE	Q925N0	Sideroflexin-5	Sfxn5	-0.331424	0.331424	0.500387	0.49459	0.656625	Q925N0	12	SFXN5_MOUSE		6	-20.5249	0.794751	Con+TB	Con_Un
Con+TB / Con_Un	G3X9T1_MOUSE	G3X9T1	Zinc finger protein 715	Zfp715	0.305981	0.305981	0.564799	0.49456	0.680737	G3X9T1	12	G3X9T1_MOUSE		3	23.6259	1.23626	Con+TB	Con_Un
Con+TB / Con_Un	DCOR_MOUSE	P00860	Ornithine decarboxylase	Odc1	-1.51667	1.51667	0.105643	0.494288	0.421046	P00860	12	DCOR_MOUSE		2	-65.0508	0.349492	Con+TB	Con_Un
Con+TB / Con_Un	COX17_MOUSE	P56394	Cytochrome c oxidase copper chaperone	Cox17	0.91369	0.91369	0.227484	0.494231	0.525164	P56394	12	COX17_MOUSE		4	88.3858	1.88386	Con+TB	Con_Un
Con+TB / Con_Un	DYST_MOUSE	Q91ZU6	Dystonin	Dst	0.384617	0.384617	0.28167	0.494146	0.558215	Q91ZU6	12	DYST_MOUSE		2	30.5513	1.30551	Con+TB	Con_Un
Con+TB / Con_Un	DHI1_MOUSE	P50172	Corticosteroid 11-beta-dehydrogenase isozyme 1	Hsd11b1	0.247742	0.247742	0.657718	0.49345	0.712348	P50172	12	DHI1_MOUSE		3	18.7347	1.18735	Con+TB	Con_Un
Con+TB / Con_Un	RM54_MOUSE	Q9CPW3	39S ribosomal protein L54, mitochondrial	Mrpl54	0.203685	0.203685	0.899239	0.492943	0.770417	Q9CPW3	12	RM54_MOUSE		1	15.1636	1.15164	Con+TB	Con_Un
Con+TB / Con_Un	SIR6_MOUSE	P59941	NAD-dependent protein deacetylase sirtuin-6	Sirt6	-0.687917	0.687917	0.584297	0.492741	0.688627	P59941	12	SIR6_MOUSE		2	-37.925	0.62075	Con+TB	Con_Un
Con+TB / Con_Un	AP4S1_MOUSE	Q9WVL1	AP-4 complex subunit sigma-1	Ap4s1	0.312111	0.312111	0.558861	0.492253	0.677632	Q9WVL1	12	AP4S1_MOUSE		1	24.1523	1.24152	Con+TB	Con_Un
Con+TB / Con_Un	S43A3_MOUSE	A2AVZ9	Solute carrier family 43 member 3	Slc43a3	0.823389	0.823389	0.356281	0.491777	0.599376	A2AVZ9	12	S43A3_MOUSE		3	76.9558	1.76956	Con+TB	Con_Un
Con+TB / Con_Un	LAP4A_MOUSE	Q60961	Lysosomal-associated transmembrane protein 4A	Laptm4a	0.418735	0.418735	0.125587	0.491688	0.44314	Q60961	12	LAP4A_MOUSE		1	33.6755	1.33675	Con+TB	Con_Un
Con+TB / Con_Un	CTSG1_MOUSE;CTSG2_MOUSE	E9Q355;C6KI89	Cation channel sperm-associated protein subunit gamma 1;Cation channel sperm-associated protein subunit gamma 2	Catsperg1;Catsperg2	0.865407	0.865407	0.168759	0.491112	0.484303	E9Q355;C6KI89	12	CTSG1_MOUSE;CTSG2_MOUSE		1	82.1853	1.82185	Con+TB	Con_Un
Con+TB / Con_Un	SGMR2_MOUSE	Q8VD00	Sigma intracellular receptor 2	Tmem97	0.498681	0.498681	0.376318	0.490657	0.608585	Q8VD00	12	SGMR2_MOUSE		2	41.2921	1.41292	Con+TB	Con_Un
Con+TB / Con_Un	CAP1_BOVIN	Cont_Q3SYV4	Adenylyl cyclase-associated protein 1	CAP1	0.738862	0.738862	0.244591	0.48845	0.535667	Cont_Q3SYV4	12	CAP1_BOVIN		5	66.8859	1.66886	Con+TB	Con_Un
Con+TB / Con_Un	CDC45_MOUSE	Q9Z1X9	Cell division control protein 45 homolog	Cdc45	-1.10335	1.10335	0.200953	0.487938	0.507856	Q9Z1X9	12	CDC45_MOUSE		1	-53.4564	0.465436	Con+TB	Con_Un
Con+TB / Con_Un	CLM7_MOUSE	Q3U497	CMRF35-like molecule 7	Cd300lb	-1.66702	1.66702	0.0255055	0.487929	0.272487	Q3U497	12	CLM7_MOUSE		1	-68.5098	0.314902	Con+TB	Con_Un
Con+TB / Con_Un	E9PWP9_MOUSE	E9PWP9	FAM75 domain-containing protein	4931408C20Rik	-0.430744	0.430744	0.189669	0.487459	0.500319	E9PWP9	12	E9PWP9_MOUSE		1	-25.8121	0.741879	Con+TB	Con_Un
Con+TB / Con_Un	KLHL6_MOUSE	Q6V595	Kelch-like protein 6	Klhl6	-0.427717	0.427717	0.725036	0.487433	0.729271	Q6V595	12	KLHL6_MOUSE		1	-25.6563	0.743437	Con+TB	Con_Un
Con+TB / Con_Un	CO6A1_MOUSE	Q04857	Collagen alpha-1(VI) chain	Col6a1	6.7384	6.7384	0.00642637	0.487355	0.161004	Q04857	12	CO6A1_MOUSE		1	10577.2	106.772	Con+TB	Con_Un
Con+TB / Con_Un	FMNL2_MOUSE	A2APV2	Formin-like protein 2	Fmnl2	-0.227867	0.227867	0.772431	0.486728	0.741167	A2APV2	12	FMNL2_MOUSE		2	-14.6103	0.853897	Con+TB	Con_Un
Con+TB / Con_Un	CO4A1_MOUSE	P02463	Collagen alpha-1(IV) chain	Col4a1	0.473447	0.473447	0.118779	0.486434	0.435877	P02463	12	CO4A1_MOUSE		1	38.8422	1.38842	Con+TB	Con_Un
Con+TB / Con_Un	CRADD_MOUSE	O88843	Death domain-containing protein CRADD	Cradd	0.677225	0.677225	0.0410371	0.485744	0.316899	O88843	12	CRADD_MOUSE		1	59.9061	1.59906	Con+TB	Con_Un
Con+TB / Con_Un	UBP28_MOUSE	Q5I043	Ubiquitin carboxyl-terminal hydrolase 28	Usp28	1.24266	1.24266	0.435076	0.485286	0.632918	Q5I043	12	UBP28_MOUSE		4	136.634	2.36634	Con+TB	Con_Un
Con+TB / Con_Un	UBP45_MOUSE	Q8K387	Ubiquitin carboxyl-terminal hydrolase 45	Usp45	-1.15866	1.15866	0.209074	0.483725	0.513371	Q8K387	12	UBP45_MOUSE		2	-55.207	0.44793	Con+TB	Con_Un
Con+TB / Con_Un	COMD8_MOUSE	Q9CZG3	COMM domain-containing protein 8	Commd8	0.149113	0.149113	0.746581	0.483551	0.735102	Q9CZG3	12	COMD8_MOUSE		4	10.8887	1.10889	Con+TB	Con_Un
Con+TB / Con_Un	TFIP8_MOUSE	Q921Z5	Tumor necrosis factor alpha-induced protein 8	Tnfaip8	0.680122	0.680122	0.333842	0.483446	0.587443	Q921Z5	12	TFIP8_MOUSE		5	60.2276	1.60228	Con+TB	Con_Un
Con+TB / Con_Un	CLN3_MOUSE	Q61124	Battenin	Cln3	0.0794959	0.0794959	0.456761	0.483098	0.641707	Q61124	12	CLN3_MOUSE		4	5.66487	1.05665	Con+TB	Con_Un
Con+TB / Con_Un	HGFL_MOUSE	P26928	Hepatocyte growth factor-like protein	Mst1	0.177921	0.177921	0.363621	0.482566	0.602584	P26928	12	HGFL_MOUSE		2	13.1252	1.13125	Con+TB	Con_Un
Con+TB / Con_Un	CCNE2_MOUSE	Q9Z238	G1/S-specific cyclin-E2	Ccne2	-0.0822861	0.0822861	0.724864	0.48231	0.729222	Q9Z238	12	CCNE2_MOUSE		1	-5.54403	0.94456	Con+TB	Con_Un
Con+TB / Con_Un	F219A_MOUSE	Q9D772	Protein FAM219A	Fam219a	0.482759	0.482759	0.461607	0.481887	0.64291	Q9D772	12	F219A_MOUSE		3	39.7413	1.39741	Con+TB	Con_Un
Con+TB / Con_Un	ELF2_MOUSE	Q9JHC9	ETS-related transcription factor Elf-2	Elf2	-0.838604	0.838604	0.163621	0.481674	0.47877	Q9JHC9	12	ELF2_MOUSE		3	-44.0816	0.559184	Con+TB	Con_Un
Con+TB / Con_Un	TIDC1_MOUSE	Q8BUY5	Complex I assembly factor TIMMDC1, mitochondrial	Timmdc1	-0.139926	0.139926	0.554117	0.481419	0.675124	Q8BUY5	12	TIDC1_MOUSE		2	-9.24342	0.907566	Con+TB	Con_Un
Con+TB / Con_Un	CLIC5_MOUSE;CLIC6_MOUSE	Q8BXK9;Q8BHB9	Chloride intracellular channel protein 5;Chloride intracellular channel protein 6	Clic5;Clic6	1.22963	1.22963	0.10206	0.481279	0.419254	Q8BXK9;Q8BHB9	12	CLIC5_MOUSE;CLIC6_MOUSE		1	134.507	2.34507	Con+TB	Con_Un
Con+TB / Con_Un	TINAL_MOUSE	Q99JR5	Tubulointerstitial nephritis antigen-like	Tinagl1	0.277134	0.277134	0.707908	0.481248	0.724786	Q99JR5	12	TINAL_MOUSE		5	21.1786	1.21179	Con+TB	Con_Un
Con+TB / Con_Un	IL1A_MOUSE	P01582	Interleukin-1 alpha	Il1a	2.85225	2.85225	0.00353798	0.480722	0.128337	P01582	12	IL1A_MOUSE		11	622.123	7.22123	Con+TB	Con_Un
Con+TB / Con_Un	UBL3_MOUSE	Q9Z2M6	Ubiquitin-like protein 3	Ubl3	-0.544558	0.544558	0.306638	0.479658	0.572287	Q9Z2M6	12	UBL3_MOUSE		2	-31.4399	0.685601	Con+TB	Con_Un
Con+TB / Con_Un	LAPM5_MOUSE	Q61168	Lysosomal-associated transmembrane protein 5	Laptm5	-1.33534	1.33534	0.230593	0.479361	0.526805	Q61168	12	LAPM5_MOUSE		1	-60.3701	0.396299	Con+TB	Con_Un
Con+TB / Con_Un	MB12A_MOUSE	Q78HU3	Multivesicular body subunit 12A	Mvb12a	0.0295713	0.0295713	0.838146	0.479191	0.758527	Q78HU3	12	MB12A_MOUSE		5	2.07088	1.02071	Con+TB	Con_Un
Con+TB / Con_Un	DLRB1_MOUSE	P62627	Dynein light chain roadblock-type 1	Dynlrb1	0.0143074	0.0143074	0.909948	0.47865	0.773235	P62627	12	DLRB1_MOUSE		4	0.996645	1.00997	Con+TB	Con_Un
Con+TB / Con_Un	MISSL_MOUSE	Q8BH93	MAPK-interacting and spindle-stabilizing protein-like	Mapk1ip1l	-0.235953	0.235953	0.950998	0.478316	0.782034	Q8BH93	12	MISSL_MOUSE		1	-15.0876	0.849124	Con+TB	Con_Un
Con+TB / Con_Un	NDUB1_MOUSE	P0DN34	NADH dehydrogenase [ubiquinone] 1 beta subcomplex subunit 1	Ndufb1	-1.18042	1.18042	0.102377	0.477947	0.419281	P0DN34	12	NDUB1_MOUSE		2	-55.8778	0.441222	Con+TB	Con_Un
Con+TB / Con_Un	PHOP2_MOUSE	Q9D9M5	Pyridoxal phosphate phosphatase PHOSPHO2	Phospho2	-1.40495	1.40495	0.222648	0.477702	0.521792	Q9D9M5	12	PHOP2_MOUSE		1	-62.237	0.37763	Con+TB	Con_Un
Con+TB / Con_Un	Q8R3W2_MOUSE;TPPC2_MOUSE	Q8R3W2;Q9CQP2	RIKEN cDNA 0610009B22 gene;Trafficking protein particle complex subunit 2	0610009B22Rik;Trappc2	-0.102468	0.102468	0.938223	0.477548	0.779267	Q8R3W2;Q9CQP2	12	Q8R3W2_MOUSE;TPPC2_MOUSE		2	-6.85618	0.931438	Con+TB	Con_Un
Con+TB / Con_Un	PCX3_MOUSE	Q8VI59	Pecanex-like protein 3	Pcnx3	0.46484	0.46484	0.653591	0.476938	0.710881	Q8VI59	12	PCX3_MOUSE		5	38.0164	1.38016	Con+TB	Con_Un
Con+TB / Con_Un	TIM13_MOUSE	P62075	Mitochondrial import inner membrane translocase subunit Tim13	Timm13	0.234139	0.234139	0.907005	0.476194	0.772925	P62075	12	TIM13_MOUSE		3	17.6204	1.1762	Con+TB	Con_Un
Con+TB / Con_Un	TRFL_MOUSE	P08071	Lactotransferrin	Ltf	-0.117824	0.117824	0.968672	0.475855	0.785524	P08071	12	TRFL_MOUSE		21	-7.84235	0.921576	Con+TB	Con_Un
Con+TB / Con_Un	TT39C_MOUSE	Q8VE09	Tetratricopeptide repeat protein 39C	Ttc39c	0.486055	0.486055	0.885365	0.475687	0.767801	Q8VE09	12	TT39C_MOUSE		1	40.061	1.40061	Con+TB	Con_Un
Con+TB / Con_Un	GSKIP_MOUSE	Q8BGR8	GSK3B-interacting protein	Gskip	0.431667	0.431667	0.60323	0.475539	0.694474	Q8BGR8	12	GSKIP_MOUSE		3	34.8791	1.34879	Con+TB	Con_Un
Con+TB / Con_Un	MT1A_BOVIN	Cont_P67983	Metallothionein-1A	MT1A	-1.89623	1.89623	0.167102	0.475411	0.482501	Cont_P67983	12	MT1A_BOVIN		2	-73.1356	0.268644	Con+TB	Con_Un
Con+TB / Con_Un	IFM2_MOUSE	Q99J93	Interferon-induced transmembrane protein 2	Ifitm2	0.34029	0.34029	0.653801	0.474981	0.710971	Q99J93	12	IFM2_MOUSE		4	26.6011	1.26601	Con+TB	Con_Un
Con+TB / Con_Un	DHSD_MOUSE	Q9CXV1	Succinate dehydrogenase [ubiquinone] cytochrome b small subunit, mitochondrial	Sdhd	-0.169424	0.169424	0.919762	0.474881	0.775407	Q9CXV1	12	DHSD_MOUSE		2	-11.0802	0.889198	Con+TB	Con_Un
Con+TB / Con_Un	COX1_MOUSE	P00397	Cytochrome c oxidase subunit 1	Mtco1	0.265655	0.265655	0.464678	0.474638	0.643727	P00397	12	COX1_MOUSE		3	20.2182	1.20218	Con+TB	Con_Un
Con+TB / Con_Un	CAHM2_MOUSE	Q8VEC4	Calcium homeostasis modulator protein 2	Calhm2	-0.818063	0.818063	0.416063	0.474496	0.625775	Q8VEC4	12	CAHM2_MOUSE		2	-43.2797	0.567203	Con+TB	Con_Un
Con+TB / Con_Un	CD151_MOUSE	O35566	CD151 antigen	Cd151	0.0225381	0.0225381	0.898693	0.474477	0.770395	O35566	12	CD151_MOUSE		2	1.57449	1.01574	Con+TB	Con_Un
Con+TB / Con_Un	HDHD3_MOUSE	Q9CYW4	Haloacid dehalogenase-like hydrolase domain-containing protein 3	Hdhd3	-0.310138	0.310138	0.181937	0.474251	0.49441	Q9CYW4	12	HDHD3_MOUSE		1	-19.3435	0.806565	Con+TB	Con_Un
Con+TB / Con_Un	SYVN1_MOUSE	Q9DBY1	E3 ubiquitin-protein ligase synoviolin	Syvn1	0.875173	0.875173	0.135406	0.473981	0.452067	Q9DBY1	12	SYVN1_MOUSE		6	83.4228	1.83423	Con+TB	Con_Un
Con+TB / Con_Un	Q8CBC7_MOUSE	Q8CBC7	Putative tRNA (cytidine(32)/guanosine(34)-2'-O)-methyltransferase	Ftsj1	0.0143813	0.0143813	0.870035	0.4732	0.765321	Q8CBC7	12	Q8CBC7_MOUSE		5	1.00182	1.01002	Con+TB	Con_Un
Con+TB / Con_Un	GSDC3_MOUSE	Q8CB12	Gasdermin-C3	Gsdmc3	0.0537406	0.0537406	0.987198	0.472843	0.789977	Q8CB12	12	GSDC3_MOUSE		1	3.79526	1.03795	Con+TB	Con_Un
Con+TB / Con_Un	NRDE2_MOUSE	Q80XC6	Nuclear exosome regulator NRDE2	Nrde2	1.16727	1.16727	0.0725736	0.472285	0.376407	Q80XC6	12	NRDE2_MOUSE		6	124.587	2.24587	Con+TB	Con_Un
Con+TB / Con_Un	MEF2C_MOUSE	Q8CFN5	Myocyte-specific enhancer factor 2C	Mef2c	2.67919	2.67919	0.0379953	0.47197	0.307316	Q8CFN5	12	MEF2C_MOUSE		1	540.497	6.40497	Con+TB	Con_Un
Con+TB / Con_Un	CBLN4_MOUSE	Q8BME9	Cerebellin-4	Cbln4	0.623243	0.623243	0.246703	0.471218	0.537323	Q8BME9	12	CBLN4_MOUSE		1	54.0334	1.54033	Con+TB	Con_Un
Con+TB / Con_Un	PR7C1_MOUSE	Q9CRB5	Prolactin-7C1	Prl7c1	-0.12908	0.12908	0.678124	0.471032	0.718255	Q9CRB5	12	PR7C1_MOUSE		2	-8.55857	0.914414	Con+TB	Con_Un
Con+TB / Con_Un	IF2B1_MOUSE	O88477	Insulin-like growth factor 2 mRNA-binding protein 1	Igf2bp1	1.51636	1.51636	0.191829	0.470373	0.5009	O88477	12	IF2B1_MOUSE		2	186.068	2.86068	Con+TB	Con_Un
Con+TB / Con_Un	Q497M6_MOUSE;O55179_MOUSE	Q497M6;O55179	B-cell leukemia/lymphoma 2 related protein A1b;A1-d protein	Bcl2a1b;Bcl2a1d	2.89313	2.89313	0.00421147	0.470249	0.136578	Q497M6;O55179	12	Q497M6_MOUSE;O55179_MOUSE		4	642.879	7.42879	Con+TB	Con_Un
Con+TB / Con_Un	I3ITR1_MOUSE;ISCA1_MOUSE	I3ITR1;Q9D924	cDNA sequence AK157302;Iron-sulfur cluster assembly 1 homolog, mitochondrial	AK157302;Isca1	0.154044	0.154044	0.900473	0.469393	0.770875	I3ITR1;Q9D924	12	I3ITR1_MOUSE;ISCA1_MOUSE		4	11.2684	1.11268	Con+TB	Con_Un
Con+TB / Con_Un	PANK3_MOUSE	Q8R2W9	Pantothenate kinase 3	Pank3	-0.113801	0.113801	0.873643	0.46917	0.765426	Q8R2W9	12	PANK3_MOUSE		4	-7.58498	0.92415	Con+TB	Con_Un
Con+TB / Con_Un	ACTS_MOUSE;ACTS_BOVIN	P68134;Cont_P68138	Actin, alpha skeletal muscle;Actin, alpha skeletal muscle	Acta1;ACTA1	2.07802	2.07802	0.171798	0.46907	0.486414	P68134;Cont_P68138	12	ACTS_MOUSE;ACTS_BOVIN		1	322.229	4.22229	Con+TB	Con_Un
Con+TB / Con_Un	CO4B_MOUSE	P01029	Complement C4-B	C4b	-0.14172	0.14172	0.858828	0.468511	0.762846	P01029	12	CO4B_MOUSE		9	-9.35619	0.906438	Con+TB	Con_Un
Con+TB / Con_Un	AK1CD_MOUSE	Q8VC28	Aldo-keto reductase family 1 member C13	Akr1c13	-0.752765	0.752765	0.122038	0.468425	0.43994	Q8VC28	12	AK1CD_MOUSE		1	-40.6535	0.593465	Con+TB	Con_Un
Con+TB / Con_Un	CETN2_MOUSE	Q9R1K9	Centrin-2	Cetn2	-0.0301566	0.0301566	0.461155	0.467409	0.64291	Q9R1K9	12	CETN2_MOUSE		3	-2.0686	0.979314	Con+TB	Con_Un
Con+TB / Con_Un	RHG33_MOUSE	Q80YF9	Rho GTPase-activating protein 33	Arhgap33	1.20588	1.20588	0.0580116	0.466899	0.356923	Q80YF9	12	RHG33_MOUSE		1	130.677	2.30677	Con+TB	Con_Un
Con+TB / Con_Un	TTLL5_MOUSE	Q8CHB8	Tubulin polyglutamylase TTLL5	Ttll5	-0.0637557	0.0637557	0.896726	0.465813	0.769749	Q8CHB8	12	TTLL5_MOUSE		2	-4.32298	0.95677	Con+TB	Con_Un
Con+TB / Con_Un	TT23L_MOUSE	A6H6E9	Tetratricopeptide repeat protein 23-like	Ttc23l	-0.0101297	0.0101297	0.692973	0.465339	0.722728	A6H6E9	12	TT23L_MOUSE		1	-0.699681	0.993003	Con+TB	Con_Un
Con+TB / Con_Un	H32_MOUSE	P84228	Histone H3.2	H3c13	0.138913	0.138913	0.871547	0.465015	0.765426	P84228	12	H32_MOUSE		2	10.1075	1.10107	Con+TB	Con_Un
Con+TB / Con_Un	V9GX06_MOUSE	V9GX06	Gp_dh_C domain-containing protein	Gm11214	-0.282408	0.282408	0.908274	0.464028	0.773007	V9GX06	12	V9GX06_MOUSE		1	-17.7782	0.822218	Con+TB	Con_Un
Con+TB / Con_Un	DCNL4_MOUSE	Q8CCA0	DCN1-like protein 4	Dcun1d4	-0.0561458	0.0561458	0.873792	0.46389	0.765426	Q8CCA0	12	DCNL4_MOUSE		1	-3.81697	0.96183	Con+TB	Con_Un
Con+TB / Con_Un	TAF3_MOUSE	Q5HZG4	Transcription initiation factor TFIID subunit 3	Taf3	-0.682027	0.682027	0.130057	0.463629	0.447083	Q5HZG4	12	TAF3_MOUSE		2	-37.6711	0.623289	Con+TB	Con_Un
Con+TB / Con_Un	DESM_MOUSE	P31001	Desmin	Des	2.20861	2.20861	0.0595443	0.463221	0.359949	P31001	12	DESM_MOUSE		5	362.23	4.6223	Con+TB	Con_Un
Con+TB / Con_Un	EIF1B_MOUSE	Q9CXU9	Eukaryotic translation initiation factor 1b	Eif1b	-0.139723	0.139723	0.758154	0.46207	0.73797	Q9CXU9	12	EIF1B_MOUSE		2	-9.23069	0.907693	Con+TB	Con_Un
Con+TB / Con_Un	UBP22_MOUSE	Q5DU02	Ubiquitin carboxyl-terminal hydrolase 22	Usp22	-0.414031	0.414031	0.866634	0.461465	0.764753	Q5DU02	12	UBP22_MOUSE		1	-24.9477	0.750523	Con+TB	Con_Un
Con+TB / Con_Un	BCOR_MOUSE	Q8CGN4	BCL-6 corepressor	Bcor	-0.379422	0.379422	0.344938	0.460791	0.593332	Q8CGN4	12	BCOR_MOUSE		4	-23.1255	0.768745	Con+TB	Con_Un
Con+TB / Con_Un	GNA11_MOUSE	P21278	Guanine nucleotide-binding protein subunit alpha-11	Gna11	-1.21847	1.21847	0.172858	0.460537	0.486922	P21278	12	GNA11_MOUSE		3	-57.0263	0.429737	Con+TB	Con_Un
Con+TB / Con_Un	ARL6_MOUSE	O88848	ADP-ribosylation factor-like protein 6	Arl6	-0.23442	0.23442	0.445512	0.46003	0.636749	O88848	12	ARL6_MOUSE		1	-14.9973	0.850027	Con+TB	Con_Un
Con+TB / Con_Un	Q5GLZ0_MOUSE	Q5GLZ0	Cytochrome P450 2C66	Cyp2c66	0.159363	0.159363	0.648605	0.459717	0.709603	Q5GLZ0	12	Q5GLZ0_MOUSE		1	11.6794	1.11679	Con+TB	Con_Un
Con+TB / Con_Un	PERM_MOUSE	P11247	Myeloperoxidase	Mpo	-0.115481	0.115481	0.892391	0.459089	0.76866	P11247	12	PERM_MOUSE		16	-7.69253	0.923075	Con+TB	Con_Un
Con+TB / Con_Un	APH1C_MOUSE	Q9DCZ9	Putative gamma-secretase subunit APH-1C	Aph1c	-0.0594957	0.0594957	0.996614	0.458819	0.79181	Q9DCZ9	12	APH1C_MOUSE		1	-4.04005	0.9596	Con+TB	Con_Un
Con+TB / Con_Un	MBOA7_MOUSE	Q8CHK3	Lysophospholipid acyltransferase 7	Mboat7	0.614383	0.614383	0.229371	0.458421	0.526464	Q8CHK3	12	MBOA7_MOUSE		5	53.0903	1.5309	Con+TB	Con_Un
Con+TB / Con_Un	HBP1_MOUSE	Q8R316	HMG box-containing protein 1	Hbp1	0.0463107	0.0463107	0.55396	0.457945	0.675124	Q8R316	12	HBP1_MOUSE		1	3.26209	1.03262	Con+TB	Con_Un
Con+TB / Con_Un	A0A0G2JDU0_MOUSE	A0A0G2JDU0	Ig-like domain-containing protein	Igkv8-34	0.0965316	0.0965316	0.764304	0.457651	0.739958	A0A0G2JDU0	12	A0A0G2JDU0_MOUSE		1	6.91999	1.0692	Con+TB	Con_Un
Con+TB / Con_Un	3MG_MOUSE	Q04841	DNA-3-methyladenine glycosylase	Mpg	-0.0789482	0.0789482	0.44885	0.457557	0.637548	Q04841	12	3MG_MOUSE		3	-5.32524	0.946748	Con+TB	Con_Un
Con+TB / Con_Un	RL38_MOUSE	Q9JJI8	60S ribosomal protein L38	Rpl38	0.26394	0.26394	0.484904	0.457423	0.651756	Q9JJI8	12	RL38_MOUSE		5	20.0754	1.20075	Con+TB	Con_Un
Con+TB / Con_Un	HEP2_MOUSE	P49182	Heparin cofactor 2	Serpind1	0.586067	0.586067	0.360552	0.456726	0.601295	P49182	12	HEP2_MOUSE		3	50.1149	1.50115	Con+TB	Con_Un
Con+TB / Con_Un	COF2_MOUSE	P45591	Cofilin-2	Cfl2	-0.354642	0.354642	0.371712	0.4566	0.606367	P45591	12	COF2_MOUSE		4	-21.7936	0.782064	Con+TB	Con_Un
Con+TB / Con_Un	TGTP1_MOUSE;TGTP2_MOUSE	Q62293;Q3T9E4	T-cell-specific guanine nucleotide triphosphate-binding protein 1;T-cell-specific guanine nucleotide triphosphate-binding protein 2	Tgtp1;Tgtp2	1.74699	1.74699	0.013999	0.456227	0.220775	Q62293;Q3T9E4	12	TGTP1_MOUSE;TGTP2_MOUSE		6	235.657	3.35657	Con+TB	Con_Un
Con+TB / Con_Un	DYN3_MOUSE	Q8BZ98	Dynamin-3	Dnm3	-0.242647	0.242647	0.333434	0.456167	0.587367	Q8BZ98	12	DYN3_MOUSE		3	-15.4807	0.845193	Con+TB	Con_Un
Con+TB / Con_Un	F168A_MOUSE	Q8BGZ2	Protein FAM168A	Fam168a	-1.19362	1.19362	0.0662362	0.455251	0.368769	Q8BGZ2	12	F168A_MOUSE		3	-56.2796	0.437204	Con+TB	Con_Un
Con+TB / Con_Un	PCKGC_MOUSE	Q9Z2V4	Phosphoenolpyruvate carboxykinase, cytosolic [GTP]	Pck1	1.95569	1.95569	0.0153469	0.454439	0.229575	Q9Z2V4	12	PCKGC_MOUSE		2	287.9	3.879	Con+TB	Con_Un
Con+TB / Con_Un	TNF10_MOUSE	P50592	Tumor necrosis factor ligand superfamily member 10	Tnfsf10	2.44163	2.44163	0.0788828	0.454113	0.388512	P50592	12	TNF10_MOUSE		1	443.254	5.43254	Con+TB	Con_Un
Con+TB / Con_Un	COX7R_MOUSE	Q61387	Cytochrome c oxidase subunit 7A-related protein, mitochondrial	Cox7a2l	-0.126888	0.126888	0.937691	0.454006	0.779223	Q61387	12	COX7R_MOUSE		3	-8.4195	0.915805	Con+TB	Con_Un
Con+TB / Con_Un	MINY3_MOUSE	Q9CV28	Ubiquitin carboxyl-terminal hydrolase MINDY-3	MINDY3	-0.0127594	0.0127594	0.533671	0.453938	0.668143	Q9CV28	12	MINY3_MOUSE		5	-0.880515	0.991195	Con+TB	Con_Un
Con+TB / Con_Un	ANK2_MOUSE	Q8C8R3	Ankyrin-2	Ank2	-0.341349	0.341349	0.241747	0.453553	0.534077	Q8C8R3	12	ANK2_MOUSE		1	-21.0697	0.789303	Con+TB	Con_Un
Con+TB / Con_Un	F185A_MOUSE	Q7TPD2	Protein FAM185A	Fam185a	-0.462089	0.462089	0.389232	0.453312	0.614889	Q7TPD2	12	F185A_MOUSE		2	-27.4065	0.725935	Con+TB	Con_Un
Con+TB / Con_Un	HOT_MOUSE	Q8R0N6	Hydroxyacid-oxoacid transhydrogenase, mitochondrial	Adhfe1	0.972295	0.972295	0.038029	0.452823	0.307316	Q8R0N6	12	HOT_MOUSE		1	96.1959	1.96196	Con+TB	Con_Un
Con+TB / Con_Un	RSPRY_MOUSE	Q8BVR6	RING finger and SPRY domain-containing protein 1	Rspry1	0.308647	0.308647	0.706201	0.452601	0.724786	Q8BVR6	12	RSPRY_MOUSE		2	23.8546	1.23855	Con+TB	Con_Un
Con+TB / Con_Un	LRC57_MOUSE	Q9D1G5	Leucine-rich repeat-containing protein 57	Lrrc57	-0.0985869	0.0985869	0.903952	0.451976	0.771855	Q9D1G5	12	LRC57_MOUSE		6	-6.60527	0.933947	Con+TB	Con_Un
Con+TB / Con_Un	REEP4_MOUSE	Q8K072	Receptor expression-enhancing protein 4	Reep4	0.426241	0.426241	0.960005	0.451885	0.783784	Q8K072	12	REEP4_MOUSE		4	34.3728	1.34373	Con+TB	Con_Un
Con+TB / Con_Un	TRI44_MOUSE	Q9QXA7	Tripartite motif-containing protein 44	Trim44	0.922387	0.922387	0.15097	0.451675	0.465723	Q9QXA7	12	TRI44_MOUSE		1	89.5248	1.89525	Con+TB	Con_Un
Con+TB / Con_Un	R3HD4_MOUSE	Q4VBF2	R3H domain-containing protein 4	R3hdm4	-1.80352	1.80352	0.128256	0.451426	0.445518	Q4VBF2	12	R3HD4_MOUSE		1	-71.3525	0.286475	Con+TB	Con_Un
Con+TB / Con_Un	PEX26_MOUSE	Q8BGI5	Peroxisome assembly protein 26	Pex26	0.302524	0.302524	0.548006	0.451142	0.673364	Q8BGI5	12	PEX26_MOUSE		1	23.33	1.2333	Con+TB	Con_Un
Con+TB / Con_Un	INT6L_MOUSE	Q8BND4	Integrator complex subunit 6-like	Ints6l	-0.960244	0.960244	0.304271	0.450574	0.570924	Q8BND4	12	INT6L_MOUSE		6	-48.603	0.51397	Con+TB	Con_Un
Con+TB / Con_Un	WDR60_MOUSE	Q8C761	WD repeat-containing protein 60	Wdr60	-0.0711267	0.0711267	0.356134	0.450062	0.599232	Q8C761	12	WDR60_MOUSE		4	-4.81057	0.951894	Con+TB	Con_Un
Con+TB / Con_Un	G3UZV2_MOUSE	G3UZV2	Interferon-activated gene 206	Ifi206	1.99769	1.99769	0.0113724	0.449813	0.206261	G3UZV2	12	G3UZV2_MOUSE		3	299.361	3.99361	Con+TB	Con_Un
Con+TB / Con_Un	MUC24_MOUSE	Q9R0L9	Sialomucin core protein 24	Cd164	3.01641	3.01641	0.00414219	0.44952	0.135561	Q9R0L9	12	MUC24_MOUSE		2	709.152	8.09152	Con+TB	Con_Un
Con+TB / Con_Un	PMF1_MOUSE	Q9CPV5	Polyamine-modulated factor 1	Pmf1	-0.346661	0.346661	0.602334	0.448507	0.693925	Q9CPV5	12	PMF1_MOUSE		2	-21.3598	0.786402	Con+TB	Con_Un
Con+TB / Con_Un	SEC20_MOUSE	Q6QD59	Vesicle transport protein SEC20	Bnip1	-0.00145045	0.00145045	0.636252	0.447892	0.705542	Q6QD59	12	SEC20_MOUSE		3	-0.100487	0.998995	Con+TB	Con_Un
Con+TB / Con_Un	MSMO1_MOUSE	Q9CRA4	Methylsterol monooxygenase 1	Msmo1	-0.669027	0.669027	0.463388	0.447886	0.643378	Q9CRA4	12	MSMO1_MOUSE		4	-37.1069	0.628931	Con+TB	Con_Un
Con+TB / Con_Un	PROF3_MOUSE	Q9DAD6	Profilin-3	Pfn3	2.13336	2.13336	0.0101601	0.447822	0.197609	Q9DAD6	12	PROF3_MOUSE		1	338.739	4.38739	Con+TB	Con_Un
Con+TB / Con_Un	THEM4_MOUSE	Q3UUI3	Acyl-coenzyme A thioesterase THEM4	Them4	-0.42588	0.42588	0.26339	0.44575	0.548379	Q3UUI3	12	THEM4_MOUSE		1	-25.5615	0.744385	Con+TB	Con_Un
Con+TB / Con_Un	MYPC3_MOUSE	O70468	Myosin-binding protein C, cardiac-type	Mybpc3	2.44732	2.44732	0.0309738	0.445357	0.290387	O70468	12	MYPC3_MOUSE		1	445.402	5.45402	Con+TB	Con_Un
Con+TB / Con_Un	CXCR4_MOUSE	P70658	C-X-C chemokine receptor type 4	Cxcr4	0.705627	0.705627	0.416619	0.445356	0.625865	P70658	12	CXCR4_MOUSE		1	63.0853	1.63085	Con+TB	Con_Un
Con+TB / Con_Un	PORIM_MOUSE	Q91Z22	Porimin	Tmem123	0.931967	0.931967	0.250669	0.445338	0.539721	Q91Z22	12	PORIM_MOUSE		2	90.7875	1.90788	Con+TB	Con_Un
Con+TB / Con_Un	RM49_MOUSE	Q9CQ40	39S ribosomal protein L49, mitochondrial	Mrpl49	0.314888	0.314888	0.785186	0.444936	0.745311	Q9CQ40	12	RM49_MOUSE		2	24.3915	1.24392	Con+TB	Con_Un
Con+TB / Con_Un	DCAM1_MOUSE;DCAM2_MOUSE	P0DMN7;D3Z6H8	S-adenosylmethionine decarboxylase proenzyme 1;S-adenosylmethionine decarboxylase proenzyme 2	Amd1;Amd2	0.121993	0.121993	0.970233	0.444936	0.786062	P0DMN7;D3Z6H8	12	DCAM1_MOUSE;DCAM2_MOUSE		1	8.82368	1.08824	Con+TB	Con_Un
Con+TB / Con_Un	E9Q1Z6_MOUSE	E9Q1Z6	Predicted gene 14548	Gm14548	-0.515531	0.515531	0.478781	0.444404	0.650093	E9Q1Z6	12	E9Q1Z6_MOUSE		5	-30.0465	0.699535	Con+TB	Con_Un
Con+TB / Con_Un	DCC1_MOUSE	Q14AI0	Sister chromatid cohesion protein DCC1	DSCC1	-0.886568	0.886568	0.0221944	0.444272	0.260891	Q14AI0	12	DCC1_MOUSE		2	-45.9101	0.540899	Con+TB	Con_Un
Con+TB / Con_Un	ZN706_MOUSE	Q9D115	Zinc finger protein 706	Znf706	0.226243	0.226243	0.829102	0.443645	0.755803	Q9D115	12	ZN706_MOUSE		2	16.9785	1.16978	Con+TB	Con_Un
Con+TB / Con_Un	PSF2_MOUSE	Q9D600	DNA replication complex GINS protein PSF2	Gins2	-0.135076	0.135076	0.987974	0.442105	0.790156	Q9D600	12	PSF2_MOUSE		1	-8.93779	0.910622	Con+TB	Con_Un
Con+TB / Con_Un	TRM11_MOUSE	Q9CWH5	tRNA (guanine(10)-N2)-methyltransferase homolog	Trmt11	0.216526	0.216526	0.927742	0.44186	0.777284	Q9CWH5	12	TRM11_MOUSE		5	16.1932	1.16193	Con+TB	Con_Un
Con+TB / Con_Un	AHDC1_MOUSE	Q6PAL7	AT-hook DNA-binding motif-containing protein 1	Ahdc1	-0.267236	0.267236	0.336828	0.441222	0.588269	Q6PAL7	12	AHDC1_MOUSE		4	-16.909	0.83091	Con+TB	Con_Un
Con+TB / Con_Un	FARP2_MOUSE	Q91VS8	FERM, ARHGEF and pleckstrin domain-containing protein 2	Farp2	1.00299	1.00299	0.0590087	0.441068	0.359225	Q91VS8	12	FARP2_MOUSE		1	100.415	2.00415	Con+TB	Con_Un
Con+TB / Con_Un	GSDA3_MOUSE	Q5Y4Y6	Gasdermin-A3	Gsdma3	6.93818	6.93818	0.000156055	0.441013	0.0374068	Q5Y4Y6	12	GSDA3_MOUSE		1	12163.1	122.631	Con+TB	Con_Un
Con+TB / Con_Un	Q2KIF2_BOVIN	Cont_Q2KIF2	Leucine-rich alpha-2-glycoprotein 1	LRG1	0.196671	0.196671	0.711231	0.440326	0.72538	Cont_Q2KIF2	12	Q2KIF2_BOVIN		5	14.605	1.14605	Con+TB	Con_Un
Con+TB / Con_Un	K1C9_HUMAN	Cont_P35527	Keratin, type I cytoskeletal 9	KRT9	0.209458	0.209458	0.464758	0.440047	0.643727	Cont_P35527	12	K1C9_HUMAN		14	15.6254	1.15625	Con+TB	Con_Un
Con+TB / Con_Un	S10AD_MOUSE	P97352	Protein S100-A13	S100a13	0.451118	0.451118	0.713893	0.438828	0.726278	P97352	12	S10AD_MOUSE		3	36.7099	1.3671	Con+TB	Con_Un
Con+TB / Con_Un	PEX7_MOUSE	P97865	Peroxisomal targeting signal 2 receptor	Pex7	0.485821	0.485821	0.605796	0.438762	0.695417	P97865	12	PEX7_MOUSE		3	40.0382	1.40038	Con+TB	Con_Un
Con+TB / Con_Un	NOS2_MOUSE	P29477	Nitric oxide synthase, inducible	Nos2	2.09138	2.09138	0.0142182	0.438703	0.222794	P29477	12	NOS2_MOUSE		49	326.156	4.26156	Con+TB	Con_Un
Con+TB / Con_Un	CYTB_MOUSE	Q62426	Cystatin-B	Cstb	0.442619	0.442619	0.617153	0.438419	0.699626	Q62426	12	CYTB_MOUSE		8	35.9069	1.35907	Con+TB	Con_Un
Con+TB / Con_Un	ATG9A_MOUSE	Q68FE2	Autophagy-related protein 9A	Atg9a	-0.593987	0.593987	0.703937	0.438275	0.724058	Q68FE2	12	ATG9A_MOUSE		5	-33.749	0.66251	Con+TB	Con_Un
Con+TB / Con_Un	ZFP91_MOUSE	Q62511	E3 ubiquitin-protein ligase ZFP91	Zfp91	-0.161899	0.161899	0.479788	0.437887	0.65044	Q62511	12	ZFP91_MOUSE		4	-10.6153	0.893847	Con+TB	Con_Un
Con+TB / Con_Un	Q8BY68_MOUSE	Q8BY68	G_PROTEIN_RECEP_F1_2 domain-containing protein	P2ry10b	0.493591	0.493591	0.395929	0.437742	0.618602	Q8BY68	12	Q8BY68_MOUSE		1	40.7945	1.40795	Con+TB	Con_Un
Con+TB / Con_Un	2A5B_MOUSE	Q6PD28	Serine/threonine-protein phosphatase 2A 56 kDa regulatory subunit beta isoform	Ppp2r5b	0.868579	0.868579	0.253128	0.437396	0.541354	Q6PD28	12	2A5B_MOUSE		2	82.5864	1.82586	Con+TB	Con_Un
Con+TB / Con_Un	GALT_MOUSE	Q03249	Galactose-1-phosphate uridylyltransferase	Galt	0.914249	0.914249	0.247202	0.436871	0.537382	Q03249	12	GALT_MOUSE		4	88.4588	1.88459	Con+TB	Con_Un
Con+TB / Con_Un	TIM22_MOUSE	Q9CQ85	Mitochondrial import inner membrane translocase subunit Tim22	Timm22	0.359536	0.359536	0.854016	0.436694	0.761615	Q9CQ85	12	TIM22_MOUSE		2	28.3014	1.28301	Con+TB	Con_Un
Con+TB / Con_Un	FXL19_MOUSE	Q6PB97	F-box/LRR-repeat protein 19	Fbxl19	-0.127124	0.127124	0.949054	0.436609	0.781492	Q6PB97	12	FXL19_MOUSE		2	-8.43449	0.915655	Con+TB	Con_Un
Con+TB / Con_Un	F118A_MOUSE	Q91YN1	Protein FAM118A	Fam118a	-1.48698	1.48698	0.0242033	0.436475	0.270196	Q91YN1	12	F118A_MOUSE		1	-64.3242	0.356758	Con+TB	Con_Un
Con+TB / Con_Un	ATGA1_MOUSE	Q9D8Z6	Autophagy-related protein 101	Atg101	1.83018	1.83018	0.0437742	0.436193	0.321401	Q9D8Z6	12	ATGA1_MOUSE		1	255.581	3.55581	Con+TB	Con_Un
Con+TB / Con_Un	Q3TBV4_MOUSE	Q3TBV4	Potassium channel subfamily K member	Kcnk6	0.0765399	0.0765399	0.728165	0.436065	0.730104	Q3TBV4	12	Q3TBV4_MOUSE		1	5.4486	1.05449	Con+TB	Con_Un
Con+TB / Con_Un	SYEM_MOUSE	Q9CXJ1	Probable glutamate--tRNA ligase, mitochondrial	Ears2	-0.385783	0.385783	0.319201	0.43581	0.579646	Q9CXJ1	12	SYEM_MOUSE		3	-23.4637	0.765363	Con+TB	Con_Un
Con+TB / Con_Un	SPPL3_MOUSE	Q9CUS9	Signal peptide peptidase-like 3	Sppl3	-0.229213	0.229213	0.925188	0.435163	0.776999	Q9CUS9	12	SPPL3_MOUSE		1	-14.69	0.8531	Con+TB	Con_Un
Con+TB / Con_Un	ITF2_MOUSE	Q60722	Transcription factor 4	Tcf4	1.39875	1.39875	0.0149057	0.434618	0.226864	Q60722	12	ITF2_MOUSE		2	163.673	2.63673	Con+TB	Con_Un
Con+TB / Con_Un	KBTB4_MOUSE	Q8R179	Kelch repeat and BTB domain-containing protein 4	Kbtbd4	-0.244196	0.244196	0.591997	0.433931	0.690649	Q8R179	12	KBTB4_MOUSE		1	-15.5714	0.844286	Con+TB	Con_Un
Con+TB / Con_Un	H13_MOUSE	P43277	Histone H1.3	H1-3	0.295911	0.295911	0.873539	0.433293	0.765426	P43277	12	H13_MOUSE		15	22.766	1.22766	Con+TB	Con_Un
Con+TB / Con_Un	ATRAP_MOUSE	Q9WVK0	Type-1 angiotensin II receptor-associated protein	Agtrap	0.512935	0.512935	0.776851	0.433234	0.742405	Q9WVK0	12	ATRAP_MOUSE		1	42.695	1.42695	Con+TB	Con_Un
Con+TB / Con_Un	AP2S1_MOUSE	P62743	AP-2 complex subunit sigma	Ap2s1	0.687387	0.687387	0.366164	0.432874	0.603569	P62743	12	AP2S1_MOUSE		5	61.0365	1.61036	Con+TB	Con_Un
Con+TB / Con_Un	WIPI4_MOUSE	Q91VM3	WD repeat domain phosphoinositide-interacting protein 4	Wdr45	-0.553894	0.553894	0.120686	0.43266	0.438493	Q91VM3	12	WIPI4_MOUSE		5	-31.8821	0.681179	Con+TB	Con_Un
Con+TB / Con_Un	ZN131_MOUSE	Q8K3J5	Zinc finger protein 131	Znf131	-0.203854	0.203854	0.836288	0.432233	0.758153	Q8K3J5	12	ZN131_MOUSE		1	-13.1772	0.868228	Con+TB	Con_Un
Con+TB / Con_Un	CD63_MOUSE	P41731	CD63 antigen	Cd63	-0.276806	0.276806	0.849611	0.432039	0.760291	P41731	12	CD63_MOUSE		3	-17.4584	0.825416	Con+TB	Con_Un
Con+TB / Con_Un	TNC18_MOUSE	Q80WC3	Trinucleotide repeat-containing gene 18 protein	Tnrc18	1.27176	1.27176	0.263038	0.431655	0.548042	Q80WC3	12	TNC18_MOUSE		2	141.456	2.41456	Con+TB	Con_Un
Con+TB / Con_Un	Q8BHV4_MOUSE	Q8BHV4	Predicted gene 6377	Gm6377	2.23109	2.23109	0.00614377	0.431362	0.159446	Q8BHV4	12	Q8BHV4_MOUSE		5	369.488	4.69488	Con+TB	Con_Un
Con+TB / Con_Un	ORC5_MOUSE	Q9WUV0	Origin recognition complex subunit 5	Orc5	-0.343723	0.343723	0.842162	0.431333	0.75902	Q9WUV0	12	ORC5_MOUSE		4	-21.1995	0.788005	Con+TB	Con_Un
Con+TB / Con_Un	IFT27_MOUSE	Q9D0P8	Intraflagellar transport protein 27 homolog	Ift27	-0.757191	0.757191	0.149085	0.431119	0.464809	Q9D0P8	12	IFT27_MOUSE		1	-40.8353	0.591647	Con+TB	Con_Un
Con+TB / Con_Un	MANF_MOUSE	Q9CXI5	Mesencephalic astrocyte-derived neurotrophic factor	Manf	-0.00086669	0.00086669	0.996323	0.430728	0.79165	Q9CXI5	12	MANF_MOUSE		7	-0.0600563	0.999399	Con+TB	Con_Un
Con+TB / Con_Un	PDK1L_MOUSE	Q8QZR7	Serine/threonine-protein kinase PDIK1L	Pdik1l	0.291481	0.291481	0.95417	0.430507	0.782902	Q8QZR7	12	PDK1L_MOUSE		1	22.3896	1.2239	Con+TB	Con_Un
Con+TB / Con_Un	TI17A_MOUSE	Q9Z0V8	Mitochondrial import inner membrane translocase subunit Tim17-A	Timm17a	-0.0558135	0.0558135	0.729163	0.430048	0.73048	Q9Z0V8	12	TI17A_MOUSE		5	-3.79482	0.962052	Con+TB	Con_Un
Con+TB / Con_Un	AFAM_MOUSE	O89020	Afamin	Afm	1.80499	1.80499	0.019557	0.429255	0.249211	O89020	12	AFAM_MOUSE		1	249.428	3.49428	Con+TB	Con_Un
Con+TB / Con_Un	NDUA6_MOUSE	Q9CQZ5	NADH dehydrogenase [ubiquinone] 1 alpha subcomplex subunit 6	Ndufa6	0.396494	0.396494	0.407313	0.429143	0.622754	Q9CQZ5	12	NDUA6_MOUSE		6	31.6306	1.31631	Con+TB	Con_Un
Con+TB / Con_Un	NTCP7_MOUSE	Q5PT53	Sodium/bile acid cotransporter 7	Slc10a7	0.168627	0.168627	0.315903	0.428888	0.577678	Q5PT53	12	NTCP7_MOUSE		1	12.3988	1.12399	Con+TB	Con_Un
Con+TB / Con_Un	CDKL4_MOUSE	Q3TZA2	Cyclin-dependent kinase-like 4	Cdkl4	-0.387225	0.387225	0.241618	0.428093	0.533999	Q3TZA2	12	CDKL4_MOUSE		1	-23.5401	0.764599	Con+TB	Con_Un
Con+TB / Con_Un	NFIC_MOUSE	P70255	Nuclear factor 1 C-type	Nfic	0.646259	0.646259	0.479593	0.42809	0.65044	P70255	12	NFIC_MOUSE		3	56.5104	1.5651	Con+TB	Con_Un
Con+TB / Con_Un	RBP17_MOUSE	Q99NF8	Ran-binding protein 17	Ranbp17	-0.490607	0.490607	0.996108	0.428088	0.79165	Q99NF8	12	RBP17_MOUSE		1	-28.8275	0.711725	Con+TB	Con_Un
Con+TB / Con_Un	V9GXQ2_MOUSE	V9GXQ2	Predicted gene 17087	Gm17087	-0.842689	0.842689	0.166905	0.427803	0.482119	V9GXQ2	12	V9GXQ2_MOUSE		2	-44.2397	0.557603	Con+TB	Con_Un
Con+TB / Con_Un	PRTN3_MOUSE	Q61096	Myeloblastin	Prtn3	-0.0682977	0.0682977	0.866986	0.427755	0.7648	Q61096	12	PRTN3_MOUSE		5	-4.62372	0.953763	Con+TB	Con_Un
Con+TB / Con_Un	C10_MOUSE	O35127	Protein C10	Grcc10	-0.385092	0.385092	0.469385	0.427751	0.646025	O35127	12	C10_MOUSE		3	-23.427	0.76573	Con+TB	Con_Un
Con+TB / Con_Un	RT4I1_MOUSE	Q924D0	Reticulon-4-interacting protein 1, mitochondrial	Rtn4ip1	-0.353809	0.353809	0.827117	0.427127	0.755147	Q924D0	12	RT4I1_MOUSE		7	-21.7485	0.782515	Con+TB	Con_Un
Con+TB / Con_Un	TCO2_MOUSE	O88968	Transcobalamin-2	Tcn2	-1.23306	1.23306	0.0943747	0.426961	0.407825	O88968	12	TCO2_MOUSE		2	-57.4587	0.425413	Con+TB	Con_Un
Con+TB / Con_Un	HRG1_MOUSE	Q9D8M3	Heme transporter HRG1	Slc48a1	0.474316	0.474316	0.786095	0.426812	0.745615	Q9D8M3	12	HRG1_MOUSE		1	38.926	1.38926	Con+TB	Con_Un
Con+TB / Con_Un	SC61G_MOUSE	P60060	Protein transport protein Sec61 subunit gamma	Sec61g	0.128735	0.128735	0.889195	0.426578	0.768434	P60060	12	SC61G_MOUSE		2	9.33346	1.09333	Con+TB	Con_Un
Con+TB / Con_Un	TBB4A_MOUSE	Q9D6F9	Tubulin beta-4A chain	Tubb4a	0.478665	0.478665	0.807861	0.426125	0.750841	Q9D6F9	12	TBB4A_MOUSE		2	39.3454	1.39345	Con+TB	Con_Un
Con+TB / Con_Un	NUF2_MOUSE	Q99P69	Kinetochore protein Nuf2	Nuf2	0.901773	0.901773	0.308304	0.425462	0.573058	Q99P69	12	NUF2_MOUSE		1	86.8361	1.86836	Con+TB	Con_Un
Con+TB / Con_Un	KAD6_MOUSE	Q8VCP8	Adenylate kinase isoenzyme 6	Ak6	-0.739555	0.739555	0.382272	0.425105	0.612091	Q8VCP8	12	KAD6_MOUSE		2	-40.1076	0.598924	Con+TB	Con_Un
Con+TB / Con_Un	TM205_MOUSE	Q91XE8	Transmembrane protein 205	Tmem205	-0.198846	0.198846	0.664527	0.424603	0.714066	Q91XE8	12	TM205_MOUSE		4	-12.8753	0.871247	Con+TB	Con_Un
Con+TB / Con_Un	AFF4_MOUSE	Q9ESC8	AF4/FMR2 family member 4	Aff4	0.754237	0.754237	0.204923	0.424317	0.510387	Q9ESC8	12	AFF4_MOUSE		5	68.6739	1.68674	Con+TB	Con_Un
Con+TB / Con_Un	SKIL_MOUSE	Q60665	Ski-like protein	Skil	1.81361	1.81361	0.0854985	0.424052	0.395712	Q60665	12	SKIL_MOUSE		1	251.521	3.51521	Con+TB	Con_Un
Con+TB / Con_Un	CCD71_MOUSE	Q8VEG0	Coiled-coil domain-containing protein 71	Ccdc71	-0.645584	0.645584	0.0793539	0.424023	0.388512	Q8VEG0	12	CCD71_MOUSE		2	-36.0766	0.639234	Con+TB	Con_Un
Con+TB / Con_Un	COMDA_MOUSE	Q8JZY2	COMM domain-containing protein 10	Commd10	-0.00839964	0.00839964	0.735476	0.423628	0.732243	Q8JZY2	12	COMDA_MOUSE		6	-0.580527	0.994195	Con+TB	Con_Un
Con+TB / Con_Un	TSN5_MOUSE	P62080	Tetraspanin-5	Tspan5	-0.400735	0.400735	0.62185	0.423317	0.701361	P62080	12	TSN5_MOUSE		1	-24.2528	0.757472	Con+TB	Con_Un
Con+TB / Con_Un	E9PUQ3_MOUSE	E9PUQ3	NKAP domain-containing 1	Nkapd1	-0.885519	0.885519	0.192125	0.423033	0.501237	E9PUQ3	12	E9PUQ3_MOUSE		4	-45.8707	0.541293	Con+TB	Con_Un
Con+TB / Con_Un	Q9Z1R9_MOUSE	Q9Z1R9	Peptidase S1 domain-containing protein	Prss1	0.48854	0.48854	0.136812	0.422853	0.454112	Q9Z1R9	12	Q9Z1R9_MOUSE		1	40.3024	1.40302	Con+TB	Con_Un
Con+TB / Con_Un	TELO2_MOUSE	Q9DC40	Telomere length regulation protein TEL2 homolog	Telo2	0.43639	0.43639	0.439313	0.422767	0.634394	Q9DC40	12	TELO2_MOUSE		10	35.3214	1.35321	Con+TB	Con_Un
Con+TB / Con_Un	IIGP1_MOUSE	Q9QZ85	Interferon-inducible GTPase 1	Iigp1	1.25721	1.25721	0.034071	0.422337	0.296746	Q9QZ85	12	IIGP1_MOUSE		6	139.033	2.39033	Con+TB	Con_Un
Con+TB / Con_Un	AKIP_MOUSE	Q9DCJ7	Aurora kinase A-interacting protein	Aurkaip1	-0.230446	0.230446	0.593411	0.422264	0.691039	Q9DCJ7	12	AKIP_MOUSE		2	-14.7629	0.852371	Con+TB	Con_Un
Con+TB / Con_Un	STAR7_MOUSE	Q8R1R3	StAR-related lipid transfer protein 7, mitochondrial	Stard7	0.473927	0.473927	0.514488	0.421899	0.662231	Q8R1R3	12	STAR7_MOUSE		3	38.8885	1.38888	Con+TB	Con_Un
Con+TB / Con_Un	LZTL1_MOUSE	Q9JHQ5	Leucine zipper transcription factor-like protein 1	Lztfl1	0.303262	0.303262	0.881214	0.421743	0.766899	Q9JHQ5	12	LZTL1_MOUSE		11	23.3931	1.23393	Con+TB	Con_Un
Con+TB / Con_Un	CCND1_MOUSE	P25322	G1/S-specific cyclin-D1	Ccnd1	-0.904389	0.904389	0.14502	0.421526	0.460201	P25322	12	CCND1_MOUSE		9	-46.5741	0.534259	Con+TB	Con_Un
Con+TB / Con_Un	POTE1_MOUSE;H7BX60_MOUSE	Q91WC1;H7BX60	Protection of telomeres protein 1;Telo_bind domain-containing protein	Pot1;Pot1b	-0.108578	0.108578	0.519462	0.421203	0.663573	Q91WC1;H7BX60	12	POTE1_MOUSE;H7BX60_MOUSE		1	-7.24985	0.927501	Con+TB	Con_Un
Con+TB / Con_Un	SELT_MOUSE	P62342	Thioredoxin reductase-like selenoprotein T	Selenot	0.0194506	0.0194506	0.771228	0.42109	0.740823	P62342	12	SELT_MOUSE		5	1.35734	1.01357	Con+TB	Con_Un
Con+TB / Con_Un	RFFL_MOUSE	Q6ZQM0	E3 ubiquitin-protein ligase rififylin	Rffl	-0.757312	0.757312	0.172776	0.420983	0.486922	Q6ZQM0	12	RFFL_MOUSE		3	-40.8402	0.591598	Con+TB	Con_Un
Con+TB / Con_Un	SPA36_BOVIN	Cont_A2I7N2	Serpin A3-6	SERPINA3-6	-0.424992	0.424992	0.807085	0.420935	0.750841	Cont_A2I7N2	12	SPA36_BOVIN		1	-25.5157	0.744843	Con+TB	Con_Un
Con+TB / Con_Un	RASF1_MOUSE	Q99MK9	Ras association domain-containing protein 1	Rassf1	0.988363	0.988363	0.29557	0.420835	0.567039	Q99MK9	12	RASF1_MOUSE		5	98.3932	1.98393	Con+TB	Con_Un
Con+TB / Con_Un	FRIL1_MOUSE	P29391	Ferritin light chain 1	Ftl1	-0.27733	0.27733	0.599662	0.420474	0.693027	P29391	12	FRIL1_MOUSE		15	-17.4883	0.825117	Con+TB	Con_Un
Con+TB / Con_Un	MBD6_MOUSE	Q3TY92	Methyl-CpG-binding domain protein 6	Mbd6	0.237487	0.237487	0.565316	0.420406	0.680897	Q3TY92	12	MBD6_MOUSE		2	17.8938	1.17894	Con+TB	Con_Un
Con+TB / Con_Un	EXOS5_MOUSE	Q9CRA8	Exosome complex component RRP46	Exosc5	-0.0665474	0.0665474	0.461271	0.420219	0.64291	Q9CRA8	12	EXOS5_MOUSE		6	-4.50795	0.954921	Con+TB	Con_Un
Con+TB / Con_Un	GILT_MOUSE	Q9ESY9	Gamma-interferon-inducible lysosomal thiol reductase	Ifi30	-0.987433	0.987433	0.135169	0.420133	0.451702	Q9ESY9	12	GILT_MOUSE		4	-49.5626	0.504374	Con+TB	Con_Un
Con+TB / Con_Un	EGR2_MOUSE	P08152	E3 SUMO-protein ligase EGR2	Egr2	1.78114	1.78114	0.0216008	0.420006	0.259064	P08152	12	EGR2_MOUSE		1	243.698	3.43698	Con+TB	Con_Un
Con+TB / Con_Un	CH1B2_MOUSE	Q9CQD4	Charged multivesicular body protein 1b-2	Chmp1b2	0.0618228	0.0618228	0.126403	0.419817	0.443987	Q9CQD4	12	CH1B2_MOUSE		1	4.37837	1.04378	Con+TB	Con_Un
Con+TB / Con_Un	TOM20_MOUSE	Q9DCC8	Mitochondrial import receptor subunit TOM20 homolog	Tomm20	0.666985	0.666985	0.503538	0.419674	0.657336	Q9DCC8	12	TOM20_MOUSE		2	58.7752	1.58775	Con+TB	Con_Un
Con+TB / Con_Un	ECM1_MOUSE	Q61508	Extracellular matrix protein 1	Ecm1	0.166534	0.166534	0.808241	0.418524	0.750882	Q61508	12	ECM1_MOUSE		4	12.2359	1.12236	Con+TB	Con_Un
Con+TB / Con_Un	AF10_MOUSE	O54826	Protein AF-10	Mllt10	-0.0359942	0.0359942	0.913133	0.418478	0.773574	O54826	12	AF10_MOUSE		3	-2.46406	0.975359	Con+TB	Con_Un
Con+TB / Con_Un	GAB3_MOUSE	Q8BSM5	GRB2-associated-binding protein 3	Gab3	-2.04824	2.04824	0.049419	0.417487	0.336214	Q8BSM5	12	GAB3_MOUSE		1	-75.8221	0.241779	Con+TB	Con_Un
Con+TB / Con_Un	PEX10_MOUSE	B1AUE5	Peroxisome biogenesis factor 10	Pex10	-0.592998	0.592998	0.274527	0.417465	0.555269	B1AUE5	12	PEX10_MOUSE		1	-33.7036	0.662964	Con+TB	Con_Un
Con+TB / Con_Un	POP7_MOUSE	Q9DCH2	Ribonuclease P protein subunit p20	Pop7	-0.364529	0.364529	0.221875	0.41734	0.521786	Q9DCH2	12	POP7_MOUSE		3	-22.3278	0.776722	Con+TB	Con_Un
Con+TB / Con_Un	T22D3_MOUSE	Q9Z2S7	TSC22 domain family protein 3	Tsc22d3	-1.27197	1.27197	0.100644	0.417302	0.416906	Q9Z2S7	12	T22D3_MOUSE		2	-58.5906	0.414094	Con+TB	Con_Un
Con+TB / Con_Un	Z280D_MOUSE	Q68FE8	Zinc finger protein 280D	Znf280d	-1.19618	1.19618	0.148623	0.416735	0.464798	Q68FE8	12	Z280D_MOUSE		2	-56.357	0.43643	Con+TB	Con_Un
Con+TB / Con_Un	MEF2A_MOUSE	Q60929	Myocyte-specific enhancer factor 2A	Mef2a	0.804986	0.804986	0.40754	0.416214	0.622754	Q60929	12	MEF2A_MOUSE		5	74.7129	1.74713	Con+TB	Con_Un
Con+TB / Con_Un	CE128_MOUSE	Q8BI22	Centrosomal protein of 128 kDa	Cep128	0.00369094	0.00369094	0.640576	0.415923	0.707241	Q8BI22	12	CE128_MOUSE		4	0.256164	1.00256	Con+TB	Con_Un
Con+TB / Con_Un	LS14B_MOUSE	Q8CGC4	Protein LSM14 homolog B	Lsm14b	0.417114	0.417114	0.626752	0.415343	0.703072	Q8CGC4	12	LS14B_MOUSE		6	33.5254	1.33525	Con+TB	Con_Un
Con+TB / Con_Un	S38A1_MOUSE	Q8K2P7	Sodium-coupled neutral amino acid transporter 1	Slc38a1	0.501514	0.501514	0.40754	0.414986	0.622754	Q8K2P7	12	S38A1_MOUSE		6	41.5698	1.4157	Con+TB	Con_Un
Con+TB / Con_Un	ZN703_MOUSE	P0CL69	Zinc finger protein 703	Znf703	1.01165	1.01165	0.0356317	0.414779	0.301573	P0CL69	12	ZN703_MOUSE		1	101.622	2.01622	Con+TB	Con_Un
Con+TB / Con_Un	A2A5N3_MOUSE	A2A5N3	Polyadenylate-binding protein	Pabpc1l	-0.109106	0.109106	0.21161	0.414571	0.515313	A2A5N3	12	A2A5N3_MOUSE		1	-7.28377	0.927162	Con+TB	Con_Un
Con+TB / Con_Un	PSRC1_MOUSE	Q9D0P7	Proline/serine-rich coiled-coil protein 1	Psrc1	-0.891272	0.891272	0.202128	0.41402	0.508436	Q9D0P7	12	PSRC1_MOUSE		3	-46.0861	0.539139	Con+TB	Con_Un
Con+TB / Con_Un	PX11B_MOUSE	Q9Z210	Peroxisomal membrane protein 11B	Pex11b	-0.362205	0.362205	0.62002	0.413572	0.700795	Q9Z210	12	PX11B_MOUSE		4	-22.2026	0.777974	Con+TB	Con_Un
Con+TB / Con_Un	RAE2_MOUSE	Q9QZD5	Rab proteins geranylgeranyltransferase component A 2	Chml	1.17082	1.17082	0.128688	0.413085	0.445518	Q9QZD5	12	RAE2_MOUSE		1	125.139	2.25139	Con+TB	Con_Un
Con+TB / Con_Un	H2A2B_MOUSE	Q64522	Histone H2A type 2-B	H2ac21	0.0845484	0.0845484	0.666712	0.412928	0.71499	Q64522	12	H2A2B_MOUSE		5	6.03558	1.06036	Con+TB	Con_Un
Con+TB / Con_Un	IF1AX_MOUSE	Q8BMJ3	Eukaryotic translation initiation factor 1A, X-chromosomal	Eif1ax	-0.29993	0.29993	0.425492	0.412838	0.628717	Q8BMJ3	12	IF1AX_MOUSE		5	-18.7708	0.812292	Con+TB	Con_Un
Con+TB / Con_Un	PZP_MOUSE	Q61838	Pregnancy zone protein	Pzp	1.04126	1.04126	0.0253507	0.412788	0.271818	Q61838	12	PZP_MOUSE		4	105.803	2.05803	Con+TB	Con_Un
Con+TB / Con_Un	SIL1_MOUSE	Q9EPK6	Nucleotide exchange factor SIL1	Sil1	0.195258	0.195258	0.287444	0.412777	0.562211	Q9EPK6	12	SIL1_MOUSE		3	14.4929	1.14493	Con+TB	Con_Un
Con+TB / Con_Un	FOSL1_MOUSE	P48755	Fos-related antigen 1	Fosl1	1.67499	1.67499	0.0159047	0.41273	0.231561	P48755	12	FOSL1_MOUSE		1	219.317	3.19317	Con+TB	Con_Un
Con+TB / Con_Un	ANKMT_MOUSE	Q501J2	Adenine nucleotide translocase lysine N-methyltransferase	Antkmt	0.277021	0.277021	0.745118	0.412481	0.734785	Q501J2	12	ANKMT_MOUSE		3	21.1691	1.21169	Con+TB	Con_Un
Con+TB / Con_Un	LRA25_MOUSE	Q9QUI1	Leucine repeat adapter protein 25	Fam89b	-0.464043	0.464043	0.560887	0.412115	0.678696	Q9QUI1	12	LRA25_MOUSE		2	-27.5048	0.724952	Con+TB	Con_Un
Con+TB / Con_Un	MIC13_MOUSE	Q8R404	MICOS complex subunit MIC13	Micos13	0.179676	0.179676	0.630931	0.411952	0.70441	Q8R404	12	MIC13_MOUSE		4	13.2629	1.13263	Con+TB	Con_Un
Con+TB / Con_Un	RPC8_MOUSE	Q9D2C6	DNA-directed RNA polymerase III subunit RPC8	Polr3h	0.0833881	0.0833881	0.970968	0.411664	0.786117	Q9D2C6	12	RPC8_MOUSE		2	5.95033	1.0595	Con+TB	Con_Un
Con+TB / Con_Un	SIM12_MOUSE	Q78RX3	Small integral membrane protein 12	Smim12	-1.24237	1.24237	0.0878937	0.411065	0.398067	Q78RX3	12	SIM12_MOUSE		2	-57.7323	0.422677	Con+TB	Con_Un
Con+TB / Con_Un	MLP3B_MOUSE	Q9CQV6	Microtubule-associated proteins 1A/1B light chain 3B	Map1lc3b	0.575876	0.575876	0.682624	0.410665	0.719923	Q9CQV6	12	MLP3B_MOUSE		2	49.0583	1.49058	Con+TB	Con_Un
Con+TB / Con_Un	KIF5A_MOUSE	P33175	Kinesin heavy chain isoform 5A	Kif5a	1.94093	1.94093	0.141459	0.410591	0.457867	P33175	12	KIF5A_MOUSE		5	283.952	3.83952	Con+TB	Con_Un
Con+TB / Con_Un	ANXA8_MOUSE	O35640	Annexin A8	Anxa8	1.93818	1.93818	0.0103403	0.410398	0.199075	O35640	12	ANXA8_MOUSE		1	283.222	3.83222	Con+TB	Con_Un
Con+TB / Con_Un	NDUBA_MOUSE	Q9DCS9	NADH dehydrogenase [ubiquinone] 1 beta subcomplex subunit 10	Ndufb10	0.182587	0.182587	0.825579	0.410396	0.754788	Q9DCS9	12	NDUBA_MOUSE		7	13.4917	1.13492	Con+TB	Con_Un
Con+TB / Con_Un	BET1_MOUSE	O35623	BET1 homolog	Bet1	-0.531285	0.531285	0.394446	0.41003	0.617705	O35623	12	BET1_MOUSE		1	-30.8062	0.691938	Con+TB	Con_Un
Con+TB / Con_Un	SPB12_MOUSE	Q9D7P9	Serpin B12	Serpinb12	-0.46527	0.46527	0.344634	0.409668	0.593332	Q9D7P9	12	SPB12_MOUSE		1	-27.5664	0.724336	Con+TB	Con_Un
Con+TB / Con_Un	RP9_MOUSE	P97762	Retinitis pigmentosa 9 protein homolog	rp9	0.256636	0.256636	0.935741	0.409271	0.779082	P97762	12	RP9_MOUSE		3	19.4689	1.19469	Con+TB	Con_Un
Con+TB / Con_Un	GBP5_MOUSE	Q8CFB4	Guanylate-binding protein 5	Gbp5	3.28625	3.28625	0.00165278	0.409232	0.0975627	Q8CFB4	12	GBP5_MOUSE		18	875.573	9.75573	Con+TB	Con_Un
Con+TB / Con_Un	TM199_MOUSE	Q5SYH2	Transmembrane protein 199	Tmem199	0.2116	0.2116	0.16489	0.409135	0.480423	Q5SYH2	12	TM199_MOUSE		2	15.7972	1.15797	Con+TB	Con_Un
Con+TB / Con_Un	PM34_MOUSE	O70579	Peroxisomal membrane protein PMP34	Slc25a17	-0.0741438	0.0741438	0.950892	0.409035	0.781998	O70579	12	PM34_MOUSE		4	-5.00943	0.949906	Con+TB	Con_Un
Con+TB / Con_Un	PRAF2_MOUSE	Q9JIG8	PRA1 family protein 2	Praf2	-0.371897	0.371897	0.695953	0.408724	0.723146	Q9JIG8	12	PRAF2_MOUSE		2	-22.7234	0.772766	Con+TB	Con_Un
Con+TB / Con_Un	RHGBA_MOUSE	Q80Y19	Rho GTPase-activating protein 11A	Arhgap11a	0.00413948	0.00413948	0.701438	0.408506	0.723576	Q80Y19	12	RHGBA_MOUSE		5	0.287339	1.00287	Con+TB	Con_Un
Con+TB / Con_Un	THG1_MOUSE	Q9CY52	Probable tRNA(His) guanylyltransferase	Thg1l	-0.781664	0.781664	0.352735	0.40773	0.597915	Q9CY52	12	THG1_MOUSE		2	-41.8304	0.581696	Con+TB	Con_Un
Con+TB / Con_Un	PILRB_MOUSE	Q2YFS2	Paired immunoglobulin-like type 2 receptor beta	Pilrb	0.144577	0.144577	0.993336	0.407725	0.791427	Q2YFS2	12	PILRB_MOUSE		3	10.5406	1.10541	Con+TB	Con_Un
Con+TB / Con_Un	CCD58_MOUSE	Q8R3Q6	Coiled-coil domain-containing protein 58	Ccdc58	-0.189912	0.189912	0.357352	0.40695	0.600241	Q8R3Q6	12	CCD58_MOUSE		2	-12.3341	0.876659	Con+TB	Con_Un
Con+TB / Con_Un	ING4_MOUSE	Q8C0D7	Inhibitor of growth protein 4	Ing4	0.911511	0.911511	0.125638	0.406486	0.443145	Q8C0D7	12	ING4_MOUSE		2	88.1015	1.88102	Con+TB	Con_Un
Con+TB / Con_Un	SYJ2B_MOUSE	Q9D6K5	Synaptojanin-2-binding protein	Synj2bp	0.392996	0.392996	0.555381	0.406233	0.675722	Q9D6K5	12	SYJ2B_MOUSE		5	31.3117	1.31312	Con+TB	Con_Un
Con+TB / Con_Un	TTHY_BOVIN	Cont_O46375	Transthyretin	TTR	-0.595849	0.595849	0.242922	0.406175	0.534425	Cont_O46375	12	TTHY_BOVIN		11	-33.8345	0.661655	Con+TB	Con_Un
Con+TB / Con_Un	FUCO_MOUSE	Q99LJ1	Tissue alpha-L-fucosidase	Fuca1	-0.344555	0.344555	0.619768	0.405729	0.700666	Q99LJ1	12	FUCO_MOUSE		5	-21.2449	0.787551	Con+TB	Con_Un
Con+TB / Con_Un	TF2H2_MOUSE	Q9JIB4	General transcription factor IIH subunit 2	Gtf2h2	-0.1933	0.1933	0.426227	0.405344	0.629028	Q9JIB4	12	TF2H2_MOUSE		5	-12.5397	0.874603	Con+TB	Con_Un
Con+TB / Con_Un	RBM4B_MOUSE	Q8VE92	RNA-binding protein 4B	Rbm4b	-0.0135997	0.0135997	0.502127	0.405111	0.657107	Q8VE92	12	RBM4B_MOUSE		2	-0.938232	0.990618	Con+TB	Con_Un
Con+TB / Con_Un	CLCN6_MOUSE	O35454	Chloride transport protein 6	Clcn6	1.10107	1.10107	0.254742	0.405004	0.541954	O35454	12	CLCN6_MOUSE		4	114.513	2.14513	Con+TB	Con_Un
Con+TB / Con_Un	PR15B_MOUSE	Q8BFW3	Protein phosphatase 1 regulatory subunit 15B	Ppp1r15b	0.152136	0.152136	0.509565	0.404968	0.659979	Q8BFW3	12	PR15B_MOUSE		3	11.1214	1.11121	Con+TB	Con_Un
Con+TB / Con_Un	IL18_MOUSE	P70380	Interleukin-18	Il18	1.20966	1.20966	0.0678523	0.404951	0.370927	P70380	12	IL18_MOUSE		3	131.283	2.31283	Con+TB	Con_Un
Con+TB / Con_Un	ATP8_MOUSE	P03930	ATP synthase protein 8	Mtatp8	-0.492898	0.492898	0.472434	0.40474	0.647237	P03930	12	ATP8_MOUSE		3	-28.9404	0.710596	Con+TB	Con_Un
Con+TB / Con_Un	ST7_MOUSE	Q99M96	Suppressor of tumorigenicity 7 protein	St7	2.16022	2.16022	0.0345165	0.40445	0.297945	Q99M96	12	ST7_MOUSE		1	346.983	4.46983	Con+TB	Con_Un
Con+TB / Con_Un	COPZ1_MOUSE	P61924	Coatomer subunit zeta-1	Copz1	0.779131	0.779131	0.287374	0.404203	0.562192	P61924	12	COPZ1_MOUSE		5	71.6097	1.7161	Con+TB	Con_Un
Con+TB / Con_Un	ESS2_MOUSE	O70279	Splicing factor ESS-2 homolog	Ess2	0.550379	0.550379	0.650526	0.404092	0.710155	O70279	12	ESS2_MOUSE		4	46.447	1.46447	Con+TB	Con_Un
Con+TB / Con_Un	CLC7A_MOUSE	Q6QLQ4	C-type lectin domain family 7 member A	Clec7a	0.354375	0.354375	0.292813	0.404034	0.565338	Q6QLQ4	12	CLC7A_MOUSE		6	27.8431	1.27843	Con+TB	Con_Un
Con+TB / Con_Un	BI1_MOUSE	Q9D2C7	Bax inhibitor 1	Tmbim6	1.27249	1.27249	0.00502845	0.404008	0.148019	Q9D2C7	12	BI1_MOUSE		1	141.578	2.41578	Con+TB	Con_Un
Con+TB / Con_Un	VATL_MOUSE	P63082	V-type proton ATPase 16 kDa proteolipid subunit	Atp6v0c	0.237287	0.237287	0.44985	0.403666	0.638017	P63082	12	VATL_MOUSE		2	17.8774	1.17877	Con+TB	Con_Un
Con+TB / Con_Un	IPKG_MOUSE	O70139	cAMP-dependent protein kinase inhibitor gamma	Pkig	-0.306978	0.306978	0.718303	0.403471	0.727489	O70139	12	IPKG_MOUSE		3	-19.1667	0.808333	Con+TB	Con_Un
Con+TB / Con_Un	THTPA_MOUSE	Q8JZL3	Thiamine-triphosphatase	Thtpa	0.213693	0.213693	0.431003	0.403242	0.631202	Q8JZL3	12	THTPA_MOUSE		1	15.9653	1.15965	Con+TB	Con_Un
Con+TB / Con_Un	CC137_MOUSE	Q8R0K4	Coiled-coil domain-containing protein 137	Ccdc137	1.60448	1.60448	0.130805	0.402812	0.448179	Q8R0K4	12	CC137_MOUSE		4	204.085	3.04085	Con+TB	Con_Un
Con+TB / Con_Un	TTL_MOUSE	P38585	Tubulin--tyrosine ligase	Ttl	-0.224366	0.224366	0.482702	0.402664	0.650918	P38585	12	TTL_MOUSE		9	-14.4029	0.855971	Con+TB	Con_Un
Con+TB / Con_Un	TLE5_MOUSE	P63002	TLE family member 5	Tle5	0.877836	0.877836	0.135805	0.402286	0.452574	P63002	12	TLE5_MOUSE		1	83.7616	1.83762	Con+TB	Con_Un
Con+TB / Con_Un	MF14B_MOUSE	Q8CIA9	Hippocampus abundant transcript-like protein 1	Mfsd14b	0.819196	0.819196	0.173367	0.402274	0.487551	Q8CIA9	12	MF14B_MOUSE		1	76.4422	1.76442	Con+TB	Con_Un
Con+TB / Con_Un	TP4A2_MOUSE	O70274	Protein tyrosine phosphatase type IVA 2	Ptp4a2	0.946734	0.946734	0.174317	0.402075	0.487551	O70274	12	TP4A2_MOUSE		6	92.7504	1.9275	Con+TB	Con_Un
Con+TB / Con_Un	VATE1_MOUSE	P50518	V-type proton ATPase subunit E 1	Atp6v1e1	-0.0316938	0.0316938	0.999651	0.402054	0.79264	P50518	12	VATE1_MOUSE		17	-2.17289	0.978271	Con+TB	Con_Un
Con+TB / Con_Un	SIG12_MOUSE	Q91Y57	Sialic acid-binding Ig-like lectin 12	Siglec12	-0.490297	0.490297	0.38441	0.402015	0.613148	Q91Y57	12	SIG12_MOUSE		5	-28.8122	0.711878	Con+TB	Con_Un
Con+TB / Con_Un	TRYP_PIG	Cont_P00761	Trypsin	NaN	0.685666	0.685666	0.147826	0.402004	0.464589	Cont_P00761	12	TRYP_PIG		15	60.8444	1.60844	Con+TB	Con_Un
Con+TB / Con_Un	Q6W9L1_MOUSE	Q6W9L1	Ig-like domain-containing protein	H2-M2	2.56397	2.56397	0.00474284	0.40113	0.144303	Q6W9L1	12	Q6W9L1_MOUSE		7	491.333	5.91333	Con+TB	Con_Un
Con+TB / Con_Un	OTUD3_MOUSE	B1AZ99	OTU domain-containing protein 3	Otud3	-1.38739	1.38739	0.241936	0.401123	0.534248	B1AZ99	12	OTUD3_MOUSE		3	-61.7744	0.382256	Con+TB	Con_Un
Con+TB / Con_Un	CRY1_MOUSE	P97784	Cryptochrome-1	Cry1	0.342197	0.342197	0.464486	0.400825	0.643689	P97784	12	CRY1_MOUSE		4	26.7685	1.26769	Con+TB	Con_Un
Con+TB / Con_Un	TBB5_MOUSE;TBB5_BOVIN	P99024;Cont_Q2KJD0	Tubulin beta-5 chain	Tubb5;TUBB5	-0.422606	0.422606	0.476328	0.400661	0.648985	P99024;Cont_Q2KJD0	12	TBB5_MOUSE;TBB5_BOVIN		5	-25.3924	0.746076	Con+TB	Con_Un
Con+TB / Con_Un	CIP2A_MOUSE	Q8BWY9	Protein CIP2A	Cip2a	0.0122074	0.0122074	0.959333	0.400236	0.783784	Q8BWY9	12	CIP2A_MOUSE		4	0.849746	1.0085	Con+TB	Con_Un
Con+TB / Con_Un	M0QWN7_MOUSE	M0QWN7	USP domain-containing protein	Usp35	-1.55217	1.55217	0.0664607	0.399959	0.36922	M0QWN7	12	M0QWN7_MOUSE		4	-65.9003	0.340997	Con+TB	Con_Un
Con+TB / Con_Un	ARP19_MOUSE	P56212	cAMP-regulated phosphoprotein 19	Arpp19	-0.817796	0.817796	0.14135	0.399728	0.457863	P56212	12	ARP19_MOUSE		7	-43.2692	0.567308	Con+TB	Con_Un
Con+TB / Con_Un	CMS1_MOUSE	Q9CZT6	Protein CMSS1	Cmss1	-0.104487	0.104487	0.900521	0.399507	0.770875	Q9CZT6	12	CMS1_MOUSE		3	-6.98647	0.930135	Con+TB	Con_Un
Con+TB / Con_Un	GPAT1_MOUSE	Q61586	Glycerol-3-phosphate acyltransferase 1, mitochondrial	Gpam	-0.535108	0.535108	0.445952	0.39926	0.636749	Q61586	12	GPAT1_MOUSE		6	-30.9893	0.690107	Con+TB	Con_Un
Con+TB / Con_Un	TSN3_MOUSE	Q9QY33	Tetraspanin-3	Tspan3	0.197528	0.197528	0.661105	0.399184	0.713379	Q9QY33	12	TSN3_MOUSE		1	14.6731	1.14673	Con+TB	Con_Un
Con+TB / Con_Un	ZNF48_MOUSE	Q3US17	Zinc finger protein 48	Znf48	0.708051	0.708051	0.315788	0.399161	0.577678	Q3US17	12	ZNF48_MOUSE		1	63.3596	1.6336	Con+TB	Con_Un
Con+TB / Con_Un	ARMC6_MOUSE	Q8BNU0	Armadillo repeat-containing protein 6	Armc6	-0.0451831	0.0451831	0.783441	0.399067	0.744731	Q8BNU0	12	ARMC6_MOUSE		4	-3.08332	0.969167	Con+TB	Con_Un
Con+TB / Con_Un	SL7A1_MOUSE	Q09143	High affinity cationic amino acid transporter 1	Slc7a1	1.12945	1.12945	0.0541601	0.398719	0.350452	Q09143	12	SL7A1_MOUSE		4	118.775	2.18775	Con+TB	Con_Un
Con+TB / Con_Un	FCSD1_MOUSE	Q6PFY1	F-BAR and double SH3 domains protein 1	Fchsd1	0.0251083	0.0251083	0.889884	0.398473	0.768434	Q6PFY1	12	FCSD1_MOUSE		4	1.75561	1.01756	Con+TB	Con_Un
Con+TB / Con_Un	LBP_MOUSE	Q61805	Lipopolysaccharide-binding protein	Lbp	-0.223143	0.223143	0.660181	0.398117	0.713216	Q61805	12	LBP_MOUSE		7	-14.3303	0.856697	Con+TB	Con_Un
Con+TB / Con_Un	ZN292_MOUSE	Q9Z2U2	Zinc finger protein 292	Zfp292	0.123625	0.123625	0.787278	0.398025	0.745945	Q9Z2U2	12	ZN292_MOUSE		5	8.9469	1.08947	Con+TB	Con_Un
Con+TB / Con_Un	BORG2_MOUSE	Q9CQC5	Cdc42 effector protein 3	Cdc42ep3	-0.398373	0.398373	0.267087	0.397945	0.550033	Q9CQC5	12	BORG2_MOUSE		4	-24.1287	0.758713	Con+TB	Con_Un
Con+TB / Con_Un	MO2R4_MOUSE	Q6XJV4	Cell surface glycoprotein CD200 receptor 4	Cd200r4	0.361636	0.361636	0.356287	0.397701	0.599376	Q6XJV4	12	MO2R4_MOUSE		3	28.4882	1.28488	Con+TB	Con_Un
Con+TB / Con_Un	ENTP5_MOUSE	Q9WUZ9	Ectonucleoside triphosphate diphosphohydrolase 5	Entpd5	0.32318	0.32318	0.820704	0.397663	0.75369	Q9WUZ9	12	ENTP5_MOUSE		2	25.1085	1.25109	Con+TB	Con_Un
Con+TB / Con_Un	ZN609_MOUSE	Q8BZ47	Zinc finger protein 609	Znf609	-0.652916	0.652916	0.2354	0.397565	0.530272	Q8BZ47	12	ZN609_MOUSE		2	-36.4007	0.635993	Con+TB	Con_Un
Con+TB / Con_Un	SIAT1_MOUSE	Q64685	Beta-galactoside alpha-2,6-sialyltransferase 1	St6gal1	-0.164076	0.164076	0.212866	0.397537	0.515791	Q64685	12	SIAT1_MOUSE		3	-10.75	0.8925	Con+TB	Con_Un
Con+TB / Con_Un	Q31099_MOUSE	Q31099	Ig-like domain-containing protein	H2-DMb2	-0.150389	0.150389	0.925644	0.397409	0.777196	Q31099	12	Q31099_MOUSE		1	-9.89924	0.901008	Con+TB	Con_Un
Con+TB / Con_Un	TGFR2_MOUSE	Q62312	TGF-beta receptor type-2	Tgfbr2	-0.171489	0.171489	0.757416	0.397197	0.737932	Q62312	12	TGFR2_MOUSE		11	-11.2074	0.887926	Con+TB	Con_Un
Con+TB / Con_Un	CKLF_MOUSE	Q9DAS1	Chemokine-like factor	Cklf	-0.232772	0.232772	0.769785	0.397158	0.740641	Q9DAS1	12	CKLF_MOUSE		1	-14.9002	0.850998	Con+TB	Con_Un
Con+TB / Con_Un	J3QQ10_MOUSE;MPLKI_MOUSE	J3QQ10;Q9D011	Predicted gene 7102;M-phase-specific PLK1-interacting protein	Gm7102;Mplkip	-0.0476459	0.0476459	0.477493	0.397098	0.649423	J3QQ10;Q9D011	12	J3QQ10_MOUSE;MPLKI_MOUSE		1	-3.24862	0.967514	Con+TB	Con_Un
Con+TB / Con_Un	SOCS6_MOUSE	Q9JLY0	Suppressor of cytokine signaling 6	Socs6	0.470781	0.470781	0.186702	0.396796	0.498303	Q9JLY0	12	SOCS6_MOUSE		2	38.5859	1.38586	Con+TB	Con_Un
Con+TB / Con_Un	CLC4A_MOUSE	Q9QZ15	C-type lectin domain family 4 member A	Clec4a	-0.254548	0.254548	0.634149	0.39596	0.705031	Q9QZ15	12	CLC4A_MOUSE		4	-16.175	0.83825	Con+TB	Con_Un
Con+TB / Con_Un	SC5A3_MOUSE	Q9JKZ2	Sodium/myo-inositol cotransporter	Slc5a3	0.0513403	0.0513403	0.840368	0.395716	0.758683	Q9JKZ2	12	SC5A3_MOUSE		2	3.62271	1.03623	Con+TB	Con_Un
Con+TB / Con_Un	TMCO3_MOUSE	Q8BH01	Transmembrane and coiled-coil domain-containing protein 3	Tmco3	0.579283	0.579283	0.989983	0.395539	0.79049	Q8BH01	12	TMCO3_MOUSE		1	49.4106	1.49411	Con+TB	Con_Un
Con+TB / Con_Un	T10B_MOUSE	Q9WV96	Mitochondrial import inner membrane translocase subunit Tim10 B	Timm10b	1.07357	1.07357	0.190509	0.395472	0.500403	Q9WV96	12	T10B_MOUSE		1	110.464	2.10464	Con+TB	Con_Un
Con+TB / Con_Un	FOXK2_MOUSE	Q3UCQ1	Forkhead box protein K2	Foxk2	0.387334	0.387334	0.731685	0.395044	0.731232	Q3UCQ1	12	FOXK2_MOUSE		7	30.7974	1.30797	Con+TB	Con_Un
Con+TB / Con_Un	PIGO_MOUSE	Q9JJI6	GPI ethanolamine phosphate transferase 3	Pigo	-0.193359	0.193359	0.827214	0.394949	0.755147	Q9JJI6	12	PIGO_MOUSE		4	-12.5433	0.874567	Con+TB	Con_Un
Con+TB / Con_Un	XCT_MOUSE	Q9WTR6	Cystine/glutamate transporter	Slc7a11	2.01528	2.01528	0.00535017	0.394894	0.152493	Q9WTR6	12	XCT_MOUSE		4	304.258	4.04258	Con+TB	Con_Un
Con+TB / Con_Un	TCEA2_MOUSE	Q9QVN7	Transcription elongation factor A protein 2	Tcea2	0.170581	0.170581	0.616323	0.394759	0.699539	Q9QVN7	12	TCEA2_MOUSE		1	12.5512	1.12551	Con+TB	Con_Un
Con+TB / Con_Un	PRP18_MOUSE	Q8BM39	Pre-mRNA-splicing factor 18	Prpf18	-0.962744	0.962744	0.158372	0.394664	0.473552	Q8BM39	12	PRP18_MOUSE		2	-48.692	0.51308	Con+TB	Con_Un
Con+TB / Con_Un	NEMP1_MOUSE	Q6ZQE4	Nuclear envelope integral membrane protein 1	Nemp1	-0.578298	0.578298	0.0879263	0.394413	0.398067	Q6ZQE4	12	NEMP1_MOUSE		2	-33.0247	0.669753	Con+TB	Con_Un
Con+TB / Con_Un	M3K19_MOUSE	E9Q3S4	Mitogen-activated protein kinase kinase kinase 19	Map3k19	0.434252	0.434252	0.700179	0.394272	0.723576	E9Q3S4	12	M3K19_MOUSE		1	35.121	1.35121	Con+TB	Con_Un
Con+TB / Con_Un	CHD7_MOUSE	A2AJK6	Chromodomain-helicase-DNA-binding protein 7	Chd7	-0.093597	0.093597	0.751349	0.39421	0.736705	A2AJK6	12	CHD7_MOUSE		3	-6.28168	0.937183	Con+TB	Con_Un
Con+TB / Con_Un	MTMR4_MOUSE	Q91XS1	Myotubularin-related protein 4	Mtmr4	-0.178442	0.178442	0.352054	0.394065	0.597886	Q91XS1	12	MTMR4_MOUSE		2	-11.6343	0.883657	Con+TB	Con_Un
Con+TB / Con_Un	ALD1_MOUSE	P21300	Aldo-keto reductase family 1 member B7	Akr1b7	3.91249	3.91249	0.0239186	0.393999	0.268185	P21300	12	ALD1_MOUSE		1	1405.84	15.0584	Con+TB	Con_Un
Con+TB / Con_Un	TYB10_MOUSE	Q6ZWY8	Thymosin beta-10	Tmsb10	0.0527598	0.0527598	0.976603	0.393755	0.787887	Q6ZWY8	12	TYB10_MOUSE		2	3.72472	1.03725	Con+TB	Con_Un
Con+TB / Con_Un	CSN7A_MOUSE	Q9CZ04	COP9 signalosome complex subunit 7a	Cops7a	0.31358	0.31358	0.617095	0.393688	0.699626	Q9CZ04	12	CSN7A_MOUSE		9	24.2788	1.24279	Con+TB	Con_Un
Con+TB / Con_Un	CHIL4_MOUSE	Q91Z98	Chitinase-like protein 4	Chil4	-0.682644	0.682644	0.19904	0.393664	0.506318	Q91Z98	12	CHIL4_MOUSE		1	-37.6978	0.623022	Con+TB	Con_Un
Con+TB / Con_Un	MEN1_MOUSE	O88559	Menin	Men1	-0.256683	0.256683	0.217208	0.393191	0.51845	O88559	12	MEN1_MOUSE		3	-16.299	0.83701	Con+TB	Con_Un
Con+TB / Con_Un	MOFA1_MOUSE	Q9CQL7	MORF4 family-associated protein 1	Mrfap1	-0.0385225	0.0385225	0.654793	0.392861	0.71123	Q9CQL7	12	MOFA1_MOUSE		2	-2.63484	0.973652	Con+TB	Con_Un
Con+TB / Con_Un	NDUB6_MOUSE	Q3UIU2	NADH dehydrogenase [ubiquinone] 1 beta subcomplex subunit 6	Ndufb6	0.00119096	0.00119096	0.794304	0.392484	0.747804	Q3UIU2	12	NDUB6_MOUSE		5	0.0825849	1.00083	Con+TB	Con_Un
Con+TB / Con_Un	RP25L_MOUSE	Q99JH1	Ribonuclease P protein subunit p25-like protein	Rpp25l	0.425029	0.425029	0.487983	0.392475	0.653123	Q99JH1	12	RP25L_MOUSE		2	34.26	1.3426	Con+TB	Con_Un
Con+TB / Con_Un	TTC5_MOUSE	Q99LG4	Tetratricopeptide repeat protein 5	Ttc5	-0.0168509	0.0168509	0.935097	0.392365	0.77883	Q99LG4	12	TTC5_MOUSE		9	-1.16122	0.988388	Con+TB	Con_Un
Con+TB / Con_Un	TF3A_MOUSE	Q8VHT7	Transcription factor IIIA	Gtf3a	0.0430388	0.0430388	0.619893	0.392337	0.700762	Q8VHT7	12	TF3A_MOUSE		2	3.02817	1.03028	Con+TB	Con_Un
Con+TB / Con_Un	TGFR1_MOUSE	Q64729	TGF-beta receptor type-1	Tgfbr1	-0.109461	0.109461	0.886733	0.392185	0.768235	Q64729	12	TGFR1_MOUSE		13	-7.30658	0.926934	Con+TB	Con_Un
Con+TB / Con_Un	CHSS1_MOUSE	Q6ZQ11	Chondroitin sulfate synthase 1	Chsy1	0.512361	0.512361	0.167613	0.392072	0.483041	Q6ZQ11	12	CHSS1_MOUSE		2	42.6382	1.42638	Con+TB	Con_Un
Con+TB / Con_Un	WDR54_MOUSE	Q9R0D8	WD repeat-containing protein 54	Wdr54	-0.947833	0.947833	0.0309552	0.391901	0.290387	Q9R0D8	12	WDR54_MOUSE		2	-48.159	0.51841	Con+TB	Con_Un
Con+TB / Con_Un	KCRB_MOUSE	Q04447	Creatine kinase B-type	Ckb	-0.0846825	0.0846825	0.946645	0.391897	0.780927	Q04447	12	KCRB_MOUSE		15	-5.7008	0.942992	Con+TB	Con_Un
Con+TB / Con_Un	RC3H2_MOUSE	P0C090	Roquin-2	Rc3h2	-0.212484	0.212484	0.817063	0.391843	0.753061	P0C090	12	RC3H2_MOUSE		2	-13.695	0.86305	Con+TB	Con_Un
Con+TB / Con_Un	HOOK2_MOUSE	Q7TMK6	Protein Hook homolog 2	Hook2	-0.4101	0.4101	0.438748	0.391737	0.634218	Q7TMK6	12	HOOK2_MOUSE		2	-24.7429	0.752571	Con+TB	Con_Un
Con+TB / Con_Un	RPP14_MOUSE	Q9CQH8	Ribonuclease P protein subunit p14	Rpp14	-2.05309	2.05309	0.052	0.391435	0.345201	Q9CQH8	12	RPP14_MOUSE		1	-75.9032	0.240968	Con+TB	Con_Un
Con+TB / Con_Un	SAP30_MOUSE	O88574	Histone deacetylase complex subunit SAP30	Sap30	-0.451622	0.451622	0.911722	0.391299	0.773455	O88574	12	SAP30_MOUSE		4	-26.878	0.73122	Con+TB	Con_Un
Con+TB / Con_Un	GGPPS_MOUSE	Q9WTN0	Geranylgeranyl pyrophosphate synthase	Ggps1	0.325005	0.325005	0.345173	0.39125	0.593353	Q9WTN0	12	GGPPS_MOUSE		2	25.2669	1.25267	Con+TB	Con_Un
Con+TB / Con_Un	GBRAP_MOUSE	Q9DCD6	Gamma-aminobutyric acid receptor-associated protein	Gabarap	-0.774075	0.774075	0.0537251	0.39091	0.349716	Q9DCD6	12	GBRAP_MOUSE		2	-41.5237	0.584763	Con+TB	Con_Un
Con+TB / Con_Un	Q9JIZ5_MOUSE	Q9JIZ5	BHLH domain-containing protein	Tfap4	0.643005	0.643005	0.148238	0.390779	0.464798	Q9JIZ5	12	Q9JIZ5_MOUSE		1	56.1578	1.56158	Con+TB	Con_Un
Con+TB / Con_Un	HROB_MOUSE	Q32P12	Homologous recombination OB-fold protein	Hrob	-0.154432	0.154432	0.772786	0.390559	0.741167	Q32P12	12	HROB_MOUSE		1	-10.1514	0.898486	Con+TB	Con_Un
Con+TB / Con_Un	DERL2_MOUSE	Q8BNI4	Derlin-2	Derl2	-0.619828	0.619828	0.225774	0.390544	0.523822	Q8BNI4	12	DERL2_MOUSE		2	-34.9251	0.650749	Con+TB	Con_Un
Con+TB / Con_Un	PC4L1_MOUSE	Q6W8Q3	Purkinje cell protein 4-like protein 1	Pcp4l1	-0.568623	0.568623	0.352064	0.390464	0.597886	Q6W8Q3	12	PC4L1_MOUSE		2	-32.574	0.67426	Con+TB	Con_Un
Con+TB / Con_Un	POC5_MOUSE	Q9DBS8	Centrosomal protein POC5	Poc5	1.06662	1.06662	0.221639	0.390338	0.521549	Q9DBS8	12	POC5_MOUSE		2	109.453	2.09453	Con+TB	Con_Un
Con+TB / Con_Un	AAMDC_MOUSE	Q8R0P4	Mth938 domain-containing protein	Aamdc	-0.229141	0.229141	0.721822	0.389724	0.728458	Q8R0P4	12	AAMDC_MOUSE		1	-14.6857	0.853143	Con+TB	Con_Un
Con+TB / Con_Un	KC1G1_MOUSE	Q8BTH8	Casein kinase I isoform gamma-1	Csnk1g1	-0.205172	0.205172	0.571537	0.389661	0.683385	Q8BTH8	12	KC1G1_MOUSE		2	-13.2565	0.867435	Con+TB	Con_Un
Con+TB / Con_Un	TMCC3_MOUSE	Q8R310	Transmembrane and coiled-coil domain protein 3	Tmcc3	0.133671	0.133671	0.512171	0.389303	0.661248	Q8R310	12	TMCC3_MOUSE		1	9.7082	1.09708	Con+TB	Con_Un
Con+TB / Con_Un	RM27_MOUSE	Q99N92	39S ribosomal protein L27, mitochondrial	Mrpl27	0.11028	0.11028	0.909498	0.389295	0.773235	Q99N92	12	RM27_MOUSE		4	7.94376	1.07944	Con+TB	Con_Un
Con+TB / Con_Un	SMS2_MOUSE	Q9D4B1	Phosphatidylcholine:ceramide cholinephosphotransferase 2	Sgms2	2.18106	2.18106	0.0673535	0.388944	0.37007	Q9D4B1	12	SMS2_MOUSE		3	353.488	4.53488	Con+TB	Con_Un
Con+TB / Con_Un	YLAT2_MOUSE	Q8BGK6	Y+L amino acid transporter 2	Slc7a6	-0.387341	0.387341	0.539554	0.38872	0.669695	Q8BGK6	12	YLAT2_MOUSE		3	-23.5463	0.764537	Con+TB	Con_Un
Con+TB / Con_Un	ZDHC9_MOUSE	P59268	Palmitoyltransferase ZDHHC9	Zdhhc9	-0.216026	0.216026	0.720687	0.388389	0.727996	P59268	12	ZDHC9_MOUSE		2	-13.9066	0.860934	Con+TB	Con_Un
Con+TB / Con_Un	F168B_MOUSE	Q80XQ8	Myelin-associated neurite-outgrowth inhibitor	Fam168b	-0.676179	0.676179	0.0932924	0.388122	0.406175	Q80XQ8	12	F168B_MOUSE		1	-37.4179	0.625821	Con+TB	Con_Un
Con+TB / Con_Un	F8VQ70_MOUSE	F8VQ70	U1-type domain-containing protein	Scaper	0.266347	0.266347	0.869162	0.388019	0.765182	F8VQ70	12	F8VQ70_MOUSE		10	20.2758	1.20276	Con+TB	Con_Un
Con+TB / Con_Un	ENY2_MOUSE	Q9JIX0	Transcription and mRNA export factor ENY2	Eny2	0.776206	0.776206	0.073138	0.388016	0.378228	Q9JIX0	12	ENY2_MOUSE		2	71.2621	1.71262	Con+TB	Con_Un
Con+TB / Con_Un	PPRC1_MOUSE	Q6NZN1	Peroxisome proliferator-activated receptor gamma coactivator-related protein 1	Pprc1	-0.0305172	0.0305172	0.85242	0.387978	0.761028	Q6NZN1	12	PPRC1_MOUSE		3	-2.09308	0.979069	Con+TB	Con_Un
Con+TB / Con_Un	TNFL9_MOUSE	P41274	Tumor necrosis factor ligand superfamily member 9	Tnfsf9	0.552392	0.552392	0.857653	0.387764	0.76248	P41274	12	TNFL9_MOUSE		2	46.6515	1.46651	Con+TB	Con_Un
Con+TB / Con_Un	E9PV98_MOUSE	E9PV98	Tripartite motif-containing 5	Trim5	1.61713	1.61713	0.0242046	0.387742	0.270196	E9PV98	12	E9PV98_MOUSE		1	206.765	3.06765	Con+TB	Con_Un
Con+TB / Con_Un	RPC2_MOUSE	P59470	DNA-directed RNA polymerase III subunit RPC2	Polr3b	-0.000553906	0.000553906	0.793122	0.387609	0.747778	P59470	12	RPC2_MOUSE		7	-0.0383865	0.999616	Con+TB	Con_Un
Con+TB / Con_Un	NDK7_MOUSE	Q9QXL8	Nucleoside diphosphate kinase 7	Nme7	-0.682499	0.682499	0.294014	0.387579	0.566014	Q9QXL8	12	NDK7_MOUSE		5	-37.6915	0.623085	Con+TB	Con_Un
Con+TB / Con_Un	WIPF1_MOUSE	Q8K1I7	WAS/WASL-interacting protein family member 1	Wipf1	-0.0993158	0.0993158	0.721237	0.387518	0.728258	Q8K1I7	12	WIPF1_MOUSE		17	-6.65244	0.933476	Con+TB	Con_Un
Con+TB / Con_Un	E9PY43_MOUSE	E9PY43	Glutamate-rich 1	Erich1	0.966746	0.966746	0.18891	0.387472	0.500046	E9PY43	12	E9PY43_MOUSE		4	95.4427	1.95443	Con+TB	Con_Un
Con+TB / Con_Un	SMYD4_MOUSE	Q8BTK5	SET and MYND domain-containing protein 4	Smyd4	0.0680131	0.0680131	0.499337	0.387239	0.656483	Q8BTK5	12	SMYD4_MOUSE		3	4.8272	1.04827	Con+TB	Con_Un
Con+TB / Con_Un	SCAM5_MOUSE	Q9JKD3	Secretory carrier-associated membrane protein 5	Scamp5	0.724585	0.724585	0.171573	0.387076	0.486266	Q9JKD3	12	SCAM5_MOUSE		2	65.2425	1.65242	Con+TB	Con_Un
Con+TB / Con_Un	PRKX_MOUSE	Q922R0	cAMP-dependent protein kinase catalytic subunit PRKX	Prkx	-0.0750106	0.0750106	0.963812	0.386934	0.784859	Q922R0	12	PRKX_MOUSE		5	-5.06648	0.949335	Con+TB	Con_Un
Con+TB / Con_Un	SMUF1_MOUSE;SMUF2_MOUSE	Q9CUN6;A2A5Z6	E3 ubiquitin-protein ligase SMURF1;E3 ubiquitin-protein ligase SMURF2	Smurf1;Smurf2	0.693729	0.693729	0.222436	0.386394	0.521792	Q9CUN6;A2A5Z6	12	SMUF1_MOUSE;SMUF2_MOUSE		1	61.7459	1.61746	Con+TB	Con_Un
Con+TB / Con_Un	B2MG_MOUSE	P01887	Beta-2-microglobulin	B2m	0.374833	0.374833	0.415304	0.38625	0.625775	P01887	12	B2MG_MOUSE		6	29.6689	1.29669	Con+TB	Con_Un
Con+TB / Con_Un	V9GWY0_MOUSE	V9GWY0	40S ribosomal protein S4	Gm15013	0.494441	0.494441	0.36411	0.385935	0.602848	V9GWY0	12	V9GWY0_MOUSE		1	40.8775	1.40877	Con+TB	Con_Un
Con+TB / Con_Un	RS21_MOUSE	Q9CQR2	40S ribosomal protein S21	Rps21	-0.158166	0.158166	0.696804	0.385626	0.72317	Q9CQR2	12	RS21_MOUSE		8	-10.3836	0.896164	Con+TB	Con_Un
Con+TB / Con_Un	TSYL1_MOUSE	O88852	Testis-specific Y-encoded-like protein 1	Tspyl1	-0.583889	0.583889	0.163802	0.385545	0.479063	O88852	12	TSYL1_MOUSE		5	-33.2837	0.667163	Con+TB	Con_Un
Con+TB / Con_Un	QCR8_MOUSE	Q9CQ69	Cytochrome b-c1 complex subunit 8	Uqcrq	-0.0404768	0.0404768	0.793507	0.385544	0.747778	Q9CQ69	12	QCR8_MOUSE		5	-2.76664	0.972334	Con+TB	Con_Un
Con+TB / Con_Un	UBN2_MOUSE	Q80WC1	Ubinuclein-2	Ubn2	-0.650772	0.650772	0.838078	0.385399	0.758527	Q80WC1	12	UBN2_MOUSE		1	-36.306	0.63694	Con+TB	Con_Un
Con+TB / Con_Un	COP1_MOUSE	Q9R1A8	E3 ubiquitin-protein ligase COP1	Cop1	0.276503	0.276503	0.533287	0.385293	0.668069	Q9R1A8	12	COP1_MOUSE		6	21.1255	1.21126	Con+TB	Con_Un
Con+TB / Con_Un	ZCH10_MOUSE	Q9CX48	Zinc finger CCHC domain-containing protein 10	Zcchc10	2.74001	2.74001	0.00598403	0.385187	0.158472	Q9CX48	12	ZCH10_MOUSE		1	568.075	6.68075	Con+TB	Con_Un
Con+TB / Con_Un	PRPK_MOUSE;Q5U452_MOUSE	Q99PW4;Q5U452	EKC/KEOPS complex subunit Tp53rk;Protein kinase domain-containing protein	Tp53rk;Trp53rka	-0.658817	0.658817	0.242678	0.384898	0.53428	Q99PW4;Q5U452	12	PRPK_MOUSE;Q5U452_MOUSE		4	-36.6603	0.633397	Con+TB	Con_Un
Con+TB / Con_Un	MLH1_MOUSE	Q9JK91	DNA mismatch repair protein Mlh1	Mlh1	0.0156998	0.0156998	0.817494	0.384861	0.753074	Q9JK91	12	MLH1_MOUSE		6	1.09417	1.01094	Con+TB	Con_Un
Con+TB / Con_Un	TM129_MOUSE	Q8K304	E3 ubiquitin-protein ligase TM129	Tmem129	-0.674115	0.674115	0.257472	0.384651	0.543811	Q8K304	12	TM129_MOUSE		2	-37.3283	0.626717	Con+TB	Con_Un
Con+TB / Con_Un	RNPC3_MOUSE	Q3UZ01	RNA-binding region-containing protein 3	Rnpc3	0.818164	0.818164	0.223604	0.384613	0.522695	Q3UZ01	12	RNPC3_MOUSE		2	76.316	1.76316	Con+TB	Con_Un
Con+TB / Con_Un	CRTC3_MOUSE	Q91X84	CREB-regulated transcription coactivator 3	Crtc3	0.393336	0.393336	0.404099	0.38444	0.621406	Q91X84	12	CRTC3_MOUSE		6	31.3427	1.31343	Con+TB	Con_Un
Con+TB / Con_Un	DDIAS_MOUSE	Q6NZG4	DNA damage-induced apoptosis suppressor protein	Ddias	-0.288957	0.288957	0.487816	0.384335	0.653123	Q6NZG4	12	DDIAS_MOUSE		1	-18.1506	0.818494	Con+TB	Con_Un
Con+TB / Con_Un	TM40L_MOUSE	Q9CZR3	Mitochondrial import receptor subunit TOM40B	Tomm40l	0.807735	0.807735	0.70928	0.384099	0.725058	Q9CZR3	12	TM40L_MOUSE		5	75.0461	1.75046	Con+TB	Con_Un
Con+TB / Con_Un	SERC3_MOUSE	Q9QZI9	Serine incorporator 3	Serinc3	0.530618	0.530618	0.329002	0.383971	0.586136	Q9QZI9	12	SERC3_MOUSE		2	44.4548	1.44455	Con+TB	Con_Un
Con+TB / Con_Un	NPC2_MOUSE	Q9Z0J0	NPC intracellular cholesterol transporter 2	Npc2	-0.464581	0.464581	0.170086	0.383122	0.485369	Q9Z0J0	12	NPC2_MOUSE		10	-27.5318	0.724682	Con+TB	Con_Un
Con+TB / Con_Un	RANT_MOUSE	Q61820	GTP-binding nuclear protein Ran, testis-specific isoform	Rasl2-9	-0.215006	0.215006	0.814029	0.383071	0.75275	Q61820	12	RANT_MOUSE		1	-13.8457	0.861543	Con+TB	Con_Un
Con+TB / Con_Un	KMCP1_MOUSE	Q9CR58	Kidney mitochondrial carrier protein 1	Slc25a30	-0.707881	0.707881	0.0444775	0.382714	0.322094	Q9CR58	12	KMCP1_MOUSE		1	-38.7781	0.612219	Con+TB	Con_Un
Con+TB / Con_Un	ARI5A_MOUSE	Q3U108	AT-rich interactive domain-containing protein 5A	Arid5a	0.355039	0.355039	0.0667195	0.382624	0.369481	Q3U108	12	ARI5A_MOUSE		3	27.902	1.27902	Con+TB	Con_Un
Con+TB / Con_Un	ECT2_MOUSE	Q07139	Protein ECT2	Ect2	-0.21451	0.21451	0.842006	0.382302	0.758954	Q07139	12	ECT2_MOUSE		2	-13.8161	0.861839	Con+TB	Con_Un
Con+TB / Con_Un	CHMP6_MOUSE	P0C0A3	Charged multivesicular body protein 6	Chmp6	-0.114136	0.114136	0.448292	0.382168	0.637266	P0C0A3	12	CHMP6_MOUSE		4	-7.60644	0.923936	Con+TB	Con_Un
Con+TB / Con_Un	HMGA1_MOUSE	P17095	High mobility group protein HMG-I/HMG-Y	Hmga1	0.0155754	0.0155754	0.725506	0.382099	0.729276	P17095	12	HMGA1_MOUSE		9	1.08545	1.01085	Con+TB	Con_Un
Con+TB / Con_Un	KCD21_MOUSE	Q3URF8	BTB/POZ domain-containing protein KCTD21	Kctd21	-0.335976	0.335976	0.430346	0.381897	0.630893	Q3URF8	12	KCD21_MOUSE		3	-20.7752	0.792248	Con+TB	Con_Un
Con+TB / Con_Un	MD2BP_MOUSE	Q9DCX1	MAD2L1-binding protein	Mad2l1bp	-0.257421	0.257421	0.856271	0.381832	0.761979	Q9DCX1	12	MD2BP_MOUSE		4	-16.3418	0.836582	Con+TB	Con_Un
Con+TB / Con_Un	V9GXA7_MOUSE	V9GXA7	Gp_dh_C domain-containing protein	Gm15294	0.438341	0.438341	0.736496	0.381602	0.732605	V9GXA7	12	V9GXA7_MOUSE		1	35.5045	1.35504	Con+TB	Con_Un
Con+TB / Con_Un	WRN_MOUSE	O09053	Werner syndrome ATP-dependent helicase homolog	Wrn	-1.04185	1.04185	0.0874484	0.381597	0.398067	O09053	12	WRN_MOUSE		4	-51.4296	0.485704	Con+TB	Con_Un
Con+TB / Con_Un	SRR_MOUSE	Q9QZX7	Serine racemase	Srr	0.112448	0.112448	0.589363	0.381563	0.689768	Q9QZX7	12	SRR_MOUSE		4	8.10608	1.08106	Con+TB	Con_Un
Con+TB / Con_Un	CCPG1_MOUSE	Q640L3	Cell cycle progression protein 1	Ccpg1	-0.841862	0.841862	0.0654789	0.381448	0.367516	Q640L3	12	CCPG1_MOUSE		3	-44.2077	0.557923	Con+TB	Con_Un
Con+TB / Con_Un	RT14_MOUSE	Q9CR88	28S ribosomal protein S14, mitochondrial	Mrps14	0.448753	0.448753	0.295672	0.381233	0.567039	Q9CR88	12	RT14_MOUSE		2	36.486	1.36486	Con+TB	Con_Un
Con+TB / Con_Un	SIA4C_MOUSE	Q91Y74	CMP-N-acetylneuraminate-beta-galactosamide-alpha-2,3-sialyltransferase 4	St3gal4	-0.594232	0.594232	0.0985841	0.381069	0.413513	Q91Y74	12	SIA4C_MOUSE		2	-33.7603	0.662397	Con+TB	Con_Un
Con+TB / Con_Un	ADCY9_MOUSE	P51830	Adenylate cyclase type 9	Adcy9	1.41652	1.41652	0.00837635	0.380852	0.180939	P51830	12	ADCY9_MOUSE		2	166.941	2.66941	Con+TB	Con_Un
Con+TB / Con_Un	LMO4_MOUSE	P61969	LIM domain transcription factor LMO4	Lmo4	2.09472	2.09472	0.0165238	0.380806	0.235933	P61969	12	LMO4_MOUSE		2	327.144	4.27144	Con+TB	Con_Un
Con+TB / Con_Un	Q9D654_MOUSE	Q9D654	Zinc finger protein 84	Zfp84	0.201929	0.201929	0.720764	0.38076	0.728029	Q9D654	12	Q9D654_MOUSE		4	15.0236	1.15024	Con+TB	Con_Un
Con+TB / Con_Un	NDUA1_MOUSE	O35683	NADH dehydrogenase [ubiquinone] 1 alpha subcomplex subunit 1	Ndufa1	0.583787	0.583787	0.376686	0.380677	0.608862	O35683	12	NDUA1_MOUSE		1	49.8779	1.49878	Con+TB	Con_Un
Con+TB / Con_Un	RL39_MOUSE	P62892	60S ribosomal protein L39	Rpl39	-0.0464206	0.0464206	0.809702	0.380645	0.751452	P62892	12	RL39_MOUSE		1	-3.16642	0.968336	Con+TB	Con_Un
Con+TB / Con_Un	ZNT7_MOUSE	Q9JKN1	Zinc transporter 7	Slc30a7	-0.096701	0.096701	0.917938	0.380566	0.774858	Q9JKN1	12	ZNT7_MOUSE		10	-6.4831	0.935169	Con+TB	Con_Un
Con+TB / Con_Un	RT28_MOUSE	Q9CY16	28S ribosomal protein S28, mitochondrial	Mrps28	0.410814	0.410814	0.38911	0.380236	0.614889	Q9CY16	12	RT28_MOUSE		1	32.9436	1.32944	Con+TB	Con_Un
Con+TB / Con_Un	RM12_MOUSE	Q9DB15	39S ribosomal protein L12, mitochondrial	Mrpl12	0.91388	0.91388	0.14888	0.38007	0.464798	Q9DB15	12	RM12_MOUSE		5	88.4106	1.88411	Con+TB	Con_Un
Con+TB / Con_Un	DUS3_MOUSE	Q9D7X3	Dual specificity protein phosphatase 3	Dusp3	-0.0409512	0.0409512	0.926589	0.379935	0.777196	Q9D7X3	12	DUS3_MOUSE		7	-2.79861	0.972014	Con+TB	Con_Un
Con+TB / Con_Un	CHM2A_MOUSE	Q9DB34	Charged multivesicular body protein 2a	Chmp2a	-0.279627	0.279627	0.705401	0.379466	0.724348	Q9DB34	12	CHM2A_MOUSE		7	-17.6196	0.823804	Con+TB	Con_Un
Con+TB / Con_Un	NF2IP_MOUSE	O09130	NFATC2-interacting protein	Nfatc2ip	-0.185754	0.185754	0.459468	0.378656	0.642742	O09130	12	NF2IP_MOUSE		9	-12.0811	0.879189	Con+TB	Con_Un
Con+TB / Con_Un	SNG2_MOUSE	O55101	Synaptogyrin-2	Syngr2	0.925083	0.925083	0.0825311	0.378403	0.391114	O55101	12	SNG2_MOUSE		2	89.8793	1.89879	Con+TB	Con_Un
Con+TB / Con_Un	CEBPB_MOUSE	P28033	CCAAT/enhancer-binding protein beta	Cebpb	0.843322	0.843322	0.0973382	0.378395	0.412029	P28033	12	CEBPB_MOUSE		12	79.4177	1.79418	Con+TB	Con_Un
Con+TB / Con_Un	CXCL2_MOUSE	P10889	C-X-C motif chemokine 2	Cxcl2	2.79026	2.79026	0.0061232	0.377794	0.159446	P10889	12	CXCL2_MOUSE		2	591.756	6.91756	Con+TB	Con_Un
Con+TB / Con_Un	CDC26_MOUSE	Q99JP4	Anaphase-promoting complex subunit CDC26	Cdc26	0.101537	0.101537	0.951951	0.37719	0.7823	Q99JP4	12	CDC26_MOUSE		3	7.29159	1.07292	Con+TB	Con_Un
Con+TB / Con_Un	TYOBP_MOUSE	O54885	TYRO protein tyrosine kinase-binding protein	Tyrobp	-1.16283	1.16283	0.0391389	0.377001	0.311881	O54885	12	TYOBP_MOUSE		2	-55.3363	0.446637	Con+TB	Con_Un
Con+TB / Con_Un	AR6P1_MOUSE	Q9JKW0	ADP-ribosylation factor-like protein 6-interacting protein 1	Arl6ip1	0.123992	0.123992	0.952109	0.376966	0.7823	Q9JKW0	12	AR6P1_MOUSE		3	8.9746	1.08975	Con+TB	Con_Un
Con+TB / Con_Un	NEDD4_MOUSE	P46935	E3 ubiquitin-protein ligase NEDD4	Nedd4	-0.175818	0.175818	0.183447	0.37693	0.495429	P46935	12	NEDD4_MOUSE		1	-11.4735	0.885265	Con+TB	Con_Un
Con+TB / Con_Un	COPT2_MOUSE	Q9CPU9	Probable low affinity copper uptake protein 2	Slc31a2	-0.154223	0.154223	0.726442	0.376813	0.729438	Q9CPU9	12	COPT2_MOUSE		1	-10.1384	0.898616	Con+TB	Con_Un
Con+TB / Con_Un	RDH12_MOUSE	Q8BYK4	Retinol dehydrogenase 12	Rdh12	-0.59324	0.59324	0.280594	0.376724	0.557501	Q8BYK4	12	RDH12_MOUSE		2	-33.7148	0.662852	Con+TB	Con_Un
Con+TB / Con_Un	I17RA_MOUSE	Q60943	Interleukin-17 receptor A	Il17ra	0.507494	0.507494	0.0900453	0.376718	0.40098	Q60943	12	I17RA_MOUSE		2	42.1579	1.42158	Con+TB	Con_Un
Con+TB / Con_Un	Q6PGK3_MOUSE	Q6PGK3	RIKEN cDNA 2700097O09 gene	2700097O09Rik	-1.05587	1.05587	0.0444643	0.376069	0.322094	Q6PGK3	12	Q6PGK3_MOUSE		1	-51.8993	0.481007	Con+TB	Con_Un
Con+TB / Con_Un	COQ8B_MOUSE	Q566J8	Atypical kinase COQ8B, mitochondrial	Coq8b	-0.635735	0.635735	0.153449	0.375584	0.467998	Q566J8	12	COQ8B_MOUSE		8	-35.6387	0.643613	Con+TB	Con_Un
Con+TB / Con_Un	CHUR_MOUSE	Q6DG52	Protein Churchill	Churc1	0.132687	0.132687	0.803982	0.375065	0.749967	Q6DG52	12	CHUR_MOUSE		2	9.63338	1.09633	Con+TB	Con_Un
Con+TB / Con_Un	DYLT1_MOUSE	P51807	Dynein light chain Tctex-type 1	Dynlt1	0.0936641	0.0936641	0.697396	0.374862	0.723246	P51807	12	DYLT1_MOUSE		6	6.70769	1.06708	Con+TB	Con_Un
Con+TB / Con_Un	STX17_MOUSE	Q9D0I4	Syntaxin-17	Stx17	-0.122081	0.122081	0.826428	0.374693	0.755001	Q9D0I4	12	STX17_MOUSE		5	-8.11386	0.918861	Con+TB	Con_Un
Con+TB / Con_Un	NUCB1_MOUSE	Q02819	Nucleobindin-1	Nucb1	0.0134806	0.0134806	0.956226	0.374523	0.783117	Q02819	12	NUCB1_MOUSE		17	0.938781	1.00939	Con+TB	Con_Un
Con+TB / Con_Un	CLM3_MOUSE;A2A7W1_MOUSE	Q6SJQ5;A2A7W1	CMRF35-like molecule 3;IGv domain-containing protein	Cd300ld3;Cd300ld4	-0.315608	0.315608	0.435429	0.374313	0.632918	Q6SJQ5;A2A7W1	12	CLM3_MOUSE;A2A7W1_MOUSE		4	-19.6488	0.803512	Con+TB	Con_Un
Con+TB / Con_Un	MTHFS_MOUSE	Q9D110	5-formyltetrahydrofolate cyclo-ligase	Mthfs	-0.598321	0.598321	0.119285	0.374154	0.436234	Q9D110	12	MTHFS_MOUSE		1	-33.9478	0.660522	Con+TB	Con_Un
Con+TB / Con_Un	GEMI_MOUSE	O88513	Geminin	Gmnn	-0.314219	0.314219	0.45484	0.374072	0.640833	O88513	12	GEMI_MOUSE		3	-19.5714	0.804286	Con+TB	Con_Un
Con+TB / Con_Un	GP108_MOUSE	Q91WD0	Protein GPR108	Gpr108	-0.0434477	0.0434477	0.912272	0.373916	0.773574	Q91WD0	12	GP108_MOUSE		3	-2.96667	0.970333	Con+TB	Con_Un
Con+TB / Con_Un	COA5_MOUSE	Q99M07	Cytochrome c oxidase assembly factor 5	Coa5	0.634744	0.634744	0.0975788	0.373696	0.412108	Q99M07	12	COA5_MOUSE		1	55.2663	1.55266	Con+TB	Con_Un
Con+TB / Con_Un	EXD2_MOUSE	Q8VEG4	Exonuclease 3'-5' domain-containing protein 2	Exd2	-0.346304	0.346304	0.427403	0.37366	0.629479	Q8VEG4	12	EXD2_MOUSE		5	-21.3403	0.786597	Con+TB	Con_Un
Con+TB / Con_Un	ERAL1_MOUSE	Q9CZU4	GTPase Era, mitochondrial	Eral1	0.311936	0.311936	0.579313	0.373567	0.686383	Q9CZU4	12	ERAL1_MOUSE		6	24.1372	1.24137	Con+TB	Con_Un
Con+TB / Con_Un	RUSD4_MOUSE	Q9CWX4	Mitochondrial RNA pseudouridine synthase Rpusd4	Rpusd4	-1.07089	1.07089	0.0691339	0.373428	0.372368	Q9CWX4	12	RUSD4_MOUSE		1	-52.3976	0.476024	Con+TB	Con_Un
Con+TB / Con_Un	COF1_MOUSE	P18760	Cofilin-1	Cfl1	-0.397566	0.397566	0.250675	0.372825	0.539721	P18760	12	COF1_MOUSE		27	-24.0862	0.759138	Con+TB	Con_Un
Con+TB / Con_Un	OPA3_MOUSE	Q505D7	Optic atrophy 3 protein homolog	Opa3	2.6687	2.6687	0.00878441	0.372726	0.184493	Q505D7	12	OPA3_MOUSE		1	535.856	6.35856	Con+TB	Con_Un
Con+TB / Con_Un	INSC_MOUSE	Q3HNM7	Protein inscuteable homolog	Insc	2.87842	2.87842	0.00369675	0.372441	0.129012	Q3HNM7	12	INSC_MOUSE		1	635.344	7.35344	Con+TB	Con_Un
Con+TB / Con_Un	ZN346_MOUSE	Q9R0B7	Zinc finger protein 346	Znf346	-0.252489	0.252489	0.548435	0.372207	0.673364	Q9R0B7	12	ZN346_MOUSE		4	-16.0553	0.839447	Con+TB	Con_Un
Con+TB / Con_Un	CYB_MOUSE	P00158	Cytochrome b	Mt-Cyb	0.541437	0.541437	0.22537	0.372197	0.523415	P00158	12	CYB_MOUSE		1	45.5422	1.45542	Con+TB	Con_Un
Con+TB / Con_Un	RIP_MOUSE	Q9CWY9	RPA-interacting protein	Rpain	-0.378599	0.378599	0.937011	0.372141	0.779223	Q9CWY9	12	RIP_MOUSE		2	-23.0816	0.769184	Con+TB	Con_Un
Con+TB / Con_Un	ARI3B_MOUSE	Q9Z1N7	AT-rich interactive domain-containing protein 3B	Arid3b	-0.117385	0.117385	0.699718	0.372107	0.72356	Q9Z1N7	12	ARI3B_MOUSE		1	-7.81426	0.921857	Con+TB	Con_Un
Con+TB / Con_Un	RM33_MOUSE	Q9CQP0	39S ribosomal protein L33, mitochondrial	Mrpl33	-0.32289	0.32289	0.128817	0.372063	0.445518	Q9CQP0	12	RM33_MOUSE		2	-20.0533	0.799467	Con+TB	Con_Un
Con+TB / Con_Un	F16B2_MOUSE	Q80YR2	Protein FAM160B2	Fam160b2	0.0585669	0.0585669	0.450482	0.371989	0.638231	Q80YR2	12	F16B2_MOUSE		1	4.14308	1.04143	Con+TB	Con_Un
Con+TB / Con_Un	SCO1_MOUSE	Q5SUC9	Protein SCO1 homolog, mitochondrial	Sco1	-0.117743	0.117743	0.890241	0.371882	0.768434	Q5SUC9	12	SCO1_MOUSE		4	-7.83714	0.921629	Con+TB	Con_Un
Con+TB / Con_Un	Q000W5_MOUSE	Q000W5	GB1/RHD3-type G domain-containing protein	Gbp10	1.48257	1.48257	0.0215841	0.371739	0.259064	Q000W5	12	Q000W5_MOUSE		1	179.447	2.79447	Con+TB	Con_Un
Con+TB / Con_Un	CPSF5_MOUSE	Q9CQF3	Cleavage and polyadenylation specificity factor subunit 5	Nudt21	0.260317	0.260317	0.683887	0.371298	0.720169	Q9CQF3	12	CPSF5_MOUSE		10	19.7742	1.19774	Con+TB	Con_Un
Con+TB / Con_Un	TMED2_MOUSE	Q9R0Q3	Transmembrane emp24 domain-containing protein 2	Tmed2	0.31339	0.31339	0.606222	0.371203	0.695509	Q9R0Q3	12	TMED2_MOUSE		7	24.2625	1.24262	Con+TB	Con_Un
Con+TB / Con_Un	NC2B_MOUSE	Q91WV0	Protein Dr1	Dr1	0.0155462	0.0155462	0.931045	0.371161	0.778033	Q91WV0	12	NC2B_MOUSE		4	1.08341	1.01083	Con+TB	Con_Un
Con+TB / Con_Un	CC117_MOUSE	Q6PB51	Coiled-coil domain-containing protein 117	Ccdc117	-0.0488583	0.0488583	0.925261	0.37055	0.777023	Q6PB51	12	CC117_MOUSE		2	-3.3299	0.966701	Con+TB	Con_Un
Con+TB / Con_Un	DCTP1_MOUSE	Q9QY93	dCTP pyrophosphatase 1	Dctpp1	-0.286131	0.286131	0.572945	0.370272	0.683917	Q9QY93	12	DCTP1_MOUSE		2	-17.9902	0.820098	Con+TB	Con_Un
Con+TB / Con_Un	DDX55_MOUSE	Q6ZPL9	ATP-dependent RNA helicase DDX55	Ddx55	0.083673	0.083673	0.905592	0.370265	0.772353	Q6ZPL9	12	DDX55_MOUSE		4	5.97126	1.05971	Con+TB	Con_Un
Con+TB / Con_Un	MLX_MOUSE	O08609	Max-like protein X	Mlx	-0.295813	0.295813	0.552723	0.369457	0.674706	O08609	12	MLX_MOUSE		3	-18.5387	0.814613	Con+TB	Con_Un
Con+TB / Con_Un	HAP40_MOUSE	Q00558	40-kDa huntingtin-associated protein	F8a1	0.310006	0.310006	0.707076	0.369453	0.724786	Q00558	12	HAP40_MOUSE		2	23.9712	1.23971	Con+TB	Con_Un
Con+TB / Con_Un	SHCAF_MOUSE	Q8C8M1	SIN3-HDAC complex-associated factor	Sinhcaf	0.100356	0.100356	0.293968	0.369282	0.566014	Q8C8M1	12	SHCAF_MOUSE		1	7.20378	1.07204	Con+TB	Con_Un
Con+TB / Con_Un	RET3_MOUSE	P49194	Retinol-binding protein 3	Rbp3	-0.0622255	0.0622255	0.517572	0.369202	0.66326	P49194	12	RET3_MOUSE		1	-4.22145	0.957785	Con+TB	Con_Un
Con+TB / Con_Un	LST2_MOUSE	Q6ZPK7	Lateral signaling target protein 2 homolog	Zfyve28	0.844803	0.844803	0.086868	0.368668	0.397088	Q6ZPK7	12	LST2_MOUSE		1	79.6019	1.79602	Con+TB	Con_Un
Con+TB / Con_Un	ZN511_MOUSE	Q6P0X2	Zinc finger protein 511	Znf511	-0.63268	0.63268	0.302803	0.368372	0.570362	Q6P0X2	12	ZN511_MOUSE		1	-35.5023	0.644977	Con+TB	Con_Un
Con+TB / Con_Un	MBNL2_MOUSE	Q8C181	Muscleblind-like protein 2	Mbnl2	-0.193502	0.193502	0.441128	0.368352	0.634832	Q8C181	12	MBNL2_MOUSE		3	-12.552	0.87448	Con+TB	Con_Un
Con+TB / Con_Un	F262_MOUSE	P70265	6-phosphofructo-2-kinase/fructose-2,6-bisphosphatase 2	Pfkfb2	-0.541911	0.541911	0.363569	0.368274	0.602584	P70265	12	F262_MOUSE		3	-31.3139	0.686861	Con+TB	Con_Un
Con+TB / Con_Un	TSP4_MOUSE;TSP4_BOVIN	Q9Z1T2;Cont_Q3SWW8	Thrombospondin-4	Thbs4;THBS4	0.305805	0.305805	0.722723	0.367965	0.728758	Q9Z1T2;Cont_Q3SWW8	12	TSP4_MOUSE;TSP4_BOVIN		2	23.6108	1.23611	Con+TB	Con_Un
Con+TB / Con_Un	SRP09_MOUSE	P49962	Signal recognition particle 9 kDa protein	Srp9	0.401659	0.401659	0.36523	0.36773	0.603263	P49962	12	SRP09_MOUSE		4	32.1027	1.32103	Con+TB	Con_Un
Con+TB / Con_Un	VISTA_MOUSE	Q9D659	V-type immunoglobulin domain-containing suppressor of T-cell activation	Vsir	-0.267634	0.267634	0.807933	0.367694	0.750841	Q9D659	12	VISTA_MOUSE		5	-16.9319	0.830681	Con+TB	Con_Un
Con+TB / Con_Un	ING1_MOUSE	Q9QXV3	Inhibitor of growth protein 1	Ing1	0.0749861	0.0749861	0.648023	0.367606	0.709282	Q9QXV3	12	ING1_MOUSE		2	5.33509	1.05335	Con+TB	Con_Un
Con+TB / Con_Un	CREB3_MOUSE	Q61817	Cyclic AMP-responsive element-binding protein 3	Creb3	0.389899	0.389899	0.516223	0.367337	0.662743	Q61817	12	CREB3_MOUSE		1	31.0301	1.3103	Con+TB	Con_Un
Con+TB / Con_Un	RL28_MOUSE	P41105	60S ribosomal protein L28	Rpl28	-0.0740782	0.0740782	0.632747	0.367168	0.70478	P41105	12	RL28_MOUSE		15	-5.00511	0.949949	Con+TB	Con_Un
Con+TB / Con_Un	CDCA5_MOUSE	Q9CPY3	Sororin	Cdca5	-0.403319	0.403319	0.233595	0.367093	0.528421	Q9CPY3	12	CDCA5_MOUSE		1	-24.3883	0.756117	Con+TB	Con_Un
Con+TB / Con_Un	SPT13_MOUSE	Q5DU57	Spermatogenesis-associated protein 13	Spata13	0.246038	0.246038	0.753818	0.366888	0.737072	Q5DU57	12	SPT13_MOUSE		3	18.5945	1.18595	Con+TB	Con_Un
Con+TB / Con_Un	MGT4B_MOUSE	Q812F8	Alpha-1,3-mannosyl-glycoprotein 4-beta-N-acetylglucosaminyltransferase B	Mgat4b	-0.53734	0.53734	0.127568	0.366811	0.445336	Q812F8	12	MGT4B_MOUSE		5	-31.096	0.68904	Con+TB	Con_Un
Con+TB / Con_Un	AOXB_MOUSE	Q5SGK3	Aldehyde oxidase 2	Aox2	-0.212352	0.212352	0.636521	0.366445	0.705653	Q5SGK3	12	AOXB_MOUSE		1	-13.6871	0.863129	Con+TB	Con_Un
Con+TB / Con_Un	CS025_MOUSE	Q9D7E4	UPF0449 protein C19orf25 homolog	MGI:1913624	-0.139677	0.139677	0.694855	0.366252	0.72304	Q9D7E4	12	CS025_MOUSE		4	-9.22778	0.907722	Con+TB	Con_Un
Con+TB / Con_Un	SGK1_MOUSE	Q9WVC6	Serine/threonine-protein kinase Sgk1	Sgk1	0.64932	0.64932	0.111545	0.366162	0.427437	Q9WVC6	12	SGK1_MOUSE		2	56.8428	1.56843	Con+TB	Con_Un
Con+TB / Con_Un	IFIT3_MOUSE	Q64345	Interferon-induced protein with tetratricopeptide repeats 3	Ifit3	2.01544	2.01544	0.002177	0.365575	0.106673	Q64345	12	IFIT3_MOUSE		6	304.303	4.04303	Con+TB	Con_Un
Con+TB / Con_Un	PAN2_MOUSE	Q8BGF7	PAN2-PAN3 deadenylation complex catalytic subunit Pan2	Pan2	0.113813	0.113813	0.72029	0.365106	0.727996	Q8BGF7	12	PAN2_MOUSE		8	8.20843	1.08208	Con+TB	Con_Un
Con+TB / Con_Un	ZDHC6_MOUSE	Q9CPV7	Palmitoyltransferase ZDHHC6	Zdhhc6	0.0574021	0.0574021	0.730027	0.364634	0.730857	Q9CPV7	12	ZDHC6_MOUSE		2	4.05902	1.04059	Con+TB	Con_Un
Con+TB / Con_Un	SIN1_MOUSE	Q8BKH7	Target of rapamycin complex 2 subunit MAPKAP1	Mapkap1	-0.112622	0.112622	0.976181	0.364626	0.78773	Q8BKH7	12	SIN1_MOUSE		2	-7.50942	0.924906	Con+TB	Con_Un
Con+TB / Con_Un	TTPAL_MOUSE	Q9D3D0	Alpha-tocopherol transfer protein-like	Ttpal	-0.339234	0.339234	0.417949	0.364561	0.625983	Q9D3D0	12	TTPAL_MOUSE		2	-20.9539	0.790461	Con+TB	Con_Un
Con+TB / Con_Un	NC2A_MOUSE	Q9D6N5	Dr1-associated corepressor	Drap1	-0.313009	0.313009	0.59219	0.36419	0.69072	Q9D6N5	12	NC2A_MOUSE		8	-19.5039	0.804961	Con+TB	Con_Un
Con+TB / Con_Un	COX20_MOUSE	Q9D7J4	Cytochrome c oxidase assembly protein COX20, mitochondrial	Cox20	0.515106	0.515106	0.386126	0.363307	0.613994	Q9D7J4	12	COX20_MOUSE		3	42.9099	1.4291	Con+TB	Con_Un
Con+TB / Con_Un	RN128_MOUSE	Q9D304	E3 ubiquitin-protein ligase RNF128	Rnf128	0.258687	0.258687	0.560595	0.362934	0.678575	Q9D304	12	RN128_MOUSE		8	19.6389	1.19639	Con+TB	Con_Un
Con+TB / Con_Un	N42L2_MOUSE	Q8JZS6	NEDD4-binding protein 2-like 2	N4bp2l2	-0.808971	0.808971	0.260678	0.362831	0.546496	Q8JZS6	12	N42L2_MOUSE		2	-42.9211	0.570789	Con+TB	Con_Un
Con+TB / Con_Un	CETN3_MOUSE	O35648	Centrin-3	Cetn3	-0.13297	0.13297	0.82091	0.362697	0.7537	O35648	12	CETN3_MOUSE		4	-8.8048	0.911952	Con+TB	Con_Un
Con+TB / Con_Un	ZN746_MOUSE	Q3U133	Zinc finger protein 746	Znf746	0.0688533	0.0688533	0.945611	0.362578	0.780805	Q3U133	12	ZN746_MOUSE		1	4.88826	1.04888	Con+TB	Con_Un
Con+TB / Con_Un	SZRD1_MOUSE	Q6NXN1	SUZ domain-containing protein 1	Szrd1	-0.310058	0.310058	0.573167	0.362351	0.683925	Q6NXN1	12	SZRD1_MOUSE		5	-19.3391	0.806609	Con+TB	Con_Un
Con+TB / Con_Un	CHMP5_MOUSE	Q9D7S9	Charged multivesicular body protein 5	Chmp5	-0.277366	0.277366	0.338011	0.36203	0.589232	Q9D7S9	12	CHMP5_MOUSE		5	-17.4904	0.825096	Con+TB	Con_Un
Con+TB / Con_Un	BCL6_MOUSE	P41183	B-cell lymphoma 6 protein homolog	Bcl6	-0.623886	0.623886	0.603944	0.36188	0.694746	P41183	12	BCL6_MOUSE		2	-35.1079	0.648921	Con+TB	Con_Un
Con+TB / Con_Un	FRS2_MOUSE	Q8C180	Fibroblast growth factor receptor substrate 2	Frs2	0.327588	0.327588	0.326583	0.361704	0.584778	Q8C180	12	FRS2_MOUSE		1	25.4913	1.25491	Con+TB	Con_Un
Con+TB / Con_Un	Q61635_MOUSE	Q61635	IRG-type G domain-containing protein	Ifi47	1.66368	1.66368	0.00943919	0.361587	0.191014	Q61635	12	Q61635_MOUSE		25	216.823	3.16823	Con+TB	Con_Un
Con+TB / Con_Un	RL29_MOUSE	P47915	60S ribosomal protein L29	Rpl29	-0.0255379	0.0255379	0.632287	0.361469	0.70462	P47915	12	RL29_MOUSE		9	-1.75458	0.982454	Con+TB	Con_Un
Con+TB / Con_Un	TM189_MOUSE	Q99LQ7	Plasmanylethanolamine desaturase	Tmem189	-0.327055	0.327055	0.21678	0.361436	0.518076	Q99LQ7	12	TM189_MOUSE		3	-20.2838	0.797162	Con+TB	Con_Un
Con+TB / Con_Un	HKDC1_MOUSE	Q91W97	Hexokinase HKDC1	Hkdc1	0.833825	0.833825	0.142452	0.361357	0.458652	Q91W97	12	HKDC1_MOUSE		1	78.2404	1.7824	Con+TB	Con_Un
Con+TB / Con_Un	TTYH2_MOUSE	Q3TH73	Protein tweety homolog 2	Ttyh2	-0.0120059	0.0120059	0.950039	0.361207	0.781731	Q3TH73	12	TTYH2_MOUSE		8	-0.828735	0.991713	Con+TB	Con_Un
Con+TB / Con_Un	ALG6_MOUSE	Q3TAE8	Dolichyl pyrophosphate Man9GlcNAc2 alpha-1,3-glucosyltransferase	Alg6	-0.313127	0.313127	0.919447	0.360733	0.775303	Q3TAE8	12	ALG6_MOUSE		1	-19.5105	0.804895	Con+TB	Con_Un
Con+TB / Con_Un	A1AT_BOVIN	Cont_P34955	Alpha-1-antiproteinase	SERPINA1	-0.449104	0.449104	0.205405	0.360696	0.510592	Cont_P34955	12	A1AT_BOVIN		31	-26.7503	0.732497	Con+TB	Con_Un
Con+TB / Con_Un	RHOJ_MOUSE	Q9ER71	Rho-related GTP-binding protein RhoJ	Rhoj	-0.751944	0.751944	0.149475	0.360584	0.464835	Q9ER71	12	RHOJ_MOUSE		2	-40.6197	0.593803	Con+TB	Con_Un
Con+TB / Con_Un	A0A338P7C9_MOUSE	A0A338P7C9	Transmembrane protein 181A	Tmem181a	0.114457	0.114457	0.645395	0.360535	0.708608	A0A338P7C9	12	A0A338P7C9_MOUSE		3	8.25678	1.08257	Con+TB	Con_Un
Con+TB / Con_Un	FWCH1_MOUSE	Q8CI03	FLYWCH-type zinc finger-containing protein 1	Flywch1	-0.6932	0.6932	0.106814	0.360421	0.422019	Q8CI03	12	FWCH1_MOUSE		3	-38.1519	0.618481	Con+TB	Con_Un
Con+TB / Con_Un	KCNJ2_MOUSE	P35561	Inward rectifier potassium channel 2	Kcnj2	0.375684	0.375684	0.311617	0.360283	0.575221	P35561	12	KCNJ2_MOUSE		8	29.7454	1.29745	Con+TB	Con_Un
Con+TB / Con_Un	ANM6_MOUSE	Q6NZB1	Protein arginine N-methyltransferase 6	Prmt6	0.290268	0.290268	0.502222	0.360238	0.657107	Q6NZB1	12	ANM6_MOUSE		4	22.2868	1.22287	Con+TB	Con_Un
Con+TB / Con_Un	GLT11_MOUSE	Q921L8	Polypeptide N-acetylgalactosaminyltransferase 11	Galnt11	-0.737479	0.737479	0.0784743	0.360096	0.387811	Q921L8	12	GLT11_MOUSE		1	-40.0214	0.599786	Con+TB	Con_Un
Con+TB / Con_Un	RRP36_MOUSE	Q3UFY0	Ribosomal RNA processing protein 36 homolog	Rrp36	-1.01282	1.01282	0.0312667	0.360018	0.290676	Q3UFY0	12	RRP36_MOUSE		3	-50.4424	0.495576	Con+TB	Con_Un
Con+TB / Con_Un	BORC5_MOUSE	Q9D920	BLOC-1-related complex subunit 5	Borcs5	0.460727	0.460727	0.796504	0.359906	0.748607	Q9D920	12	BORC5_MOUSE		2	37.6235	1.37624	Con+TB	Con_Un
Con+TB / Con_Un	RN146_MOUSE	Q9CZW6	E3 ubiquitin-protein ligase RNF146	Rnf146	-0.659542	0.659542	0.349048	0.359642	0.596407	Q9CZW6	12	RN146_MOUSE		2	-36.6921	0.633079	Con+TB	Con_Un
Con+TB / Con_Un	UFM1_MOUSE	P61961	Ubiquitin-fold modifier 1	Ufm1	0.633218	0.633218	0.184853	0.359548	0.497182	P61961	12	UFM1_MOUSE		5	55.1021	1.55102	Con+TB	Con_Un
Con+TB / Con_Un	TCAM2_MOUSE	Q8BJQ4	TIR domain-containing adapter molecule 2	Ticam2	1.08843	1.08843	0.105495	0.35933	0.421046	Q8BJQ4	12	TCAM2_MOUSE		3	112.642	2.12642	Con+TB	Con_Un
Con+TB / Con_Un	LERL1_MOUSE	Q9CQ74	Leptin receptor overlapping transcript-like 1	Leprotl1	-0.417063	0.417063	0.399496	0.35886	0.61932	Q9CQ74	12	LERL1_MOUSE		1	-25.1052	0.748948	Con+TB	Con_Un
Con+TB / Con_Un	SENP2_MOUSE	Q91ZX6	Sentrin-specific protease 2	Senp2	-0.706632	0.706632	0.0883234	0.358542	0.399053	Q91ZX6	12	SENP2_MOUSE		2	-38.7251	0.612749	Con+TB	Con_Un
Con+TB / Con_Un	S1PR2_MOUSE	P52592	Sphingosine 1-phosphate receptor 2	S1pr2	-0.666905	0.666905	0.16234	0.358468	0.477464	P52592	12	S1PR2_MOUSE		2	-37.0143	0.629857	Con+TB	Con_Un
Con+TB / Con_Un	RYR3_MOUSE	A2AGL3	Ryanodine receptor 3	Ryr3	1.1006	1.1006	0.133058	0.358173	0.449858	A2AGL3	12	RYR3_MOUSE		1	114.444	2.14444	Con+TB	Con_Un
Con+TB / Con_Un	DCNL5_MOUSE	Q9CXV9	DCN1-like protein 5	Dcun1d5	0.059131	0.059131	0.818344	0.358156	0.753216	Q9CXV9	12	DCNL5_MOUSE		5	4.1838	1.04184	Con+TB	Con_Un
Con+TB / Con_Un	CNOT9_MOUSE	Q9JKY0	CCR4-NOT transcription complex subunit 9	Cnot9	0.0264018	0.0264018	0.970932	0.357938	0.786117	Q9JKY0	12	CNOT9_MOUSE		5	1.84688	1.01847	Con+TB	Con_Un
Con+TB / Con_Un	FBN2_MOUSE	Q61555	Fibrillin-2	Fbn2	0.484825	0.484825	0.189782	0.357861	0.500319	Q61555	12	FBN2_MOUSE		1	39.9416	1.39942	Con+TB	Con_Un
Con+TB / Con_Un	BGH3_BOVIN	Cont_P55906	Transforming growth factor-beta-induced protein ig-h3	TGFBI	-0.550165	0.550165	0.379024	0.357815	0.609938	Cont_P55906	12	BGH3_BOVIN		3	-31.7058	0.682942	Con+TB	Con_Un
Con+TB / Con_Un	ARF4_MOUSE	P61750	ADP-ribosylation factor 4	Arf4	0.558048	0.558048	0.226208	0.357747	0.524097	P61750	12	ARF4_MOUSE		4	47.2276	1.47228	Con+TB	Con_Un
Con+TB / Con_Un	DUS19_MOUSE	Q8K4T5	Dual specificity protein phosphatase 19	Dusp19	-0.318992	0.318992	0.979606	0.357562	0.788323	Q8K4T5	12	DUS19_MOUSE		2	-19.837	0.80163	Con+TB	Con_Un
Con+TB / Con_Un	EFMT4_MOUSE	P0DPE0	EEF1A lysine methyltransferase 4	Eef1akmt4	-0.0340655	0.0340655	0.508256	0.357463	0.659481	P0DPE0	12	EFMT4_MOUSE		4	-2.33358	0.976664	Con+TB	Con_Un
Con+TB / Con_Un	PLPR2_MOUSE	Q8VCY8	Phospholipid phosphatase-related protein type 2	Plppr2	0.0436993	0.0436993	0.830243	0.357329	0.756193	Q8VCY8	12	PLPR2_MOUSE		1	3.07534	1.03075	Con+TB	Con_Un
Con+TB / Con_Un	UBTD1_MOUSE	Q91WB7	Ubiquitin domain-containing protein 1	Ubtd1	0.146487	0.146487	0.764361	0.357316	0.739958	Q91WB7	12	UBTD1_MOUSE		5	10.6871	1.10687	Con+TB	Con_Un
Con+TB / Con_Un	BSCL2_MOUSE	Q9Z2E9	Seipin	Bscl2	0.102222	0.102222	0.764545	0.356981	0.739958	Q9Z2E9	12	BSCL2_MOUSE		2	7.34251	1.07343	Con+TB	Con_Un
Con+TB / Con_Un	F107B_MOUSE	Q3TGF2	Protein FAM107B	Fam107b	-0.155905	0.155905	0.82042	0.356315	0.753652	Q3TGF2	12	F107B_MOUSE		5	-10.2431	0.897569	Con+TB	Con_Un
Con+TB / Con_Un	CL16A_MOUSE	Q80U30	Protein CLEC16A	Clec16a	-0.0394523	0.0394523	0.936517	0.35591	0.77919	Q80U30	12	CL16A_MOUSE		4	-2.69757	0.973024	Con+TB	Con_Un
Con+TB / Con_Un	MIEN1_MOUSE	Q9CQ86	Migration and invasion enhancer 1	Mien1	0.276622	0.276622	0.322481	0.355882	0.582087	Q9CQ86	12	MIEN1_MOUSE		5	21.1355	1.21136	Con+TB	Con_Un
Con+TB / Con_Un	HYAL1_MOUSE	Q91ZJ9	Hyaluronidase-1	Hyal1	-0.400416	0.400416	0.721842	0.355565	0.728458	Q91ZJ9	12	HYAL1_MOUSE		1	-24.236	0.75764	Con+TB	Con_Un
Con+TB / Con_Un	ULK3_MOUSE	Q3U3Q1	Serine/threonine-protein kinase ULK3	Ulk3	-0.0900074	0.0900074	0.645089	0.35552	0.708563	Q3U3Q1	12	ULK3_MOUSE		5	-6.0482	0.939518	Con+TB	Con_Un
Con+TB / Con_Un	SAT1_MOUSE	P48026	Diamine acetyltransferase 1	Sat1	0.450723	0.450723	0.246676	0.35532	0.537323	P48026	12	SAT1_MOUSE		2	36.6725	1.36672	Con+TB	Con_Un
Con+TB / Con_Un	PWP3A_MOUSE	Q6DID5	PWWP domain-containing DNA repair factor 3A	Pwwp3a	-0.713275	0.713275	0.643001	0.355315	0.708067	Q6DID5	12	PWP3A_MOUSE		2	-39.0066	0.609934	Con+TB	Con_Un
Con+TB / Con_Un	NEIL1_MOUSE	Q8K4Q6	Endonuclease 8-like 1	Neil1	-0.597239	0.597239	0.392462	0.355148	0.616498	Q8K4Q6	12	NEIL1_MOUSE		7	-33.8982	0.661018	Con+TB	Con_Un
Con+TB / Con_Un	KMT2E_MOUSE	Q3UG20	Inactive histone-lysine N-methyltransferase 2E	Kmt2e	-0.0112786	0.0112786	0.815521	0.355146	0.752839	Q3UG20	12	KMT2E_MOUSE		1	-0.778725	0.992213	Con+TB	Con_Un
Con+TB / Con_Un	PPARG_MOUSE	P37238	Peroxisome proliferator-activated receptor gamma	Pparg	-1.513	1.513	0.00601636	0.354907	0.158748	P37238	12	PPARG_MOUSE		3	-64.9617	0.350383	Con+TB	Con_Un
Con+TB / Con_Un	RM34_MOUSE	Q99N91	39S ribosomal protein L34, mitochondrial	Mrpl34	0.205571	0.205571	0.967168	0.35475	0.785336	Q99N91	12	RM34_MOUSE		3	15.3143	1.15314	Con+TB	Con_Un
Con+TB / Con_Un	E9Q3M9_MOUSE	E9Q3M9	DUF4592 domain-containing protein	Cracdl	-0.262867	0.262867	0.404279	0.354075	0.621421	E9Q3M9	12	E9Q3M9_MOUSE		1	-16.657	0.83343	Con+TB	Con_Un
Con+TB / Con_Un	ZMY11_MOUSE	Q8R5C8	Zinc finger MYND domain-containing protein 11	Zmynd11	-0.182483	0.182483	0.790879	0.353967	0.746857	Q8R5C8	12	ZMY11_MOUSE		5	-11.8815	0.881185	Con+TB	Con_Un
Con+TB / Con_Un	RN220_MOUSE	Q6PDX6	E3 ubiquitin-protein ligase Rnf220	Rnf220	-0.591854	0.591854	0.21235	0.353894	0.515791	Q6PDX6	12	RN220_MOUSE		3	-33.651	0.66349	Con+TB	Con_Un
Con+TB / Con_Un	ASM3B_MOUSE	P58242	Acid sphingomyelinase-like phosphodiesterase 3b	Smpdl3b	0.199093	0.199093	0.844388	0.35336	0.759245	P58242	12	ASM3B_MOUSE		2	14.7976	1.14798	Con+TB	Con_Un
Con+TB / Con_Un	ZFY21_MOUSE	Q8VCM3	Zinc finger FYVE domain-containing protein 21	Zfyve21	-1.32262	1.32262	0.0203878	0.353305	0.252728	Q8VCM3	12	ZFY21_MOUSE		3	-60.0193	0.399807	Con+TB	Con_Un
Con+TB / Con_Un	3BP5L_MOUSE	Q99LH9	SH3 domain-binding protein 5-like	Sh3bp5l	0.545791	0.545791	0.599845	0.353152	0.693039	Q99LH9	12	3BP5L_MOUSE		3	45.982	1.45982	Con+TB	Con_Un
Con+TB / Con_Un	RBMS1_MOUSE	Q91W59	RNA-binding motif, single-stranded-interacting protein 1	Rbms1	0.256795	0.256795	0.440242	0.353002	0.634609	Q91W59	12	RBMS1_MOUSE		6	19.4822	1.19482	Con+TB	Con_Un
Con+TB / Con_Un	D3Z6F0_MOUSE	D3Z6F0	Interferon-induced protein with tetratricpeptide repeats 1B-like 1	Ifit1bl1	2.66048	2.66048	0.00174658	0.352665	0.098352	D3Z6F0	12	D3Z6F0_MOUSE		30	532.245	6.32245	Con+TB	Con_Un
Con+TB / Con_Un	ITIH4_MOUSE	A6X935	Inter alpha-trypsin inhibitor, heavy chain 4	Itih4	2.4078	2.4078	0.00112717	0.352615	0.0869297	A6X935	12	ITIH4_MOUSE		2	430.665	5.30665	Con+TB	Con_Un
Con+TB / Con_Un	ELL2_MOUSE	Q3UKU1	RNA polymerase II elongation factor ELL2	Ell2	0.165403	0.165403	0.124447	0.352161	0.441437	Q3UKU1	12	ELL2_MOUSE		1	12.1479	1.12148	Con+TB	Con_Un
Con+TB / Con_Un	A2ARR7_MOUSE	A2ARR7	Predicted gene 14412	Gm14412	-1.13097	1.13097	0.189739	0.352146	0.500319	A2ARR7	12	A2ARR7_MOUSE		1	-54.3391	0.456609	Con+TB	Con_Un
Con+TB / Con_Un	BRF2_MOUSE	Q3UAW9	Transcription factor IIIB 50 kDa subunit	Brf2	-0.128365	0.128365	0.538727	0.352046	0.669381	Q3UAW9	12	BRF2_MOUSE		1	-8.51325	0.914867	Con+TB	Con_Un
Con+TB / Con_Un	GSLG1_MOUSE	Q61543	Golgi apparatus protein 1	Glg1	-0.0679059	0.0679059	0.876922	0.351822	0.766065	Q61543	12	GSLG1_MOUSE		56	-4.59783	0.954022	Con+TB	Con_Un
Con+TB / Con_Un	CEP85_MOUSE	Q8BMK0	Centrosomal protein of 85 kDa	Cep85	-0.934548	0.934548	0.0857638	0.351734	0.395712	Q8BMK0	12	CEP85_MOUSE		2	-47.6794	0.523206	Con+TB	Con_Un
Con+TB / Con_Un	BLNK_MOUSE	Q9QUN3	B-cell linker protein	Blnk	-0.271405	0.271405	0.695338	0.351239	0.72308	Q9QUN3	12	BLNK_MOUSE		6	-17.1488	0.828512	Con+TB	Con_Un
Con+TB / Con_Un	TM258_MOUSE	P61166	Transmembrane protein 258	Tmem258	-0.00273515	0.00273515	0.615282	0.351114	0.699359	P61166	12	TM258_MOUSE		1	-0.189406	0.998106	Con+TB	Con_Un
Con+TB / Con_Un	B1AXB9_MOUSE	B1AXB9	Predicted gene 4907	Gm4907	-0.0408789	0.0408789	0.711611	0.35061	0.725449	B1AXB9	12	B1AXB9_MOUSE		1	-2.79374	0.972063	Con+TB	Con_Un
Con+TB / Con_Un	Q3U0X6_MOUSE	Q3U0X6	Zinc finger protein 217	Zfp217	-0.142495	0.142495	0.860603	0.350412	0.763269	Q3U0X6	12	Q3U0X6_MOUSE		2	-9.40488	0.905951	Con+TB	Con_Un
Con+TB / Con_Un	KLF6_MOUSE	O08584	Krueppel-like factor 6	Klf6	0.71272	0.71272	0.0738997	0.349666	0.378927	O08584	12	KLF6_MOUSE		3	63.8891	1.63889	Con+TB	Con_Un
Con+TB / Con_Un	ACTN2_MOUSE	Q9JI91	Alpha-actinin-2	Actn2	0.681912	0.681912	0.526001	0.349605	0.665377	Q9JI91	12	ACTN2_MOUSE		1	60.4264	1.60426	Con+TB	Con_Un
Con+TB / Con_Un	NGBR_MOUSE	Q99LJ8	Dehydrodolichyl diphosphate synthase complex subunit Nus1	Nus1	0.0287451	0.0287451	0.386488	0.349513	0.614066	Q99LJ8	12	NGBR_MOUSE		3	2.01244	1.02012	Con+TB	Con_Un
Con+TB / Con_Un	CREL1_MOUSE	Q91XD7	Protein disulfide isomerase Creld1	Creld1	0.200553	0.200553	0.737212	0.349511	0.732946	Q91XD7	12	CREL1_MOUSE		3	14.9139	1.14914	Con+TB	Con_Un
Con+TB / Con_Un	RM42_MOUSE	Q9CPV3	39S ribosomal protein L42, mitochondrial	Mrpl42	0.184086	0.184086	0.698921	0.349474	0.723382	Q9CPV3	12	RM42_MOUSE		1	13.6097	1.1361	Con+TB	Con_Un
Con+TB / Con_Un	METK1_MOUSE	Q91X83	S-adenosylmethionine synthase isoform type-1	Mat1a	-0.986781	0.986781	0.0277294	0.349458	0.280218	Q91X83	12	METK1_MOUSE		1	-49.5398	0.504602	Con+TB	Con_Un
Con+TB / Con_Un	DPM3_MOUSE	Q9D1Q4	Dolichol-phosphate mannosyltransferase subunit 3	Dpm3	-0.515949	0.515949	0.0850538	0.34917	0.395184	Q9D1Q4	12	DPM3_MOUSE		1	-30.0667	0.699333	Con+TB	Con_Un
Con+TB / Con_Un	NFYA_MOUSE	P23708	Nuclear transcription factor Y subunit alpha	Nfya	0.411427	0.411427	0.504698	0.349045	0.657922	P23708	12	NFYA_MOUSE		2	33	1.33	Con+TB	Con_Un
Con+TB / Con_Un	ADAT1_MOUSE	Q9JHI2	tRNA-specific adenosine deaminase 1	Adat1	-0.0995918	0.0995918	0.517611	0.348949	0.66326	Q9JHI2	12	ADAT1_MOUSE		3	-6.6703	0.933297	Con+TB	Con_Un
Con+TB / Con_Un	ZBTB1_MOUSE	Q91VL9	Zinc finger and BTB domain-containing protein 1	Zbtb1	0.707878	0.707878	0.263424	0.348847	0.548379	Q91VL9	12	ZBTB1_MOUSE		6	63.34	1.6334	Con+TB	Con_Un
Con+TB / Con_Un	SIK2_MOUSE	Q8CFH6	Serine/threonine-protein kinase SIK2	Sik2	-0.177979	0.177979	0.807571	0.348787	0.750841	Q8CFH6	12	SIK2_MOUSE		5	-11.606	0.88394	Con+TB	Con_Un
Con+TB / Con_Un	APTX_MOUSE	Q7TQC5	Aprataxin	Aptx	0.0126472	0.0126472	0.972518	0.34877	0.786466	Q7TQC5	12	APTX_MOUSE		2	0.88049	1.0088	Con+TB	Con_Un
Con+TB / Con_Un	S10A8_MOUSE	P27005	Protein S100-A8	S100a8	-0.201029	0.201029	0.845516	0.348574	0.759305	P27005	12	S10A8_MOUSE		3	-13.007	0.86993	Con+TB	Con_Un
Con+TB / Con_Un	TV23B_MOUSE	Q9D8T4	Golgi apparatus membrane protein TVP23 homolog B	Tvp23b	0.0351998	0.0351998	0.859122	0.348564	0.762895	Q9D8T4	12	TV23B_MOUSE		2	2.46987	1.0247	Con+TB	Con_Un
Con+TB / Con_Un	ZNRD2_MOUSE	P56873	Protein ZNRD2	Znrd2	0.967077	0.967077	0.296861	0.348495	0.56712	P56873	12	ZNRD2_MOUSE		3	95.4876	1.95488	Con+TB	Con_Un
Con+TB / Con_Un	GOSR2_MOUSE	O35166	Golgi SNAP receptor complex member 2	Gosr2	0.0575536	0.0575536	0.768676	0.348302	0.740235	O35166	12	GOSR2_MOUSE		4	4.06995	1.0407	Con+TB	Con_Un
Con+TB / Con_Un	CTNA2_MOUSE	Q61301	Catenin alpha-2	Ctnna2	-0.715313	0.715313	0.124926	0.348033	0.442479	Q61301	12	CTNA2_MOUSE		1	-39.0927	0.609073	Con+TB	Con_Un
Con+TB / Con_Un	RECQ5_MOUSE	Q8VID5	ATP-dependent DNA helicase Q5	Recql5	0.297071	0.297071	0.412495	0.347964	0.625396	Q8VID5	12	RECQ5_MOUSE		4	22.8647	1.22865	Con+TB	Con_Un
Con+TB / Con_Un	CQ080_MOUSE	Q6PIX9	Uncharacterized protein C17orf80 homolog	D11Wsu47e	-1.76008	1.76008	0.182301	0.347626	0.494737	Q6PIX9	12	CQ080_MOUSE		2	-70.4768	0.295232	Con+TB	Con_Un
Con+TB / Con_Un	HHEX_MOUSE	P43120	Hematopoietically-expressed homeobox protein Hhex	Hhex	0.0596582	0.0596582	0.322378	0.347616	0.582015	P43120	8	HHEX_MOUSE		1	4.22188	1.04222	Con+TB	Con_Un
Con+TB / Con_Un	EI24_MOUSE	Q61070	Etoposide-induced protein 2.4	Ei24	0.572023	0.572023	0.639994	0.347298	0.706797	Q61070	12	EI24_MOUSE		2	48.6607	1.48661	Con+TB	Con_Un
Con+TB / Con_Un	HYAS1_MOUSE	Q61647	Hyaluronan synthase 1	Has1	-0.175281	0.175281	0.262847	0.347247	0.547871	Q61647	12	HYAS1_MOUSE		1	-11.4405	0.885595	Con+TB	Con_Un
Con+TB / Con_Un	SKI_MOUSE	Q60698	Ski oncogene	Ski	-0.514679	0.514679	0.280201	0.347178	0.557244	Q60698	12	SKI_MOUSE		3	-30.0051	0.699949	Con+TB	Con_Un
Con+TB / Con_Un	MED31_MOUSE	Q9CXU1	Mediator of RNA polymerase II transcription subunit 31	Med31	-0.311903	0.311903	0.894211	0.347142	0.76899	Q9CXU1	12	MED31_MOUSE		1	-19.4421	0.805579	Con+TB	Con_Un
Con+TB / Con_Un	BHE40_MOUSE	O35185	Class E basic helix-loop-helix protein 40	Bhlhe40	-0.19688	0.19688	0.956712	0.347117	0.783315	O35185	12	BHE40_MOUSE		2	-12.7565	0.872435	Con+TB	Con_Un
Con+TB / Con_Un	FUCT1_MOUSE	Q8BLX4	GDP-fucose transporter 1	Slc35c1	0.122852	0.122852	0.646705	0.347093	0.709074	Q8BLX4	12	FUCT1_MOUSE		5	8.88855	1.08889	Con+TB	Con_Un
Con+TB / Con_Un	ALG12_MOUSE	Q8VDB2	Dol-P-Man:Man(7)GlcNAc(2)-PP-Dol alpha-1,6-mannosyltransferase	Alg12	-0.481059	0.481059	0.758553	0.346653	0.73806	Q8VDB2	12	ALG12_MOUSE		2	-28.3549	0.716451	Con+TB	Con_Un
Con+TB / Con_Un	LSM5_MOUSE	P62322	U6 snRNA-associated Sm-like protein LSm5	Lsm5	-0.314945	0.314945	0.521628	0.346457	0.66391	P62322	12	LSM5_MOUSE		3	-19.6119	0.803881	Con+TB	Con_Un
Con+TB / Con_Un	CRTC1_MOUSE	Q68ED7	CREB-regulated transcription coactivator 1	Crtc1	0.400443	0.400443	0.794222	0.346421	0.747804	Q68ED7	12	CRTC1_MOUSE		5	31.9913	1.31991	Con+TB	Con_Un
Con+TB / Con_Un	TM2D3_MOUSE	Q8BJ83	TM2 domain-containing protein 3	Tm2d3	0.251343	0.251343	0.435416	0.346252	0.632918	Q8BJ83	12	TM2D3_MOUSE		5	19.0315	1.19031	Con+TB	Con_Un
Con+TB / Con_Un	NOSTN_MOUSE	Q6WKZ7	Nostrin	Nostrin	-0.0693049	0.0693049	0.657703	0.346035	0.712348	Q6WKZ7	12	NOSTN_MOUSE		7	-4.69029	0.953097	Con+TB	Con_Un
Con+TB / Con_Un	SATT_MOUSE	O35874	Neutral amino acid transporter A	Slc1a4	-0.848811	0.848811	0.227692	0.346013	0.525338	O35874	12	SATT_MOUSE		2	-44.4758	0.555242	Con+TB	Con_Un
Con+TB / Con_Un	APOA4_BOVIN	Cont_Q32PJ2	Apolipoprotein A-IV	APOA4	-0.293124	0.293124	0.573891	0.345936	0.684094	Cont_Q32PJ2	12	APOA4_BOVIN		3	-18.3867	0.816133	Con+TB	Con_Un
Con+TB / Con_Un	IN80B_MOUSE	Q99PT3	INO80 complex subunit B	Ino80b	-0.784713	0.784713	0.0826091	0.34581	0.391114	Q99PT3	12	IN80B_MOUSE		1	-41.9533	0.580467	Con+TB	Con_Un
Con+TB / Con_Un	USF1_MOUSE	Q61069	Upstream stimulatory factor 1	Usf1	0.735622	0.735622	0.0725412	0.345781	0.376407	Q61069	12	USF1_MOUSE		3	66.5115	1.66512	Con+TB	Con_Un
Con+TB / Con_Un	SAMD1_MOUSE	D3YXK1	Atherin	Samd1	-0.548988	0.548988	0.168249	0.345389	0.483957	D3YXK1	12	SAMD1_MOUSE		6	-31.6501	0.683499	Con+TB	Con_Un
Con+TB / Con_Un	AUHM_MOUSE	Q9JLZ3	Methylglutaconyl-CoA hydratase, mitochondrial	Auh	-0.327332	0.327332	0.995491	0.345304	0.791567	Q9JLZ3	12	AUHM_MOUSE		5	-20.2991	0.797009	Con+TB	Con_Un
Con+TB / Con_Un	CI085_MOUSE	Q9CQ90	Uncharacterized protein C9orf85 homolog	MGI:1913456	0.844443	0.844443	0.370259	0.345087	0.605339	Q9CQ90	12	CI085_MOUSE		2	79.5571	1.79557	Con+TB	Con_Un
Con+TB / Con_Un	ANR10_MOUSE	Q99LW0	Ankyrin repeat domain-containing protein 10	Ankrd10	-2.79797	2.79797	0.00269649	0.344978	0.112808	Q99LW0	12	ANR10_MOUSE		1	-85.6211	0.143789	Con+TB	Con_Un
Con+TB / Con_Un	ATG4D_MOUSE	Q8BGV9	Cysteine protease ATG4D	Atg4d	1.05988	1.05988	0.232371	0.344956	0.527701	Q8BGV9	12	ATG4D_MOUSE		1	108.476	2.08476	Con+TB	Con_Un
Con+TB / Con_Un	TBP_MOUSE	P29037	TATA-box-binding protein	Tbp	0.609704	0.609704	0.165311	0.344911	0.480804	P29037	12	TBP_MOUSE		3	52.5946	1.52595	Con+TB	Con_Un
Con+TB / Con_Un	RN115_MOUSE	Q9D0C1	E3 ubiquitin-protein ligase RNF115	Rnf115	0.242413	0.242413	0.637519	0.3447	0.706284	Q9D0C1	12	RN115_MOUSE		4	18.2969	1.18297	Con+TB	Con_Un
Con+TB / Con_Un	STX16_MOUSE	Q8BVI5	Syntaxin-16	Stx16	0.206459	0.206459	0.281112	0.344654	0.557716	Q8BVI5	12	STX16_MOUSE		4	15.3853	1.15385	Con+TB	Con_Un
Con+TB / Con_Un	GCP6_MOUSE	G5E8P0	Gamma-tubulin complex component 6	Tubgcp6	0.491839	0.491839	0.158957	0.344608	0.474028	G5E8P0	12	GCP6_MOUSE		6	40.6236	1.40624	Con+TB	Con_Un
Con+TB / Con_Un	RM55_MOUSE	Q9CZ83	39S ribosomal protein L55, mitochondrial	Mrpl55	-0.245385	0.245385	0.432373	0.344606	0.631924	Q9CZ83	12	RM55_MOUSE		5	-15.6409	0.843591	Con+TB	Con_Un
Con+TB / Con_Un	CENPQ_MOUSE	Q9CPQ5	Centromere protein Q	Cenpq	-0.331422	0.331422	0.488601	0.344452	0.653298	Q9CPQ5	12	CENPQ_MOUSE		3	-20.5247	0.794753	Con+TB	Con_Un
Con+TB / Con_Un	TRI59_MOUSE	Q922Y2	Tripartite motif-containing protein 59	Trim59	-0.127236	0.127236	0.636872	0.344322	0.705726	Q922Y2	12	TRI59_MOUSE		2	-8.44158	0.915584	Con+TB	Con_Un
Con+TB / Con_Un	EDEM2_MOUSE	Q8BJT9	ER degradation-enhancing alpha-mannosidase-like protein 2	Edem2	0.311488	0.311488	0.486181	0.344235	0.652475	Q8BJT9	12	EDEM2_MOUSE		6	24.0987	1.24099	Con+TB	Con_Un
Con+TB / Con_Un	RM50_MOUSE	Q8VDT9	39S ribosomal protein L50, mitochondrial	Mrpl50	-0.704392	0.704392	0.204223	0.344163	0.509819	Q8VDT9	12	RM50_MOUSE		3	-38.6299	0.613701	Con+TB	Con_Un
Con+TB / Con_Un	T11L2_MOUSE	Q8K1H7	T-complex protein 11-like protein 2	Tcp11l2	-0.715965	0.715965	0.219165	0.344006	0.519503	Q8K1H7	12	T11L2_MOUSE		7	-39.1202	0.608798	Con+TB	Con_Un
Con+TB / Con_Un	HAUS3_MOUSE	Q8QZX2	HAUS augmin-like complex subunit 3	Haus3	-0.123891	0.123891	0.520439	0.343906	0.66371	Q8QZX2	12	HAUS3_MOUSE		3	-8.22907	0.917709	Con+TB	Con_Un
Con+TB / Con_Un	NUD14_MOUSE	Q9D142	Uridine diphosphate glucose pyrophosphatase NUDT14	Nudt14	-0.0237043	0.0237043	0.821417	0.343888	0.753759	Q9D142	12	NUD14_MOUSE		5	-1.62963	0.983704	Con+TB	Con_Un
Con+TB / Con_Un	SYPL1_MOUSE	O09117	Synaptophysin-like protein 1	Sypl1	0.0425845	0.0425845	0.520983	0.343873	0.66388	O09117	12	SYPL1_MOUSE		4	2.99572	1.02996	Con+TB	Con_Un
Con+TB / Con_Un	LTOR4_MOUSE	Q8CF66	Ragulator complex protein LAMTOR4	Lamtor4	0.759063	0.759063	0.418052	0.343776	0.625983	Q8CF66	12	LTOR4_MOUSE		3	69.2392	1.69239	Con+TB	Con_Un
Con+TB / Con_Un	BIN3_MOUSE	Q9JI08	Bridging integrator 3	Bin3	0.337397	0.337397	0.271653	0.343618	0.553086	Q9JI08	12	BIN3_MOUSE		2	26.3475	1.26347	Con+TB	Con_Un
Con+TB / Con_Un	KCJ12_MOUSE	P52187	ATP-sensitive inward rectifier potassium channel 12	Kcnj12	-0.607391	0.607391	0.639014	0.343418	0.706475	P52187	12	KCJ12_MOUSE		1	-34.3618	0.656382	Con+TB	Con_Un
Con+TB / Con_Un	K1C14_HUMAN	Cont_P02533	Keratin, type I cytoskeletal 14	KRT14	-0.306492	0.306492	0.938721	0.343166	0.779396	Cont_P02533	12	K1C14_HUMAN		2	-19.1395	0.808605	Con+TB	Con_Un
Con+TB / Con_Un	IMPA3_MOUSE	Q80V26	Golgi-resident adenosine 3',5'-bisphosphate 3'-phosphatase	Bpnt2	0.278187	0.278187	0.417697	0.34291	0.625976	Q80V26	12	IMPA3_MOUSE		6	21.267	1.21267	Con+TB	Con_Un
Con+TB / Con_Un	Q8VDU3_MOUSE;Q8C7I4_MOUSE	Q8VDU3;Q8C7I4	Apol9a protein;Apolipoprotein L 9b	Apol9a;Apol9b	2.67938	2.67938	0.017374	0.342818	0.239457	Q8VDU3;Q8C7I4	12	Q8VDU3_MOUSE;Q8C7I4_MOUSE		2	540.581	6.40581	Con+TB	Con_Un
Con+TB / Con_Un	TIAM2_MOUSE	Q6ZPF3	T-lymphoma invasion and metastasis-inducing protein 2	Tiam2	-1.45249	1.45249	0.0485051	0.342794	0.3343	Q6ZPF3	12	TIAM2_MOUSE		3	-63.4609	0.365391	Con+TB	Con_Un
Con+TB / Con_Un	NDEL1_MOUSE	Q9ERR1	Nuclear distribution protein nudE-like 1	Ndel1	-0.289433	0.289433	0.746924	0.342735	0.735235	Q9ERR1	12	NDEL1_MOUSE		2	-18.1777	0.818223	Con+TB	Con_Un
Con+TB / Con_Un	PMGT1_MOUSE	Q91X88	Protein O-linked-mannose beta-1,2-N-acetylglucosaminyltransferase 1	Pomgnt1	-0.841449	0.841449	0.177564	0.342623	0.491089	Q91X88	12	PMGT1_MOUSE		5	-44.1917	0.558083	Con+TB	Con_Un
Con+TB / Con_Un	ATF4_MOUSE	Q06507	Cyclic AMP-dependent transcription factor ATF-4	Atf4	0.214158	0.214158	0.212243	0.342523	0.515721	Q06507	12	ATF4_MOUSE		1	16.0027	1.16003	Con+TB	Con_Un
Con+TB / Con_Un	TGIF1_MOUSE;TGIF2_MOUSE	P70284;Q8C0Y1	Homeobox protein TGIF1;Homeobox protein TGIF2	Tgif1;Tgif2	1.04554	1.04554	0.0858211	0.342386	0.395712	P70284;Q8C0Y1	12	TGIF1_MOUSE;TGIF2_MOUSE		1	106.413	2.06413	Con+TB	Con_Un
Con+TB / Con_Un	AT5G1_MOUSE	Q9CR84	ATP synthase F(0) complex subunit C1, mitochondrial	Atp5mc1	0.456675	0.456675	0.47	0.342172	0.646276	Q9CR84	12	AT5G1_MOUSE		1	37.2375	1.37238	Con+TB	Con_Un
Con+TB / Con_Un	SEN15_MOUSE	Q8R3W5	tRNA-splicing endonuclease subunit Sen15	Tsen15	-0.324056	0.324056	0.368537	0.341749	0.605002	Q8R3W5	12	SEN15_MOUSE		3	-20.1179	0.798821	Con+TB	Con_Un
Con+TB / Con_Un	TF2H3_MOUSE	Q8VD76	General transcription factor IIH subunit 3	Gtf2h3	0.605973	0.605973	0.330203	0.341738	0.586465	Q8VD76	12	TF2H3_MOUSE		2	52.2005	1.52201	Con+TB	Con_Un
Con+TB / Con_Un	ZZZ3_MOUSE	Q6KAQ7	ZZ-type zinc finger-containing protein 3	Zzz3	-0.529156	0.529156	0.349715	0.341477	0.596637	Q6KAQ7	12	ZZZ3_MOUSE		2	-30.704	0.69296	Con+TB	Con_Un
Con+TB / Con_Un	MTF2_MOUSE	Q02395	Metal-response element-binding transcription factor 2	Mtf2	0.0595084	0.0595084	0.667366	0.341456	0.715314	Q02395	12	MTF2_MOUSE		3	4.21106	1.04211	Con+TB	Con_Un
Con+TB / Con_Un	NINJ1_MOUSE	O70131	Ninjurin-1	Ninj1	0.0263562	0.0263562	0.695731	0.341453	0.72308	O70131	12	NINJ1_MOUSE		3	1.84367	1.01844	Con+TB	Con_Un
Con+TB / Con_Un	CKS2_MOUSE	P56390	Cyclin-dependent kinases regulatory subunit 2	Cks2	-0.0858225	0.0858225	0.775062	0.341275	0.741815	P56390	12	CKS2_MOUSE		2	-5.77528	0.942247	Con+TB	Con_Un
Con+TB / Con_Un	TTC32_MOUSE	Q9DAC7	Tetratricopeptide repeat protein 32	Ttc32	-0.637989	0.637989	0.149131	0.341211	0.464809	Q9DAC7	12	TTC32_MOUSE		1	-35.7392	0.642608	Con+TB	Con_Un
Con+TB / Con_Un	MAP12_MOUSE	Q9CPW9	Methionine aminopeptidase 1D, mitochondrial	Metap1d	-0.390344	0.390344	0.333094	0.341192	0.58733	Q9CPW9	12	MAP12_MOUSE		2	-23.7052	0.762948	Con+TB	Con_Un
Con+TB / Con_Un	TTC9C_MOUSE	Q810A3	Tetratricopeptide repeat protein 9C	Ttc9c	-0.0560613	0.0560613	0.752056	0.340857	0.736764	Q810A3	12	TTC9C_MOUSE		1	-3.81134	0.961887	Con+TB	Con_Un
Con+TB / Con_Un	DJC17_MOUSE	Q91WT4	DnaJ homolog subfamily C member 17	Dnajc17	0.34837	0.34837	0.359775	0.340519	0.600831	Q91WT4	12	DJC17_MOUSE		4	27.3122	1.27312	Con+TB	Con_Un
Con+TB / Con_Un	UNG_MOUSE	P97931	Uracil-DNA glycosylase	Ung	0.170547	0.170547	0.449432	0.340465	0.637894	P97931	12	UNG_MOUSE		2	12.5485	1.12548	Con+TB	Con_Un
Con+TB / Con_Un	RT26_MOUSE	Q80ZS3	28S ribosomal protein S26, mitochondrial	Mrps26	0.468287	0.468287	0.180918	0.340283	0.49318	Q80ZS3	12	RT26_MOUSE		4	38.3466	1.38347	Con+TB	Con_Un
Con+TB / Con_Un	KLKB1_BOVIN	Cont_Q2KJ63	Plasma kallikrein	KLKB1	1.05123	1.05123	0.126814	0.340172	0.444418	Cont_Q2KJ63	12	KLKB1_BOVIN		1	107.23	2.0723	Con+TB	Con_Un
Con+TB / Con_Un	UBXN8_MOUSE	Q9QZ49	UBX domain-containing protein 8	Ubxn8	0.649939	0.649939	0.103808	0.339721	0.420837	Q9QZ49	12	UBXN8_MOUSE		1	56.9102	1.5691	Con+TB	Con_Un
Con+TB / Con_Un	NU2M_MOUSE	P03893	NADH-ubiquinone oxidoreductase chain 2	Mtnd2	0.645389	0.645389	0.172433	0.339595	0.486922	P03893	12	NU2M_MOUSE		3	56.4161	1.56416	Con+TB	Con_Un
Con+TB / Con_Un	DDX59_MOUSE	Q9DBN9	Probable ATP-dependent RNA helicase DDX59	Ddx59	-1.01419	1.01419	0.0713909	0.338977	0.37515	Q9DBN9	12	DDX59_MOUSE		2	-50.4894	0.495106	Con+TB	Con_Un
Con+TB / Con_Un	M1IP1_MOUSE	Q9CQ20	Mid1-interacting protein 1	Mid1ip1	-0.0887276	0.0887276	0.645771	0.338706	0.708698	Q9CQ20	12	M1IP1_MOUSE		8	-5.96483	0.940352	Con+TB	Con_Un
Con+TB / Con_Un	C42S1_MOUSE	Q8BHL7	CDC42 small effector protein 1	Cdc42se1	-0.0876089	0.0876089	0.8078	0.338577	0.750841	Q8BHL7	12	C42S1_MOUSE		2	-5.89188	0.941081	Con+TB	Con_Un
Con+TB / Con_Un	COX16_MOUSE	Q9CR63	Cytochrome c oxidase assembly protein COX16 homolog, mitochondrial	Cox16	0.308138	0.308138	0.396314	0.3385	0.618628	Q9CR63	12	COX16_MOUSE		1	23.8109	1.23811	Con+TB	Con_Un
Con+TB / Con_Un	AGGF1_MOUSE	Q7TN31	Angiogenic factor with G patch and FHA domains 1	Aggf1	-0.0615957	0.0615957	0.419009	0.338459	0.626042	Q7TN31	12	AGGF1_MOUSE		5	-4.17963	0.958204	Con+TB	Con_Un
Con+TB / Con_Un	NRBF2_MOUSE	Q8VCQ3	Nuclear receptor-binding factor 2	Nrbf2	-1.03904	1.03904	0.0219105	0.338443	0.259619	Q8VCQ3	12	NRBF2_MOUSE		4	-51.3349	0.486651	Con+TB	Con_Un
Con+TB / Con_Un	MT2_MOUSE	P02798	Metallothionein-2	Mt2	0.232555	0.232555	0.351195	0.33844	0.597605	P02798	12	MT2_MOUSE		1	17.4914	1.17491	Con+TB	Con_Un
Con+TB / Con_Un	MPEG1_MOUSE	A1L314	Macrophage-expressed gene 1 protein	Mpeg1	0.394759	0.394759	0.308044	0.338287	0.572958	A1L314	12	MPEG1_MOUSE		34	31.4723	1.31472	Con+TB	Con_Un
Con+TB / Con_Un	ZN319_MOUSE	Q9ERR8	Zinc finger protein 319	Znf319	0.600378	0.600378	0.466656	0.338211	0.644869	Q9ERR8	12	ZN319_MOUSE		3	51.6113	1.51611	Con+TB	Con_Un
Con+TB / Con_Un	FBN1_MOUSE	Q61554	Fibrillin-1	Fbn1	0.0730992	0.0730992	0.870738	0.3382	0.765328	Q61554	12	FBN1_MOUSE		7	5.19741	1.05197	Con+TB	Con_Un
Con+TB / Con_Un	N42L1_MOUSE	Q3V2Q8	NEDD4-binding protein 2-like 1	N4bp2l1	-0.994751	0.994751	0.110073	0.338099	0.426117	Q3V2Q8	12	N42L1_MOUSE		3	-49.8178	0.501822	Con+TB	Con_Un
Con+TB / Con_Un	SL9A9_MOUSE	Q8BZ00	Sodium/hydrogen exchanger 9	Slc9a9	0.161099	0.161099	0.497643	0.338035	0.656261	Q8BZ00	12	SL9A9_MOUSE		3	11.8138	1.11814	Con+TB	Con_Un
Con+TB / Con_Un	LSM4_MOUSE	Q9QXA5	U6 snRNA-associated Sm-like protein LSm4	Lsm4	0.254668	0.254668	0.573193	0.337934	0.683925	Q9QXA5	12	LSM4_MOUSE		6	19.3061	1.19306	Con+TB	Con_Un
Con+TB / Con_Un	SNX14_MOUSE	Q8BHY8	Sorting nexin-14	Snx14	-0.221714	0.221714	0.892512	0.337929	0.76866	Q8BHY8	12	SNX14_MOUSE		9	-14.2454	0.857546	Con+TB	Con_Un
Con+TB / Con_Un	RT06_MOUSE	P58064	28S ribosomal protein S6, mitochondrial	Mrps6	-0.810814	0.810814	0.0827344	0.337596	0.391114	P58064	12	RT06_MOUSE		3	-42.994	0.57006	Con+TB	Con_Un
Con+TB / Con_Un	ARL15_MOUSE	Q8BGR6	ADP-ribosylation factor-like protein 15	Arl15	1.65828	1.65828	0.0323793	0.337577	0.29457	Q8BGR6	12	ARL15_MOUSE		1	215.639	3.15639	Con+TB	Con_Un
Con+TB / Con_Un	MYH10_MOUSE	Q61879	Myosin-10	Myh10	-0.00702767	0.00702767	0.64863	0.337576	0.709603	Q61879	12	MYH10_MOUSE		1	-0.485937	0.995141	Con+TB	Con_Un
Con+TB / Con_Un	M4A6D_MOUSE	Q99N07	Membrane-spanning 4-domains subfamily A member 6D	Ms4a6d	0.338339	0.338339	0.0557491	0.337319	0.354449	Q99N07	12	M4A6D_MOUSE		2	26.43	1.2643	Con+TB	Con_Un
Con+TB / Con_Un	VWF_BOVIN	Cont_P80012	von Willebrand factor (Fragment)	VWF	0.340661	0.340661	0.910271	0.337319	0.773235	Cont_P80012	12	VWF_BOVIN		1	26.6336	1.26634	Con+TB	Con_Un
Con+TB / Con_Un	Q5NBY9_MOUSE	Q5NBY9	POZ (BTB) and AT hook-containing zinc finger 1	Patz1	0.554921	0.554921	0.995858	0.337241	0.791599	Q5NBY9	12	Q5NBY9_MOUSE		3	46.9088	1.46909	Con+TB	Con_Un
Con+TB / Con_Un	MSS4_MOUSE	Q91X96	Guanine nucleotide exchange factor MSS4	Rabif	0.200109	0.200109	0.313662	0.337151	0.576375	Q91X96	12	MSS4_MOUSE		4	14.8785	1.14879	Con+TB	Con_Un
Con+TB / Con_Un	CR032_MOUSE	Q91WE4	UPF0729 protein C18orf32 homolog	MGI:3039614	0.836713	0.836713	0.109017	0.337141	0.424439	Q91WE4	12	CR032_MOUSE		2	78.5976	1.78598	Con+TB	Con_Un
Con+TB / Con_Un	ATP5J_MOUSE	P97450	ATP synthase-coupling factor 6, mitochondrial	Atp5pf	-0.274862	0.274862	0.200872	0.337033	0.507849	P97450	12	ATP5J_MOUSE		7	-17.3471	0.826529	Con+TB	Con_Un
Con+TB / Con_Un	BORC7_MOUSE	Q9CRC6	BLOC-1-related complex subunit 7	Borcs7	-0.0868772	0.0868772	0.903837	0.337028	0.771823	Q9CRC6	12	BORC7_MOUSE		3	-5.84414	0.941559	Con+TB	Con_Un
Con+TB / Con_Un	GAN_MOUSE	Q8CA72	Gigaxonin	Gan	-0.574607	0.574607	0.390408	0.336867	0.615233	Q8CA72	12	GAN_MOUSE		5	-32.8531	0.671469	Con+TB	Con_Un
Con+TB / Con_Un	LRP6_MOUSE	O88572	Low-density lipoprotein receptor-related protein 6	Lrp6	-0.510777	0.510777	0.304248	0.336771	0.570924	O88572	12	LRP6_MOUSE		2	-29.8156	0.701844	Con+TB	Con_Un
Con+TB / Con_Un	DECR2_MOUSE	Q9WV68	Peroxisomal 2,4-dienoyl-CoA reductase	Decr2	0.38401	0.38401	0.638655	0.336736	0.706464	Q9WV68	12	DECR2_MOUSE		7	30.4964	1.30496	Con+TB	Con_Un
Con+TB / Con_Un	IFIT1_MOUSE	Q64282	Interferon-induced protein with tetratricopeptide repeats 1	Ifit1	2.42112	2.42112	0.00167631	0.336721	0.0978104	Q64282	12	IFIT1_MOUSE		31	435.585	5.35585	Con+TB	Con_Un
Con+TB / Con_Un	ABHD2_MOUSE	Q9QXM0	Monoacylglycerol lipase ABHD2	Abhd2	-0.26587	0.26587	0.503325	0.336459	0.657336	Q9QXM0	12	ABHD2_MOUSE		2	-16.8303	0.831697	Con+TB	Con_Un
Con+TB / Con_Un	SELPL_MOUSE	Q62170	P-selectin glycoprotein ligand 1	Selplg	0.170346	0.170346	0.66227	0.336391	0.713582	Q62170	12	SELPL_MOUSE		2	12.5328	1.12533	Con+TB	Con_Un
Con+TB / Con_Un	SIDT2_MOUSE	Q8CIF6	SID1 transmembrane family member 2	Sidt2	0.674805	0.674805	0.256691	0.336343	0.543028	Q8CIF6	12	SIDT2_MOUSE		9	59.6381	1.59638	Con+TB	Con_Un
Con+TB / Con_Un	FBXL3_MOUSE	Q8C4V4	F-box/LRR-repeat protein 3	Fbxl3	1.72279	1.72279	0.0250163	0.336218	0.270345	Q8C4V4	12	FBXL3_MOUSE		1	230.074	3.30074	Con+TB	Con_Un
Con+TB / Con_Un	RM48_MOUSE	Q8JZS9	39S ribosomal protein L48, mitochondrial	Mrpl48	0.210173	0.210173	0.897839	0.336102	0.770026	Q8JZS9	12	RM48_MOUSE		3	15.6827	1.15683	Con+TB	Con_Un
Con+TB / Con_Un	1433E_MOUSE	P62259	14-3-3 protein epsilon	Ywhae	-0.0314025	0.0314025	0.813251	0.336015	0.75246	P62259	12	1433E_MOUSE		21	-2.15314	0.978469	Con+TB	Con_Un
Con+TB / Con_Un	TM38B_MOUSE	Q9DAV9	Trimeric intracellular cation channel type B	Tmem38b	0.649954	0.649954	0.0888053	0.335965	0.399858	Q9DAV9	12	TM38B_MOUSE		6	56.9118	1.56912	Con+TB	Con_Un
Con+TB / Con_Un	DNJB9_MOUSE	Q9QYI6	DnaJ homolog subfamily B member 9	Dnajb9	-0.48478	0.48478	0.137101	0.335877	0.454297	Q9QYI6	12	DNJB9_MOUSE		2	-28.5394	0.714606	Con+TB	Con_Un
Con+TB / Con_Un	CYTC_MOUSE	P21460	Cystatin-C	Cst3	-0.764999	0.764999	0.0634751	0.335832	0.364516	P21460	12	CYTC_MOUSE		7	-41.1546	0.588454	Con+TB	Con_Un
Con+TB / Con_Un	MYLK_MOUSE	Q6PDN3	Myosin light chain kinase, smooth muscle	Mylk	0.0761298	0.0761298	0.698504	0.335393	0.723382	Q6PDN3	12	MYLK_MOUSE		2	5.41863	1.05419	Con+TB	Con_Un
Con+TB / Con_Un	RL37_MOUSE	Q9D823	60S ribosomal protein L37	Rpl37	0.11157	0.11157	0.880282	0.335363	0.766692	Q9D823	12	RL37_MOUSE		2	8.04036	1.0804	Con+TB	Con_Un
Con+TB / Con_Un	WSB1_MOUSE	O54927	WD repeat and SOCS box-containing protein 1	Wsb1	2.11464	2.11464	0.0144299	0.335342	0.224328	O54927	12	WSB1_MOUSE		4	333.083	4.33083	Con+TB	Con_Un
Con+TB / Con_Un	HIF1A_MOUSE	Q61221	Hypoxia-inducible factor 1-alpha	Hif1a	0.881974	0.881974	0.0937285	0.335237	0.406891	Q61221	12	HIF1A_MOUSE		2	84.2895	1.8429	Con+TB	Con_Un
Con+TB / Con_Un	ASC_MOUSE	Q9EPB4	Apoptosis-associated speck-like protein containing a CARD	Pycard	-0.153845	0.153845	0.691693	0.335046	0.722376	Q9EPB4	12	ASC_MOUSE		14	-10.1148	0.898852	Con+TB	Con_Un
Con+TB / Con_Un	TXNIP_MOUSE	Q8BG60	Thioredoxin-interacting protein	Txnip	-0.353788	0.353788	0.313619	0.334693	0.576354	Q8BG60	12	TXNIP_MOUSE		9	-21.7473	0.782527	Con+TB	Con_Un
Con+TB / Con_Un	RM43_MOUSE	Q99N89	39S ribosomal protein L43, mitochondrial	Mrpl43	0.494943	0.494943	0.631243	0.334655	0.70441	Q99N89	12	RM43_MOUSE		2	40.9265	1.40927	Con+TB	Con_Un
Con+TB / Con_Un	RL14_MOUSE	Q9CR57	60S ribosomal protein L14	Rpl14	0.220354	0.220354	0.564662	0.334319	0.680737	Q9CR57	12	RL14_MOUSE		7	16.5019	1.16502	Con+TB	Con_Un
Con+TB / Con_Un	ST65G_MOUSE	Q9CZV5	STAGA complex 65 subunit gamma	Supt7l	0.121947	0.121947	0.954609	0.334137	0.782902	Q9CZV5	12	ST65G_MOUSE		3	8.82022	1.0882	Con+TB	Con_Un
Con+TB / Con_Un	MOT13_MOUSE	Q8CE94	Monocarboxylate transporter 13	Slc16a13	0.310564	0.310564	0.199048	0.334121	0.506318	Q8CE94	12	MOT13_MOUSE		1	24.0193	1.24019	Con+TB	Con_Un
Con+TB / Con_Un	IFM1_MOUSE	Q9D103	Interferon-induced transmembrane protein 1	Ifitm1	0.415006	0.415006	0.40379	0.334106	0.62133	Q9D103	12	IFM1_MOUSE		1	33.3305	1.3333	Con+TB	Con_Un
Con+TB / Con_Un	PFD3_MOUSE	P61759	Prefoldin subunit 3	Vbp1	0.228734	0.228734	0.659848	0.33404	0.713073	P61759	12	PFD3_MOUSE		6	17.1806	1.17181	Con+TB	Con_Un
Con+TB / Con_Un	DHRS3_MOUSE	O88876	Short-chain dehydrogenase/reductase 3	Dhrs3	-1.03412	1.03412	0.0936031	0.334006	0.406745	O88876	12	DHRS3_MOUSE		7	-51.1687	0.488313	Con+TB	Con_Un
Con+TB / Con_Un	ATP5L_MOUSE	Q9CPQ8	ATP synthase subunit g, mitochondrial	Atp5mg	0.646431	0.646431	0.359497	0.333957	0.600831	Q9CPQ8	12	ATP5L_MOUSE		6	56.5291	1.56529	Con+TB	Con_Un
Con+TB / Con_Un	ELOF1_MOUSE	P60003	Transcription elongation factor 1 homolog	Elof1	-0.00789979	0.00789979	0.689699	0.333808	0.721675	P60003	12	ELOF1_MOUSE		2	-0.546075	0.994539	Con+TB	Con_Un
Con+TB / Con_Un	ZC3HA_MOUSE	Q8R205	Zinc finger CCCH domain-containing protein 10	Zc3h10	-0.0272719	0.0272719	0.502921	0.333796	0.657284	Q8R205	12	ZC3HA_MOUSE		1	-1.87259	0.981274	Con+TB	Con_Un
Con+TB / Con_Un	IRAK1_MOUSE	Q62406	Interleukin-1 receptor-associated kinase 1	Irak1	-0.723393	0.723393	0.102502	0.3337	0.419281	Q62406	12	IRAK1_MOUSE		3	-39.4329	0.605671	Con+TB	Con_Un
Con+TB / Con_Un	STAR9_MOUSE	Q80TF6	StAR-related lipid transfer protein 9	Stard9	-0.0956865	0.0956865	0.28777	0.333642	0.562453	Q80TF6	12	STAR9_MOUSE		5	-6.41732	0.935827	Con+TB	Con_Un
Con+TB / Con_Un	SOSSC_MOUSE	Q3TXT3	SOSS complex subunit C	Inip	0.0907541	0.0907541	0.950614	0.333608	0.781951	Q3TXT3	12	SOSSC_MOUSE		3	6.49267	1.06493	Con+TB	Con_Un
Con+TB / Con_Un	GNA15_MOUSE	P30678	Guanine nucleotide-binding protein subunit alpha-15	Gna15	2.34966	2.34966	0.00555096	0.333566	0.153955	P30678	12	GNA15_MOUSE		4	409.704	5.09704	Con+TB	Con_Un
Con+TB / Con_Un	PHYD1_MOUSE	Q9DB26	Phytanoyl-CoA dioxygenase domain-containing protein 1	Phyhd1	-0.388372	0.388372	0.247783	0.333369	0.537382	Q9DB26	12	PHYD1_MOUSE		2	-23.6009	0.763991	Con+TB	Con_Un
Con+TB / Con_Un	CD5_MOUSE	P13379	T-cell surface glycoprotein CD5	Cd5	0.0384038	0.0384038	0.108148	0.333294	0.423513	P13379	12	CD5_MOUSE		1	2.6977	1.02698	Con+TB	Con_Un
Con+TB / Con_Un	NDUB7_MOUSE	Q9CR61	NADH dehydrogenase [ubiquinone] 1 beta subcomplex subunit 7	Ndufb7	0.422524	0.422524	0.496892	0.33317	0.656028	Q9CR61	12	NDUB7_MOUSE		6	34.027	1.34027	Con+TB	Con_Un
Con+TB / Con_Un	DUS2L_MOUSE	Q9D7B1	tRNA-dihydrouridine(20) synthase [NAD(P)+]-like	Dus2	0.291706	0.291706	0.156616	0.333168	0.471576	Q9D7B1	12	DUS2L_MOUSE		4	22.4087	1.22409	Con+TB	Con_Un
Con+TB / Con_Un	ROMO1_MOUSE	P60603	Reactive oxygen species modulator 1	Romo1	-0.0425841	0.0425841	0.818555	0.333109	0.753283	P60603	12	ROMO1_MOUSE		1	-2.90856	0.970914	Con+TB	Con_Un
Con+TB / Con_Un	FBRS_MOUSE	Q8R089	Probable fibrosin-1	Fbrs	0.177004	0.177004	0.919436	0.333021	0.775303	Q8R089	12	FBRS_MOUSE		1	13.0534	1.13053	Con+TB	Con_Un
Con+TB / Con_Un	KNOP1_MOUSE	Q9Z2Q2	Lysine-rich nucleolar protein 1	Knop1	-0.0243735	0.0243735	0.65279	0.332923	0.710634	Q9Z2Q2	12	KNOP1_MOUSE		10	-1.67525	0.983248	Con+TB	Con_Un
Con+TB / Con_Un	BAG4_MOUSE	Q8CI61	BAG family molecular chaperone regulator 4	Bag4	-0.310376	0.310376	0.439544	0.332853	0.6344	Q8CI61	12	BAG4_MOUSE		3	-19.3569	0.806431	Con+TB	Con_Un
Con+TB / Con_Un	CE152_MOUSE	A2AUM9	Centrosomal protein of 152 kDa	Cep152	0.0358496	0.0358496	0.33975	0.332515	0.590271	A2AUM9	12	CE152_MOUSE		1	2.51604	1.02516	Con+TB	Con_Un
Con+TB / Con_Un	BAG2_MOUSE	Q91YN9	BAG family molecular chaperone regulator 2	Bag2	-0.739342	0.739342	0.135699	0.332183	0.452448	Q91YN9	12	BAG2_MOUSE		2	-40.0988	0.599012	Con+TB	Con_Un
Con+TB / Con_Un	ATIF1_MOUSE	O35143	ATPase inhibitor, mitochondrial	ATP5IF1	-0.305946	0.305946	0.173231	0.331957	0.487433	O35143	12	ATIF1_MOUSE		9	-19.1088	0.808912	Con+TB	Con_Un
Con+TB / Con_Un	TM50B_MOUSE	Q9D1X9	Transmembrane protein 50B	Tmem50b	-0.237202	0.237202	0.973394	0.331949	0.78668	Q9D1X9	12	TM50B_MOUSE		2	-15.1611	0.848389	Con+TB	Con_Un
Con+TB / Con_Un	FACD2_MOUSE	Q80V62	Fanconi anemia group D2 protein homolog	Fancd2	0.325498	0.325498	0.615519	0.331735	0.699383	Q80V62	12	FACD2_MOUSE		8	25.3097	1.2531	Con+TB	Con_Un
Con+TB / Con_Un	RPAP2_MOUSE	Q8VC34	Putative RNA polymerase II subunit B1 CTD phosphatase Rpap2	Rpap2	-0.397764	0.397764	0.186509	0.331458	0.498059	Q8VC34	12	RPAP2_MOUSE		5	-24.0966	0.759034	Con+TB	Con_Un
Con+TB / Con_Un	OGRL1_MOUSE	Q8VE52	Opioid growth factor receptor-like protein 1	Ogfrl1	-0.504047	0.504047	0.225155	0.331292	0.523415	Q8VE52	12	OGRL1_MOUSE		12	-29.4874	0.705126	Con+TB	Con_Un
Con+TB / Con_Un	RBX1_MOUSE	P62878	E3 ubiquitin-protein ligase RBX1	Rbx1	0.823767	0.823767	0.409849	0.331132	0.623803	P62878	12	RBX1_MOUSE		4	77.0021	1.77002	Con+TB	Con_Un
Con+TB / Con_Un	SBK2_MOUSE	P0C5K1	Serine/threonine-protein kinase SBK2	Sbk2	0.954954	0.954954	0.289743	0.330792	0.563475	P0C5K1	12	SBK2_MOUSE		2	93.8517	1.93852	Con+TB	Con_Un
Con+TB / Con_Un	ADIPO_BOVIN	Cont_Q3Y5Z3	Adiponectin	ADIPOQ	0.243034	0.243034	0.710082	0.330551	0.725161	Cont_Q3Y5Z3	12	ADIPO_BOVIN		7	18.3479	1.18348	Con+TB	Con_Un
Con+TB / Con_Un	4EBP2_MOUSE	P70445	Eukaryotic translation initiation factor 4E-binding protein 2	Eif4ebp2	0.263159	0.263159	0.604789	0.330495	0.695027	P70445	12	4EBP2_MOUSE		3	20.0104	1.2001	Con+TB	Con_Un
Con+TB / Con_Un	CENPA_MOUSE	O35216	Histone H3-like centromeric protein A	Cenpa	-0.487811	0.487811	0.425399	0.330479	0.628717	O35216	12	CENPA_MOUSE		2	-28.6894	0.713106	Con+TB	Con_Un
Con+TB / Con_Un	SIA7D_MOUSE	Q9R2B6	Alpha-N-acetyl-neuraminyl-2,3-beta-galactosyl-1,3-N-acetyl-galactosaminide alpha-2,6-sialyltransferase	St6galnac4	0.158084	0.158084	0.478443	0.33012	0.649918	Q9R2B6	12	SIA7D_MOUSE		3	11.5804	1.1158	Con+TB	Con_Un
Con+TB / Con_Un	DHCR7_MOUSE	O88455	7-dehydrocholesterol reductase	Dhcr7	0.837349	0.837349	0.141284	0.329979	0.457733	O88455	12	DHCR7_MOUSE		5	78.6764	1.78676	Con+TB	Con_Un
Con+TB / Con_Un	MED11_MOUSE	Q9D8C6	Mediator of RNA polymerase II transcription subunit 11	Med11	0.245415	0.245415	0.765832	0.329654	0.74017	Q9D8C6	12	MED11_MOUSE		1	18.5434	1.18543	Con+TB	Con_Un
Con+TB / Con_Un	ERP29_MOUSE	P57759	Endoplasmic reticulum resident protein 29	Erp29	-0.0235009	0.0235009	0.822466	0.329537	0.75393	P57759	12	ERP29_MOUSE		14	-1.61576	0.983842	Con+TB	Con_Un
Con+TB / Con_Un	RLA0_MOUSE	P14869	60S acidic ribosomal protein P0	Rplp0	-0.0120856	0.0120856	0.890934	0.32941	0.768434	P14869	12	RLA0_MOUSE		18	-0.834212	0.991658	Con+TB	Con_Un
Con+TB / Con_Un	SPS1_MOUSE	Q8BH69	Selenide, water dikinase 1	Sephs1	0.260355	0.260355	0.638955	0.329132	0.706475	Q8BH69	12	SPS1_MOUSE		14	19.7774	1.19777	Con+TB	Con_Un
Con+TB / Con_Un	TCAM1_MOUSE	Q80UF7	TIR domain-containing adapter molecule 1	Ticam1	0.280234	0.280234	0.349818	0.329114	0.596756	Q80UF7	12	TCAM1_MOUSE		1	21.4392	1.21439	Con+TB	Con_Un
Con+TB / Con_Un	RCAN1_MOUSE	Q9JHG6	Calcipressin-1	Rcan1	-0.0901067	0.0901067	0.937498	0.328914	0.779223	Q9JHG6	12	RCAN1_MOUSE		3	-6.05467	0.939453	Con+TB	Con_Un
Con+TB / Con_Un	VATF_MOUSE	Q9D1K2	V-type proton ATPase subunit F	Atp6v1f	0.394025	0.394025	0.566726	0.32889	0.681501	Q9D1K2	12	VATF_MOUSE		10	31.4054	1.31405	Con+TB	Con_Un
Con+TB / Con_Un	OXND1_MOUSE	Q8VE38	Oxidoreductase NAD-binding domain-containing protein 1	Oxnad1	0.0756515	0.0756515	0.941515	0.328843	0.779964	Q8VE38	12	OXND1_MOUSE		5	5.38368	1.05384	Con+TB	Con_Un
Con+TB / Con_Un	NUP42_MOUSE	Q8CIC2	Nucleoporin NUP42	Nup42	-0.567578	0.567578	0.266193	0.328833	0.54952	Q8CIC2	12	NUP42_MOUSE		4	-32.5251	0.674749	Con+TB	Con_Un
Con+TB / Con_Un	RABL3_MOUSE	Q9D4V7	Rab-like protein 3	Rabl3	0.00153879	0.00153879	0.561974	0.328609	0.679271	Q9D4V7	12	RABL3_MOUSE		6	0.106718	1.00107	Con+TB	Con_Un
Con+TB / Con_Un	MAST2_MOUSE	Q60592	Microtubule-associated serine/threonine-protein kinase 2	Mast2	0.624774	0.624774	0.91277	0.328573	0.773574	Q60592	12	MAST2_MOUSE		4	54.1969	1.54197	Con+TB	Con_Un
Con+TB / Con_Un	JIP3_MOUSE	Q9ESN9	C-Jun-amino-terminal kinase-interacting protein 3	Mapk8ip3	0.140276	0.140276	0.743326	0.328496	0.734149	Q9ESN9	12	JIP3_MOUSE		3	10.2116	1.10212	Con+TB	Con_Un
Con+TB / Con_Un	TMM70_MOUSE	Q921N7	Transmembrane protein 70, mitochondrial	Tmem70	0.550411	0.550411	0.0688624	0.328097	0.371907	Q921N7	12	TMM70_MOUSE		1	46.4503	1.4645	Con+TB	Con_Un
Con+TB / Con_Un	1433F_MOUSE	P68510	14-3-3 protein eta	Ywhah	-0.12825	0.12825	0.810698	0.328044	0.751825	P68510	12	1433F_MOUSE		14	-8.50594	0.914941	Con+TB	Con_Un
Con+TB / Con_Un	THOC7_MOUSE	Q7TMY4	THO complex subunit 7 homolog	Thoc7	0.215599	0.215599	0.59351	0.327957	0.691039	Q7TMY4	12	THOC7_MOUSE		7	16.1186	1.16119	Con+TB	Con_Un
Con+TB / Con_Un	MRES1_MOUSE	Q9CQF4	Mitochondrial transcription rescue factor 1	Mtres1	-0.45431	0.45431	0.585656	0.327895	0.68891	Q9CQF4	12	MRES1_MOUSE		3	-27.0141	0.729859	Con+TB	Con_Un
Con+TB / Con_Un	D3Z4Z0_MOUSE	D3Z4Z0	Transcriptional adapter	Tada2b	0.490078	0.490078	0.236967	0.327784	0.531393	D3Z4Z0	12	D3Z4Z0_MOUSE		2	40.4521	1.40452	Con+TB	Con_Un
Con+TB / Con_Un	APC16_MOUSE	Q9CPV2	Anaphase-promoting complex subunit 16	Anapc16	-0.409781	0.409781	0.154736	0.327432	0.46891	Q9CPV2	12	APC16_MOUSE		2	-24.7262	0.752738	Con+TB	Con_Un
Con+TB / Con_Un	G3X8Q1_MOUSE	G3X8Q1	Calcineurin-binding protein 1	Cabin1	-0.271739	0.271739	0.551362	0.327426	0.673932	G3X8Q1	12	G3X8Q1_MOUSE		4	-17.1679	0.828321	Con+TB	Con_Un
Con+TB / Con_Un	GBB1_MOUSE	P62874	Guanine nucleotide-binding protein G(I)/G(S)/G(T) subunit beta-1	Gnb1	-0.425957	0.425957	0.414927	0.327424	0.625775	P62874	12	GBB1_MOUSE		9	-25.5655	0.744345	Con+TB	Con_Un
Con+TB / Con_Un	UB2V2_MOUSE	Q9D2M8	Ubiquitin-conjugating enzyme E2 variant 2	Ube2v2	-0.282149	0.282149	0.331702	0.327249	0.586838	Q9D2M8	12	UB2V2_MOUSE		5	-17.7635	0.822365	Con+TB	Con_Un
Con+TB / Con_Un	AMOL1_MOUSE	Q9D4H4	Angiomotin-like protein 1	Amotl1	0.323934	0.323934	0.941571	0.327075	0.779974	Q9D4H4	12	AMOL1_MOUSE		1	25.1739	1.25174	Con+TB	Con_Un
Con+TB / Con_Un	RINT1_MOUSE	Q8BZ36	RAD50-interacting protein 1	Rint1	-0.0343252	0.0343252	0.742108	0.32697	0.734027	Q8BZ36	12	RINT1_MOUSE		4	-2.35116	0.976488	Con+TB	Con_Un
Con+TB / Con_Un	RM51_MOUSE	Q9CPY1	39S ribosomal protein L51, mitochondrial	Mrpl51	0.0491677	0.0491677	0.816447	0.326892	0.752934	Q9CPY1	12	RM51_MOUSE		3	3.46678	1.03467	Con+TB	Con_Un
Con+TB / Con_Un	LRRK2_MOUSE	Q5S006	Leucine-rich repeat serine/threonine-protein kinase 2	Lrrk2	0.27144	0.27144	0.637843	0.326	0.706353	Q5S006	12	LRRK2_MOUSE		15	20.7012	1.20701	Con+TB	Con_Un
Con+TB / Con_Un	MX2_MOUSE	Q9WVP9	Interferon-induced GTP-binding protein Mx2	Mx2	0.325043	0.325043	0.190119	0.325721	0.500403	Q9WVP9	12	MX2_MOUSE		3	25.2701	1.2527	Con+TB	Con_Un
Con+TB / Con_Un	Q99PB1_MOUSE;NSE3_MOUSE	Q99PB1;Q9CPR8	MAGE domain-containing protein;Non-structural maintenance of chromosomes element 3 homolog	1700020D05Rik;Nsmce3	0.16471	0.16471	0.987494	0.32566	0.789977	Q99PB1;Q9CPR8	12	Q99PB1_MOUSE;NSE3_MOUSE		1	12.0941	1.12094	Con+TB	Con_Un
Con+TB / Con_Un	CREL2_MOUSE	Q9CYA0	Protein disulfide isomerase Creld2	Creld2	-0.232445	0.232445	0.704308	0.325639	0.724088	Q9CYA0	12	CREL2_MOUSE		5	-14.8809	0.851191	Con+TB	Con_Un
Con+TB / Con_Un	MEA1_MOUSE	Q64327	Male-enhanced antigen 1	Mea1	-0.422017	0.422017	0.439122	0.325547	0.634394	Q64327	12	MEA1_MOUSE		3	-25.362	0.74638	Con+TB	Con_Un
Con+TB / Con_Un	GEMI8_MOUSE	Q8BHE1	Gem-associated protein 8	Gemin8	-1.46257	1.46257	0.0238595	0.325484	0.267861	Q8BHE1	12	GEMI8_MOUSE		1	-63.7155	0.362845	Con+TB	Con_Un
Con+TB / Con_Un	CCND3_MOUSE	P30282	G1/S-specific cyclin-D3	Ccnd3	-0.651054	0.651054	0.134914	0.325344	0.451379	P30282	12	CCND3_MOUSE		2	-36.3185	0.636815	Con+TB	Con_Un
Con+TB / Con_Un	ZDH14_MOUSE	Q8BQQ1	Probable palmitoyltransferase ZDHHC14	Zdhhc14	-0.103174	0.103174	0.872426	0.325178	0.765426	Q8BQQ1	12	ZDH14_MOUSE		2	-6.90176	0.930982	Con+TB	Con_Un
Con+TB / Con_Un	COX8A_MOUSE	Q64445	Cytochrome c oxidase subunit 8A, mitochondrial	Cox8a	0.737117	0.737117	0.324816	0.325045	0.583511	Q64445	12	COX8A_MOUSE		1	66.6841	1.66684	Con+TB	Con_Un
Con+TB / Con_Un	PKRI1_MOUSE	Q9CWV6	PRKR-interacting protein 1	Prkrip1	1.01032	1.01032	0.163677	0.324911	0.478776	Q9CWV6	12	PKRI1_MOUSE		3	101.435	2.01435	Con+TB	Con_Un
Con+TB / Con_Un	A2AJW4_MOUSE	A2AJW4	Protein phosphatase 1, regulatory subunit 3D	Ppp1r3d	-0.139013	0.139013	0.191365	0.324814	0.5009	A2AJW4	12	A2AJW4_MOUSE		3	-9.18595	0.90814	Con+TB	Con_Un
Con+TB / Con_Un	BHE41_MOUSE	Q99PV5	Class E basic helix-loop-helix protein 41	Bhlhe41	0.267717	0.267717	0.367501	0.324738	0.604538	Q99PV5	12	BHE41_MOUSE		3	20.3901	1.2039	Con+TB	Con_Un
Con+TB / Con_Un	S4R2K0_MOUSE	S4R2K0	Peptide deformylase	Pdf	-0.0957691	0.0957691	0.710607	0.324714	0.725245	S4R2K0	12	S4R2K0_MOUSE		2	-6.42268	0.935773	Con+TB	Con_Un
Con+TB / Con_Un	MPP7_MOUSE	Q8BVD5	MAGUK p55 subfamily member 7	Mpp7	-0.249829	0.249829	0.183682	0.32471	0.495612	Q8BVD5	12	MPP7_MOUSE		4	-15.9004	0.840996	Con+TB	Con_Un
Con+TB / Con_Un	BDP1_MOUSE	Q571C7	Transcription factor TFIIIB component B'' homolog	Bdp1	0.446066	0.446066	0.0437638	0.324707	0.321401	Q571C7	12	BDP1_MOUSE		3	36.2321	1.36232	Con+TB	Con_Un
Con+TB / Con_Un	SLPI_MOUSE	P97430	Antileukoproteinase	Slpi	-0.362626	0.362626	0.580338	0.324396	0.686951	P97430	12	SLPI_MOUSE		6	-22.2253	0.777747	Con+TB	Con_Un
Con+TB / Con_Un	ERG24_MOUSE	Q71KT5	Delta(14)-sterol reductase TM7SF2	Tm7sf2	0.575929	0.575929	0.0825594	0.324336	0.391114	Q71KT5	12	ERG24_MOUSE		1	49.0637	1.49064	Con+TB	Con_Un
Con+TB / Con_Un	COQ7_MOUSE	P97478	5-demethoxyubiquinone hydroxylase, mitochondrial	Coq7	0.870142	0.870142	0.0838505	0.324206	0.393164	P97478	12	COQ7_MOUSE		3	82.7843	1.82784	Con+TB	Con_Un
Con+TB / Con_Un	ADIPO_MOUSE	Q60994	Adiponectin	Adipoq	1.31029	1.31029	0.066115	0.324129	0.368557	Q60994	12	ADIPO_MOUSE		1	147.992	2.47992	Con+TB	Con_Un
Con+TB / Con_Un	TBA1D_BOVIN	Cont_Q2HJ86	Tubulin alpha-1D chain	TUBA1D	-0.466977	0.466977	0.311124	0.323938	0.575221	Cont_Q2HJ86	12	TBA1D_BOVIN		3	-27.6521	0.723479	Con+TB	Con_Un
Con+TB / Con_Un	KTU_MOUSE	Q8BPI1	Protein kintoun	Dnaaf2	-0.132752	0.132752	0.703976	0.323677	0.724058	Q8BPI1	12	KTU_MOUSE		3	-8.79101	0.91209	Con+TB	Con_Un
Con+TB / Con_Un	BAHD1_MOUSE	Q497V6	Bromo adjacent homology domain-containing 1 protein	Bahd1	0.218834	0.218834	0.658456	0.323561	0.712603	Q497V6	12	BAHD1_MOUSE		2	16.3793	1.16379	Con+TB	Con_Un
Con+TB / Con_Un	UBAC1_MOUSE	Q8VDI7	Ubiquitin-associated domain-containing protein 1	Ubac1	-0.320293	0.320293	0.511543	0.323235	0.660725	Q8VDI7	12	UBAC1_MOUSE		4	-19.9093	0.800907	Con+TB	Con_Un
Con+TB / Con_Un	FA98A_MOUSE	Q3TJZ6	Protein FAM98A	Fam98a	0.172406	0.172406	0.803789	0.323139	0.749967	Q3TJZ6	12	FA98A_MOUSE		7	12.6936	1.12694	Con+TB	Con_Un
Con+TB / Con_Un	DCNL2_MOUSE	Q8BZJ7	DCN1-like protein 2	Dcun1d2	-0.727236	0.727236	0.205697	0.323097	0.510592	Q8BZJ7	12	DCNL2_MOUSE		4	-39.594	0.60406	Con+TB	Con_Un
Con+TB / Con_Un	V9GX38_MOUSE	V9GX38	RRM domain-containing protein	Gm17190	-0.796774	0.796774	0.0335844	0.322568	0.296296	V9GX38	12	V9GX38_MOUSE		3	-42.4365	0.575635	Con+TB	Con_Un
Con+TB / Con_Un	GABP1_MOUSE	Q00420	GA-binding protein subunit beta-1	Gabpb1	0.111738	0.111738	0.462447	0.322531	0.64291	Q00420	12	GABP1_MOUSE		2	8.0529	1.08053	Con+TB	Con_Un
Con+TB / Con_Un	Q91YH6_MOUSE	Q91YH6	Vacuolar proton pump subunit B	Atp6v1b1	0.15543	0.15543	0.176389	0.322465	0.490405	Q91YH6	12	Q91YH6_MOUSE		1	11.3754	1.11375	Con+TB	Con_Un
Con+TB / Con_Un	NMNA3_MOUSE	Q99JR6	Nicotinamide/nicotinic acid mononucleotide adenylyltransferase 3	Nmnat3	-0.363128	0.363128	0.267339	0.322338	0.55006	Q99JR6	12	NMNA3_MOUSE		3	-22.2523	0.777477	Con+TB	Con_Un
Con+TB / Con_Un	MK07_MOUSE	Q9WVS8	Mitogen-activated protein kinase 7	Mapk7	-0.545384	0.545384	0.230578	0.322309	0.526805	Q9WVS8	12	MK07_MOUSE		8	-31.4791	0.685209	Con+TB	Con_Un
Con+TB / Con_Un	VTA1_MOUSE	Q9CR26	Vacuolar protein sorting-associated protein VTA1 homolog	Vta1	0.350938	0.350938	0.636502	0.322168	0.705653	Q9CR26	12	VTA1_MOUSE		10	27.539	1.27539	Con+TB	Con_Un
Con+TB / Con_Un	SRGP3_MOUSE	Q812A2	SLIT-ROBO Rho GTPase-activating protein 3	Srgap3	-0.558759	0.558759	0.24415	0.322065	0.535319	Q812A2	12	SRGP3_MOUSE		5	-32.1114	0.678886	Con+TB	Con_Un
Con+TB / Con_Un	IRF4_MOUSE	Q64287	Interferon regulatory factor 4	Irf4	-0.425638	0.425638	0.195115	0.32193	0.502803	Q64287	12	IRF4_MOUSE		1	-25.5491	0.744509	Con+TB	Con_Un
Con+TB / Con_Un	F126B_MOUSE	Q8C729	Protein FAM126B	Fam126b	0.130991	0.130991	0.584898	0.321877	0.68886	Q8C729	12	F126B_MOUSE		5	9.50455	1.09505	Con+TB	Con_Un
Con+TB / Con_Un	DOP1_MOUSE	Q8BL99	Protein dopey-1	Dop1a	0.0828703	0.0828703	0.882889	0.321661	0.767388	Q8BL99	12	DOP1_MOUSE		9	5.91231	1.05912	Con+TB	Con_Un
Con+TB / Con_Un	RAB28_MOUSE	Q99KL7	Ras-related protein Rab-28	Rab28	-0.249341	0.249341	0.447644	0.321629	0.637213	Q99KL7	12	RAB28_MOUSE		2	-15.8719	0.841281	Con+TB	Con_Un
Con+TB / Con_Un	FADD_MOUSE	Q61160	FAS-associated death domain protein	Fadd	-0.220218	0.220218	0.671561	0.3214	0.716587	Q61160	12	FADD_MOUSE		2	-14.1564	0.858436	Con+TB	Con_Un
Con+TB / Con_Un	IFRD1_MOUSE	P19182	Interferon-related developmental regulator 1	Ifrd1	1.23343	1.23343	0.012204	0.321159	0.209966	P19182	12	IFRD1_MOUSE		7	135.125	2.35125	Con+TB	Con_Un
Con+TB / Con_Un	ATX1L_MOUSE	P0C7T6	Ataxin-1-like	Atxn1l	0.656654	0.656654	0.115015	0.320935	0.43189	P0C7T6	12	ATX1L_MOUSE		2	57.6422	1.57642	Con+TB	Con_Un
Con+TB / Con_Un	SAP3_MOUSE	Q60648	Ganglioside GM2 activator	Gm2a	-0.518942	0.518942	0.196307	0.320814	0.503723	Q60648	12	SAP3_MOUSE		6	-30.2117	0.697883	Con+TB	Con_Un
Con+TB / Con_Un	RBSK_MOUSE	Q8R1Q9	Ribokinase	Rbks	-0.169661	0.169661	0.885197	0.320545	0.767801	Q8R1Q9	12	RBSK_MOUSE		3	-11.0948	0.889052	Con+TB	Con_Un
Con+TB / Con_Un	UXS1_MOUSE	Q91XL3	UDP-glucuronic acid decarboxylase 1	Uxs1	-0.301782	0.301782	0.896062	0.320504	0.76948	Q91XL3	12	UXS1_MOUSE		9	-18.875	0.81125	Con+TB	Con_Un
Con+TB / Con_Un	KLF13_MOUSE	Q9JJZ6	Krueppel-like factor 13	Klf13	-0.610847	0.610847	0.158924	0.320396	0.474028	Q9JJZ6	12	KLF13_MOUSE		6	-34.5188	0.654812	Con+TB	Con_Un
Con+TB / Con_Un	E9PV48_MOUSE	E9PV48	TPR_REGION domain-containing protein	Ifit3b	2.22254	2.22254	0.00206692	0.319927	0.105052	E9PV48	12	E9PV48_MOUSE		30	366.714	4.66714	Con+TB	Con_Un
Con+TB / Con_Un	B2RV77_MOUSE	B2RV77	Cystatin domain-containing protein	Cstdc4	0.551924	0.551924	0.435206	0.319843	0.632918	B2RV77	12	B2RV77_MOUSE		5	46.6039	1.46604	Con+TB	Con_Un
Con+TB / Con_Un	S17A5_MOUSE	Q8BN82	Sialin	Slc17a5	0.280905	0.280905	0.537337	0.319776	0.669099	Q8BN82	12	S17A5_MOUSE		7	21.4957	1.21496	Con+TB	Con_Un
Con+TB / Con_Un	F12AI_BOVIN	Cont_P50448	Factor XIIa inhibitor	NaN	-0.272864	0.272864	0.296024	0.319575	0.567039	Cont_P50448	12	F12AI_BOVIN		16	-17.2325	0.827675	Con+TB	Con_Un
Con+TB / Con_Un	GEMI2_MOUSE	Q9CQQ4	Gem-associated protein 2	Gemin2	0.711304	0.711304	0.0369918	0.319371	0.305049	Q9CQQ4	12	GEMI2_MOUSE		3	63.7283	1.63728	Con+TB	Con_Un
Con+TB / Con_Un	AXIN1_MOUSE	O35625	Axin-1	Axin1	-0.0225959	0.0225959	0.497932	0.31932	0.656271	O35625	12	AXIN1_MOUSE		3	-1.55403	0.98446	Con+TB	Con_Un
Con+TB / Con_Un	BET1L_MOUSE	O35153	BET1-like protein	Bet1l	0.361298	0.361298	0.324088	0.319207	0.583088	O35153	12	BET1L_MOUSE		1	28.4581	1.28458	Con+TB	Con_Un
Con+TB / Con_Un	EXOS2_MOUSE	Q8VBV3	Exosome complex component RRP4	Exosc2	-0.357452	0.357452	0.455299	0.318931	0.641113	Q8VBV3	12	EXOS2_MOUSE		13	-21.9458	0.780542	Con+TB	Con_Un
Con+TB / Con_Un	EMC6_MOUSE	Q9CQW0	ER membrane protein complex subunit 6	Emc6	-0.230286	0.230286	0.375892	0.318843	0.608245	Q9CQW0	12	EMC6_MOUSE		3	-14.7534	0.852466	Con+TB	Con_Un
Con+TB / Con_Un	SCF_MOUSE	P20826	Kit ligand	Kitlg	1.99346	1.99346	0.00154874	0.31873	0.0947293	P20826	12	SCF_MOUSE		1	298.19	3.9819	Con+TB	Con_Un
Con+TB / Con_Un	ROA0_MOUSE	Q9CX86	Heterogeneous nuclear ribonucleoprotein A0	Hnrnpa0	-0.36931	0.36931	0.517984	0.318709	0.663346	Q9CX86	12	ROA0_MOUSE		14	-22.5847	0.774153	Con+TB	Con_Un
Con+TB / Con_Un	PRS57_MOUSE	Q14B24	Serine protease 57	Prss57	-0.312117	0.312117	0.413939	0.318591	0.625719	Q14B24	12	PRS57_MOUSE		2	-19.4541	0.805459	Con+TB	Con_Un
Con+TB / Con_Un	SP130_MOUSE	Q8BIH0	Histone deacetylase complex subunit SAP130	Sap130	0.6412	0.6412	0.219004	0.318381	0.519343	Q8BIH0	12	SP130_MOUSE		8	55.9625	1.55963	Con+TB	Con_Un
Con+TB / Con_Un	DEN2D_MOUSE	Q91VV4	DENN domain-containing protein 2D	Dennd2d	-0.0238691	0.0238691	0.675526	0.318294	0.717643	Q91VV4	12	DEN2D_MOUSE		2	-1.64087	0.983591	Con+TB	Con_Un
Con+TB / Con_Un	TRM44_MOUSE	Q9D2Q2	Probable tRNA (uracil-O(2)-)-methyltransferase	Trmt44	0.205331	0.205331	0.999161	0.318224	0.792428	Q9D2Q2	12	TRM44_MOUSE		1	15.295	1.15295	Con+TB	Con_Un
Con+TB / Con_Un	MPND_MOUSE	Q3TV65	MPN domain-containing protein	Mpnd	0.200741	0.200741	0.632715	0.317983	0.70478	Q3TV65	12	MPND_MOUSE		4	14.9288	1.14929	Con+TB	Con_Un
Con+TB / Con_Un	NUD16_MOUSE	Q6P3D0	U8 snoRNA-decapping enzyme	Nudt16	-0.174026	0.174026	0.444135	0.317854	0.635998	Q6P3D0	12	NUD16_MOUSE		2	-11.3634	0.886366	Con+TB	Con_Un
Con+TB / Con_Un	NDUA5_MOUSE	Q9CPP6	NADH dehydrogenase [ubiquinone] 1 alpha subcomplex subunit 5	Ndufa5	-0.170853	0.170853	0.508672	0.317804	0.659687	Q9CPP6	12	NDUA5_MOUSE		7	-11.1683	0.888317	Con+TB	Con_Un
Con+TB / Con_Un	ULK1_MOUSE	O70405	Serine/threonine-protein kinase ULK1	Ulk1	0.227938	0.227938	0.676092	0.317548	0.7179	O70405	12	ULK1_MOUSE		5	17.116	1.17116	Con+TB	Con_Un
Con+TB / Con_Un	ATF7_MOUSE	Q8R0S1	Cyclic AMP-dependent transcription factor ATF-7	Atf7	-0.0848063	0.0848063	0.772725	0.317372	0.741167	Q8R0S1	12	ATF7_MOUSE		4	-5.70889	0.942911	Con+TB	Con_Un
Con+TB / Con_Un	NUDC3_MOUSE	Q8R1N4	NudC domain-containing protein 3	Nudcd3	-0.212017	0.212017	0.338033	0.317093	0.589232	Q8R1N4	12	NUDC3_MOUSE		10	-13.6671	0.863329	Con+TB	Con_Un
Con+TB / Con_Un	CR021_MOUSE	Q5XFZ0	UPF0711 protein C18orf21 homolog	MGI:1915296	0.300562	0.300562	0.65568	0.316861	0.71157	Q5XFZ0	12	CR021_MOUSE		2	23.1624	1.23162	Con+TB	Con_Un
Con+TB / Con_Un	UTP23_MOUSE	Q9CX11	rRNA-processing protein UTP23 homolog	Utp23	-0.686642	0.686642	0.111484	0.316711	0.427437	Q9CX11	12	UTP23_MOUSE		6	-37.8702	0.621298	Con+TB	Con_Un
Con+TB / Con_Un	PH11A_MOUSE	Q8BVM9	PHD finger protein 11A	Phf11a	1.38632	1.38632	0.0324959	0.316628	0.294636	Q8BVM9	12	PH11A_MOUSE		2	161.412	2.61412	Con+TB	Con_Un
Con+TB / Con_Un	G3X941_MOUSE;Q8BHM7_MOUSE	G3X941;Q8BHM7	RIKEN cDNA 9130019O22 gene;Zinc finger protein 747	9130019O22Rik;Zfp747	-0.303736	0.303736	0.413528	0.316608	0.625653	G3X941;Q8BHM7	12	G3X941_MOUSE;Q8BHM7_MOUSE		2	-18.9848	0.810152	Con+TB	Con_Un
Con+TB / Con_Un	LENG1_MOUSE	Q9DB98	Leukocyte receptor cluster member 1 homolog	Leng1	0.100957	0.100957	0.661127	0.316495	0.713379	Q9DB98	12	LENG1_MOUSE		2	7.24843	1.07248	Con+TB	Con_Un
Con+TB / Con_Un	RPGF2_MOUSE	Q8CHG7	Rap guanine nucleotide exchange factor 2	Rapgef2	-0.147069	0.147069	0.386268	0.316404	0.614066	Q8CHG7	12	RPGF2_MOUSE		7	-9.69167	0.903083	Con+TB	Con_Un
Con+TB / Con_Un	FLVC1_MOUSE	B2RXV4	Feline leukemia virus subgroup C receptor-related protein 1	Flvcr1	0.649691	0.649691	0.385569	0.316212	0.613767	B2RXV4	12	FLVC1_MOUSE		4	56.8832	1.56883	Con+TB	Con_Un
Con+TB / Con_Un	GDF15_MOUSE	Q9Z0J7	Growth/differentiation factor 15	Gdf15	1.16828	1.16828	0.0491011	0.316211	0.336086	Q9Z0J7	12	GDF15_MOUSE		6	124.744	2.24744	Con+TB	Con_Un
Con+TB / Con_Un	AB17A_MOUSE	Q99JW1	Alpha/beta hydrolase domain-containing protein 17A	Abhd17a	-0.310733	0.310733	0.909552	0.316204	0.773235	Q99JW1	12	AB17A_MOUSE		3	-19.3768	0.806232	Con+TB	Con_Un
Con+TB / Con_Un	Q6NXL5_MOUSE	Q6NXL5	ArfGAP with coiled-coil, ankyrin repeat and PH domains 3	Acap3	-0.173745	0.173745	0.838924	0.316126	0.758527	Q6NXL5	12	Q6NXL5_MOUSE		4	-11.3461	0.886539	Con+TB	Con_Un
Con+TB / Con_Un	SC22A_MOUSE	Q8BH47	Vesicle-trafficking protein SEC22a	Sec22a	0.112151	0.112151	0.519958	0.316123	0.663573	Q8BH47	12	SC22A_MOUSE		6	8.08382	1.08084	Con+TB	Con_Un
Con+TB / Con_Un	GBG10_MOUSE	Q9CXP8	Guanine nucleotide-binding protein G(I)/G(S)/G(O) subunit gamma-10	Gng10	-0.106547	0.106547	0.0204567	0.316083	0.253287	Q9CXP8	12	GBG10_MOUSE		1	-7.11917	0.928808	Con+TB	Con_Un
Con+TB / Con_Un	TACAN_MOUSE	Q8C1E7	Ion channel TACAN	Tmem120a	-0.0670658	0.0670658	0.865219	0.315963	0.764177	Q8C1E7	12	TACAN_MOUSE		8	-4.54225	0.954577	Con+TB	Con_Un
Con+TB / Con_Un	LAMP2_MOUSE	P17047	Lysosome-associated membrane glycoprotein 2	Lamp2	-0.169073	0.169073	0.628842	0.315937	0.703828	P17047	12	LAMP2_MOUSE		12	-11.0586	0.889414	Con+TB	Con_Un
Con+TB / Con_Un	CALM1_MOUSE;CALM2_MOUSE;CALM3_MOUSE	P0DP26;P0DP27;P0DP28	Calmodulin-1;Calmodulin-2;Calmodulin-3	Calm1;Calm2;Calm3	-0.288251	0.288251	0.334085	0.315911	0.587605	P0DP26;P0DP27;P0DP28	12	CALM1_MOUSE;CALM2_MOUSE;CALM3_MOUSE		14	-18.1106	0.818894	Con+TB	Con_Un
Con+TB / Con_Un	MERL_MOUSE	P46662	Merlin	Nf2	0.00943951	0.00943951	0.816844	0.315736	0.753061	P46662	12	MERL_MOUSE		4	0.656442	1.00656	Con+TB	Con_Un
Con+TB / Con_Un	JMJD6_MOUSE	Q9ERI5	Bifunctional arginine demethylase and lysyl-hydroxylase JMJD6	Jmjd6	0.0684876	0.0684876	0.977767	0.315685	0.788142	Q9ERI5	12	JMJD6_MOUSE		9	4.86168	1.04862	Con+TB	Con_Un
Con+TB / Con_Un	RT18B_MOUSE	Q99N84	28S ribosomal protein S18b, mitochondrial	Mrps18b	-0.0644434	0.0644434	0.798599	0.31567	0.748895	Q99N84	12	RT18B_MOUSE		6	-4.36858	0.956314	Con+TB	Con_Un
Con+TB / Con_Un	COX2_MOUSE	P00405	Cytochrome c oxidase subunit 2	Mtco2	0.405984	0.405984	0.249898	0.315624	0.538959	P00405	12	COX2_MOUSE		7	32.4992	1.32499	Con+TB	Con_Un
Con+TB / Con_Un	DYL2_MOUSE	Q9D0M5	Dynein light chain 2, cytoplasmic	Dynll2	-0.475587	0.475587	0.344206	0.315612	0.59323	Q9D0M5	12	DYL2_MOUSE		2	-28.0826	0.719174	Con+TB	Con_Un
Con+TB / Con_Un	SPP2B_MOUSE	Q3TD49	Signal peptide peptidase-like 2B	Sppl2b	-0.996608	0.996608	0.0658636	0.31551	0.368197	Q3TD49	12	SPP2B_MOUSE		2	-49.8823	0.501177	Con+TB	Con_Un
Con+TB / Con_Un	MPH6_MOUSE	Q9D1Q1	M-phase phosphoprotein 6	Mphosph6	-0.546679	0.546679	0.190417	0.315505	0.500403	Q9D1Q1	12	MPH6_MOUSE		2	-31.5406	0.684594	Con+TB	Con_Un
Con+TB / Con_Un	Q3V1B8_MOUSE	Q3V1B8	Galactose-3-O-sulfotransferase 4	Gal3st4	-0.450169	0.450169	0.15237	0.315379	0.466957	Q3V1B8	12	Q3V1B8_MOUSE		1	-26.8043	0.731957	Con+TB	Con_Un
Con+TB / Con_Un	PHRF1_MOUSE	A6H619	PHD and RING finger domain-containing protein 1	Phrf1	-0.395754	0.395754	0.416515	0.31506	0.625795	A6H619	12	PHRF1_MOUSE		10	-23.9908	0.760092	Con+TB	Con_Un
Con+TB / Con_Un	MKS3_MOUSE	Q8BR76	Meckelin	Tmem67	1.08593	1.08593	0.00975181	0.314823	0.193446	Q8BR76	12	MKS3_MOUSE		3	112.275	2.12275	Con+TB	Con_Un
Con+TB / Con_Un	E9PYP2_MOUSE	E9PYP2	Neurobeachin-like 1	Nbeal1	-0.326227	0.326227	0.506422	0.314799	0.658727	E9PYP2	12	E9PYP2_MOUSE		6	-20.238	0.79762	Con+TB	Con_Un
Con+TB / Con_Un	ZBT17_MOUSE	Q60821	Zinc finger and BTB domain-containing protein 17	Zbtb17	-0.121282	0.121282	0.653062	0.314798	0.71072	Q60821	12	ZBT17_MOUSE		1	-8.06294	0.919371	Con+TB	Con_Un
Con+TB / Con_Un	IAH1_MOUSE	Q9DB29	Isoamyl acetate-hydrolyzing esterase 1 homolog	Iah1	0.306865	0.306865	0.700911	0.314669	0.723576	Q9DB29	12	IAH1_MOUSE		13	23.7017	1.23702	Con+TB	Con_Un
Con+TB / Con_Un	CATO_MOUSE	Q8BM88	Cathepsin O	Ctso	-0.00827038	0.00827038	0.912983	0.314454	0.773574	Q8BM88	12	CATO_MOUSE		3	-0.571619	0.994284	Con+TB	Con_Un
Con+TB / Con_Un	BNIP3_MOUSE	O55003	BCL2/adenovirus E1B 19 kDa protein-interacting protein 3	Bnip3	0.225677	0.225677	0.59905	0.314449	0.693027	O55003	12	BNIP3_MOUSE		3	16.9326	1.16933	Con+TB	Con_Un
Con+TB / Con_Un	F219B_MOUSE	Q14DQ1	Protein FAM219B	Fam219b	0.221292	0.221292	0.898916	0.314419	0.770401	Q14DQ1	12	F219B_MOUSE		3	16.5777	1.16578	Con+TB	Con_Un
Con+TB / Con_Un	CP074_MOUSE	Q8K1L6	Uncharacterized protein C16orf74 homolog	MGI:1916168	-0.193621	0.193621	0.279556	0.31427	0.557015	Q8K1L6	12	CP074_MOUSE		1	-12.5591	0.874409	Con+TB	Con_Un
Con+TB / Con_Un	FCGR3_MOUSE	P08508	Low affinity immunoglobulin gamma Fc region receptor III	Fcgr3	0.210071	0.210071	0.736148	0.314125	0.732485	P08508	12	FCGR3_MOUSE		6	15.6745	1.15675	Con+TB	Con_Un
Con+TB / Con_Un	CLN8_MOUSE	Q9QUK3	Protein CLN8	Cln8	-0.320348	0.320348	0.825214	0.314053	0.754715	Q9QUK3	12	CLN8_MOUSE		4	-19.9123	0.800877	Con+TB	Con_Un
Con+TB / Con_Un	PAPOG_MOUSE	Q6PCL9	Poly(A) polymerase gamma	Papolg	-0.327313	0.327313	0.616706	0.314044	0.699567	Q6PCL9	12	PAPOG_MOUSE		3	-20.298	0.79702	Con+TB	Con_Un
Con+TB / Con_Un	PGBM_MOUSE	Q05793	Basement membrane-specific heparan sulfate proteoglycan core protein	Hspg2	-0.0434994	0.0434994	0.604549	0.314032	0.694842	Q05793	12	PGBM_MOUSE		6	-2.97014	0.970299	Con+TB	Con_Un
Con+TB / Con_Un	CHMP7_MOUSE	Q8R1T1	Charged multivesicular body protein 7	Chmp7	-0.29288	0.29288	0.356998	0.314008	0.599945	Q8R1T1	12	CHMP7_MOUSE		5	-18.3729	0.816271	Con+TB	Con_Un
Con+TB / Con_Un	ZFP64_MOUSE	Q99KE8	Zinc finger protein 64	Zfp64	-0.970346	0.970346	0.0368697	0.313969	0.304957	Q99KE8	12	ZFP64_MOUSE		1	-48.9616	0.510384	Con+TB	Con_Un
Con+TB / Con_Un	ASM_MOUSE	Q04519	Sphingomyelin phosphodiesterase	Smpd1	0.185254	0.185254	0.914653	0.313921	0.77394	Q04519	12	ASM_MOUSE		7	13.7017	1.13702	Con+TB	Con_Un
Con+TB / Con_Un	GABP2_MOUSE	P81069	GA-binding protein subunit beta-2	Gabpb2	-0.723792	0.723792	0.150872	0.31392	0.465723	P81069	12	GABP2_MOUSE		4	-39.4496	0.605504	Con+TB	Con_Un
Con+TB / Con_Un	ELOV5_MOUSE	Q8BHI7	Elongation of very long chain fatty acids protein 5	Elovl5	-0.0870512	0.0870512	0.73813	0.313821	0.733186	Q8BHI7	12	ELOV5_MOUSE		5	-5.85549	0.941445	Con+TB	Con_Un
Con+TB / Con_Un	NU4M_MOUSE	P03911	NADH-ubiquinone oxidoreductase chain 4	Mtnd4	-0.093998	0.093998	0.880189	0.313817	0.766692	P03911	12	NU4M_MOUSE		1	-6.30772	0.936923	Con+TB	Con_Un
Con+TB / Con_Un	PPCS_MOUSE	Q8VDG5	Phosphopantothenate--cysteine ligase	Ppcs	-0.106359	0.106359	0.523581	0.313714	0.664421	Q8VDG5	12	PPCS_MOUSE		9	-7.10707	0.928929	Con+TB	Con_Un
Con+TB / Con_Un	FBH1_MOUSE	Q8K2I9	F-box DNA helicase 1	Fbh1	-0.681717	0.681717	0.100323	0.313631	0.416761	Q8K2I9	12	FBH1_MOUSE		3	-37.6577	0.623423	Con+TB	Con_Un
Con+TB / Con_Un	NU1M_MOUSE	P03888	NADH-ubiquinone oxidoreductase chain 1	Mtnd1	-0.506337	0.506337	0.165538	0.313394	0.480811	P03888	12	NU1M_MOUSE		2	-29.5992	0.704008	Con+TB	Con_Un
Con+TB / Con_Un	PSA1_MOUSE	Q9R1P4	Proteasome subunit alpha type-1	Psma1	-0.105764	0.105764	0.719539	0.313299	0.727996	Q9R1P4	12	PSA1_MOUSE		23	-7.06872	0.929313	Con+TB	Con_Un
Con+TB / Con_Un	TF2AA_MOUSE	Q99PM3	Transcription initiation factor IIA subunit 1	Gtf2a1	0.467798	0.467798	0.653854	0.312944	0.710971	Q99PM3	12	TF2AA_MOUSE		3	38.2997	1.383	Con+TB	Con_Un
Con+TB / Con_Un	RPA43_MOUSE	Q78WZ7	DNA-directed RNA polymerase I subunit RPA43	Polr1f	-0.282779	0.282779	0.785008	0.312619	0.745213	Q78WZ7	12	RPA43_MOUSE		6	-17.7994	0.822006	Con+TB	Con_Un
Con+TB / Con_Un	ADPPT_MOUSE	Q9CQF6	L-aminoadipate-semialdehyde dehydrogenase-phosphopantetheinyl transferase	Aasdhppt	-0.0206903	0.0206903	0.847859	0.312542	0.759909	Q9CQF6	12	ADPPT_MOUSE		5	-1.42391	0.985761	Con+TB	Con_Un
Con+TB / Con_Un	ACOD1_MOUSE	P13516	Acyl-CoA desaturase 1	Scd1	-1.11751	1.11751	0.0235648	0.312453	0.267193	P13516	12	ACOD1_MOUSE		1	-53.9112	0.460888	Con+TB	Con_Un
Con+TB / Con_Un	PDCD5_MOUSE	P56812	Programmed cell death protein 5	Pdcd5	-0.000644129	0.000644129	0.521996	0.312341	0.664003	P56812	12	PDCD5_MOUSE		5	-0.0446377	0.999554	Con+TB	Con_Un
Con+TB / Con_Un	YIPF1_MOUSE	Q91VU1	Protein YIPF1	Yipf1	0.110421	0.110421	0.789424	0.312338	0.74624	Q91VU1	12	YIPF1_MOUSE		1	7.9543	1.07954	Con+TB	Con_Un
Con+TB / Con_Un	RUXF_MOUSE	P62307	Small nuclear ribonucleoprotein F	Snrpf	-0.376027	0.376027	0.419949	0.312275	0.626234	P62307	12	RUXF_MOUSE		7	-22.9443	0.770557	Con+TB	Con_Un
Con+TB / Con_Un	NTM1A_MOUSE	Q8R2U4	N-terminal Xaa-Pro-Lys N-methyltransferase 1	Ntmt1	0.192387	0.192387	0.839441	0.312235	0.758541	Q8R2U4	12	NTM1A_MOUSE		7	14.2653	1.14265	Con+TB	Con_Un
Con+TB / Con_Un	TRY1_BOVIN	Cont_P00760	Serine protease 1	PRSS1	0.128712	0.128712	0.516243	0.312168	0.662743	Cont_P00760	12	TRY1_BOVIN		2	9.33173	1.09332	Con+TB	Con_Un
Con+TB / Con_Un	4EBP1_MOUSE	Q60876	Eukaryotic translation initiation factor 4E-binding protein 1	Eif4ebp1	-0.257657	0.257657	0.523795	0.312113	0.664502	Q60876	12	4EBP1_MOUSE		2	-16.3555	0.836445	Con+TB	Con_Un
Con+TB / Con_Un	RS7_MOUSE	P62082	40S ribosomal protein S7	Rps7	-0.284956	0.284956	0.296935	0.312041	0.56712	P62082	12	RS7_MOUSE		20	-17.9233	0.820767	Con+TB	Con_Un
Con+TB / Con_Un	TMOD3_MOUSE	Q9JHJ0	Tropomodulin-3	Tmod3	0.00159661	0.00159661	0.90029	0.311886	0.770875	Q9JHJ0	12	TMOD3_MOUSE		16	0.11073	1.00111	Con+TB	Con_Un
Con+TB / Con_Un	VMA21_MOUSE	Q78T54	Vacuolar ATPase assembly integral membrane protein Vma21	Vma21	0.159151	0.159151	0.330199	0.311712	0.586465	Q78T54	12	VMA21_MOUSE		2	11.663	1.11663	Con+TB	Con_Un
Con+TB / Con_Un	DNA2_MOUSE	Q6ZQJ5	DNA replication ATP-dependent helicase/nuclease DNA2	Dna2	-0.507489	0.507489	0.177613	0.31127	0.491089	Q6ZQJ5	12	DNA2_MOUSE		4	-29.6554	0.703446	Con+TB	Con_Un
Con+TB / Con_Un	XPA_MOUSE	Q64267	DNA repair protein complementing XP-A cells homolog	Xpa	-0.0731087	0.0731087	0.487507	0.311266	0.653123	Q64267	12	XPA_MOUSE		3	-4.94125	0.950588	Con+TB	Con_Un
Con+TB / Con_Un	STX11_MOUSE	Q9D3G5	Syntaxin-11	Stx11	0.086398	0.086398	0.273523	0.311216	0.554638	Q9D3G5	12	STX11_MOUSE		7	6.17161	1.06172	Con+TB	Con_Un
Con+TB / Con_Un	NF2L2_MOUSE	Q60795	Nuclear factor erythroid 2-related factor 2	Nfe2l2	-0.455328	0.455328	0.200748	0.311188	0.507803	Q60795	12	NF2L2_MOUSE		5	-27.0656	0.729344	Con+TB	Con_Un
Con+TB / Con_Un	NSUN5_MOUSE	Q8K4F6	28S rRNA (cytosine-C(5))-methyltransferase	Nsun5	-0.0771057	0.0771057	0.862288	0.311085	0.763451	Q8K4F6	12	NSUN5_MOUSE		4	-5.20425	0.947958	Con+TB	Con_Un
Con+TB / Con_Un	E9Q6D6_MOUSE	E9Q6D6	Zinc finger protein 277	Zfp277	0.746525	0.746525	0.0446359	0.310941	0.322112	E9Q6D6	12	E9Q6D6_MOUSE		3	67.7747	1.67775	Con+TB	Con_Un
Con+TB / Con_Un	CCD12_MOUSE	Q8R344	Coiled-coil domain-containing protein 12	Ccdc12	0.293117	0.293117	0.81643	0.310838	0.752934	Q8R344	12	CCD12_MOUSE		5	22.5285	1.22528	Con+TB	Con_Un
Con+TB / Con_Un	NUD12_MOUSE	Q9DCN1	Peroxisomal NADH pyrophosphatase NUDT12	Nudt12	-0.67017	0.67017	0.27556	0.310702	0.555269	Q9DCN1	12	NUD12_MOUSE		5	-37.1567	0.628433	Con+TB	Con_Un
Con+TB / Con_Un	NDUA7_MOUSE	Q9Z1P6	NADH dehydrogenase [ubiquinone] 1 alpha subcomplex subunit 7	Ndufa7	-0.0797947	0.0797947	0.941428	0.310518	0.779955	Q9Z1P6	12	NDUA7_MOUSE		6	-5.38077	0.946192	Con+TB	Con_Un
Con+TB / Con_Un	H2A1G_MOUSE;H2A1H_MOUSE;H2A1I_MOUSE;H2A1K_MOUSE;H2A1B_MOUSE;H2A1C_MOUSE;H2A1D_MOUSE;H2A1E_MOUSE;H2A3_MOUSE;H2A1F_MOUSE;H2A1N_MOUSE;H2A1O_MOUSE;H2A1P_MOUSE	C0HKE5;Q8CGP6;C0HKE6;Q8CGP7;C0HKE1;C0HKE2;C0HKE3;C0HKE4;Q8BFU2;Q8CGP5;C0HKE7;C0HKE8;C0HKE9	Histone H2A type 1-G;Histone H2A type 1-H;Histone H2A type 1-I;Histone H2A type 1-K;Histone H2A type 1-B;Histone H2A type 1-C;Histone H2A type 1-D;Histone H2A type 1-E;Histone H2A type 3;Histone H2A type 1-F;Histone H2A type 1-N;Histone H2A type 1-O;Histone H2A type 1-P	H2ac11;H2ac12;H2ac13;H2ac15;H2ac4;H2ac6;H2ac7;H2ac8;H2aw;Hist1h2af;Hist1h2an;Hist1h2ao;Hist1h2ap	-0.199604	0.199604	0.539891	0.310435	0.66983	C0HKE5;Q8CGP6;C0HKE6;Q8CGP7;C0HKE1;C0HKE2;C0HKE3;C0HKE4;Q8BFU2;Q8CGP5;C0HKE7;C0HKE8;C0HKE9	12	H2A1G_MOUSE;H2A1H_MOUSE;H2A1I_MOUSE;H2A1K_MOUSE;H2A1B_MOUSE;H2A1C_MOUSE;H2A1D_MOUSE;H2A1E_MOUSE;H2A3_MOUSE;H2A1F_MOUSE;H2A1N_MOUSE;H2A1O_MOUSE;H2A1P_MOUSE		11	-12.921	0.87079	Con+TB	Con_Un
Con+TB / Con_Un	N6MT1_MOUSE	Q6SKR2	Methyltransferase N6AMT1	N6amt1	-0.40199	0.40199	0.589165	0.31041	0.689718	Q6SKR2	12	N6MT1_MOUSE		5	-24.3186	0.756814	Con+TB	Con_Un
Con+TB / Con_Un	3HAO_MOUSE	Q78JT3	3-hydroxyanthranilate 3,4-dioxygenase	Haao	0.409455	0.409455	0.195098	0.310379	0.502803	Q78JT3	12	3HAO_MOUSE		6	32.8184	1.32818	Con+TB	Con_Un
Con+TB / Con_Un	Q1A7A4_BOVIN	Cont_Q1A7A4	Complement component C5a (Fragment)	NaN	-0.773644	0.773644	0.0590379	0.310244	0.359225	Cont_Q1A7A4	12	Q1A7A4_BOVIN		1	-41.5062	0.584938	Con+TB	Con_Un
Con+TB / Con_Un	Q6XPS7_MOUSE	Q6XPS7	Beta_elim_lyase domain-containing protein	Tha1	0.181931	0.181931	0.665807	0.310224	0.714706	Q6XPS7	12	Q6XPS7_MOUSE		5	13.4401	1.1344	Con+TB	Con_Un
Con+TB / Con_Un	XRCC4_MOUSE	Q924T3	DNA repair protein XRCC4	Xrcc4	0.336699	0.336699	0.447383	0.310222	0.63709	Q924T3	12	XRCC4_MOUSE		9	26.2864	1.26286	Con+TB	Con_Un
Con+TB / Con_Un	LSM7_MOUSE	Q9CQQ8	U6 snRNA-associated Sm-like protein LSm7	Lsm7	-0.225727	0.225727	0.761781	0.310103	0.738992	Q9CQQ8	12	LSM7_MOUSE		4	-14.4836	0.855164	Con+TB	Con_Un
Con+TB / Con_Un	MAF1_MOUSE	Q9D0U6	Repressor of RNA polymerase III transcription MAF1 homolog	Maf1	-0.33012	0.33012	0.366605	0.310094	0.603847	Q9D0U6	12	MAF1_MOUSE		4	-20.453	0.79547	Con+TB	Con_Un
Con+TB / Con_Un	FADS1_MOUSE	Q920L1	Acyl-CoA (8-3)-desaturase	Fads1	-0.751102	0.751102	0.0573634	0.309813	0.356272	Q920L1	12	FADS1_MOUSE		4	-40.585	0.59415	Con+TB	Con_Un
Con+TB / Con_Un	CENPT_MOUSE	Q3TJM4	Centromere protein T	Cenpt	-0.174202	0.174202	0.784006	0.309664	0.745023	Q3TJM4	12	CENPT_MOUSE		3	-11.3742	0.886258	Con+TB	Con_Un
Con+TB / Con_Un	TP4A1_MOUSE	Q63739	Protein tyrosine phosphatase type IVA 1	Ptp4a1	0.197409	0.197409	0.428064	0.309582	0.629602	Q63739	12	TP4A1_MOUSE		2	14.6637	1.14664	Con+TB	Con_Un
Con+TB / Con_Un	KLF3_MOUSE	Q60980	Krueppel-like factor 3	Klf3	0.268605	0.268605	0.892999	0.309544	0.768788	Q60980	12	KLF3_MOUSE		3	20.4642	1.20464	Con+TB	Con_Un
Con+TB / Con_Un	COMD1_MOUSE	Q8K4M5	COMM domain-containing protein 1	Commd1	-0.0995218	0.0995218	0.855158	0.309493	0.761656	Q8K4M5	12	COMD1_MOUSE		7	-6.66577	0.933342	Con+TB	Con_Un
Con+TB / Con_Un	DCTN6_MOUSE	Q9WUB4	Dynactin subunit 6	Dctn6	-0.210773	0.210773	0.423806	0.309385	0.628301	Q9WUB4	12	DCTN6_MOUSE		4	-13.5926	0.864074	Con+TB	Con_Un
Con+TB / Con_Un	IL4RA_MOUSE	P16382	Interleukin-4 receptor subunit alpha	Il4r	-0.149665	0.149665	0.455902	0.309355	0.641392	P16382	12	IL4RA_MOUSE		3	-9.85399	0.90146	Con+TB	Con_Un
Con+TB / Con_Un	MPV17_MOUSE	P19258	Protein Mpv17	Mpv17	0.304629	0.304629	0.512716	0.309347	0.661507	P19258	12	MPV17_MOUSE		4	23.5101	1.2351	Con+TB	Con_Un
Con+TB / Con_Un	ELMD2_MOUSE	Q8BGF6	ELMO domain-containing protein 2	Elmod2	0.267029	0.267029	0.215689	0.309123	0.517462	Q8BGF6	12	ELMD2_MOUSE		5	20.3327	1.20333	Con+TB	Con_Un
Con+TB / Con_Un	C99L2_MOUSE	Q8BIF0	CD99 antigen-like protein 2	Cd99l2	0.104858	0.104858	0.357777	0.309079	0.600533	Q8BIF0	12	C99L2_MOUSE		2	7.53884	1.07539	Con+TB	Con_Un
Con+TB / Con_Un	FPR1_MOUSE	P33766	fMet-Leu-Phe receptor	Fpr1	1.27201	1.27201	0.014596	0.309021	0.225812	P33766	12	FPR1_MOUSE		4	141.498	2.41498	Con+TB	Con_Un
Con+TB / Con_Un	THAP4_MOUSE	Q6P3Z3	Peroxynitrite isomerase THAP4	Thap4	-0.341627	0.341627	0.624748	0.308999	0.702539	Q6P3Z3	12	THAP4_MOUSE		1	-21.0849	0.789151	Con+TB	Con_Un
Con+TB / Con_Un	SEN2_MOUSE	Q6P7W5	tRNA-splicing endonuclease subunit Sen2	Tsen2	-0.0600031	0.0600031	0.95468	0.308915	0.782902	Q6P7W5	12	SEN2_MOUSE		3	-4.0738	0.959262	Con+TB	Con_Un
Con+TB / Con_Un	Q3ULQ2_MOUSE	Q3ULQ2	Peptidyl-prolyl cis-trans isomerase	Pin1rt1	-0.754684	0.754684	0.0566529	0.308912	0.355689	Q3ULQ2	12	Q3ULQ2_MOUSE		1	-40.7324	0.592676	Con+TB	Con_Un
Con+TB / Con_Un	TMA7_MOUSE	Q8K003	Translation machinery-associated protein 7	Tma7	-0.291381	0.291381	0.154582	0.30809	0.46891	Q8K003	12	TMA7_MOUSE		2	-18.2881	0.817119	Con+TB	Con_Un
Con+TB / Con_Un	G5E895_MOUSE	G5E895	Aldo-keto reductase family 1, member B10 (aldose reductase)	Akr1b10	-0.227256	0.227256	0.808594	0.308064	0.751013	G5E895	12	G5E895_MOUSE		11	-14.5742	0.854258	Con+TB	Con_Un
Con+TB / Con_Un	HBA_MOUSE	P01942	Hemoglobin subunit alpha	Hba	0.817371	0.817371	0.186768	0.308017	0.498328	P01942	12	HBA_MOUSE		2	76.2192	1.76219	Con+TB	Con_Un
Con+TB / Con_Un	CX021_MOUSE	Q9D3J9	Protein CXorf21 homolog	MGI:1918648	0.19543	0.19543	0.379606	0.307886	0.609938	Q9D3J9	12	CX021_MOUSE		3	14.5065	1.14507	Con+TB	Con_Un
Con+TB / Con_Un	TBA1C_MOUSE	P68373	Tubulin alpha-1C chain	Tuba1c	-0.415038	0.415038	0.329	0.307752	0.586136	P68373	12	TBA1C_MOUSE		2	-25	0.75	Con+TB	Con_Un
Con+TB / Con_Un	D19L4_MOUSE	A2AJQ3	Probable C-mannosyltransferase DPY19L4	Dpy19l4	0.399102	0.399102	0.381359	0.307524	0.611318	A2AJQ3	12	D19L4_MOUSE		1	31.8687	1.31869	Con+TB	Con_Un
Con+TB / Con_Un	A7L3B_MOUSE	Q3UD01	Ataxin-7-like protein 3B	Atxn7l3b	-0.250717	0.250717	0.467987	0.307472	0.645651	Q3UD01	12	A7L3B_MOUSE		2	-15.9521	0.840479	Con+TB	Con_Un
Con+TB / Con_Un	CLOCK_MOUSE	O08785	Circadian locomoter output cycles protein kaput	Clock	-0.543079	0.543079	0.324175	0.307195	0.583105	O08785	12	CLOCK_MOUSE		2	-31.3695	0.686305	Con+TB	Con_Un
Con+TB / Con_Un	MARCO_MOUSE	Q60754	Macrophage receptor MARCO	Marco	1.56848	1.56848	0.00168739	0.307057	0.0978137	Q60754	12	MARCO_MOUSE		3	196.593	2.96593	Con+TB	Con_Un
Con+TB / Con_Un	MED20_MOUSE	Q9R0X0	Mediator of RNA polymerase II transcription subunit 20	Med20	-0.679218	0.679218	0.206605	0.307025	0.51141	Q9R0X0	12	MED20_MOUSE		3	-37.5496	0.624504	Con+TB	Con_Un
Con+TB / Con_Un	CAAP1_MOUSE	Q8VDY9	Caspase activity and apoptosis inhibitor 1	Caap1	0.262802	0.262802	0.296057	0.30701	0.567039	Q8VDY9	12	CAAP1_MOUSE		7	19.9807	1.19981	Con+TB	Con_Un
Con+TB / Con_Un	NAA40_MOUSE	Q8VE10	N-alpha-acetyltransferase 40	Naa40	0.045756	0.045756	0.889479	0.30691	0.768434	Q8VE10	12	NAA40_MOUSE		8	3.22239	1.03222	Con+TB	Con_Un
Con+TB / Con_Un	SELS_MOUSE	Q9BCZ4	Selenoprotein S	Selenos	0.609286	0.609286	0.139143	0.306814	0.455433	Q9BCZ4	12	SELS_MOUSE		5	52.5504	1.5255	Con+TB	Con_Un
Con+TB / Con_Un	ACKMT_MOUSE	Q9D1Z3	ATP synthase subunit C lysine N-methyltransferase	Atpsckmt	-0.577912	0.577912	0.129066	0.30658	0.445719	Q9D1Z3	12	ACKMT_MOUSE		3	-33.0068	0.669932	Con+TB	Con_Un
Con+TB / Con_Un	NRAM2_MOUSE	P49282	Natural resistance-associated macrophage protein 2	Slc11a2	0.614091	0.614091	0.261151	0.306491	0.547021	P49282	12	NRAM2_MOUSE		5	53.0593	1.53059	Con+TB	Con_Un
Con+TB / Con_Un	DGKQ_MOUSE	Q6P5E8	Diacylglycerol kinase theta	Dgkq	0.224076	0.224076	0.374668	0.306373	0.60751	Q6P5E8	12	DGKQ_MOUSE		6	16.8029	1.16803	Con+TB	Con_Un
Con+TB / Con_Un	GPTC3_MOUSE	Q8BIY1	G patch domain-containing protein 3	Gpatch3	0.543288	0.543288	0.270695	0.306286	0.552605	Q8BIY1	12	GPTC3_MOUSE		3	45.729	1.45729	Con+TB	Con_Un
Con+TB / Con_Un	TM2D2_MOUSE	Q8R0I4	TM2 domain-containing protein 2	Tm2d2	0.107751	0.107751	0.651044	0.306239	0.710155	Q8R0I4	12	TM2D2_MOUSE		1	7.75471	1.07755	Con+TB	Con_Un
Con+TB / Con_Un	H3BKQ3_MOUSE	H3BKQ3	Rab-GAP TBC domain-containing protein	Evi5l	-0.883845	0.883845	0.12236	0.306004	0.440336	H3BKQ3	12	H3BKQ3_MOUSE		7	-45.8079	0.541921	Con+TB	Con_Un
Con+TB / Con_Un	LRRF2_MOUSE	Q91WK0	Leucine-rich repeat flightless-interacting protein 2	Lrrfip2	0.126362	0.126362	0.859657	0.305999	0.763064	Q91WK0	12	LRRF2_MOUSE		8	9.15376	1.09154	Con+TB	Con_Un
Con+TB / Con_Un	UB2J2_MOUSE	Q6P073	Ubiquitin-conjugating enzyme E2 J2	Ube2j2	-0.391657	0.391657	0.192062	0.3059	0.501148	Q6P073	12	UB2J2_MOUSE		1	-23.7746	0.762254	Con+TB	Con_Un
Con+TB / Con_Un	MBLC1_MOUSE	Q8BWY4	Metallo-beta-lactamase domain-containing protein 1	Mblac1	-0.422496	0.422496	0.842294	0.305823	0.759023	Q8BWY4	12	MBLC1_MOUSE		4	-25.3867	0.746133	Con+TB	Con_Un
Con+TB / Con_Un	OASL1_MOUSE	Q8VI94	2'-5'-oligoadenylate synthase-like protein 1	Oasl1	1.85491	1.85491	0.00255906	0.305819	0.11252	Q8VI94	12	OASL1_MOUSE		3	261.729	3.61729	Con+TB	Con_Un
Con+TB / Con_Un	PHF12_MOUSE	Q5SPL2	PHD finger protein 12	Phf12	-0.689879	0.689879	0.292751	0.305522	0.565298	Q5SPL2	12	PHF12_MOUSE		5	-38.0094	0.619906	Con+TB	Con_Un
Con+TB / Con_Un	RB15B_MOUSE	Q6PHZ5	Putative RNA-binding protein 15B	Rbm15b	0.273571	0.273571	0.639025	0.305478	0.706475	Q6PHZ5	12	RB15B_MOUSE		4	20.8796	1.2088	Con+TB	Con_Un
Con+TB / Con_Un	LDHB_BOVIN	Cont_Q5E9B1	L-lactate dehydrogenase B chain	LDHB	0.701697	0.701697	0.0517645	0.305441	0.344761	Cont_Q5E9B1	12	LDHB_BOVIN		3	62.6417	1.62642	Con+TB	Con_Un
Con+TB / Con_Un	MSD4_MOUSE	Q91YU3	Myb/SANT-like DNA-binding domain-containing protein 4	Msantd4	-0.762326	0.762326	0.424355	0.30516	0.628614	Q91YU3	12	MSD4_MOUSE		2	-41.0455	0.589545	Con+TB	Con_Un
Con+TB / Con_Un	GID4_MOUSE	Q9CPY6	Glucose-induced degradation protein 4 homolog	Gid4	-0.0711891	0.0711891	0.915577	0.305096	0.774156	Q9CPY6	12	GID4_MOUSE		4	-4.81468	0.951853	Con+TB	Con_Un
Con+TB / Con_Un	CNEP1_MOUSE	Q3TP92	CTD nuclear envelope phosphatase 1	Ctdnep1	1.64209	1.64209	0.00339165	0.304899	0.125606	Q3TP92	12	CNEP1_MOUSE		1	212.119	3.12119	Con+TB	Con_Un
Con+TB / Con_Un	CREB5_MOUSE	Q8K1L0	Cyclic AMP-responsive element-binding protein 5	Creb5	-0.0413506	0.0413506	0.537456	0.304813	0.669099	Q8K1L0	12	CREB5_MOUSE		6	-2.82552	0.971745	Con+TB	Con_Un
Con+TB / Con_Un	WDR34_MOUSE	Q5U4F6	WD repeat-containing protein 34	Wdr34	-0.626835	0.626835	0.119402	0.304679	0.436234	Q5U4F6	12	WDR34_MOUSE		1	-35.2405	0.647595	Con+TB	Con_Un
Con+TB / Con_Un	CBX3_MOUSE	P23198	Chromobox protein homolog 3	Cbx3	0.113055	0.113055	0.98866	0.304181	0.790364	P23198	12	CBX3_MOUSE		10	8.15159	1.08152	Con+TB	Con_Un
Con+TB / Con_Un	KI18B_MOUSE	Q6PFD6	Kinesin-like protein KIF18B	Kif18b	0.550758	0.550758	0.354967	0.303969	0.598896	Q6PFD6	12	KI18B_MOUSE		3	46.4856	1.46486	Con+TB	Con_Un
Con+TB / Con_Un	PEX19_MOUSE	Q8VCI5	Peroxisomal biogenesis factor 19	Pex19	-0.114595	0.114595	0.459868	0.303734	0.64275	Q8VCI5	12	PEX19_MOUSE		6	-7.63582	0.923642	Con+TB	Con_Un
Con+TB / Con_Un	MTND_MOUSE	Q99JT9	1,2-dihydroxy-3-keto-5-methylthiopentene dioxygenase	Adi1	-0.800095	0.800095	0.0430082	0.303715	0.320987	Q99JT9	12	MTND_MOUSE		8	-42.5688	0.574312	Con+TB	Con_Un
Con+TB / Con_Un	NGP_MOUSE	O08692	Neutrophilic granule protein	Ngp	0.404742	0.404742	0.232981	0.303314	0.528299	O08692	12	NGP_MOUSE		3	32.3852	1.32385	Con+TB	Con_Un
Con+TB / Con_Un	MSRB2_MOUSE	Q78J03	Methionine-R-sulfoxide reductase B2, mitochondrial	Msrb2	0.450998	0.450998	0.264196	0.303216	0.548663	Q78J03	12	MSRB2_MOUSE		8	36.6985	1.36699	Con+TB	Con_Un
Con+TB / Con_Un	ARGL1_MOUSE	Q3UL36	Arginine and glutamate-rich protein 1	Arglu1	0.220506	0.220506	0.828914	0.303197	0.755803	Q3UL36	12	ARGL1_MOUSE		7	16.5142	1.16514	Con+TB	Con_Un
Con+TB / Con_Un	F6U5V1_MOUSE	F6U5V1	HTH La-type RNA-binding domain-containing protein	Larp1b	-0.487032	0.487032	0.466577	0.303047	0.644811	F6U5V1	12	F6U5V1_MOUSE		3	-28.6509	0.713491	Con+TB	Con_Un
Con+TB / Con_Un	HDHD2_MOUSE	Q3UGR5	Haloacid dehalogenase-like hydrolase domain-containing protein 2	Hdhd2	-0.20034	0.20034	0.485043	0.303003	0.651771	Q3UGR5	12	HDHD2_MOUSE		8	-12.9655	0.870345	Con+TB	Con_Un
Con+TB / Con_Un	RS24_MOUSE	P62849	40S ribosomal protein S24	Rps24	-0.0900458	0.0900458	0.611874	0.30285	0.698182	P62849	12	RS24_MOUSE		6	-6.05071	0.939493	Con+TB	Con_Un
Con+TB / Con_Un	TIF1A_MOUSE	Q64127	Transcription intermediary factor 1-alpha	Trim24	-0.710628	0.710628	0.160141	0.302668	0.475576	Q64127	12	TIF1A_MOUSE		2	-38.8946	0.611054	Con+TB	Con_Un
Con+TB / Con_Un	S10A3_MOUSE	P62818	Protein S100-A3	S100a3	-1.26046	1.26046	0.0895353	0.302562	0.400912	P62818	12	S10A3_MOUSE		1	-58.2588	0.417412	Con+TB	Con_Un
Con+TB / Con_Un	MINP1_MOUSE	Q9Z2L6	Multiple inositol polyphosphate phosphatase 1	Minpp1	-0.549695	0.549695	0.152853	0.302415	0.467015	Q9Z2L6	12	MINP1_MOUSE		5	-31.6836	0.683164	Con+TB	Con_Un
Con+TB / Con_Un	PGH2_MOUSE	Q05769	Prostaglandin G/H synthase 2	Ptgs2	2.71489	2.71489	0.000978071	0.302115	0.0811652	Q05769	12	PGH2_MOUSE		17	556.544	6.56544	Con+TB	Con_Un
Con+TB / Con_Un	NFIP2_MOUSE	Q91ZP6	NEDD4 family-interacting protein 2	Ndfip2	-0.382079	0.382079	0.323136	0.30208	0.582541	Q91ZP6	12	NFIP2_MOUSE		2	-23.2669	0.767331	Con+TB	Con_Un
Con+TB / Con_Un	APT_MOUSE	P08030	Adenine phosphoribosyltransferase	Aprt	-0.0540298	0.0540298	0.597488	0.302079	0.692599	P08030	12	APT_MOUSE		17	-3.6758	0.963242	Con+TB	Con_Un
Con+TB / Con_Un	UBL4A_MOUSE	P21126	Ubiquitin-like protein 4A	Ubl4a	-0.185676	0.185676	0.823875	0.301891	0.754362	P21126	12	UBL4A_MOUSE		1	-12.0763	0.879237	Con+TB	Con_Un
Con+TB / Con_Un	C8AP2_MOUSE	Q9WUF3	CASP8-associated protein 2	Casp8ap2	0.0658104	0.0658104	0.872295	0.301853	0.765426	Q9WUF3	12	C8AP2_MOUSE		1	4.66728	1.04667	Con+TB	Con_Un
Con+TB / Con_Un	GTPBA_MOUSE	Q8K013	GTP-binding protein 10	Gtpbp10	0.203908	0.203908	0.749091	0.301467	0.736183	Q8K013	12	GTPBA_MOUSE		6	15.1814	1.15181	Con+TB	Con_Un
Con+TB / Con_Un	KMT2C_MOUSE	Q8BRH4	Histone-lysine N-methyltransferase 2C	Kmt2c	-0.430162	0.430162	0.261843	0.301275	0.547282	Q8BRH4	12	KMT2C_MOUSE		4	-25.7821	0.742179	Con+TB	Con_Un
Con+TB / Con_Un	D3YVI9_MOUSE	D3YVI9	Tripartite motif-containing 30C	Trim30c	1.82908	1.82908	0.0214786	0.301183	0.258297	D3YVI9	12	D3YVI9_MOUSE		5	255.309	3.55309	Con+TB	Con_Un
Con+TB / Con_Un	CASP4_MOUSE	P70343	Caspase-4	Casp4	2.23943	2.23943	0.00251719	0.301163	0.112316	P70343	12	CASP4_MOUSE		7	372.21	4.7221	Con+TB	Con_Un
[truncated: 6,194 more rows]

## Sheet: Stats_+TB_KOvCon
Comparison (group1/group2)	Group	Genes	AVG Log2 Ratio	Absolute AVG Log2 Ratio	Pvalue	Standard Error	Qvalue	UniProtIds	# of Ratios	ProteinNames	ProteinDescriptions	# Unique Total Peptides	% Change	Ratio	Condition Numerator	Condition Denominator
[truncated: 7,421 more rows]
