# Supplementary material for: The ubiquitin ligase CBL and Fas-associated factor 2 cooperate to regulate the innate immune response to M. tuberculosis
Source: PLoS Pathog. 2026 Mar 17;22(3):e1013974. doi: 10.1371/journal.ppat.1013974 (PMC13089898; doi:10.1371/journal.ppat.1013974)
Supplement: S4 Table — (TXT) [file ppat.1013974.s008.txt]

Search Conditions
Interferome Type	I
Interferome SubType	Any
Treatment Concentration	Any
Treatment Time	Any
Vivo/Vitro	Any
Species	Homo sapiens
System	Any
Organ	Any
Cell	Any
Cell Line	Any
Normal/Abnormal	Any
Fold Change Up	2
Fold Change Down	2
Gene Symbol List	RPL7AP6;RPS27;RPLP0;PHB2;RACK1;OCIAD1;SF3B5;AK2;DNAJB6;RPS8;RPS6;PA2G4;RPL37A;OAS3;MRPS23;RPS24;UQCRH;RPL27;GPATCH4;SNRPC;RPS13;SPP1;NACA;UQCRB;TGIF2;SASH1;RPS12;RPL15P3;PEBP1;TOMM7;RPL11;IMP4;ATP5PO;UQCRQ;TSLP;RPL15;TXNIP;RPL22;SPART;RPL19;RPL5;RPS19;ZFAS1;WT1;EXOSC7;RPS4X;STAT2;COX7B;RPL31;RPL37;UFD1;RPL10;ISG15;NA;RPL3;RAP2C;DDA1;NOP16;RPL14P1;RPS7;RPL23;RPL7A;RPS21;PDHA1;PARP14;RPS15A;NDUFS5;…
Found a total of 119 Gene(s)
Ensembl Id	Gene Name	Description	Entrez	Genbank	UniGene
ENSG00000213261	AC093106.7
ENSG00000148926	ADM	adrenomedullin [Source:HGNC Symbol;Acc:259]	133		Hs.441047
ENSG00000101444	AHCY	adenosylhomocysteinase [Source:HGNC Symbol;Acc:343]	191	AAI14925	Hs.388004
ENSG00000004455	AK2	adenylate kinase 2 [Source:HGNC Symbol;Acc:362]	204	EAX07483	Hs.470907
ENSG00000234009	AL049757.3
ENSG00000128918	ALDH1A2	aldehyde dehydrogenase 1 family, member A2 [Source:HGNC Symbol;Acc:15472]	8854		Hs.716113
ENSG00000112294	ALDH5A1	aldehyde dehydrogenase 5 family, member A1 [Source:HGNC Symbol;Acc:408]	7915		Hs.640460
ENSG00000148677	ANKRD1	ankyrin repeat domain 1 (cardiac muscle) [Source:HGNC Symbol;Acc:15819]	27063	CAA58676	Hs.448589
ENSG00000171714	ANO5	anoctamin 5 [Source:HGNC Symbol;Acc:27337]	203859	BAD17859	Hs.619841
ENSG00000130208	APOC1	apolipoprotein C-I [Source:HGNC Symbol;Acc:607]	341		Hs.737668
ENSG00000103569	AQP9	aquaporin 9 [Source:HGNC Symbol;Acc:643]	366	BAA24864	Hs.104624
ENSG00000116017	ARID3A	AT rich interactive domain 3A (BRIGHT-like) [Source:HGNC Symbol;Acc:3031]	1820		Hs.638847
ENSG00000140379	BCL2A1	BCL2-related protein A1 [Source:HGNC Symbol;Acc:991]	597	AAC50288
ENSG00000108700	CCL8	chemokine (C-C motif) ligand 8 [Source:HGNC Symbol;Acc:10635]	6355	EAW80207	Hs.713001
ENSG00000126353	CCR7	chemokine (C-C motif) receptor 7 [Source:HGNC Symbol;Acc:1608]	1236		Hs.370036
ENSG00000121797	CCRL2	chemokine (C-C motif) receptor-like 2 [Source:HGNC Symbol;Acc:1612]	9034		Hs.625314
ENSG00000112149	CD83	CD83 molecule [Source:HGNC Symbol;Acc:1703]	9308	CAA77755	Hs.715968
ENSG00000138135	CH25H	cholesterol 25-hydroxylase [Source:HGNC Symbol;Acc:1907]	9023	AAC97481	Hs.47357
ENSG00000163815	CLEC3B	C-type lectin domain family 3, member B [Source:HGNC Symbol;Acc:11891]	7123
ENSG00000172243	CLEC7A	C-type lectin domain family 7, member A [Source:HGNC Symbol;Acc:14558]	64581	BAH11976
ENSG00000154099	DNAAF1	dynein, axonemal, assembly factor 1 [Source:HGNC Symbol;Acc:30539]	123872	BAB71392	Hs.703315
ENSG00000205683	DPF3	D4, zinc and double PHD fingers, family 3 [Source:HGNC Symbol;Acc:17427]	8110		Hs.739794
ENSG00000114942	EEF1B2	eukaryotic translation elongation factor 1 beta 2 [Source:HGNC Symbol;Acc:3208]	1933		Hs.742407
ENSG00000232472	EEF1B2P3	eukaryotic translation elongation factor 1 beta 2 pseudogene 3 [Source:HGNC Symbol;Acc:3210]
ENSG00000154380	ENAH	enabled homolog (Drosophila) [Source:HGNC Symbol;Acc:18271]	55740		Hs.708428
ENSG00000133106	EPSTI1	epithelial stromal interaction 1 (breast) [Source:HGNC Symbol;Acc:16465]	94240		Hs.613034
ENSG00000075914	EXOSC7	exosome component 7 [Source:HGNC Symbol;Acc:28112]	23016	BAG58602	Hs.719958
ENSG00000170323	FABP4	fatty acid binding protein 4, adipocyte [Source:HGNC Symbol;Acc:3559]	2167
ENSG00000102755	FLT1	fms-related tyrosine kinase 1 [Source:HGNC Symbol;Acc:3763]	2321	ACA21474	Hs.658796
ENSG00000162645	GBP2	guanylate binding protein 2, interferon-inducible [Source:HGNC Symbol;Acc:4183]	2634	AAH22272	Hs.386567
ENSG00000171115	GIMAP8	GTPase, IMAP family member 8 [Source:HGNC Symbol;Acc:21792]	155038	CAG17881	Hs.647121
ENSG00000186417	GLDN	gliomedin [Source:HGNC Symbol;Acc:29514]	342035		Hs.708512
ENSG00000130755	GMFG	glia maturation factor, gamma [Source:HGNC Symbol;Acc:4374]	9535	AAH93799	Hs.619184
ENSG00000131203	IDO1	indoleamine 2,3-dioxygenase 1 [Source:HGNC Symbol;Acc:6059]	3620	AAA36081	Hs.738619
ENSG00000137959	IFI44L	interferon-induced protein 44-like [Source:HGNC Symbol;Acc:17817]	10964	BAG64281	Hs.744918
ENSG00000110324	IL10RA	interleukin 10 receptor, alpha [Source:HGNC Symbol;Acc:5964]	3587		Hs.504035
ENSG00000150782	IL18	interleukin 18 (interferon-gamma-inducing factor) [Source:HGNC Symbol;Acc:5986]	3606	CAC01436	Hs.83077
ENSG00000110944	IL23A	interleukin 23, alpha subunit p19 [Source:HGNC Symbol;Acc:15488]	51561	AAG37232	Hs.98309
ENSG00000137033	IL33	interleukin 33 [Source:HGNC Symbol;Acc:16028]	90865	BAA75892	Hs.731660
ENSG00000178035	IMPDH2	IMP (inosine 5'-monophosphate) dehydrogenase 2 [Source:HGNC Symbol;Acc:6053]	3615	AAA36112
ENSG00000187608	ISG15	ISG15 ubiquitin-like modifier [Source:HGNC Symbol;Acc:4053]	9636	AAA36038
ENSG00000080709	KCNN2	potassium intermediate/small conductance calcium-activated channel, subfamily N, member 2 [Source:HGNC Symbol;Acc:6291]	3781		Hs.98280
ENSG00000156265	MAP3K7CL	MAP3K7 C-terminal like [Source:HGNC Symbol;Acc:16457]	56911	BAG57571	Hs.732933
ENSG00000234883	MIR155HG	MIR155 host gene (non-protein coding) [Source:HGNC Symbol;Acc:35460]	406947		Hs.697120
ENSG00000260314	MRC1	mannose receptor, C type 1 [Source:HGNC Symbol;Acc:7228]	4360	BAG59571	Hs.743903
ENSG00000120586	MRC1	mannose receptor, C type 1 [Source:HGNC Symbol;Acc:7228]	4360	BAG59571	Hs.743903
ENSG00000038945	MSR1	macrophage scavenger receptor 1 [Source:HGNC Symbol;Acc:7376]	4481		Hs.734231
ENSG00000213761	MT1P1	metallothionein 1 pseudogene 1 [Source:HGNC Symbol;Acc:23681]
ENSG00000162840	MT1P2	metallothionein 1 pseudogene 2 [Source:HGNC Symbol;Acc:31864]
ENSG00000187193	MT1X	metallothionein 1X [Source:HGNC Symbol;Acc:7405]	4501		Hs.374950
ENSG00000125148	MT2A	metallothionein 2A [Source:HGNC Symbol;Acc:7406]	4502
ENSG00000180354	MTURN	maturin, neural progenitor differentiation regulator homolog (Xenopus) [Source:HGNC Symbol;Acc:25457]	222166		Hs.741016
ENSG00000183486	MX2	myxovirus (influenza virus) resistance 2 (mouse) [Source:HGNC Symbol;Acc:7533]	4600	BAH12869	Hs.737342
ENSG00000196531	NACA	nascent polypeptide-associated complex alpha subunit [Source:HGNC Symbol;Acc:7629]	4666	BAG34845	Hs.732910
ENSG00000162599	NFIA	nuclear factor I/A [Source:HGNC Symbol;Acc:7784]	4774	CAH56387	Hs.744898
ENSG00000111331	OAS3	2'-5'-oligoadenylate synthetase 3, 100kDa [Source:HGNC Symbol;Acc:8088]	4940		Hs.744211
ENSG00000173391	OLR1	oxidized low density lipoprotein (lectin-like) receptor 1 [Source:HGNC Symbol;Acc:8133]	4973	BAH14724	Hs.412484
ENSG00000181023	OR56B1	olfactory receptor, family 56, subfamily B, member 1 [Source:HGNC Symbol;Acc:15245]	387748	BAC06031	Hs.689609
ENSG00000089041	P2RX7	purinergic receptor P2X, ligand-gated ion channel, 7 [Source:HGNC Symbol;Acc:8537]	5027	CAA70755
ENSG00000170515	PA2G4	proliferation-associated 2G4, 38kDa [Source:HGNC Symbol;Acc:8550]	5036		Hs.708887
ENSG00000173193	PARP14	poly (ADP-ribose) polymerase family, member 14 [Source:HGNC Symbol;Acc:29232]	54625		Hs.619286
ENSG00000162493	PDPN	podoplanin [Source:HGNC Symbol;Acc:29602]	10630		Hs.468675
ENSG00000114757	PEX5L	peroxisomal biogenesis factor 5-like [Source:HGNC Symbol;Acc:30024]	51555		Hs.627690
ENSG00000140464	PML	promyelocytic leukemia [Source:HGNC Symbol;Acc:9113]	5371		Hs.526464
ENSG00000152229	PSTPIP2	proline-serine-threonine phosphatase interacting protein 2 [Source:HGNC Symbol;Acc:9581]	9050	AAH35395	Hs.567384
ENSG00000050628	PTGER3	prostaglandin E receptor 3 (subtype EP3) [Source:HGNC Symbol;Acc:9595]	5733	BAA19949	Hs.445000
ENSG00000152689	RASGRP3	RAS guanyl releasing protein 3 (calcium and DAG-regulated) [Source:HGNC Symbol;Acc:14545]	25780		Hs.143674
ENSG00000225093	RP1-111B22.2
ENSG00000229638	RP11-110C15.4
ENSG00000240376	RP11-36C20.1
ENSG00000213178	RP11-641D5.1
ENSG00000230207	RP11-87M1.1
ENSG00000147403	RPL10	ribosomal protein L10 [Source:HGNC Symbol;Acc:10298]	6134		Hs.739235
ENSG00000142676	RPL11	ribosomal protein L11 [Source:HGNC Symbol;Acc:10301]	6135
ENSG00000142541	RPL13A	ribosomal protein L13a [Source:HGNC Symbol;Acc:10304]	23521		Hs.631728
ENSG00000188846	RPL14	ribosomal protein L14 [Source:HGNC Symbol;Acc:10305]	9045
ENSG00000174748	RPL15	ribosomal protein L15 [Source:HGNC Symbol;Acc:10306]	6138	BAA25833	Hs.630818
ENSG00000108298	RPL19	ribosomal protein L19 [Source:HGNC Symbol;Acc:10312]	6143		Hs.720729
ENSG00000224415	RPL19P12	ribosomal protein L19 pseudogene 12 [Source:HGNC Symbol;Acc:36047]	100129424
ENSG00000116251	RPL22	ribosomal protein L22 [Source:HGNC Symbol;Acc:10315]	6146	EAW71519	Hs.738435
ENSG00000125691	RPL23	ribosomal protein L23 [Source:HGNC Symbol;Acc:10316]	9349		Hs.738742
ENSG00000100316	RPL3	ribosomal protein L3 [Source:HGNC Symbol;Acc:10332]	6122		Hs.119598
ENSG00000109475	RPL34	ribosomal protein L34 [Source:HGNC Symbol;Acc:10340]	6164	AAC41916	Hs.717300
ENSG00000136942	RPL35	ribosomal protein L35 [Source:HGNC Symbol;Acc:10344]	11224	AAA51648
ENSG00000182899	RPL35A	ribosomal protein L35a [Source:HGNC Symbol;Acc:10345]	6165
ENSG00000232573	RPL3P4	ribosomal protein L3 pseudogene 4 [Source:HGNC Symbol;Acc:19805]
ENSG00000174444	RPL4	ribosomal protein L4 [Source:HGNC Symbol;Acc:10353]	6124		Hs.739034
ENSG00000122406	RPL5	ribosomal protein L5 [Source:HGNC Symbol;Acc:10360]	6083		Hs.616837
ENSG00000089157	RPLP0	ribosomal protein, large, P0 [Source:HGNC Symbol;Acc:10371]	6175	EAW98172	Hs.729957
ENSG00000213553	RPLP0P6	ribosomal protein, large, P0 pseudogene 6 [Source:HGNC Symbol;Acc:36404]
ENSG00000186468	RPS23	ribosomal protein S23 [Source:HGNC Symbol;Acc:10410]	6228		Hs.718385
ENSG00000138326	RPS24	ribosomal protein S24 [Source:HGNC Symbol;Acc:10411]	6229		Hs.280130
ENSG00000142937	RPS8	ribosomal protein S8 [Source:HGNC Symbol;Acc:10441]	6202	BAG34795
ENSG00000171509	RXFP1	relaxin/insulin-like family peptide receptor 1 [Source:HGNC Symbol;Acc:19718]	59350	BAG58092	Hs.196119
ENSG00000020577	SAMD4A	sterile alpha motif domain containing 4A [Source:HGNC Symbol;Acc:23023]	23034		Hs.733324
ENSG00000262355	SAMD4A	sterile alpha motif domain containing 4A [Source:HGNC Symbol;Acc:23023]		BAA83005
ENSG00000177409	SAMD9L	sterile alpha motif domain containing 9-like [Source:HGNC Symbol;Acc:1349]	219285	BAG65533	Hs.489118
ENSG00000111961	SASH1	SAM and SH3 domain containing 1 [Source:HGNC Symbol;Acc:19182]	23328	CAD47811	Hs.193133
ENSG00000252481	SCARNA13	small Cajal body-specific RNA 13 [Source:HGNC Symbol;Acc:32570]	677768
ENSG00000026751	SLAMF7	SLAM family member 7 [Source:HGNC Symbol;Acc:21394]	57823	BAG62729	Hs.517265
ENSG00000110436	SLC1A2	solute carrier family 1 (glial high affinity glutamate transporter), member 2 [Source:HGNC Symbol;Acc:10940]	6506		Hs.614269
ENSG00000164038	SLC9B2	solute carrier family 9, subfamily B (NHA2, cation proton antiporter 2), member 2 [Source:HGNC Symbol;Acc:25143]	133308		Hs.706363
ENSG00000255717	SNHG1	small nucleolar RNA host gene 1 (non-protein coding) [Source:HGNC Symbol;Acc:32688]	23642		Hs.655643
ENSG00000247092	SNHG10	small nucleolar RNA host gene 10 (non-protein coding) [Source:HGNC Symbol;Acc:27510]
ENSG00000118785	SPP1	secreted phosphoprotein 1 [Source:HGNC Symbol;Acc:11255]	6696	AEA49027	Hs.313
ENSG00000170581	STAT2	signal transducer and activator of transcription 2, 113kDa [Source:HGNC Symbol;Acc:11363]	6773		Hs.530595
ENSG00000131018	SYNE1	spectrin repeat containing, nuclear envelope 1 [Source:HGNC Symbol;Acc:17089]	23345	AAH39121	Hs.738925
ENSG00000164691	TAGAP	T-cell activation RhoGTPase activating protein [Source:HGNC Symbol;Acc:15669]	117289	AAM43831	Hs.614586
ENSG00000196628	TCF4	transcription factor 4 [Source:HGNC Symbol;Acc:11634]	6925	CBY80182	Hs.742885
ENSG00000174130	TLR6	toll-like receptor 6 [Source:HGNC Symbol;Acc:16711]	10333		Hs.743572
ENSG00000196683	TOMM7	translocase of outer mitochondrial membrane 7 homolog (yeast) [Source:HGNC Symbol;Acc:21648]	54543
ENSG00000009790	TRAF3IP3	TRAF3 interacting protein 3 [Source:HGNC Symbol;Acc:30766]	80342	CAB41242	Hs.634602
ENSG00000132274	TRIM22	tripartite motif containing 22 [Source:HGNC Symbol;Acc:16379]	10346		Hs.660856
ENSG00000145777	TSLP	thymic stromal lymphopoietin [Source:HGNC Symbol;Acc:30743]	85480	EAW49038	Hs.612063
ENSG00000180543	TSPYL5	TSPY-like 5 [Source:HGNC Symbol;Acc:29367]	85453	BAB21841	Hs.633727
ENSG00000117289	TXNIP	thioredoxin interacting protein [Source:HGNC Symbol;Acc:16952]	10628	CAI22352	Hs.709057
ENSG00000265972	TXNIP	cDNA FLJ61424, highly similar to Homo sapiens thioredoxin interacting protein (TXNIP), mRNA [Source:UniProtKB/TrEMBL;Acc:B4DVM7]	10628	BAG62739
ENSG00000156587	UBE2L6	ubiquitin-conjugating enzyme E2L 6 [Source:HGNC Symbol;Acc:12490]	9246		Hs.623506
ENSG00000156232	WHAMM	WAS protein homolog associated with actin, golgi membranes and microtubules [Source:HGNC Symbol;Acc:30493]	123720	BAC05201	Hs.377360
